# Supplementary material for: Podocyte-specific KLF6 primes proximal tubule CaMK1D signaling to attenuate diabetic kidney disease
Source: Nat Commun. 2024 Sep 13;15:8038. doi: 10.1038/s41467-024-52306-5 (PMC11399446; doi:10.1038/s41467-024-52306-5)
Supplement: Supplementary file 4 — Supplementary data 1 [file 41467_2024_52306_MOESM4_ESM.xlsx]

## Sheet: Sheet1
Clusters	Experimental Groups
	SHAM + VEH		UNx + STZ
	NPHS2-rtTA	KLF6PODTA	NPHS2-rtTA	KLF6PODTA
preconditioned_PT	1809	25267	1546	5338
PT(S1-S2)	3246	1703	2148	2316
PT(S1-S3)	2518	1917	1261	2048
PT(S3)	3075	369	1322	401
PT(S3)/LH(DL)	1036	908	836	924
LH(AL)	856	945	1073	832
DCT	699	408	789	795
DCT/CNT	283	101	151	313
CNT	294	187	652	485
CD-PC	207	112	522	321
IC-A	264	98	387	263
IC-B	209	126	256	270
MØ-1	310	176	293	112
MØ-2	17	15	96	75
PEC/Prolif.PT	51	57	1108	180
Mes	187	109	477	312
Endo	1256	559	521	792
Pod	45	40	94	211
Totals	16362	33097	13532	15988
