# Supplementary material for: Podocyte-specific KLF6 primes proximal tubule CaMK1D signaling to attenuate diabetic kidney disease
Source: Nat Commun. 2024 Sep 13;15:8038. doi: 10.1038/s41467-024-52306-5 (PMC11399446; doi:10.1038/s41467-024-52306-5)
Supplement: Supplementary file 5 — Supplementary data 2 [file 41467_2024_52306_MOESM5_ESM.xlsx]

## Sheet: Supplementary file 2
	0_NPHS2_rtTA	3_NPHS2_rtTA	8_NPHS2_rtTA	1_NPHS2_rtTA	6_NPHS2_rtTA	16_NPHS2_rtTA	22_NPHS2_rtTA	18_NPHS2_rtTA	5_NPHS2_rtTA	19_NPHS2_rtTA	15_NPHS2_rtTA	2_NPHS2_rtTA	11_NPHS2_rtTA	17_NPHS2_rtTA	13_NPHS2_rtTA	7_NPHS2_rtTA	9_NPHS2_rtTA	10_NPHS2_rtTA	14_NPHS2_rtTA	4_NPHS2_rtTA	12_NPHS2_rtTA	21_NPHS2_rtTA	20_NPHS2_rtTA	0_hKLF6PODTA	19_hKLF6PODTA	10_hKLF6PODTA	1_hKLF6PODTA	6_hKLF6PODTA	2_hKLF6PODTA	12_hKLF6PODTA	3_hKLF6PODTA	14_hKLF6PODTA	21_hKLF6PODTA	20_hKLF6PODTA	17_hKLF6PODTA	7_hKLF6PODTA	13_hKLF6PODTA	18_hKLF6PODTA	8_hKLF6PODTA	5_hKLF6PODTA	15_hKLF6PODTA	4_hKLF6PODTA	9_hKLF6PODTA	11_hKLF6PODTA	22_hKLF6PODTA	16_hKLF6PODTA	1_SHAM_NPHS2_rtTA	3_SHAM_NPHS2_rtTA	12_SHAM_NPHS2_rtTA
Malat1	917.045	1169.49	1591.14	1076.09	1167.36	676.616	900.896	1145.61	1025.57	1230.71	1061.82	1288.18	1475.49	1186.63	1025.64	1579.25	656.936	1238.88	832.88	1393.57	785.034	2005.89	485.738	678.532	1039.93	1271.89	912.497	1033.79	853.795	701.628	1010.04	631.481	1101.19	281.626	929.324	1101.97	1096.81	1027.52	1261.51	856.885	923.42	847.977	557.943	943.686	805.419	522.041	836.36	780.116	646.935
Gm42418	119.203	64.2126	72.0141	54.7131	66.9898	95.8242	42.1915	65.6618	58.8165	40.7084	74.1005	125.525	43.5014	66.599	66.7001	69.1181	63.1756	75.4656	70.5271	78.2939	60.9602	41.2078	81.7814	398.136	52.8045	50.0033	39.6509	71.3934	111.958	137.392	49.9774	135.898	43.4753	108.606	88.9362	46.0165	47.0586	52.3194	51.8703	35.2886	62.2852	45.9138	89.4654	70.1278	50.4994	190.865	62.5302	68.2944	98.4746
Gpx3	75.6733	26.8957	24.0445	21.3679	31.7235	40.0708	12.4118	23.0281	21.4784	13.9772	26.8682	50.7281	13.4869	28.4274	24.3767	23.8699	25.9635	26.066	30.1961	28.6241	32.6225	12.6485	27.0706	117.345	13.2837	15.0864	12.4162	30.1824	44.6984	44.6574	19.4568	37.0123	12.6975	40.1259	26.6914	16.4182	16.0499	17.6061	16.9733	9.95655	19.5476	18.777	32.3955	20.2573	12.5829	56.003	38.293	68.34	55.5743
mt-Co3	32.76	6.04048	6.92461	5.83511	7.06399	13.6999	6.31951	6.36565	7.05103	5.12443	7.45789	9.13201	4.15634	13.8948	7.50851	6.63792	8.93008	8.38193	10.6954	4.87153	12.3675	14.2087	14.1126	48.2333	11.93	20.9274	11.6504	14.934	26.8155	26.6174	12.1949	22.9681	20.2858	28.2289	20.4854	17.6106	18.6087	20.4815	16.1735	13.9735	18.1719	18.4442	25.067	16.5262	10.9258	42.1817	21.1906	27.6865	32.384
Zbtb20	31.8382	36.0537	19.1426	52.3636	25.3793	18.3858	43.2388	32.4223	62.5417	35.9546	28.9251	30.7101	42.0634	35.934	22.5384	20.9677	32.8755	20.2733	35.0997	41.1314	37.1553	27.7793	29.6523	32.6072	54.8114	22.3791	103.039	32.0686	55.0667	55.933	61.6947	51.6384	44.3907	32.0543	48.2681	23.5128	26.8699	36.6322	21.1036	104.3	35.476	99.2393	36.7852	47.9225	50.406	28.1311	106.36	81.6083	69.0067
Cmss1	29.5633	8.90847	7.97344	8.19431	9.63834	14.4178	8.37828	7.36005	8.22194	6.76287	8.18053	11.7737	6.59647	11.0102	6.9557	8.11387	10.1238	8.04481	11.0839	7.60012	13.2966	6.04352	13.7199	106.846	15.4403	11.2882	9.83311	17.7707	25.8239	40.313	12.6961	38.4182	9.78673	25.2661	25.9601	10.7646	12.295	12.2738	11.6504	8.55778	15.8216	10.6127	23.5263	15.3316	15.414	49.7622	7.26946	6.02685	15.8549
Neat1	29.5026	41.6492	62.2887	41.6223	44.476	23.2651	29.7292	35.6105	45.2872	49.23	28.369	54.7047	50.9245	43.3075	39.8502	53.9353	13.1398	53.7349	18.932	56.2624	28.5778	61.916	7.08439	17.306	38.0159	36.3349	29.1914	31.7739	28.4692	21.926	26.0598	15.4539	67.6346	6.76851	34.9746	46.5161	25.5268	21.0729	46.3878	23.6665	19.408	27.2619	10.7853	30.224	19.6759	10.7396	16.0871	13.0091	11.921
mt-Co1	26.9586	5.7125	6.40522	5.00941	6.76154	12.0619	5.03731	6.07737	6.19942	4.79465	7.61584	10.4721	4.04193	11.8538	8.44258	6.64512	9.89755	9.53066	9.55729	5.78859	11.8033	12.2102	14.2002	51.737	10.3647	19.4015	8.73905	12.3085	23.3873	24.5312	9.71626	20.6829	19.8605	22.9936	17.7477	15.5217	18.4338	19.7702	14.9907	9.67917	16.0939	14.4414	22.746	13.039	9.65047	33.2735	14.6549	19.0069	21.6574
mt-Co2	25.1977	4.97574	4.33184	5.61955	6.06345	8.81431	6.41141	4.07132	6.93003	5.37503	5.36351	6.13499	3.18848	10.3582	4.78913	4.98927	6.92428	5.6173	7.82161	3.17101	11.8129	8.66231	5.9485	38.5204	9.39432	12.1477	8.74491	9.19513	16.4723	19.5624	8.14522	17.3007	12.0059	16.9077	15.0483	9.64627	10.8943	12.5112	9.11878	10.8112	10.5113	10.9602	15.5102	8.29385	8.45379	23.6719	10.1949	10.9877	15.61
Pde4d	24.4884	53.422	31.9832	60.8714	48.9905	14.3484	59.1773	15.3752	67.4628	43.9652	9.62972	30.4422	24.0922	42.732	51.5376	28.4896	25.6548	26.528	19.335	35.935	37.3305	19.6001	9.86798	18.9836	44.8025	30.4845	69.8918	48.7997	49.246	42.524	62.993	23.6374	13.7489	32.2579	42.1014	23.1186	45.5397	17.347	19.6858	78.8488	13.6779	65.4656	21.7865	32.3735	67.6617	12.0748	52.2414	56.3498	37.4454
Ftl1	23.5642	5.51256	5.09567	4.18133	6.93097	12.4802	3.34639	5.73467	4.16942	3.28968	5.86048	10.7651	3.4512	6.99182	5.27923	4.91448	6.84729	5.31316	7.96151	5.4593	9.65417	2.47846	7.51509	18.2162	3.47371	4.44406	3.97052	8.00538	11.4819	9.25561	5.34313	8.21676	3.79923	11.3312	6.55383	5.56044	5.03704	5.10647	5.54554	3.96688	6.41763	6.8866	8.16242	6.29016	3.76037	14.9146	12.9359	19.312	16.6755
Slc34a1	22.0469	26.8174	1.59405	26.3338	37.6114	5.59853	11.1478	2.39796	8.47392	17.4165	3.03978	8.40756	3.24342	13.5316	2.40343	1.56649	3.90254	1.21453	6.73802	4.79842	19.352	1.44308	2.23223	34.3195	32.8372	4.21228	57.8193	69.2928	56.2726	35.0252	64.5092	22.7371	5.93643	22.3557	28.4689	5.47482	9.06736	10.055	4.94634	28.4954	11.5486	51.9286	11.075	23.1788	25.9574	16.5966	45.646	47.0962	34.0152
Ghr	20.7994	31.1072	7.91938	52.3792	22.4713	7.72528	30.7272	10.5406	89.0869	27.7188	8.92437	21.6372	17.0339	31.4397	7.96448	15.9621	6.95823	6.68301	16.396	28.8051	23.8278	4.84917	83.4591	18.6316	38.1169	6.38795	80.1712	24.9045	40.4002	36.3632	39.3687	23.695	4.29389	104.634	36.9188	10.5109	11.568	15.5533	8.08296	126.281	12.6368	72.0015	9.62421	20.0139	32.1061	11.2109	76.0853	43.8821	46.4998
Spp1	20.1109	4.90326	7.73727	3.33509	4.79787	8.60424	3.056	6.48579	3.96119	3.5187	5.6893	9.40804	4.67342	8.05941	5.42923	7.93707	5.74059	5.82158	6.41901	5.84691	6.64245	2.82525	10.885	5.04093	1.05452	2.24436	0.501946	1.68937	2.15002	1.69149	0.961109	1.5709	0.811133	1.60466	2.15017	2.95688	0.786923	1.36834	1.67021	0.536884	1.31532	0.988908	1.68255	3.15483	1.47388	2.49406	0.941639	1.15709	1.33431
Slc13a1	19.7403	40.9935	4.36198	33.869	40.6943	6.59567	16.4218	5.84615	14.4554	20.341	5.56666	19.4829	14.4141	15.5643	4.97906	4.23465	5.09468	3.98798	8.68062	19.6511	19.8648	2.63692	3.87478	7.45754	8.77483	1.0382	14.5691	21.5638	13.8812	10.151	22.902	6.31607	1.25073	2.08865	7.08101	0.976919	1.92836	2.79148	0.948407	4.36309	2.43987	11.6086	2.08888	15.7378	12.415	4.43482	9.95534	18.4977	8.32609
Fth1	18.7251	4.28577	4.95431	3.14336	3.62917	8.80943	2.48682	3.44608	4.22514	2.58002	5.28732	7.77954	2.94753	6.58504	4.5881	4.7527	5.08103	4.71391	6.26301	5.06844	6.32724	2.74627	8.32788	18.9538	4.67444	7.31271	6.02095	8.49151	14.569	11.8642	7.03954	9.90657	5.82913	9.44877	8.56149	9.64537	8.92472	7.59053	9.40082	7.09669	8.05971	10.5919	14.2639	9.05929	4.86046	18.8476	28.0722	35.9973	31.852
Gm26917	18.6154	18.554	11.4661	16.6412	23.0523	13.126	18.7358	12.0975	10.9306	14.0203	10.9797	24.213	13.1334	14.7471	6.61251	11.3512	7.0079	7.79186	7.4073	16.4851	12.2401	7.89941	15.9864	19.1222	16.3438	9.16928	15.1407	23.9446	22.0764	16.0366	16.4827	12.0831	9.67018	15.2913	15.2194	10.5568	8.06865	11.367	12.2166	9.2917	12.797	14.5134	8.35661	21.885	18.3645	12.1274	5.03266	3.3882	3.75341
Kap	18.1787	1.01211	0.989445	1.56701	1.15423	4.79999	1.8751	0.923549	2.75636	1.27139	1.18589	1.58817	0.830959	4.19746	0.849206	1.00445	3.5652	0.670344	3.63841	0.894611	5.81942	0.544916	1.61388	63.1133	8.55265	13.2875	13.075	14.2422	31.3717	28.8715	11.3693	24.0715	10.7352	27.9313	20.0783	15.9033	15.165	14.3079	16.6885	16.7956	15.7966	21.1985	25.9676	15.1598	9.24725	44.1261	147.18	154.549	164.17
Gphn	17.1701	17.1588	9.80521	17.4746	15.1401	9.00353	14.6325	9.68328	10.5644	13.928	10.6647	11.1314	11.1453	14.2745	9.2737	9.19294	11.0675	9.03674	11.1181	10.4042	14.1303	7.56624	62.6139	46.9237	21.2395	13.0312	27.0416	25.4021	26.9814	26.3682	28.4563	24.5786	13.2205	53.3362	22.3131	14.548	13.8561	16.0811	14.0964	17.4888	15.2795	23.8662	17.9951	19.7254	24.9242	23.7969	27.3228	23.5786	21.6051
Fut9	17.0245	18.2767	1.62719	22.8662	19.9206	4.30766	16.5089	3.99816	19.0655	12.339	5.3326	5.40636	6.68831	14.825	2.14775	1.56946	3.93156	1.19327	6.0643	6.00821	15.6908	1.53567	1.56781	18.1322	24.5342	2.25491	48.5604	41.9742	37.2043	24.9784	51.3744	14.1786	3.71306	12.3906	22.1453	3.56492	6.27894	8.2711	3.30956	42.4445	10.8625	46.3932	7.13034	17.8242	25.9348	9.50985	24.2916	34.0883	20.1505
mt-Atp6	16.7042	2.41402	1.98952	2.8992	3.25778	5.77174	3.65575	2.23219	3.45397	2.81293	2.64009	2.48135	1.77158	8.33099	2.89273	2.44284	4.95208	3.61206	5.2923	1.17122	7.7406	9.56645	6.32289	23.3327	6.40446	10.3255	5.94833	6.74899	11.2838	13.2098	5.67389	11.4091	14.2545	12.9602	10.6206	8.54618	10.6283	9.46292	7.52755	7.85202	8.85613	8.00806	12.1306	6.78537	6.16983	18.3903	11.8442	14.6487	17.4264
Atp1b1	16.0499	5.74712	10.2405	6.00649	5.7026	5.09485	5.80399	5.14	5.17649	6.74619	7.63035	5.64198	2.78506	9.33389	8.16073	10.8954	4.56507	9.87068	4.40255	4.08372	6.43402	2.61532	4.21211	25.7127	9.88983	14.2056	7.69933	8.58704	10.7398	10.2473	8.14605	8.05828	2.84165	8.52856	12.6648	15.9985	9.82242	7.58117	14.2478	6.31225	9.48581	8.65473	6.03612	5.8703	7.01414	11.9934	9.07616	9.66552	10.5386
Esrrg	15.6015	32.8371	27.8093	28.958	32.0428	5.84732	29.276	48.0037	18.9489	33.582	46.5146	20.267	24.8644	24.1208	33.1013	21.0687	4.37902	35.7593	7.27332	21.1212	17.196	2.29696	8.00131	12.4295	40.8114	35.5733	38.2523	31.7018	29.4046	22.3605	35.6143	14.1476	3.83303	22.3251	35.1116	40.5423	35.9017	50.5415	56.2512	26.3692	55.495	33.9855	4.64962	27.4381	36.5275	7.1528	35.1062	37.6638	22.8286
Slc4a4	15.4851	30.1405	4.35154	27.2306	32.5577	6.76347	19.0749	4.82144	16.4753	16.2395	5.41832	21.808	22.2798	12.5644	6.57414	4.4612	4.45683	3.96135	8.10114	23.8154	15.4367	2.75137	33.1422	16.0775	14.9738	2.77106	25.1714	35.9064	25.209	16.108	31.4344	10.6275	2.69489	48.0112	13.145	2.60476	8.12164	4.69906	2.48818	12.0308	5.57574	24.1133	5.83836	17.5601	13.3335	9.09002	17.6044	23.7904	14.5234
Pkhd1	15.2201	21.5948	44.3047	21.88	19.0164	9.40291	25.3796	17.4188	29.6486	34.9216	21.0883	19.3722	28.9458	31.0117	41.7204	35.2014	5.03194	55.465	8.23875	24.6856	13.3066	4.15977	10.3051	11.8774	34.4573	54.0354	20.6295	16.3685	18.3783	15.1934	19.2073	9.94426	2.56674	7.6479	33.2848	57.5087	44.3654	19.8869	42.9359	25.6269	23.9272	20.314	4.10183	36.91	25.7202	6.14106	12.4648	11.8898	9.21955
Acsm2	15.1874	12.9685	1.22614	18.614	14.9046	3.68805	11.307	1.97692	13.1514	9.77443	2.32203	5.64285	6.60731	9.81836	1.82335	1.24562	2.42182	1.28294	4.6441	6.87652	12.7342	1.10244	3.76788	19.6769	18.1265	3.11017	35.5198	23.8527	27.0588	20.5638	29.5427	13.6136	3.7381	10.5026	17.1763	3.73894	5.55378	7.03414	3.58384	28.1764	6.91362	36.3907	7.16123	15.4661	13.3849	10.607	34.5835	27.8814	26.2505
Atp1a1	14.3284	7.33786	19.6719	6.53359	8.54247	7.5074	5.07713	5.51024	5.36964	9.15483	6.35447	8.26647	3.2962	9.90596	5.59923	11.221	4.58353	12.2438	5.07217	5.5631	6.72654	2.01893	5.39828	24.4892	12.0132	11.9697	6.9679	10.2927	12.1267	11.5922	8.59955	9.63254	2.96192	6.09028	12.9175	18.1217	5.17346	6.88769	20.4504	5.26725	6.41051	6.78897	6.41438	6.77949	7.3837	12.8573	8.97263	10.6621	9.97256
Ndrg1	13.9184	21.9849	5.15523	20.1407	24.2419	5.67076	10.5007	5.4762	14.532	13.1429	3.58944	15.7214	11.8308	11.3155	11.3513	4.12991	4.76378	6.52582	6.44412	15.7928	14.456	2.47672	21.5825	9.96041	6.66604	3.60091	7.65247	11.6395	11.3656	7.32094	9.25175	5.42097	1.50744	18.4833	6.5668	1.82725	6.91062	3.07556	2.3443	4.72137	2.37073	8.71441	3.87688	10.6735	4.58145	4.88009	16.737	24.1695	14.0299
Ank3	12.7106	18.9517	41.1801	19.1366	18.6601	5.03071	21.4732	30.6627	15.7252	27.2512	31.8221	15.775	18.3803	26.778	16.6217	43.8317	3.26727	28.6587	7.86597	16.236	12.3192	3.87417	2.90701	9.97675	29.9885	28.3816	19.9855	17.4113	17.4539	12.8875	19.4006	10.9748	2.42069	5.95803	39.6339	81.4254	14.8169	31.335	47.3203	17.3887	38.3471	19.9044	3.84657	18.3341	25.4293	6.26976	9.20214	9.08591	6.95824
Dab2	12.0881	27.7766	1.82723	25.8296	34.9063	9.73138	16.1181	3.77512	15.0878	15.9398	6.73089	11.9913	8.80907	11.632	3.46508	2.48339	4.57913	2.36399	8.1019	10.8517	17.395	3.82303	110.044	10.0853	17.8882	1.50886	29.6125	40.7213	27.7125	17.9349	37.0703	11.5624	3.97707	87.7034	14.991	1.65016	4.45895	5.05461	1.46367	15.8245	8.47367	24.7453	5.72162	17.3787	19.6341	9.90515	39.4323	53.6751	29.889
Errfi1	11.7463	17.3153	2.76151	18.1078	18.0492	4.62746	7.72361	3.15069	11.5353	10.7877	3.58017	8.99214	7.35429	9.06021	3.16486	3.69816	2.48189	3.38024	15.4375	9.93595	11.4859	1.15406	3.36336	8.35182	9.87919	1.67499	19.2968	16.2513	12.609	10.1774	18.3989	10.8373	1.68429	11.2283	7.98404	1.40291	2.32288	3.16142	1.715	8.82942	3.45685	14.931	2.53323	8.06142	5.27886	3.93244	28.7867	28.9944	17.8079
Aldob	11.6146	6.70372	3.00737	6.08622	7.10323	4.33461	3.63018	2.4006	3.6466	3.39115	2.70374	6.53409	1.88917	4.50622	2.40063	2.40536	3.40724	2.62871	4.27886	4.06929	6.31673	1.87997	2.03612	15.8074	4.05729	2.83785	5.64291	7.77514	9.41631	8.06069	6.48486	7.19461	2.52476	6.35223	5.60444	2.98246	2.77942	3.21777	3.03788	4.78186	3.90852	7.0533	5.53883	4.73769	4.28467	10.43	10.7717	13.2479	12.5781
Psap	11.5103	3.67006	3.14587	4.02198	3.51054	7.6089	2.50994	3.41311	5.16564	3.02952	2.89921	6.78869	3.13162	4.26246	2.84994	2.83431	3.88692	3.2387	3.93753	5.08207	5.94026	1.57652	11.2757	9.85306	2.15161	2.21935	2.45418	2.98393	5.25482	4.34861	2.87905	3.55507	1.72598	5.72104	3.24309	2.31482	2.0994	2.37535	2.31819	3.21046	2.20976	3.21657	3.85368	4.33633	1.56515	8.58476	2.42499	3.2121	3.69965
Eef1a1	11.219	3.01536	3.55229	2.58337	2.78891	5.42722	2.1174	3.23899	2.92199	2.09868	3.52896	5.99391	2.4458	3.30269	3.5541	3.70795	3.98769	4.33607	4.58104	3.99305	4.23204	1.64241	4.1352	10.5903	1.65754	2.25342	1.91608	2.97471	5.06406	4.93785	2.16424	3.84969	1.81066	8.21	3.10121	2.80418	2.75959	2.67438	2.51534	1.89391	2.46132	3.73064	4.79322	3.83399	1.81635	7.98685	5.72639	8.24573	8.29713
Glis3	11.0799	19.9785	19.6968	20.3083	19.3501	6.652	24.4258	14.9591	22.3056	22.2377	15.2719	19.1398	30.4236	23.2037	33.7727	23.986	4.13315	31.5163	7.8947	23.4498	13.3423	2.95643	13.0961	8.06152	21.7764	30.3789	24.421	17.9875	18.1992	14.362	20.9027	10.5257	2.11937	7.2963	20.5324	23.0651	36.8153	14.8173	13.7949	23.3833	20.05	22.8914	3.51324	30.3337	21.1379	4.69263	14.9076	12.3495	9.90775
Chpt1	11.0075	8.26915	2.88655	10.729	6.42761	2.98545	10.1678	3.0778	15.6282	7.09257	3.7998	5.8457	5.2461	7.55245	4.90406	3.06053	2.11974	4.13663	4.40545	5.5901	7.54313	1.37415	2.57471	14.719	10.0517	5.56858	17.0665	9.20296	13.0948	12.1932	12.3651	8.22615	3.37936	8.95683	11.1646	6.01921	8.22583	6.15703	4.52685	21.5901	6.5533	17.246	4.91211	9.63162	10.4241	9.63005	27.1329	19.4602	20.0801
Plcb1	10.8511	20.2805	8.51089	19.4318	21.2624	5.85998	13.9533	7.30834	5.61832	13.8023	4.66419	9.79503	6.75641	18.0893	4.85832	26.1402	21.8108	3.83534	10.1988	8.43443	19.2207	1.87457	1.24987	10.7822	17.4194	2.18137	30.4348	33.8521	26.8647	24.7599	36.278	15.9532	2.47798	6.84969	23.7763	36.0855	4.31633	7.89501	3.18099	9.86657	6.1602	26.0202	26.1342	14.6931	26.078	8.04705	18.9143	22.3964	18.9492
Camk1d	10.8462	3.68313	4.71215	2.74647	3.93834	20.6522	2.54492	4.87661	3.35089	2.20029	4.30337	7.40448	2.62945	4.95438	4.65497	4.08605	4.57395	4.60527	6.23929	4.55415	6.61906	2.34777	9.87099	47.198	4.74878	4.02084	2.98415	5.42123	10.3159	16.6542	3.75248	15.2165	3.78304	10.2831	9.46358	3.55109	4.24126	4.49055	4.21756	2.73962	5.49925	3.24266	8.86313	5.14969	4.29023	30.6419	2.67332	2.54461	6.31032
Timp3	10.8447	8.64552	4.90711	11.0214	11.7099	2.94956	6.99715	1.56967	6.856	7.66218	3.33715	5.72247	4.87628	6.91451	6.21642	3.1509	7.7957	6.84127	8.68078	5.21934	10.8561	4.93774	2.05767	17.6708	13.1528	3.6716	21.7116	18.1266	18.0416	16.0587	15.9578	13.9926	12.8502	7.6778	11.6398	4.81659	5.55758	5.15075	3.11363	9.92676	5.34249	19.4124	9.87088	17.9132	8.91823	10.8988	20.4351	15.3466	16.8343
Ptprd	10.1464	17.5206	7.28401	14.9202	25.3489	3.94114	13.3049	4.1388	12.5947	12.0717	6.47029	9.22562	8.41346	10.8407	3.14616	6.96477	2.5671	4.35189	14.1069	8.19413	10.5866	43.2474	1.95218	11.9586	18.5773	7.86045	23.5581	45.339	27.7413	16.3602	35.8098	16.0482	45.1357	17.1053	16.6026	12.4207	6.15716	6.01266	8.55952	18.8576	10.0964	20.8463	4.35002	15.2633	20.9182	5.97547	16.5699	22.0051	14.1136
Abcc2	9.86863	17.4417	1.72012	21.4706	15.0791	3.09221	18.6943	2.68332	20.9158	12.1399	2.97306	11.8836	6.83543	9.19526	1.9395	1.77274	2.13732	1.61678	4.5053	12.2401	10.3199	2.3401	4.38499	6.99422	11.4945	0.915521	21.4777	15.9708	16.8257	11.1385	16.6619	6.6715	1.29656	2.73375	9.90179	1.28868	1.95573	3.12478	1.00429	28.7867	2.97769	23.2672	2.34855	10.7343	15.4227	4.69579	7.24545	5.16467	4.87581
Lrmda	9.64738	26.6849	13.8108	27.5396	22.7088	22.0017	23.4629	17.9831	31.4868	21.5795	7.98829	20.0866	20.1732	12.7573	11.7501	5.65009	16.9891	17.1306	10.6836	24.3103	18.8449	13.4507	3.54229	6.65339	17.293	12.8117	24.9631	21.5834	18.181	17.4228	22.402	11.4507	10.0649	3.20924	14.1538	4.7259	6.49453	15.9593	10.1769	28.4893	7.46741	21.9565	12.0821	14.8456	21.0216	10.0474	24.3767	16.8078	16.1589
Ddx5	9.60369	5.84655	5.58158	5.88497	5.38848	6.83581	4.69783	5.68897	5.71583	5.66902	8.96905	7.54943	4.9753	6.29574	6.67898	6.76528	6.50249	6.0035	6.46243	6.43764	6.24852	7.20757	5.13348	9.67892	6.42933	5.4107	8.62436	7.07092	7.83384	7.61373	7.21798	6.93024	10.5629	1.71092	6.8205	6.80622	8.00658	6.85039	6.50369	9.1531	10.1768	7.61524	8.84684	6.18464	6.17545	6.23908	8.322	7.00934	7.44995
mt-Nd4	9.5865	1.4135	1.10729	1.49921	1.93951	3.22688	2.15368	1.14238	1.59042	1.61139	1.53406	1.4012	0.878589	3.1337	1.83219	1.43877	2.92789	2.11815	2.98982	0.671886	3.5718	5.65638	4.17339	16.7395	3.70665	6.39784	3.04783	3.79971	7.0703	8.57832	3.36115	7.1341	9.92803	10.4067	5.86741	4.65498	6.66833	6.28335	4.49303	3.28971	5.35633	4.36578	6.63725	3.84442	3.69928	11.7974	6.5553	8.15563	10.6678
Trps1	9.55465	8.38992	4.98434	12.1946	6.69511	13.4422	13.0475	3.87196	16.0678	7.636	3.65881	7.04148	9.18362	7.92182	3.4524	5.33039	2.49436	4.18871	4.36455	8.03287	7.92808	4.38912	30.9425	8.07025	10.7787	3.71415	20.887	8.67688	12.1165	10.7813	14.0437	6.61081	3.77609	48.5925	10.9657	6.14518	4.42696	4.6205	3.9627	29.3022	3.88947	20.6925	2.85738	9.35179	13.1709	9.79416	24.6775	19.041	15.5272
Fhit	9.54642	23.558	11.4541	19.7579	37.9628	6.41393	14.9531	7.9868	15.9977	17.1986	8.96777	15.2541	15.1751	14.2622	9.21175	15.0898	2.94142	9.7951	8.0976	16.7776	11.8745	5.14454	2.92152	9.62106	17.6905	6.02277	15.6443	48.3001	20.3477	15.3811	27.9741	11.6854	3.36265	20.8735	14.0669	11.7758	6.01631	7.89159	9.27949	11.4289	7.21322	12.7712	3.90631	14.2605	12.8854	3.98605	15.9104	17.3473	11.3842
Lrp2	9.50975	10.285	1.15936	11.9361	10.6997	2.86284	10.6336	1.57548	9.90683	6.17011	1.68094	3.76402	2.97422	6.47208	1.55921	0.968679	1.67136	1.21718	3.4046	3.79655	8.07999	1.4531	2.98442	14.507	12.4378	2.05664	24.926	16.2918	20.5921	13.1096	21.8863	9.17202	2.12691	5.1567	12.3683	2.13692	3.43406	3.93037	2.16523	22.9296	4.24678	24.0497	4.63634	10.2635	18.1426	6.26504	29.8032	29.1068	20.6081
mt-Cytb	9.41647	1.88594	1.36526	2.22525	2.38638	3.05687	2.95105	1.52751	2.34716	2.31741	1.6824	1.38884	1.03561	4.04589	1.93725	1.54425	2.69007	1.94004	2.79367	0.759607	5.36397	4.48848	3.32803	15.7061	4.12421	5.15701	3.86149	3.93588	6.53572	9.54136	3.49411	7.36114	6.35793	7.02722	6.12211	3.88978	4.55612	5.47162	3.86255	4.82618	5.24185	4.2767	5.91388	4.48817	3.94686	9.81796	5.48622	5.99029	8.28216
Fxyd2	9.32504	2.49423	15.953	1.97457	3.16887	3.54146	1.71976	3.21259	1.82768	5.04626	4.26856	4.01543	1.52271	13.4081	2.55999	25.8003	2.54291	4.47153	3.8056	2.57291	3.34544	1.05005	4.09823	13.2936	6.28188	6.35472	2.53398	4.36404	6.42373	6.13412	2.97015	5.23158	2.34044	7.14433	18.8713	36.6391	3.31918	5.382	11.2135	2.57525	7.22548	3.78544	4.86365	3.61099	4.52241	7.69764	10.6852	13.9356	13.2078
Kcnj16	9.25283	14.7776	9.7187	13.205	18.5506	3.78226	8.26618	3.09749	9.62089	10.7574	2.94411	9.85913	7.95615	8.97654	8.46659	7.40204	2.37217	9.82752	4.27224	9.61755	7.59598	2.0531	10.7574	9.9596	11.654	7.64987	13.146	21.4614	11.3937	9.91013	16.7417	5.86594	1.63556	4.27322	10.7	7.74301	6.74589	2.98405	7.03682	7.33953	3.44927	9.59137	2.92504	9.1683	7.34944	4.99749	11.8476	14.7157	9.13864
Igf1r	9.18918	18.6548	6.29309	19.6553	16.8263	5.04926	17.1188	4.58245	20.6187	13.1925	2.78397	15.1562	15.9022	11.9141	6.56534	11.5666	4.92372	5.8515	8.85094	17.6325	11.6528	8.16338	5.66484	7.84589	13.6661	5.78691	17.7672	15.5203	14.8448	12.6301	17.3797	11.0198	8.36017	5.1869	15.0236	13.4193	6.37459	4.41939	7.62022	19.4615	4.37434	17.4697	5.68483	15.829	16.687	6.22531	18.9577	18.3784	14.9895
Nox4	9.17229	13.8751	2.07083	9.63489	26.3356	2.37833	7.68079	1.84533	2.66084	8.31877	1.73401	4.42583	5.883	6.13205	1.5732	2.21956	2.01264	1.29968	4.2829	2.94382	9.23535	0.979487	2.90551	12.5061	17.0693	2.50173	18.8048	52.1946	27.4525	16.0086	39.155	10.7424	2.34511	18.8324	12.3105	3.88806	3.5877	3.64793	2.34936	6.44661	4.38709	15.5518	4.43667	18.8024	14.0867	5.30343	5.87631	15.2746	7.91741
Slc27a2	9.13591	8.85972	1.40324	12.1272	6.2225	2.9446	7.15045	1.52883	14.9596	6.11402	1.55615	5.41882	3.35958	6.01624	1.18966	1.4269	1.767	1.20685	2.66526	6.50708	6.36589	0.877679	2.30775	13.5765	10.2319	1.63159	20.7172	9.34144	13.6921	12.4715	13.8283	7.82889	1.62866	4.05974	10.6921	2.47234	3.19151	3.21498	2.39966	26.7268	3.53208	19.1159	4.12863	5.92978	8.2421	6.38693	23.7957	17.1915	18.0358
mt-Nd2	9.08094	1.6084	0.924339	1.94977	1.70955	2.93112	2.47583	0.963149	2.38069	1.70872	1.16365	1.04072	0.893005	3.46332	1.05911	1.0168	1.98195	1.16673	2.06152	0.479385	3.42134	2.77509	2.14781	13.8232	3.90378	3.91918	3.61888	3.4772	4.86971	6.60881	3.23347	6.16594	4.7588	9.09047	5.2432	2.92793	3.68565	4.44731	2.89938	3.73946	3.99873	3.1457	4.77011	2.93215	3.34732	7.25123	3.65114	3.51479	4.58028
Magi2	8.67219	14.1659	11.3391	7.75394	16.9406	4.44127	7.20602	3.61134	2.95492	11.7133	3.33339	9.9806	15.1114	7.20341	23.3527	5.13724	2.3591	10.4834	6.56933	8.8936	8.55558	350.063	3.73784	10.3335	10.2512	8.9784	4.07221	17.9742	12.4742	7.15995	14.8153	7.3661	680.927	5.25589	7.47545	7.8116	23.2555	2.58804	15.2577	1.19763	2.77947	4.01348	2.73388	21.733	11.4589	6.27642	3.11626	13.9803	5.26047
Itpr1	8.54562	19.8016	9.36722	18.9574	18.0012	6.22523	14.7274	9.98895	16.3253	14.1932	9.94716	13.5637	9.13636	13.7435	15.0704	9.75041	6.14261	13.2568	10.5008	13.0475	11.2259	5.17315	2.9956	7.2262	13.7903	12.1708	18.0091	16.2423	15.0217	10.6726	16.8	12.768	5.60427	11.5539	12.5482	10.6872	11.5871	9.72112	8.84106	18.8501	11.4216	17.2829	6.75089	11.1582	15.496	6.03813	15.8983	12.7001	11.8614
App	8.44833	7.93826	6.58269	6.74877	8.65712	8.14548	6.55906	9.87549	6.50916	7.14892	7.85011	8.14085	9.88455	9.10289	6.5707	9.59461	14.0284	7.02626	7.30734	8.3417	10.059	12.1372	6.4996	9.18952	6.83648	5.61324	6.96048	8.88652	8.27942	9.87698	8.69081	8.42268	11.9781	5.71041	8.2535	9.16218	7.01267	10.3967	5.10901	5.90119	7.41835	6.89098	13.7188	10.9336	7.0481	7.4788	4.98659	6.59127	7.94479
Mast4	8.3131	17.0166	4.72998	20.4466	13.5222	4.42103	19.7058	6.78506	18.9219	14.3286	6.07648	17.2587	23.6687	11.8408	13.0546	11.3722	5.63672	6.26596	6.66017	24.3467	11.0314	9.09941	4.11225	5.16321	9.24337	6.23512	14.8983	13.0637	12.9699	9.34467	15.303	6.19405	11.0169	19.3102	13.0364	15.4253	14.4915	6.43291	2.99449	12.4473	6.17499	16.5788	6.09885	15.2774	17.7065	3.87711	7.27844	6.36013	4.71513
Tns1	8.30382	19.6513	14.1407	18.6758	21.6257	4.07188	11.2474	6.27612	13.6425	17.7669	7.19403	12.2181	7.53988	15.1957	11.7094	13.1272	7.22042	16.1562	13.1118	10.9006	12.9454	2.26567	4.86221	6.76642	14.6985	12.2937	14.5547	15.5687	12.4765	11.2646	14.8284	10.8664	1.56741	10.3306	13.794	11.6299	9.22376	7.56626	11.6588	10.6584	8.2316	12.0886	6.61521	10.5135	10.6948	2.80609	12.2016	12.3752	9.16497
Rbm39	8.14404	6.26267	7.92322	6.32313	6.6377	6.30386	6.60598	8.57989	5.86483	6.78655	9.3969	6.00586	6.00685	6.4356	7.62063	7.07745	7.58982	8.16095	7.42072	5.93462	7.46042	6.42345	1.33386	6.97094	6.58754	8.17937	6.74647	6.73466	6.70519	6.17538	7.06352	6.5239	7.38208	2.27801	7.36171	7.65693	7.77102	8.9976	7.97129	6.44188	8.66079	7.18159	6.71628	6.49902	7.62185	8.66022	6.37248	6.37319	6.18435
Gramd1b	8.05804	12.6868	1.16335	10.5441	16.6644	5.18522	12.5339	1.73148	45.1015	9.59684	1.49919	9.66712	9.23357	11.6058	2.72365	2.08287	1.36298	1.46442	3.6627	9.81441	9.42985	2.66529	13.6083	3.55724	6.7815	1.43615	7.60167	11.7199	8.3412	7.54708	9.90501	3.97088	2.57824	5.31996	9.85464	0.666776	2.76732	1.65083	0.725741	34.8015	2.10995	7.79394	1.30362	8.51138	5.11743	3.93938	4.6496	6.16911	6.33083
mt-Nd1	7.96422	1.53301	1.11039	1.57115	1.85698	2.82707	1.68171	1.26487	1.5445	1.31352	1.25454	1.742	0.879646	2.46557	1.38588	1.14923	2.16307	1.73755	2.18393	0.813467	2.35931	2.31052	0.697939	12.7131	2.97296	3.67096	2.35859	3.13543	4.68172	5.64923	2.52415	5.87812	3.98086	6.16646	4.78242	2.701	2.94359	3.67679	2.60207	2.39118	2.99638	2.57502	4.7552	3.04825	2.76755	7.39497	2.80469	2.97596	4.30005
Pck1	7.8794	6.20975	0.98286	6.3757	5.5008	2.28544	2.23787	1.12554	4.7876	3.88769	1.37068	2.95414	0.7844	3.99406	0.974928	1.00175	1.30547	0.874905	2.54549	2.0073	5.67513	0.573667	0.752889	9.27428	5.91467	1.37445	9.77553	8.76908	9.69616	7.10197	9.88222	4.7983	1.69309	2.36822	5.6706	1.61962	2.30043	2.09529	1.58134	6.15462	2.53505	8.91367	4.19163	3.64927	3.7005	4.81831	14.9303	15.1206	11.4065
Mat2a	7.77108	4.14563	2.05248	6.43716	2.61152	3.51243	6.41788	1.8542	9.10578	4.09057	2.76675	3.87948	2.76782	4.71575	5.44817	3.09257	3.44028	3.48882	2.79056	3.93696	5.42604	4.00991	0.805343	7.45453	6.15014	5.8512	10.4528	2.5049	6.15322	5.73314	4.70091	4.72929	4.53807	2.29222	6.12326	2.06505	9.08395	3.18459	1.8388	17.4498	4.39212	10.5171	3.72153	3.94784	7.61824	3.31341	13.7798	6.84595	9.2254
Snx29	7.43998	18.604	4.32666	19.94	17.437	4.10675	12.8763	3.4576	17.1893	13.3914	3.8119	8.81558	8.21096	10.8396	3.54216	5.07804	4.26453	4.22115	5.14107	10.2832	11.1648	2.38253	4.60735	7.54092	18.3832	4.13758	32.1096	23.9048	24.2857	17.3444	29.1876	9.82884	2.78945	5.48938	15.3081	6.2289	5.06416	5.22759	3.27801	26.1803	6.28698	29.686	5.34177	14.2715	21.1012	6.16258	24.3697	23.5497	16.8604
Ptprk	7.39042	11.194	5.27615	12.1803	11.9539	3.03878	13.4191	5.98002	11.4658	7.9468	6.90218	7.99848	9.93779	8.49803	4.8008	5.25441	6.18023	4.09984	7.89538	8.4365	9.08538	2.24764	2.8193	6.22488	9.20979	3.31381	14.5909	14.3907	12.9782	8.49183	14.9461	9.34176	2.72808	4.30199	8.78037	6.42911	4.71458	6.28252	4.34896	12.4776	6.52693	13.7298	5.40875	11.1118	13.9988	2.48333	10.0483	12.0612	8.60555
Syne2	7.33284	10.3443	13.2434	11.5143	8.35155	3.33695	12.0483	7.9966	15.6422	11.7	9.04329	13.2052	14.1763	13.8372	14.0523	18.5691	4.11821	16.0679	5.2267	17.0256	7.32725	3.55877	21.9898	4.69697	6.4056	10.657	5.29	5.40795	5.90532	5.03201	5.32231	4.69667	1.24274	4.70985	8.54466	11.3172	13.1408	5.16358	4.1794	6.44287	5.89392	5.65754	3.99301	9.83354	8.09602	2.82905	4.55956	4.49331	3.87952
Slc12a1	7.27116	0.468255	0.821513	0.355312	0.569537	2.17028	3.59898	0.92734	0.534167	1.85698	1.08051	1.14479	0.425611	27.6424	1.08924	59.3904	1.23749	0.551114	1.15822	0.46793	1.81425	0.629874	0.573163	7.15821	2.77981	1.03287	0.538307	1.005	2.13442	4.62465	0.781387	3.60554	2.07772	1.23564	58.355	163.477	2.24285	3.05483	1.55688	0.685391	1.87381	0.956548	1.90823	1.23548	7.90994	4.41441	0.564827	0.600647	2.11916
Keg1	7.25724	11.6324	1.53165	13.1844	10.2603	2.36471	6.58742	1.91054	13.005	6.36341	1.93195	5.46113	3.6182	5.54668	1.45417	1.2098	1.93148	1.21459	2.96363	6.58152	6.26183	1.60953	3.81662	6.96864	6.76989	1.00917	10.2878	15.1356	10.5606	6.85874	14.1631	4.33579	1.70125	4.36396	7.00605	1.30751	1.70389	2.02188	1.13286	13.549	2.09227	11.2954	2.1999	5.15173	6.58098	4.34372	62.0508	62.2329	41.583
Nhs	7.15342	18.7762	3.00992	16.5286	24.7495	2.43422	13.9454	3.99957	12.8339	10.1291	3.33241	10.9063	11.8848	8.37949	2.61266	4.09424	4.86801	2.19237	13.3661	12.5449	11.3196	1.88075	2.18164	6.7196	14.0049	1.05913	20.3804	34.8214	19.2228	13.0452	26.7195	10.2323	1.76709	4.18305	11.5965	4.6208	2.67044	4.19189	1.36076	16.1062	4.90794	18.925	4.45913	16.8576	16.2694	3.0739	12.3606	18.3431	11.0926
Rere	7.07472	13.0794	8.78678	12.7723	13.6505	6.30394	11.8651	11.2713	11.6845	11.9144	10.0294	10.6079	11.3104	9.79924	10.0399	8.59512	8.6718	10.1471	7.79071	11.8941	9.16672	8.42627	11.0102	5.02786	10.2985	9.01316	10.184	12.9495	10.5892	8.39906	11.4146	8.71821	8.48209	15.8163	8.88544	9.07598	8.99959	10.5974	8.97272	9.40795	10.818	9.17242	7.52451	11.5721	11.9481	5.76451	7.89287	8.59136	6.74799
Vmp1	7.03322	4.75751	3.70876	4.21354	3.88913	7.04562	3.60811	3.70877	4.28523	3.54697	2.9966	6.46858	6.50902	3.74949	4.75462	3.86431	2.64046	3.84829	3.86026	5.61041	4.18692	2.77045	1.29791	3.61971	1.82299	1.9324	1.99884	1.86155	2.18504	2.16607	1.93543	2.39021	1.08163	1.3096	2.41327	1.4246	2.30733	2.11571	1.7438	2.10578	1.6628	2.12703	1.63292	2.71934	2.06699	2.55072	3.04095	3.06239	2.65437
AY036118	7.00159	3.57064	4.24916	3.13637	3.24008	6.13281	2.50206	4.18098	3.46061	2.18612	4.09664	6.47755	2.72062	4.51404	3.67672	4.03477	3.90268	4.39737	4.2489	5.12337	3.50591	2.28093	4.78726	24.2596	3.1104	3.15209	2.53151	3.8107	6.38002	8.39363	2.94674	7.88923	3.25409	6.19109	5.19056	2.91174	3.06803	3.02565	3.28638	2.55687	3.39761	2.93347	5.68338	3.58832	2.98437	13.0422	4.17763	4.45238	5.8012
Slc8a1	6.99648	1.38297	42.4771	0.979882	1.42987	14.1058	5.37317	6.97852	1.46873	49.9797	11.287	3.25263	1.78183	11.1638	27.5189	1.54456	5.24312	137.072	9.09845	1.79314	6.10541	0.582007	1.43706	10.6891	96.0903	363.803	0.634856	1.42354	3.57394	6.02478	0.936606	10.4169	3.86655	2.53829	12.1063	2.08577	26.5675	9.16297	158.368	0.667133	20.5074	1.22042	5.62935	1.96012	15.9648	14.541	0.187657	0.232029	1.45464
H2-D1	6.97712	2.63421	2.59516	2.28502	2.38743	5.32157	1.55786	1.95544	2.14812	1.70665	2.39597	4.6465	3.15955	3.29055	2.46115	2.5708	3.7811	2.73202	2.98007	3.57203	4.59779	1.77255	7.70673	3.93214	0.581308	0.741928	0.544853	0.954992	1.55788	2.79648	0.679061	2.23041	1.4959	1.85346	0.903017	0.784269	1.04486	0.854997	0.737665	0.571727	0.946994	0.857224	4.857	1.71383	0.635175	5.33755	1.64347	2.02651	5.25779
Tmbim6	6.95089	2.00118	2.19546	1.94931	2.28621	2.38354	1.66904	1.84505	2.07442	1.38732	1.8949	2.59121	1.28343	2.30934	2.08009	1.87974	1.88611	1.54565	2.27176	1.7701	2.66812	0.825074	4.37978	8.14063	2.32017	2.04887	3.02232	3.22692	5.04262	4.47225	3.02554	3.65779	1.74071	7.46835	3.25599	2.73617	2.83391	2.5759	2.314	2.90222	2.9451	3.36752	3.88128	3.09832	2.30452	3.15933	5.58812	6.54975	6.9792
Tanc2	6.9265	9.33442	3.43832	9.88424	9.34987	7.17015	7.70632	12.5875	7.10305	7.88562	15.0952	5.7087	4.61755	6.5367	11.5713	5.71825	5.56321	6.25808	4.85085	5.1758	8.22263	2.2799	7.34397	5.75501	8.96793	6.31073	13.2739	11.0748	8.93473	8.32578	12.3223	5.92389	2.51461	3.47732	7.59255	3.38749	11.9715	15.1246	3.51256	9.12989	16.4082	11.5613	7.22319	7.11503	9.82285	10.4739	11.9993	12.5525	9.15035
Kcnj15	6.79949	8.76355	1.05398	9.37585	10.0631	1.70959	4.70741	1.27408	7.33983	5.12775	1.285	5.89725	3.35073	4.23445	1.17214	0.82778	1.47268	0.819789	2.27882	5.19967	4.75761	1.29758	3.22344	7.34571	5.4881	0.803681	10.1491	9.04303	8.33971	6.77104	10.0854	4.32955	1.14331	4.38254	4.97567	1.00799	1.54362	1.5171	1.07036	7.00833	2.25485	8.41916	1.95918	4.96413	3.66595	4.25731	11.2543	11.3238	8.42965
Ubc	6.78629	2.68081	1.65991	2.75689	3.4289	3.68362	2.12824	2.365	2.49602	2.12128	2.52308	3.08479	1.78178	3.32642	1.59927	1.83262	1.78073	1.82351	2.59183	2.13301	3.79466	1.82452	4.28092	6.29394	2.27513	1.86989	2.85434	3.57926	4.57892	3.49929	2.96495	3.11825	1.91189	4.54962	3.10118	2.66092	2.28206	2.3501	2.10199	2.98176	2.81158	3.74783	2.41692	3.43005	2.59689	3.23154	5.82772	6.58439	5.97841
Igfbp7	6.77866	4.5903	4.88933	3.62204	6.07087	2.63646	5.97739	1.85867	3.49981	5.34916	1.88975	4.43718	9.65726	4.29772	4.7598	3.20009	1.75705	5.42969	15.9878	4.03895	4.51942	21.8187	12.1854	4.89922	5.86382	5.72846	3.80963	5.93757	4.98186	4.15106	4.96309	11.9178	13.7958	6.74854	4.79131	4.58529	5.02928	1.75193	8.53138	4.3624	2.52164	3.64612	1.71812	7.62685	5.49492	3.42506	4.44593	6.51309	4.77195
Phldb2	6.68458	8.79924	14.0907	7.90168	8.45182	3.02482	7.65395	10.3471	8.67195	10.909	12.3675	6.81408	6.7247	9.98236	8.61799	10.8182	5.11256	11.9974	6.73214	6.30359	5.65663	7.59514	6.2407	7.55998	13.4969	16.1298	11.3964	9.57537	9.41123	8.78357	10.2031	6.87259	8.68451	3.00441	13.2728	19.5617	11.3492	12.5355	17.687	13.9253	14.6862	11.7284	5.61859	9.58946	7.70768	3.82627	6.10782	7.61287	6.0123
Bicc1	6.67072	9.1407	12.3838	7.36274	10.2055	2.828	12.6387	6.50259	7.58161	10.7719	7.06451	9.30556	16.8532	11.0308	12.9956	10.8454	1.84094	15.7014	18.655	9.00549	6.20359	3.67706	0.379155	5.17874	10.2956	12.8668	7.74977	8.70131	8.83384	5.70802	8.25213	12.3245	2.53622	3.33882	10.2528	13.8678	12.6623	6.93102	10.909	8.3348	8.483	7.52157	1.86782	21.5843	11.5976	2.45041	5.3215	5.70064	3.76849
Nrg1	6.66508	10.2372	4.75221	10.7589	6.79889	3.55328	10.9513	2.98314	11.863	7.56577	2.59282	13.4134	18.8201	7.92925	3.14282	5.57268	1.97613	4.19809	3.34357	16.9579	5.01654	1.65822	3.76401	4.27874	4.52058	2.17775	6.09242	3.93752	6.67561	4.46856	5.16573	2.64548	0.71181	3.25411	5.11134	2.9987	2.15192	1.99596	1.78131	6.24119	1.90278	7.63996	1.38976	20.0417	6.09031	2.25939	4.80887	3.66304	3.54722
Atp11a	6.65399	4.06174	3.36297	7.74353	1.52945	2.70945	5.83232	1.59495	14.9217	4.50713	1.69858	4.49721	5.31246	6.05649	2.38525	5.15195	1.82783	2.13699	2.22552	7.51767	4.1677	0.943007	6.35101	5.94402	4.54835	1.86415	9.04529	1.3981	6.17995	5.33959	3.03706	3.6241	1.27108	2.68738	5.35316	2.07145	2.69884	1.71284	1.53416	15.7403	2.13193	9.90691	2.51182	3.75526	3.80168	4.03404	16.0236	6.73298	9.91057
Gatm	6.65341	4.37452	0.406341	2.35441	9.35065	2.91024	1.56468	0.541398	0.508766	2.19263	0.680091	0.888969	0.736637	2.18505	0.56099	0.582093	1.09878	0.37203	1.71533	0.53761	3.97586	0.439121	0.888682	9.22201	4.36436	0.95937	3.86257	15.2954	7.17229	6.28763	9.8402	4.3526	1.5125	2.29508	4.25765	1.14651	1.96854	1.61586	1.09663	1.02767	1.9202	3.08867	2.38289	3.42086	3.62187	6.76642	2.80315	11.7249	5.14531
Osbpl8	6.50923	7.47483	1.7906	10.5389	6.47491	5.72133	9.29023	2.11633	17.6006	6.50382	2.31322	5.11152	6.29058	6.12415	2.14177	1.89666	3.08786	1.68032	3.63937	6.75143	6.83783	2.68791	1.69469	5.17561	7.58061	1.81902	12.6582	8.01985	10.1542	7.21261	10.1122	5.35004	3.21498	1.75392	8.22634	1.83115	3.31229	2.99931	1.79229	24.8377	3.46134	13.9639	3.35268	7.66042	7.42675	5.77746	10.4971	8.37417	7.76584
Nfia	6.48107	12.095	1.58015	14.022	10.925	5.04393	12.3388	3.57977	13.9225	8.35462	4.62156	8.65561	8.89388	7.39497	6.82698	4.00069	6.34189	1.92808	12.4167	10.6486	9.16818	5.53394	2.26737	6.06501	8.72671	0.89726	16.1938	12.8504	12.3382	10.9104	14.9353	11.3263	6.56029	8.65737	8.99609	4.47116	6.6932	4.74891	0.866555	16.2691	5.45571	15.8537	7.59582	12.9039	14.2238	6.82028	14.7159	14.0917	11.39
Trpm7	6.31151	4.96869	16.2414	5.02688	5.17727	3.51832	5.05727	3.40292	4.269	6.94586	3.89746	3.92356	3.2092	4.09404	3.37031	3.41661	3.57363	3.40619	3.7442	3.70971	4.06989	2.60397	1.39565	6.49368	8.56525	3.9347	6.32775	6.24983	6.30925	5.08922	6.84542	3.5015	2.4022	2.15441	5.31242	3.43233	3.03265	4.22502	18.7683	5.83707	4.556	6.03947	3.95443	4.20535	8.1867	3.88891	4.48038	4.76632	3.99368
Myo6	6.30074	7.39255	3.99371	7.66165	7.09121	2.53741	6.95778	4.35268	7.56594	7.16455	4.758	7.33721	6.868	6.09951	5.90833	3.78235	5.04021	4.70369	3.13999	7.11177	6.06368	7.06143	7.69938	5.87695	6.09496	4.59117	7.83193	7.39022	7.02148	7.12967	8.09342	4.77414	9.88655	18.1773	6.16304	4.92648	6.38547	3.76846	4.05374	7.99951	5.33155	8.64646	6.32934	6.81492	5.83911	4.16701	7.40323	7.13288	6.87715
Frmd4b	6.24897	17.7349	1.7231	18.9088	16.3355	11.0555	13.6127	2.50062	15.3233	9.52837	2.83119	12.9131	10.531	7.16391	2.53716	1.65874	8.51949	1.78258	4.67856	14.5696	12.0458	7.0843	0.15754	3.37421	6.86513	0.722644	11.821	10.7243	8.27882	8.24645	12.2851	5.45212	3.73245	6.32746	5.82571	0.468394	1.68842	1.84135	0.518734	7.32184	2.02965	9.0921	6.9635	5.5464	8.97651	7.09016	11.1699	12.2081	8.93453
Sptbn1	6.22164	5.33532	4.04531	5.79287	4.54513	3.16914	5.71531	3.41823	6.0736	4.8773	3.34711	6.12381	6.24327	4.51049	4.01673	5.16543	16.129	3.91916	9.84008	6.82918	8.45299	3.70784	3.334	5.52508	5.16083	3.47866	5.63206	4.66949	5.41187	8.8768	5.17993	8.02818	3.68692	4.18209	5.43217	4.80548	4.46182	3.26401	3.60084	5.8713	4.1497	6.43291	18.1179	6.07078	5.57903	3.55886	4.70075	4.54583	7.67874
Slco1a6	6.21027	5.85471	0.817031	12.4496	2.13694	1.77351	7.41284	1.23644	12.0829	4.96175	1.23961	3.72148	2.37342	4.67878	1.15174	0.69485	1.20729	0.807923	2.02123	5.60517	5.66338	0.79952	3.32226	7.4908	9.60345	0.992256	23.7324	4.1228	11.7312	9.17074	14.6362	5.79952	1.34546	4.58899	9.77491	1.24154	2.05693	3.21594	1.1126	24.9138	3.0789	19.4308	3.2176	5.14863	10.9944	4.11886	20.053	11.5213	11.802
Dennd1a	6.16495	11.0759	6.466	11.5846	11.91	12.1828	11.6277	5.72774	8.78879	9.34327	5.35956	7.74987	9.54674	8.49006	6.30602	6.96213	5.51242	5.96981	6.77109	10.2407	9.10314	4.34531	4.01017	5.78031	10.8805	5.67049	15.5457	13.6655	12.167	10.5807	15.2893	7.9408	4.8969	2.18977	9.97554	7.62141	8.18428	5.47223	6.34381	11.6043	7.19458	15.1886	5.04446	12.6046	14.0886	10.6696	10.9816	10.9182	8.8673
Wnk1	6.15978	3.18282	25.7296	3.02783	3.51358	7.55222	4.1269	5.0503	3.8917	10.767	5.1953	4.71685	4.57355	5.70087	2.23954	8.39203	4.91026	8.55032	4.57133	4.23328	5.20892	5.9458	1.92964	7.46569	21.5827	28.3803	2.59697	2.84026	3.9264	5.11873	2.68896	4.29813	4.77249	2.45477	9.61632	16.1839	3.81705	8.07425	63.0248	3.08994	8.54051	3.28299	5.9882	4.32045	6.73841	10.2191	2.92183	3.15593	3.99428
Mecom	6.12066	1.2524	49.3766	0.900907	1.42781	4.28013	6.30425	31.1801	1.08176	20.5931	32.5335	3.10658	0.968197	21.6029	59.0131	29.3994	8.0075	42.831	6.92579	1.50615	2.85599	1.28862	3.03674	4.44804	24.5898	53.1469	0.319997	0.51789	1.36889	3.34285	0.411822	7.04314	1.36803	0.653568	22.6448	50.9026	60.407	28.0277	58.6749	0.438949	31.1841	0.644169	10.3239	1.00775	11.5586	3.12697	0.185633	0.210768	0.957693
Arl15	6.06768	7.24781	13.6913	7.06696	7.2897	7.86389	9.68389	18.9648	6.4685	13.4997	17.6303	8.13241	10.6779	12.9743	25.8879	16.4908	14.9863	31.8511	7.00332	8.73178	9.39063	4.66957	5.53139	3.88499	10.8844	33.8509	5.10376	6.00547	5.42553	7.02747	5.48338	5.82716	3.97807	7.13953	11.5817	17.9734	21.8325	19.9072	6.21308	4.93734	18.0233	5.36123	13.3819	11.1548	7.39716	6.48552	3.50385	3.9211	5.75902
Msi2	6.04043	9.95369	16.5922	8.46803	12.1261	5.46992	11.239	17.0129	7.05711	12.0364	17.6107	8.51462	12.5038	10.4115	9.08786	10.8967	8.67392	11.9683	5.73883	9.10657	10.4616	7.84935	3.52859	4.10047	12.3417	11.4923	6.24285	10.9223	7.91607	8.41205	8.57882	8.22701	10.6019	4.0001	10.4292	15.2425	8.96927	13.5681	19.9225	4.54041	15.8156	6.49407	9.59987	14.4003	11.7725	5.77102	2.89862	5.34114	4.64906
Ldhb	6.00343	2.98541	6.05174	2.46324	3.34689	2.83326	2.46628	4.52625	2.04183	3.78249	5.50498	3.66972	3.81047	4.81357	4.54873	5.38512	2.4323	6.103	2.23224	2.97343	3.50861	1.46248	2.81849	7.45947	4.12844	6.74518	2.77794	3.42887	4.52423	3.70158	3.14499	2.88963	1.37111	2.15491	4.78601	5.99666	5.10355	5.77605	6.38968	2.00557	5.87222	3.01366	2.61417	3.96086	2.14003	5.1874	3.73067	4.64037	3.77914
H2-K1	5.99188	2.73321	3.088	2.00334	2.91151	4.57794	1.59286	2.76156	2.73458	1.60129	3.79456	6.55708	3.09626	2.53695	3.47819	2.85529	4.01864	3.5754	3.22493	4.40518	3.47126	2.53855	8.81338	2.79407	0.348243	0.380082	0.249571	0.391982	1.14426	1.45325	0.342012	1.25499	0.766665	1.63116	0.669213	0.55975	0.68117	0.535005	0.458509	0.3008	0.619046	0.419133	2.33514	1.3068	0.326863	3.70533	0.662267	1.09733	2.2412
Cpeb3	5.97763	8.85178	7.08476	9.48711	9.78748	3.84122	7.76848	6.06287	8.60046	7.89342	7.49787	4.98689	2.77427	7.34751	4.61829	6.72678	2.56013	6.16685	2.83764	4.00397	5.74728	1.6955	2.38676	6.73528	13.3707	9.86613	13.6677	17.693	12.5305	8.73809	14.5257	5.81789	3.08494	3.7897	10.8557	11.1218	6.61732	8.44541	10.3791	15.0819	11.0096	12.1547	2.66802	6.18447	10.1729	3.89631	5.36338	4.60952	4.47542
Plxdc2	5.97281	8.25837	1.49064	8.56467	10.312	9.57304	8.54918	5.53105	8.52071	5.69996	5.69983	5.00942	5.0196	5.9938	4.32476	5.00474	1.976	2.98722	5.65254	4.69558	5.94783	13.113	2.01774	5.80694	8.20001	3.11682	12.9794	12.9136	9.84826	8.18908	13.1792	6.44314	10.4522	3.30691	9.67204	7.68819	5.60002	8.19129	1.21255	13.3662	6.72356	12.8804	1.91328	8.52433	10.3375	7.97206	9.44407	9.50804	6.9107
Wdfy3	5.91748	7.97173	7.28989	7.2121	9.7611	7.33816	6.75609	3.56163	5.59358	8.17188	4.48444	4.51268	5.39503	5.80952	8.5673	3.97835	5.37953	9.95776	4.83197	4.91593	7.18422	3.15041	9.2075	4.45813	7.35262	8.61181	6.14797	10.5582	7.50088	6.58647	8.76384	6.39751	4.13357	9.69154	5.32686	3.83837	8.72824	3.37742	7.85741	4.44544	3.90511	5.85091	4.64301	6.84221	6.49951	3.98811	3.53851	5.43053	4.05564
Erbb4	5.89963	0.751834	13.7946	0.647768	0.746647	2.12659	4.81104	1.35846	0.827594	5.99296	1.94158	1.51408	1.61565	26.2366	8.75631	54.6116	1.76366	4.7005	2.53939	0.933268	1.48078	1.28767	0.830477	3.30485	6.47807	5.23414	0.283765	0.496199	1.17172	1.51366	0.310516	3.47497	2.52306	0.81134	33.9741	89.114	13.4564	2.00887	14.3388	0.438047	3.62408	0.666799	1.61687	1.95053	9.50509	3.86242	0.192324	0.277037	1.05587
Gk	5.887	6.70323	0.767734	8.13243	4.74209	3.1672	5.09054	1.59936	9.46802	4.8158	1.49845	3.24296	2.24846	5.0815	1.06759	1.28139	1.11322	0.828257	1.95356	3.28922	4.85181	0.689177	2.9724	6.15139	6.24446	0.984194	12.4038	5.58553	8.22879	6.98893	9.16319	4.23547	1.46813	2.32872	6.77842	1.83307	1.89972	2.3296	1.04813	18.1303	2.54692	12.1895	2.32323	4.52902	5.49122	3.70618	18.9617	16.1322	12.9578
Exoc4	5.8815	9.33012	7.32225	9.74797	9.54043	8.52183	10.2461	11.4397	9.24425	9.36539	9.58337	8.01368	9.71812	9.55345	7.39222	9.33341	9.43453	8.47098	7.40662	8.90604	9.26912	6.25321	3.53004	4.8518	9.94476	8.25008	11.2037	9.62766	9.76897	9.3742	11.1271	7.72722	6.2303	7.15044	8.90458	8.08764	7.47377	8.10439	8.05586	11.6568	9.58708	12.5754	9.6203	11.9944	15.2087	9.73173	4.84184	4.39756	5.1489
Macf1	5.80544	7.08164	8.80091	7.41789	7.91775	12.4778	7.7794	9.25468	8.99075	8.23963	9.82338	7.28191	6.88204	8.94581	20.1306	7.92331	19.0142	12.3719	12.2319	7.49612	11.3817	19.222	0.901478	5.50032	8.90497	10.7072	7.51833	6.86826	7.136	10.3926	6.88321	12.4657	17.4144	5.22017	8.21531	8.42307	15.4758	8.34073	7.60059	8.65263	8.54085	7.05854	19.7571	7.32093	7.57819	7.94788	5.3489	4.70067	7.32121
Rbpms	5.79014	13.1148	7.12265	11.8527	10.7059	2.63939	10.5442	13.7972	9.87679	9.66489	8.31715	13.3016	17.5232	7.50633	9.78597	7.76517	11.2447	8.384	15.1431	15.7519	8.74894	18.5301	4.04562	2.99261	5.64186	5.98783	4.91101	5.39048	5.73864	6.21344	5.09201	12.4754	13.1957	1.78874	5.33705	4.82126	10.7704	8.00752	3.86023	3.23318	6.79522	4.92029	8.46954	12.7181	4.97181	2.08883	4.14161	4.31658	4.54357
Rpl41	5.77548	1.66473	2.05629	1.33446	1.50111	3.16386	0.931003	2.15585	1.79396	0.949878	2.41168	3.82125	1.38272	2.19323	2.44261	1.6377	1.75357	2.67325	2.37426	2.21806	2.04844	1.06315	0.881757	6.45195	0.661144	1.01624	0.723827	1.15552	2.16153	2.22209	0.762617	1.90433	0.899313	4.22412	1.58762	0.970358	0.86245	0.985292	0.952619	0.672887	1.4108	1.09771	2.14418	1.18751	0.532347	3.1277	2.31671	2.97886	3.39426
Itm2b	5.73184	1.40751	2.71868	1.15285	1.86114	3.20008	1.17174	2.42695	1.47202	1.47271	1.9828	2.22604	1.23579	3.02338	2.47834	1.81452	2.49761	2.77428	2.21522	1.56528	2.11178	2.03369	2.50095	8.26103	1.90808	3.63586	1.54983	2.31552	3.83588	3.43449	1.8065	3.21747	4.57225	1.89312	2.69497	2.54242	3.12777	3.57371	3.27407	1.56195	3.4063	2.39841	2.86013	2.30892	1.68465	5.92569	3.1301	3.99406	4.78403
Tcn2	5.67589	2.78439	1.00896	2.65161	3.94897	1.66526	1.73277	1.04911	1.87165	2.05475	1.40641	2.14309	0.786742	2.01435	0.764644	0.922794	1.63868	0.889741	2.02621	1.31725	3.13385	0.822844	1.07898	7.41732	2.88944	1.38902	3.81563	5.65953	5.08479	4.17448	4.71795	3.5296	1.21693	2.15617	3.61658	2.13577	1.53081	1.71498	2.05691	2.47554	1.73349	3.65605	2.26006	2.35408	2.29502	3.62169	5.80531	7.59257	6.47961
Rab11fip3	5.66576	12.359	1.76904	12.4766	16.1489	2.2413	6.47719	4.8014	8.66126	7.99577	5.81591	5.73793	4.36316	5.75292	2.19992	1.98167	1.80976	2.46707	3.54803	5.27554	8.47984	1.4808	1.504	5.61006	8.76856	2.22531	12.5918	19.0165	12.4447	8.7805	15.4309	6.03015	1.48046	1.51582	7.47807	1.905	3.19074	5.24608	1.44758	9.97856	7.10978	11.3524	2.51991	8.41868	5.95229	3.2664	8.01346	9.28227	6.76438
Cyp2j5	5.66185	5.54077	0.500978	8.41829	4.04534	1.88149	5.49037	1.02721	7.33499	4.11651	0.877844	3.2576	3.50223	3.91984	0.672481	0.593725	1.07055	0.474248	1.51563	3.54276	4.67723	0.223262	0.507565	7.72145	6.49045	1.11984	11.6207	8.90009	9.27859	7.67068	10.0443	5.29386	1.42713	7.16986	6.0288	1.20823	1.92384	2.13995	1.24559	10.7392	2.73585	10.8648	3.14546	6.75477	6.48038	4.18985	13.1641	11.6961	9.42045
Arhgef12	5.64858	5.65653	4.47006	5.18612	5.85777	3.00525	5.63105	4.74526	5.62612	6.11127	6.5384	5.00269	5.7143	5.60505	5.45957	5.08056	6.70897	4.53002	5.76482	5.16625	5.81076	7.38237	4.3624	4.45933	4.5827	3.98917	4.29901	5.23644	5.55333	5.59936	4.70498	6.185	16.9837	3.61953	5.15101	4.71047	5.3995	4.23106	3.99756	5.22109	4.78853	4.49958	6.63104	5.96142	4.49181	3.58306	3.8235	4.56336	5.23206
Atp5b	5.63413	1.69474	2.37123	1.58705	1.99527	2.37189	1.14463	1.97014	1.43926	1.57416	1.84892	2.60152	0.924788	2.06534	1.50375	1.87877	1.76899	2.04389	1.51824	1.39927	2.16829	0.767991	2.49388	7.87493	1.96323	2.6978	1.974	2.9054	4.44559	3.80811	2.31741	2.85927	1.33466	4.45087	2.78908	3.2433	2.31977	2.92955	2.84534	2.05689	2.84863	2.72266	3.50841	2.10951	2.04611	5.5556	4.63273	5.79031	5.60265
Gls	5.63048	4.23899	8.31865	3.45354	3.51178	3.70182	3.04937	5.91586	3.73486	5.02779	5.26834	4.49009	4.23966	8.55329	4.49843	15.0714	2.96304	7.40376	3.36403	4.6472	3.31911	2.03693	2.3428	3.0806	3.75848	12.0833	1.91672	1.61853	2.5686	2.12864	1.70702	2.18074	1.87838	2.88637	4.85505	9.80631	5.87829	5.96956	4.60551	2.07931	4.93228	2.36475	2.51357	3.52065	3.03772	2.49567	1.40668	1.24957	1.87078
mt-Nd3	5.62854	0.916597	0.677091	1.14109	1.04464	1.36169	1.1989	0.718594	0.993134	0.849886	0.916797	0.908987	0.53087	1.68106	0.623964	0.821121	1.06539	0.661984	1.42837	0.359734	2.35486	0.979616	1.09425	9.43174	1.80529	1.57054	1.56839	1.49968	2.98792	3.62065	1.5762	3.34083	1.21619	1.92068	3.23749	1.25255	1.4488	1.69048	1.3959	1.513	1.84288	1.60771	2.21148	1.80308	1.46335	4.88981	1.39107	1.43257	2.08177
Lpp	5.6072	9.47436	6.86259	8.89487	8.05167	6.82691	7.64265	7.12973	9.00406	9.00183	7.54744	10.625	12.3164	8.22936	11.5892	7.96472	7.09576	9.0073	8.63447	11.9276	7.53406	7.8326	4.54632	3.21057	5.59229	6.11954	4.85393	5.70947	4.6471	5.18669	5.40852	8.36298	2.86401	1.80866	5.34971	6.75556	10.3629	4.386	5.38588	4.72118	4.66797	4.90592	5.70989	7.54861	5.59742	3.58285	3.89909	4.4242	4.28728
Pkp4	5.50995	6.48459	9.28899	7.14041	7.24365	3.56399	7.15677	5.23319	7.00181	7.48987	6.82611	5.24447	4.9134	7.52277	2.64567	14.2841	3.60112	3.33301	2.33774	5.31358	5.17568	1.94664	2.70254	6.29324	9.36125	4.80966	10.8718	10.1939	9.53812	7.62405	10.3268	5.01452	2.34879	2.67306	10.8104	11.963	3.26661	6.80605	11.6995	10.1266	7.63041	9.49797	3.94428	6.75148	7.96985	4.52436	7.12277	6.63256	5.75435
Pth1r	5.50886	4.57856	3.85619	4.05391	4.59615	2.11927	2.19305	1.26936	2.67493	3.0535	1.93135	5.5266	2.37352	3.80737	1.51628	3.65858	1.4295	2.61211	2.47343	3.89246	3.39011	3.33155	4.98416	6.58307	2.67869	2.28704	3.38124	4.88757	5.65408	3.71758	3.68156	3.13205	5.38928	6.20256	3.82125	3.12287	1.24553	1.28092	1.89669	2.82541	1.43416	3.39298	1.87841	2.8891	2.50877	3.58408	3.59163	3.91468	4.20515
Actb	5.50522	1.39031	1.61926	1.12631	1.36362	4.1679	1.08346	1.80267	1.462	0.706479	1.95898	3.15564	1.1597	2.39308	1.7271	1.9166	2.02488	1.68736	3.12204	1.9137	2.42186	2.60837	3.19758	5.87022	0.591568	0.688114	0.520079	0.862499	1.73151	1.9756	0.58635	2.74885	0.897312	1.66249	1.22212	0.882109	1.09957	1.25587	0.727423	0.525356	0.952159	0.895031	2.2891	1.1392	0.753032	5.93158	1.14786	1.47269	2.4148
Rabgap1l	5.46301	7.21021	6.08614	7.17399	7.73546	5.45544	6.68691	4.238	6.96238	6.49975	5.66535	4.95009	5.57046	6.12612	4.27488	5.42672	4.12903	4.59295	6.35364	5.43353	5.81897	3.61254	5.94686	4.376	7.46058	5.09293	9.25285	8.85099	7.48148	6.34151	9.08312	6.34785	2.90031	9.57275	6.92605	6.37709	4.06617	4.74562	7.20336	8.85553	7.12862	8.69485	4.08236	6.45468	9.03621	10.562	8.40393	9.0726	7.09407
Luc7l2	5.42515	5.13325	6.84094	5.41528	5.1566	6.33845	6.04604	6.28311	5.99523	5.53225	6.74686	4.70207	4.4552	5.57592	6.86055	6.77533	5.10801	7.52474	5.93388	4.32972	5.42679	6.35743	1.45802	4.37517	7.36404	10.3201	6.63483	5.89428	5.5813	5.06641	6.01264	5.26246	10.2813	2.07113	6.22917	8.58836	7.46664	8.05775	8.28396	6.89441	8.49344	6.53784	5.47316	6.08684	8.71875	5.23725	6.65365	6.14521	5.75371
Pam	5.42374	6.73332	3.72273	7.47102	6.16308	3.34305	6.36685	13.7921	6.25422	5.56137	31.089	4.69329	6.17547	4.32657	1.58524	2.9872	3.4479	1.88824	4.44565	5.60989	5.70279	5.73595	8.75393	4.48567	5.49226	1.0419	8.99034	6.71739	6.55466	5.84782	9.15021	5.8937	6.92911	12.4283	5.27693	1.67083	1.40116	20.9388	2.48036	7.15959	35.1242	8.175	3.90873	7.07253	8.77796	3.24754	6.35803	8.39907	4.39857
Ncor1	5.42313	5.50487	4.22775	5.66106	4.73097	4.22752	5.25223	5.29682	5.08486	4.9663	6.49067	4.59331	4.70418	5.35801	4.59478	4.46711	4.19177	4.36899	4.29558	4.82779	4.81103	4.11666	2.99091	4.83191	4.78964	3.88565	6.09428	4.51946	5.12552	4.87465	5.89567	4.85167	4.35881	1.98587	4.48349	3.72197	4.58724	4.68885	3.56581	5.38562	5.51175	5.73999	4.40832	4.66362	4.95982	4.49568	8.9757	9.26834	6.42037
Osbpl6	5.39913	9.80252	9.64383	10.8436	11.1433	2.45263	7.81254	3.08999	8.6138	8.83775	2.73031	6.59592	4.57852	9.38041	2.74798	12.6116	1.4359	4.35708	3.72798	7.06881	5.89416	1.02322	2.2456	5.8626	10.254	4.68926	13.3545	16.1782	12.0963	8.10405	15.0756	5.32592	1.17519	2.67151	10.6912	11.2805	2.97301	2.67057	6.62358	10.3135	3.78829	12.5317	2.24329	7.38739	10.0172	3.14215	8.18171	7.27792	5.6908
Rbm47	5.36584	7.26077	8.04428	7.1633	6.43458	7.05449	6.99411	10.7192	8.8156	8.36403	9.72827	5.13931	4.38552	8.09139	7.44745	9.58819	1.24875	7.50235	1.90684	5.44011	5.47469	0.687649	4.78371	4.30948	7.86308	7.81762	7.38147	5.90294	6.67458	5.42731	6.30626	3.42249	0.632432	11.2907	8.46276	9.06365	7.38894	10.9437	7.54134	12.6637	8.74531	8.56544	1.42673	4.20364	5.30891	4.96384	10.9772	7.17658	7.69728
Lamp1	5.32395	1.50767	1.01824	1.32388	1.72045	2.62174	1.16752	1.26232	1.24344	1.16424	0.992351	2.39892	1.30958	1.57446	0.882657	0.959513	1.5359	1.38318	1.42035	1.41197	2.44599	0.831239	1.24676	5.94073	1.04631	1.22892	1.19698	2.05573	2.85316	2.24438	1.45836	2.20685	0.968295	2.22433	1.61777	1.13579	1.26787	1.26687	1.63084	1.10962	1.75222	1.61687	1.80727	2.18496	1.18423	2.55525	2.59132	3.59509	3.98979
Hspa8	5.31405	1.65531	1.21315	1.7143	1.71499	2.53532	1.25903	1.08341	1.45184	1.44801	1.11887	2.199	0.929697	1.75698	1.06077	0.956516	1.53821	0.942661	1.97765	1.40071	2.87116	0.62031	3.31407	6.33397	1.56069	1.46798	2.17169	3.04287	3.56164	3.6178	2.34674	3.04505	1.26697	3.13692	2.83735	1.55149	1.93401	1.72101	1.50794	1.97761	1.98224	2.80969	3.26152	2.59778	2.45576	6.19417	3.21492	3.9888	3.56067
Igha	5.30764	0.387776	0.558251	0.292169	0.500125	5.25932	0.247829	0.40574	0.312214	0.239466	0.583128	1.13932	0.262689	1.17213	0.312551	0.436944	1.49319	0.491149	1.88663	0.501008	2.92307	0.390908	1.44768	2.51467	0.23477	0.32024	0.187459	0.257678	0.573797	1.65457	0.251751	1.19966	0.262756	1.65832	0.297876	0.414141	0.295105	0.353637	0.251818	0.186305	0.203023	0.510885	1.02793	0.488857	0.116767	4.11268	1.83576	2.40725	5.13423
Oxr1	5.30354	7.17961	1.96512	6.7956	8.13601	3.31054	8.04881	4.2956	8.50951	5.66286	6.07086	5.81491	9.33085	5.05142	2.41405	3.05986	7.09739	2.04538	5.88058	6.5645	6.94601	0.930368	28.2917	3.7329	6.08772	1.22346	9.17247	8.84564	7.87759	7.53861	9.40623	6.51562	1.63053	25.0217	5.47737	2.22063	2.11471	6.32006	0.901038	10.0188	7.8373	8.21969	7.6195	9.43513	6.85348	3.243	8.17403	9.23493	7.56738
Gas6	5.298	4.11574	2.52839	3.73467	4.35307	2.01361	2.32003	1.28923	2.3421	3.02052	1.9191	3.38313	1.95093	3.21182	1.06481	2.68873	2.44941	1.2886	2.52042	2.4377	4.23403	0.55748	3.89063	5.17962	3.15045	1.65655	3.36983	4.71011	5.48777	3.89387	4.1381	3.33312	0.856526	1.20183	3.8273	3.1263	1.42864	1.93103	3.22638	2.17347	2.46424	4.36297	4.04786	4.4509	2.76945	2.60422	1.17722	1.96269	1.87703
Lgmn	5.26995	4.20156	1.74028	3.30193	5.12273	3.59555	2.18122	1.02641	2.05293	2.94466	1.62643	2.80524	1.63987	2.58216	1.09126	1.39906	1.36128	1.06747	2.41184	2.41668	2.4414	0.493177	2.83013	4.40097	2.04616	1.16884	2.06502	5.20817	3.83273	2.43519	3.98072	2.13929	0.83121	4.49679	1.96531	1.33963	1.14212	1.25561	1.33959	1.15935	1.49682	2.00706	1.33113	2.49238	1.64178	2.97244	2.62655	5.45926	3.38649
Slc5a12	5.2371	15.5797	0.79194	1.87101	27.0727	2.11952	4.85246	1.21356	0.892974	5.75243	1.48717	3.95552	1.65767	3.26422	0.886394	0.755802	1.50672	0.823001	3.0714	0.82658	6.6992	0.542712	1.57615	5.98496	5.99208	0.561093	1.60534	24.3356	9.14928	6.10378	21.0178	4.39235	1.10065	2.19501	4.73438	0.69383	1.41976	1.27772	0.560798	0.823756	1.56464	1.562	1.63893	6.24234	4.39676	2.03996	1.34863	21.0172	6.12581
Trio	5.23151	6.91779	4.16565	6.71743	6.85248	3.55026	7.4545	3.84561	6.94159	5.98828	3.15594	6.8609	9.77651	5.78427	3.54021	4.98772	4.01316	3.8795	5.18562	8.37543	5.79317	2.4504	21.853	3.25556	5.45395	3.39648	6.59938	7.27498	6.46022	5.3437	7.18955	4.62611	1.84778	20.6362	5.99955	4.32642	3.85567	2.76807	2.81331	5.95021	3.08673	6.69228	4.01948	7.74227	6.7406	3.803	3.52649	3.97343	3.53501
Gpx1	5.22644	1.84395	1.9565	1.5757	2.06116	3.27712	0.728282	1.53431	1.63561	0.92609	2.14106	3.70467	1.16095	2.15385	1.79725	1.66412	2.46649	2.0281	1.8315	2.7069	2.63468	0.721542	4.40276	7.66473	1.04979	1.54166	1.45781	1.92877	3.76683	3.25989	1.42067	2.41093	1.1459	3.8335	2.40274	1.65954	1.50307	1.41191	1.8106	1.29333	1.68535	2.40084	2.7343	1.91208	1.43637	4.37698	7.199	9.06269	7.89285
Ggt1	5.2091	3.50011	1.55361	3.5238	2.58696	1.68047	1.62319	0.896905	3.34436	2.07561	1.04514	3.67618	0.96577	3.0844	0.875187	2.45108	1.37377	0.826045	1.06831	2.57277	2.51896	0.495686	1.40689	7.29044	2.3446	1.13416	4.28736	2.34257	4.54042	4.05677	3.4705	3.1524	0.857287	1.73259	3.80029	2.34315	1.53872	1.64821	1.34566	4.14043	1.81333	4.78554	2.74566	2.13251	2.27851	3.17579	5.79638	4.78021	5.48694
Acox1	5.18672	10.2436	1.82867	10.3449	7.83378	2.73819	5.29054	2.68555	7.38638	5.5285	2.26009	8.19555	3.25641	4.24528	2.33588	2.53895	2.33211	2.10206	3.06887	6.94217	4.81737	1.71991	2.43791	5.66889	4.37311	1.4489	6.9616	5.53638	5.98971	5.05886	6.53517	4.11843	1.67814	5.55127	4.77739	1.96569	2.28158	2.18111	1.6105	5.56673	2.1468	6.66472	2.56921	4.19552	3.29727	3.24269	15.2694	12.7711	9.9635
Selenop	5.16957	0.703868	0.331722	0.620973	0.893002	1.39767	0.578293	0.229795	0.643409	0.551161	0.513971	0.701908	0.381625	1.20956	0.456579	0.313149	1.0054	0.366122	1.09011	0.429131	1.11599	0.511101	1.4466	6.07706	0.850611	1.07508	1.22923	1.7791	2.39469	2.47215	1.43485	2.01838	0.805036	2.85593	1.75066	1.10024	1.10288	0.981598	1.13698	1.18318	1.10824	1.76643	2.05389	1.52668	0.827117	2.96873	5.15041	6.74167	5.39886
Napsa	5.15383	0.841209	0.760057	1.68433	0.627036	2.10126	1.593	0.778605	7.46323	0.946154	0.948907	1.89731	1.04741	2.88616	0.746383	0.921983	1.32821	0.76863	1.67317	1.5857	2.23205	0.180081	2.15938	7.21236	1.89523	1.38182	2.84534	1.46786	4.20034	4.09055	1.35676	3.33777	0.845614	2.61447	3.47884	1.5093	1.662	2.06652	1.41773	10.8722	1.89939	3.91035	3.31073	1.97923	1.39879	5.75771	5.27379	3.90283	6.73204
Pitpnc1	5.15253	13.0636	1.22982	13.507	12.5189	7.8106	9.68503	1.77806	9.88069	9.05504	7.97776	7.39044	9.0438	6.96693	1.58678	4.14436	13.2734	1.07042	4.51151	9.5268	12.6036	4.5814	8.15757	4.80436	9.62867	0.643374	16.9057	15.4699	12.3653	12.1793	17.5798	7.62842	6.66245	3.70858	9.30849	4.99212	1.65797	2.39602	0.767131	10.1957	7.58409	14.6397	13.1444	7.52383	9.41643	8.43199	9.63682	10.1131	9.43133
Dmxl1	5.11485	3.58577	2.66794	3.90022	3.85349	3.32559	3.90384	17.8044	3.67881	3.641	16.9142	3.02465	2.36252	4.02231	2.59773	3.22834	2.02604	2.68132	2.39325	2.61354	3.23396	1.97153	3.62714	4.23783	3.8701	2.92805	5.48147	4.51659	4.90125	3.67349	5.33899	2.99236	2.0169	5.22862	3.72119	3.45801	3.05984	25.2059	3.00455	6.24924	18.852	5.31738	2.63007	3.6397	4.5803	2.76223	5.20803	4.78753	4.15393
Atxn1	5.1144	11.8526	7.60752	8.15475	17.7863	8.28262	7.38946	6.45315	4.59696	10.0446	8.49512	8.75219	10.1961	7.57553	9.84749	8.10496	12.7343	7.53408	11.6225	6.98195	10.9867	4.90221	3.72124	4.79653	12.3569	5.74599	9.61209	24.3645	13.2787	12.5896	16.0984	12.1117	3.80073	6.83066	9.89911	5.45747	9.58314	5.28776	8.20735	4.80824	8.44535	8.83242	11.5982	10.1514	9.30529	6.92231	7.32018	13.1607	8.90815
Fmn1	5.09881	9.1532	5.85398	6.77676	10.5846	5.46398	6.76762	4.14542	4.20324	7.19289	5.60885	5.70506	8.67899	5.18754	5.60286	4.23969	1.58611	5.87548	3.61798	4.69721	5.90477	6.18154	1.74668	3.61546	7.13684	6.49262	8.3031	10.3169	7.42602	5.24976	10.6523	3.28384	2.92019	2.01019	5.64	5.27382	4.39419	4.58728	6.32692	4.44791	6.07402	5.74443	1.3341	12.2875	7.45226	2.84932	6.60752	9.04689	4.52778
Atrnl1	5.0901	7.47232	3.42976	9.7311	6.46381	6.18489	9.34817	11.3042	11.4733	6.98269	7.92733	5.6317	6.91054	5.87986	3.24395	3.35667	4.16748	3.207	6.39198	7.11726	6.67004	0.696852	2.35951	4.46527	7.7811	2.74139	11.5296	7.39469	7.50641	7.26108	9.50458	8.0507	0.888044	2.41086	7.22072	3.51571	3.18086	11.7375	3.49559	13.3213	9.9635	10.8457	4.1989	8.02087	9.39398	3.25612	11.2219	7.75148	7.38348
Spag9	5.06955	6.09078	3.9314	5.86851	6.7982	3.92656	4.85792	4.71132	5.21576	5.12441	3.50165	5.72664	5.05939	4.60099	2.80091	3.79354	5.84517	3.27898	4.41905	5.30332	5.25002	4.25782	2.64242	5.39313	5.16214	2.78708	6.59094	7.0985	5.85094	5.46019	7.32031	4.46907	4.76857	4.06455	4.8511	2.80577	2.99189	3.52775	4.13933	5.06533	3.50988	6.12219	5.51406	4.72895	4.70522	3.45686	6.81756	6.16167	5.53442
Ivns1abp	5.06782	4.79767	4.09307	4.48979	5.04947	3.05966	3.65036	2.61068	3.31246	4.18909	3.4874	4.41987	3.14277	5.23064	6.6291	6.48118	1.57406	5.76678	2.10022	3.93677	3.48691	1.02589	2.9055	4.73762	4.44614	4.63032	4.29554	4.82518	4.85401	3.70865	4.6254	2.60941	0.912492	1.62087	5.4861	5.9539	6.19219	2.15388	4.02998	3.76407	3.04507	4.48848	2.09272	3.90529	3.97448	2.71378	2.84564	3.22528	2.88887
Cyp4b1	5.05105	5.43646	0.305532	6.67551	4.6308	1.34466	2.55539	0.540546	2.81634	3.82457	0.912472	2.71576	1.09102	2.8842	0.605459	0.463307	1.24207	0.465639	1.82902	2.15032	3.69621	0.232744	1.08672	11.6375	7.86008	1.63148	15.6351	8.00396	10.8294	10.2801	14.3674	5.92462	1.83613	6.7489	7.29961	2.07571	2.72044	3.55231	2.13957	6.56306	3.08811	12.2981	3.70579	5.16537	6.57178	5.54504	26.1386	28.5213	22.0487
Trip12	5.04779	5.49762	4.07362	5.09128	5.45806	4.22418	3.87887	4.86049	5.25753	4.74352	4.1603	5.0871	5.30608	4.34734	3.85842	4.00716	4.03197	4.41286	4.80878	4.93444	4.64547	3.09685	6.67337	3.70994	3.7144	3.6158	4.81863	4.4779	4.79143	3.86013	4.52898	3.8192	2.7697	4.32088	3.58849	2.98318	3.65088	3.45139	3.51213	4.76439	3.69797	4.5993	3.71402	4.24268	4.27537	3.70744	5.29183	5.1803	4.6794
Wwc1	5.03583	7.08948	11.0238	6.4056	6.56129	2.18435	7.23694	10.336	8.59095	9.30793	11.0337	7.741	9.24369	10.1143	21.3941	10.1065	1.37107	18.2064	2.35116	7.9441	4.34	1.69547	3.23136	3.48871	6.9499	9.867	5.4073	3.70116	4.49673	3.44939	4.37903	2.97671	0.711515	2.05462	7.4486	9.65176	16.2299	8.43028	7.62676	8.13272	9.60339	5.64023	1.22298	9.84012	6.55149	2.04102	2.76775	2.76303	2.81912
Usp34	5.01113	3.91127	4.48344	4.02488	3.8762	4.59737	4.27496	5.43384	4.22201	4.43245	5.36942	4.51143	4.23404	4.03773	4.87938	4.0634	4.94301	5.14833	4.20997	4.38457	4.04934	4.35712	0.917216	3.81014	4.05983	4.5777	4.01393	3.37135	3.64448	3.8486	3.67535	4.11053	4.07427	2.31239	3.59869	3.90129	3.95082	4.87357	4.58376	4.60475	4.19199	4.06264	4.17733	3.63581	4.37592	3.95385	3.95198	3.70638	4.0241
Nfat5	4.99713	4.15196	6.125	3.90694	4.19596	3.92354	4.8684	6.49834	4.65689	5.49567	7.18148	6.73393	9.57643	5.66181	7.29116	6.71131	14.683	7.1123	5.97703	7.30028	7.56782	4.9525	1.48498	2.54346	3.71603	6.139	2.47686	2.91534	2.56518	4.21585	2.64476	4.12384	5.03794	2.0879	3.91658	5.38733	6.29233	6.06405	4.97958	2.32808	6.10754	2.76478	10.2793	5.80482	3.15502	3.90287	2.48091	2.6037	4.00529
Nedd4l	4.96955	9.76338	7.20333	10.5196	6.80757	3.21997	9.67173	28.372	12.8159	10.8673	24.6008	8.86257	9.44667	8.97528	26.4881	9.34088	2.85628	15.0768	3.09097	11.1244	6.09767	2.18707	10.4173	3.49085	8.58975	12.6102	8.16996	6.4749	7.16334	5.18247	7.54082	3.43718	1.64307	10.5872	7.06612	7.28729	22.745	24.7854	4.39255	8.48582	23.6131	7.69453	2.63024	7.48849	7.37557	2.80275	8.76982	7.67021	5.99411
Maf	4.95997	5.273	1.11965	4.78232	7.17099	3.52952	3.02751	0.980001	2.33537	3.09768	1.14762	3.69181	2.31841	3.01198	0.913637	0.894096	1.40109	0.923989	3.28515	3.05798	3.64073	0.744447	2.5587	5.70034	3.24095	0.869199	4.51132	7.30461	5.43989	4.69399	6.25007	4.42238	0.758608	6.41647	3.15039	0.876407	1.14215	1.2393	0.698982	2.29583	1.14573	4.72675	2.00691	3.98328	2.57943	5.65771	3.9144	5.60785	3.93674
Fbxl17	4.95785	7.07756	8.35285	6.47555	7.91839	7.49852	7.09551	8.50684	6.51991	8.18561	8.6396	5.4641	6.20939	7.32816	7.77921	7.42623	8.36903	7.27096	7.83683	5.46571	7.00428	4.62955	2.29453	4.06013	8.16635	8.17529	7.33665	7.64974	6.72605	6.90537	7.94921	7.25113	5.70184	3.35178	7.64718	8.77764	8.36015	8.41331	9.71174	7.0568	9.26791	7.14476	7.63728	7.86653	6.90602	5.58904	6.93056	7.07327	6.93455
Aqp2	4.92084	1.65173	1.98958	1.10215	1.44166	3.01756	0.881895	2.20975	1.31522	1.81676	2.55768	3.5718	0.913448	2.54662	10.1378	1.7074	1.73907	5.4411	1.80965	2.05725	1.25332	0.82314	3.38771	9.42789	0.932429	3.42857	0.454631	0.950754	2.3544	2.11569	0.592477	2.20434	1.05597	1.30209	1.83966	0.926266	10.6918	0.70716	0.835858	0.375724	1.20718	0.656394	1.59119	0.954022	0.710067	4.75659	0.13711	0.184646	0.221614
Fnip2	4.91253	7.18304	1.7087	7.90258	6.22556	4.11137	4.26196	2.27985	7.80757	4.80412	2.08415	4.39959	3.3591	4.54722	1.29455	1.52226	2.82081	1.30218	2.28303	4.41855	4.55357	0.567573	2.5815	4.45687	7.34356	0.917431	10.4126	10.2103	7.97845	6.94765	11.6488	4.23881	0.944722	2.98974	6.58289	1.8291	1.80618	2.55075	2.52756	11.256	2.76231	9.10367	3.1711	4.47463	4.35248	5.07345	6.70355	6.308	5.07592
Bnc2	4.86264	11.0126	1.0319	10.6047	12.126	1.83485	7.68538	1.47366	1.73611	5.85933	1.56196	5.34731	7.0416	3.52928	1.87921	1.30989	1.48322	1.1384	2.35602	6.13839	6.20572	1.18451	0.719938	5.73917	8.87445	0.925116	16.498	17.3084	13.9265	8.11223	18.5645	5.12665	1.23798	19.6392	6.41841	0.834219	2.05094	2.12979	0.75063	4.43575	2.51503	14.281	2.48178	12.8724	14.5142	3.909	12.8307	15.1662	8.48914
Itgav	4.84616	3.85847	4.54358	3.7246	3.76318	3.65841	4.18943	5.78137	4.60545	3.85994	4.99595	6.14274	12.3437	3.73082	2.93175	5.30536	2.05962	4.4088	3.49253	5.81681	3.34415	2.81159	1.16131	3.15997	2.7266	3.4557	2.46342	3.28228	2.92168	2.57225	2.8709	2.13723	2.68185	1.28107	3.02172	3.24053	2.1693	5.7941	3.17438	2.92916	2.85284	2.83229	1.59579	3.97045	3.07975	2.15019	1.99283	2.04279	2.1124
Arhgap5	4.84425	5.17775	6.15837	4.79379	5.41119	2.50149	3.87842	5.99808	4.50619	4.8951	4.89412	5.26958	3.35802	5.33852	3.8588	5.67235	2.60464	4.46404	3.21539	4.83349	3.9162	3.78306	10.978	5.30995	4.87225	4.78905	4.32015	4.33635	5.53291	3.516	4.83254	3.54146	4.04094	3.78037	4.86868	5.57851	3.85612	4.65354	7.16066	4.15262	4.10726	4.66641	3.36807	4.37153	4.19427	3.44334	4.68179	6.37718	4.12601
Tacc2	4.83824	12.6766	6.79629	12.14	9.03282	1.83458	6.82601	11.4793	11.584	9.77124	6.28303	10.2914	6.35666	8.46125	8.99465	8.50664	1.57085	10.3723	2.63559	12.6531	5.9181	2.7973	3.14418	2.57258	5.81153	7.19141	7.286	4.6976	4.75692	4.21943	5.50749	2.73368	1.63299	0.739546	5.23744	5.05836	5.6549	9.59027	3.06273	7.33961	5.88517	6.94724	1.4108	3.9176	3.81162	1.01166	5.06108	3.48108	3.38923
Strn3	4.83762	4.20968	4.11513	4.78322	4.19099	4.15967	4.93101	4.46452	4.4799	4.61786	4.98684	3.65528	4.4301	4.44499	4.15284	3.74707	5.78238	3.89163	5.15479	4.45301	4.62306	6.06999	7.40126	3.64518	4.12646	4.85354	5.27023	3.98198	4.25686	4.16011	4.81682	4.72629	4.79422	7.24225	3.85947	3.88818	4.11198	5.2181	4.13047	5.54373	5.21755	4.9509	4.95877	4.5499	4.37814	4.19685	4.61992	4.49079	4.05472
Tmem176b	4.83398	1.38079	0.886986	1.17424	1.2421	2.21391	1.00886	1.02179	1.50196	1.00376	1.23052	1.97036	1.445	1.84825	0.98325	1.26339	1.24105	1.36279	1.65724	1.81417	1.40422	0.290608	3.59227	2.86305	0.587555	0.561166	0.800679	0.786095	1.40228	1.34457	0.800375	0.836655	0.378309	0.219177	0.943833	0.765468	0.851904	0.798056	0.621239	0.813502	1.05544	0.999391	1.46098	1.30219	0.56205	2.7416	2.8619	3.14895	3.34529
Oxct1	4.82708	2.09049	4.51999	2.64212	2.74446	2.10132	4.20659	1.89343	4.04033	2.96459	2.26919	1.3216	1.13178	3.98217	2.64541	2.9559	1.36396	2.63127	1.88405	1.18034	2.93305	1.11688	13.9906	6.83925	6.40366	4.192	3.94253	4.24502	4.6713	4.69028	3.96975	3.44278	2.39412	11.2271	6.20268	8.20501	4.23571	4.14059	10.4486	6.7468	4.41722	4.45134	2.86001	3.22083	4.80171	4.82979	4.41094	5.47975	4.87885
Pter	4.82355	6.41292	0.636305	7.72773	4.66336	1.35565	5.41462	1.11817	10.323	4.57235	1.15029	3.5309	4.13091	4.13088	0.857692	0.648315	1.10185	0.587813	2.19715	4.27474	4.49201	0.603074	2.0668	4.39288	6.62312	0.7416	11.9991	8.65853	10.3171	6.53204	12.0263	3.62299	1.34574	2.82866	6.57081	1.19525	1.58793	2.02312	0.940955	19.0322	2.55883	13.5514	2.14119	6.98229	6.7237	2.14536	8.13418	11.278	6.35654
4930402H24Rik	4.82319	7.78882	4.76803	7.76098	8.75646	3.57061	7.96488	6.60749	6.98218	6.79004	5.40798	5.42393	7.04078	6.29353	4.49781	4.25488	4.68279	5.28485	4.38383	6.411	6.43756	2.83398	2.6495	3.3908	5.98695	4.90739	6.03535	7.97469	5.53131	5.44887	6.96315	5.03665	2.46466	1.65265	5.2857	5.0541	4.05425	5.89031	5.82163	5.97219	5.9772	5.40351	4.71564	7.08033	5.19715	3.0291	3.93399	4.62967	3.98461
Gm20388	4.80942	3.67597	3.85925	4.47315	2.89008	7.34937	5.42164	3.75136	5.27505	4.2948	3.85285	3.36011	4.89943	4.4269	4.9295	4.73337	5.78149	4.26867	5.05585	3.91241	5.48608	4.45287	0.74594	2.78466	4.09407	4.16055	4.28781	2.8483	3.12529	3.751	3.61229	4.88234	6.24033	7.52051	3.88868	4.27204	5.29141	3.91966	3.39373	5.25654	4.06716	4.21582	5.80437	4.11402	4.77359	4.93226	5.14165	4.44381	4.93094
Ncoa7	4.80018	7.49897	4.90877	7.69198	8.58738	3.41812	6.81032	11.453	6.17531	6.36192	13.2674	6.15098	4.76602	5.93144	2.11299	5.59939	3.38191	1.89839	3.02468	5.97687	4.43777	2.02676	2.27389	4.31493	5.45166	1.31581	8.10666	8.53214	7.63476	5.26984	8.46908	4.0366	1.2928	1.42365	6.15793	5.35506	2.17385	11.2871	2.20101	6.79876	16.9152	7.23916	3.13185	6.13058	6.67249	2.70835	4.65124	5.44818	3.52963
Dach1	4.77762	2.5045	17.6209	2.89469	1.7209	3.00647	4.28742	6.44476	1.987	9.60132	6.57244	2.50271	2.22274	8.60449	8.96107	9.43832	2.14696	17.5362	4.98812	2.26639	2.65427	41.1272	4.14338	5.41739	13.9961	30.5857	5.5284	2.64842	3.98177	3.77437	5.2123	4.81653	78.8528	2.82597	6.78205	10.041	14.7113	11.9666	27.9976	2.46667	10.4943	4.32657	2.22901	4.20641	9.95935	2.24629	3.64619	3.75431	2.17227
Slc47a1	4.76401	6.66809	0.498238	8.24515	5.80702	1.04346	5.86937	0.907725	8.00922	4.06164	0.827502	3.38825	3.36599	3.9599	0.756646	0.484529	1.3341	0.614357	1.46013	4.46475	4.22611	0.339278	0.903929	5.08932	6.09716	0.611868	12.0875	7.60806	8.52978	6.30334	9.76789	4.05025	1.1015	1.77577	4.83954	0.863476	1.40691	1.49317	0.629663	11.6311	1.74728	11.5217	1.52327	5.32708	5.96255	1.88157	10.9877	9.64039	6.90509
Tmem27	4.76043	0.880845	0.355523	0.726469	1.24843	1.43208	0.773937	0.571073	0.547637	0.606141	0.399644	1.15861	0.508365	1.27693	0.593288	0.638532	0.847334	0.674255	1.17029	0.693242	1.69854	0.214295	1.96646	7.80933	1.28867	1.42509	1.8115	3.25192	4.0973	3.11157	2.32005	2.90355	1.6028	4.57027	2.636	1.8358	1.8101	1.25381	2.17017	1.96772	1.93381	2.61503	2.90047	2.90052	1.90313	5.38837	5.12795	7.67791	6.33945
Pbx1	4.74802	4.07679	6.64661	3.50769	5.39903	3.72812	3.87094	11.8452	3.62833	8.88019	7.41233	3.19461	4.1973	7.65866	6.22228	5.98062	123.256	5.47939	18.261	2.89095	46.776	4.08723	2.30461	4.5909	11.9674	5.1832	5.51482	7.04118	6.18407	60.5442	5.97624	29.1542	3.56937	9.84577	11.2407	7.43685	7.01667	16.4946	8.55667	4.98591	9.28158	4.95739	140.418	10.3701	6.12353	10.0551	5.77601	6.52168	47.3791
Kansl1	4.74453	5.0797	6.35944	5.12698	5.22015	6.69793	6.24068	7.48839	5.91622	6.82477	7.25932	5.05049	6.39088	5.83198	7.43661	5.95027	7.0265	6.1281	6.20091	5.3526	5.86405	4.54171	4.27303	3.51916	5.73877	7.08793	5.46034	5.05608	4.53507	5.43203	5.59693	5.94876	4.77971	3.77756	5.17707	5.8407	6.68103	7.61946	7.26243	5.97638	6.43919	5.58732	6.9064	6.04357	5.82901	7.66885	4.50529	4.67127	5.84502
Tmem176a	4.74364	0.99027	0.698517	1.00784	0.914997	2.14495	0.685219	0.855073	0.927074	0.762317	0.919394	1.51582	0.880258	1.71295	0.714786	1.05488	1.21402	0.851778	2.18283	1.11027	1.7243	0.666558	1.50181	3.53602	0.514211	0.650347	0.847159	0.880821	1.56942	2.18497	0.756424	1.55329	0.415266	1.75122	1.51956	0.752524	0.984886	0.812716	0.828918	0.815239	0.711767	1.28793	1.21742	1.12386	0.374201	2.54656	3.3318	3.79745	4.20061
Lrba	4.70114	3.89159	7.23069	4.27941	3.86248	3.49538	4.83846	8.08775	4.5512	5.77453	6.38192	3.39452	4.06827	5.02786	9.28811	6.23792	4.4178	7.8164	3.03882	4.03761	3.77255	6.80533	2.54916	3.75763	7.708	11.9136	4.34027	4.10305	4.16231	4.44806	4.30554	3.37261	7.95619	2.89145	7.31098	11.9178	13.0554	10.7464	13.8214	4.891	7.18013	4.62568	3.59535	4.52229	6.85795	4.458	4.10606	3.58824	3.93598
Ext1	4.69695	8.49339	7.43158	8.07328	8.19582	14.6063	9.23428	6.16712	7.07521	7.45018	7.50216	7.85128	9.59269	6.34182	7.22248	7.52466	5.33293	6.42953	9.81182	7.88682	7.00711	10.0831	34.4422	3.2021	7.12311	6.93309	7.72769	7.14464	5.91594	5.71408	7.46226	8.25081	7.98149	32.9233	6.70895	6.76314	6.98061	4.78841	7.67719	6.20116	8.4049	6.71489	4.32938	11.9731	8.57976	11.4867	7.11034	6.46936	5.77515
Clu	4.65347	1.35083	3.7853	0.840568	1.39256	2.79589	0.940774	1.85922	1.29728	1.65457	2.15993	3.28236	0.667465	1.82487	3.78471	2.63211	1.71413	5.51998	2.05565	1.80269	1.2917	1.05512	4.71711	5.67868	0.994002	3.71083	0.256469	0.511726	1.1406	1.68765	0.342502	1.12887	0.333034	0.589671	1.02713	0.537897	1.02037	0.525098	0.862467	0.245729	1.02002	0.351492	0.827682	0.635056	0.486433	1.70226	0.155318	0.267763	0.212847
Ahcyl2	4.65073	7.88109	5.13039	8.84126	7.14593	4.85274	7.26124	3.06498	6.99469	5.82628	3.91665	5.12764	5.84918	5.66132	2.76402	5.60314	1.63527	2.6289	2.65674	6.50684	5.18752	2.23202	1.89154	4.20604	6.16888	2.30264	10.4334	6.35183	7.10741	5.80038	9.12159	3.614	2.37494	3.25726	5.98489	4.71613	2.95134	3.25766	3.93009	8.16467	3.73863	8.84966	2.18341	5.71284	6.54297	5.4727	7.56945	6.66165	5.22666
Kansl1l	4.58842	4.96446	3.24243	5.29082	5.12634	2.79655	6.39609	3.63929	5.98874	4.79036	4.50445	3.95424	7.8315	4.50599	2.6519	3.61917	2.79458	3.29612	2.46075	4.51917	4.50634	1.3355	6.87132	3.43233	5.30896	2.79446	8.40818	5.37608	6.23388	4.39747	7.14128	2.99061	1.92893	4.61059	5.06156	3.97109	3.32335	5.08596	3.28598	9.40291	5.6161	8.41794	2.6228	6.71997	6.54543	3.37423	8.20654	7.81238	6.0761
Agap1	4.58072	8.37694	3.13025	8.72925	7.98099	3.32102	9.78103	15.3579	8.93111	6.66059	6.80713	8.09737	10.1838	5.9698	5.01402	4.18927	5.53769	3.33587	6.69771	9.38131	5.84444	10.7125	9.59818	2.6007	5.55694	2.02441	7.10996	6.75356	6.26484	5.58572	7.1128	6.98572	3.3984	13.2643	5.64161	4.4265	4.44548	12.0794	2.29727	6.67537	6.81869	6.97052	4.64186	10.8893	7.70896	2.23273	5.09792	4.58908	4.37643
Rsrp1	4.56332	3.95802	3.59802	3.47885	4.5246	5.00403	2.39496	3.35761	3.34784	3.91595	3.26544	3.57023	3.3517	3.34694	4.13395	2.75054	2.88868	3.84754	3.61634	3.50355	3.51421	3.25651	0.848378	4.17253	3.48581	3.76568	3.83659	4.72153	3.90984	3.48939	4.1604	3.10582	5.02212	1.43322	3.65645	3.0818	3.52338	3.78668	3.44559	3.2524	4.74004	3.40803	3.05123	3.1578	2.47706	4.45426	3.59285	3.77499	3.27375
Cpeb4	4.54696	4.21151	2.85325	4.52861	4.63638	2.04959	2.52801	3.18016	4.05114	3.59012	3.08659	3.21434	2.26619	3.7433	4.20304	2.82205	2.00299	3.00431	2.70188	2.9981	3.13613	2.93546	0.697958	4.19824	4.278	3.3092	5.9928	5.96652	4.7785	4.20916	5.94787	3.64222	3.28774	2.31686	4.01268	3.06768	2.99635	4.03899	2.68701	6.29431	3.45429	5.71408	2.61214	4.85955	2.99054	2.66586	4.3283	4.79699	3.45056
Eef2	4.54509	1.28586	1.62651	1.1062	1.39734	2.98928	0.64961	1.77347	1.37365	0.963807	2.02272	2.38194	0.913228	1.14565	2.03172	1.69069	2.05909	1.65081	2.02491	1.69528	1.60143	0.763348	0.983547	4.83862	0.984411	1.26241	0.938233	1.28422	2.17882	2.32939	0.976056	2.04378	0.690774	1.56799	1.87371	1.22367	1.25433	1.31285	1.10977	0.893672	1.74384	1.39257	1.91065	1.36571	0.686915	3.19935	1.92833	2.42637	2.82515
Cgnl1	4.51482	6.47878	4.44876	6.41091	7.01659	1.47732	4.36438	5.83737	2.17913	5.49451	6.98028	5.01098	3.92496	7.8454	3.9506	8.95105	2.51575	4.51827	3.74582	4.24622	4.97048	5.36393	7.29686	4.28913	6.07683	3.80114	6.37868	8.30432	6.80032	4.78332	7.70776	4.83635	5.69485	6.5389	8.44645	13.867	3.67814	5.00972	5.02349	1.59579	6.25864	5.55021	3.0014	5.26223	4.1311	2.1641	4.21901	5.51815	3.68675
Arhgap24	4.50662	4.46027	4.63352	4.72809	4.15444	6.35633	4.17072	2.96358	3.28831	4.63514	4.07441	2.89912	2.78737	4.77126	13.8881	4.93593	0.961861	8.28547	16.9545	3.09044	3.51585	10.6563	9.01731	3.88835	5.42262	8.66435	5.96362	4.50596	5.42549	3.85812	5.47238	16.791	13.1312	5.717	6.64334	8.57814	14.0946	4.7216	4.23147	4.97261	5.32593	5.98905	1.25155	6.20447	5.00967	2.66168	4.48322	4.99858	2.85564
Epb41	4.50364	9.12276	8.18818	8.88234	8.05969	3.38068	6.67644	5.72206	8.16973	8.38746	6.37512	6.30116	4.46919	6.29527	5.11616	7.88886	1.50488	5.77471	2.86821	6.44104	4.23714	1.55095	1.07951	3.55115	7.67862	7.32996	6.98291	6.38143	5.83659	4.52672	6.97511	3.37177	1.23874	2.61603	6.44515	9.26284	5.33518	5.97906	8.76643	5.82731	7.50186	6.74239	1.52652	4.56785	4.47283	3.43688	7.97114	8.9451	5.5617
Atp2a2	4.48892	3.43772	1.87094	3.20634	4.32427	2.78421	3.13545	2.09709	2.91078	2.86729	1.89034	2.49542	2.21754	2.96959	1.14201	2.60141	1.62644	1.36208	2.61625	2.11032	2.4305	1.09755	3.04307	4.76533	3.50802	1.83489	4.56812	4.8148	4.53134	3.19154	4.67459	2.97932	1.42986	8.02708	3.84846	3.99022	1.88608	2.52118	2.60918	4.82689	2.20434	4.87955	2.00208	3.3855	2.92961	3.89053	4.16208	4.37444	3.99316
Lamp2	4.46754	5.16306	3.05481	5.0181	4.31862	3.35254	3.59931	3.01842	4.87666	3.89011	2.78865	4.90398	4.58053	3.76162	2.58706	3.32782	2.28537	2.61945	3.15217	5.63924	3.58785	1.94677	0.561011	4.76223	2.97256	1.70809	3.75111	3.77899	4.74793	3.33235	4.09105	3.04138	1.52589	1.35204	2.783	1.8912	1.91158	2.3588	2.29046	3.95414	2.13825	3.99046	2.48688	4.16168	2.95156	2.98089	4.37808	5.42873	5.18009
Lactb2	4.46658	4.33151	0.875345	5.5812	4.35092	1.41265	3.79451	1.03649	5.81175	3.0672	1.25483	2.30629	1.47639	3.23934	1.02135	0.785338	1.00935	0.764139	1.65815	2.18015	3.61958	1.39313	2.47755	5.62556	4.95896	1.09382	8.82756	6.8384	6.24453	5.2357	7.33913	3.37392	1.69561	4.04723	4.89748	1.21303	1.54707	2.45858	1.18214	9.78623	2.56711	8.65122	1.76368	3.0758	4.60733	3.40935	9.44379	8.41469	6.87429
Ankhd1	4.45872	4.4527	4.04441	4.78226	4.41552	4.1566	4.58158	4.28296	4.45452	3.88817	4.81035	4.11661	3.58663	4.51327	3.81901	3.74248	4.45596	3.68893	3.57159	3.80231	4.25017	3.0567	2.63382	3.63851	4.28564	3.83751	5.32489	4.78326	4.9225	4.1858	5.32908	3.39825	3.57431	3.53874	4.64466	4.15437	3.89978	4.19264	3.63958	5.16385	4.31402	5.13714	3.47748	3.97347	4.68689	4.19976	4.88335	4.85944	4.87528
Cdk8	4.44597	5.06314	2.97955	4.95604	4.95542	3.10863	4.4957	3.17961	4.42197	3.72852	3.34672	3.37057	3.4851	3.34606	2.27717	2.72345	2.33232	2.82305	4.63512	3.76447	3.39958	2.23284	7.83158	9.95164	4.6095	3.02861	4.282	5.21986	5.13249	5.40777	4.4904	5.84469	3.21665	10.4691	5.17308	3.05059	2.87779	3.69434	3.27558	4.17707	4.53721	4.82237	3.54591	4.90211	4.87832	6.01155	3.4369	3.23198	3.31353
Cox8a	4.40644	1.1727	1.30681	0.912574	1.15627	1.70834	0.86009	1.14579	0.800029	1.0591	1.99572	2.39467	0.735012	1.35002	1.31887	1.29916	1.12732	1.32436	1.57093	1.25571	1.8292	0.579283	0.418132	6.01066	1.16085	1.82899	1.20908	1.90072	3.20397	3.00621	1.40302	2.69314	1.57681	4.08177	2.12554	2.31848	2.09101	2.39136	2.34705	1.40173	2.45431	2.23677	2.67717	1.79396	1.39234	3.75135	5.92787	7.75492	7.24522
Ptprg	4.39564	5.50453	4.92224	5.95337	4.15999	2.83929	6.0173	2.31767	6.88377	8.13208	2.73114	6.30519	9.74103	6.14497	6.78783	6.35726	54.8969	6.62887	7.88947	8.19456	29.6911	1.28363	1.63986	2.97749	6.37037	5.72449	4.52559	3.66832	4.77123	24.5738	4.21964	12.0473	0.833684	1.40903	6.83503	6.65667	6.07449	1.58014	3.66516	4.74117	2.89144	4.60358	52.3754	6.89487	5.34035	2.39035	3.83043	3.49495	14.175
Slc6a6	4.39083	3.61347	0.931513	4.0477	3.33329	3.67494	3.66871	3.18869	6.0065	2.68599	2.80368	2.37969	3.76246	2.92782	3.33507	0.476968	7.2395	2.18606	2.33977	3.2082	5.50804	16.6599	0.618643	3.34912	2.47793	1.71363	3.91746	2.82188	3.39454	4.80853	3.23467	2.89662	9.67656	3.01571	2.78637	0.434697	2.56168	2.60055	0.454232	3.53858	2.84201	3.71376	8.69872	8.11463	1.98665	3.59274	3.11073	3.24376	3.27759
Srrm2	4.38959	6.20618	7.41679	5.84804	6.36043	6.02287	5.05311	6.44075	5.20226	6.88174	9.83391	7.47383	4.90297	6.81146	10.2555	5.18797	5.51634	9.164	5.3272	6.18949	4.59981	6.95238	1.30457	4.2865	5.89076	5.0397	5.18301	6.58699	5.27297	5.25872	5.27447	5.10184	6.89957	1.85951	5.1523	4.69564	6.37605	5.55143	5.87065	4.64915	6.32459	5.29309	4.61941	4.81791	4.60638	4.46669	3.95561	3.69843	4.0543
Atp6v0a4	4.38076	14.8182	8.70268	14.0062	13.7888	2.62264	7.07021	13.7588	9.67548	9.85092	14.1213	10.2995	2.51784	7.70757	5.72163	8.07747	1.37099	6.66022	2.31295	7.87917	5.82772	0.914604	1.96754	3.53004	6.80655	5.91497	5.70758	8.43786	7.05065	4.5258	7.17394	2.8126	0.675533	2.83583	6.10531	4.85899	4.43338	14.3625	5.97852	4.45419	17.7304	5.50038	1.08966	3.62324	4.72264	2.05565	4.42324	4.50868	3.23284
Peak1	4.38018	3.72552	4.78061	3.31737	4.05545	6.91502	3.26771	3.94318	3.32371	3.4268	5.33343	6.90307	4.48747	3.27622	3.85852	4.34403	9.72187	3.99232	8.318	5.15558	6.54099	3.71496	3.40887	5.03526	2.4083	1.823	1.95106	3.08152	3.87823	5.45321	2.1638	6.60453	1.88787	5.14367	3.1651	3.15747	2.70939	2.79462	2.8197	1.93755	4.12391	3.0457	9.57638	4.42364	2.55706	5.66266	1.27828	1.24102	3.54382
Park2	4.35564	6.28988	6.88412	6.59416	6.86368	2.46666	3.43352	7.85573	7.51557	7.0683	8.89222	3.37787	3.56682	6.4394	6.0436	6.60351	2.13312	6.21482	4.31511	4.09001	4.58527	5.32207	2.32703	4.04558	8.68767	6.77591	9.73805	8.36403	7.31071	6.07264	8.48631	5.84282	7.62138	2.26722	8.86769	12.3774	5.89352	10.0224	8.76176	11.0973	8.5551	8.65877	2.25924	5.53781	5.11906	2.88771	10.3031	8.88885	6.99533
Mllt10	4.32368	4.81159	4.67319	4.7495	4.61948	4.93849	5.34759	5.30373	4.82071	4.45526	5.01196	4.67388	4.19113	4.08906	4.40742	4.64395	5.3374	4.03522	4.528	4.13036	4.59408	4.16894	1.49843	2.9638	4.68231	5.60685	4.8777	3.81207	4.23755	4.23891	4.26153	3.81499	4.36597	0.496645	3.87396	5.3128	4.45172	6.36136	5.27976	5.02781	6.37644	4.90284	4.32013	4.31907	6.37936	4.01516	4.7083	4.18527	3.49827
Osbpl3	4.31806	6.43717	2.8885	7.74388	6.00506	2.61847	9.57585	3.91715	11.0549	5.49749	5.3509	6.28782	12.398	5.32046	3.87762	2.38247	0.818251	3.23666	2.02058	8.95773	4.71467	0.969364	2.61424	3.29039	5.89878	2.44255	9.56245	4.88118	6.16228	4.54344	6.83701	3.0165	0.592724	4.24625	5.92831	2.02014	2.43558	3.96523	1.89638	15.394	4.62187	9.48278	1.39671	8.63935	7.25226	2.88379	6.11546	4.78746	4.40475
Dlg1	4.31061	4.43755	4.15903	4.20336	3.81968	3.82716	4.67834	3.2135	5.18325	4.45141	4.05374	5.13198	8.37462	3.8506	6.9285	4.01156	3.30244	4.82486	5.21916	6.82376	3.38514	2.39587	5.8298	2.15072	3.27219	4.99221	2.95678	2.35992	2.8829	2.37058	2.68597	3.11299	1.70753	2.25326	2.34283	2.95599	6.36612	3.24508	3.67967	3.20549	3.40988	3.17574	2.11076	4.83357	3.52687	1.67509	2.69638	2.61643	2.43251
Sat1	4.30754	2.09222	3.88102	2.36032	1.64356	2.52013	2.32748	2.00863	2.46473	2.34143	1.96751	2.80959	1.85286	3.60082	2.13107	5.73093	1.8718	2.8399	2.57355	2.69593	2.4551	1.26591	2.76003	2.59512	1.60817	1.27659	1.5626	1.40507	1.86136	1.89443	1.32114	1.50878	0.93101	0.195577	2.05669	2.18174	1.28514	1.21015	1.28986	1.73637	0.982867	1.47379	1.26228	1.53825	1.71384	2.44001	2.35197	2.01451	1.66841
Atp5a1	4.28127	1.75276	1.59011	1.63967	2.17396	2.23056	1.5842	2.2301	1.59517	1.71606	1.97747	2.21836	0.964207	2.20001	1.42535	1.55249	1.53661	1.82004	1.88056	1.28019	2.15765	0.51819	0.436117	5.90814	2.38796	2.35134	2.1488	2.6796	3.49271	3.29309	2.44492	2.28566	1.16604	4.89351	2.26643	3.23999	2.27816	2.36409	3.07837	1.985	3.29738	2.58758	2.15255	2.59295	1.77341	2.50696	3.36285	4.20834	4.20101
Zcchc7	4.28075	4.53408	4.39072	4.79184	4.36082	5.24301	4.49849	4.93547	5.26044	4.53736	5.10176	4.88952	5.48451	4.34879	5.12418	3.9166	4.49045	4.6967	4.35198	5.50467	4.79977	5.16117	1.64076	3.06884	4.42991	4.25818	4.81764	3.88258	3.95	4.58697	4.32039	4.36855	5.70191	2.81249	3.96702	4.2593	4.22001	5.04565	4.54954	4.35932	5.16173	5.11013	4.23882	4.49131	4.69338	4.25398	5.30194	4.7602	4.64648
Smg6	4.27975	5.7478	3.67779	5.21665	5.50375	4.00119	4.85002	3.7494	5.17515	4.74976	4.11254	4.13908	4.48639	4.1005	4.23956	3.70388	4.68561	3.85054	4.79808	4.77197	5.08731	2.75332	2.08716	2.72694	4.46751	3.20101	5.53337	6.2898	4.38494	4.33524	5.83192	4.47506	2.6489	1.90053	3.6233	3.33736	3.64425	3.35159	3.33383	5.05325	4.0295	5.3484	4.33604	4.82294	5.89527	3.96374	5.00452	5.46745	4.14022
Sh3rf1	4.26889	9.81948	7.04105	9.16438	10.2735	2.94654	7.89688	5.21348	8.18608	8.23879	4.69452	8.28666	11.1637	7.69885	12.3922	8.22416	4.40116	7.01044	5.37239	10.7673	6.7565	2.73553	1.98829	2.25146	4.63802	3.15363	5.67888	5.63249	4.51717	4.60756	5.77853	4.59252	1.37469	2.0377	5.0668	4.47699	6.11244	3.14272	3.73363	4.33728	3.5466	5.13303	4.72159	4.84039	5.29099	1.78586	7.5735	7.28713	5.68994
Sugct	4.25279	6.62944	1.75326	7.90624	6.13889	1.57679	3.12354	1.90992	10.2702	6.18206	1.93133	3.06986	2.2526	4.6305	1.42717	1.91822	1.43246	1.71912	2.53721	3.16721	4.74063	0.70746	0.864703	3.95815	6.78303	1.62879	12.5293	8.33028	7.46611	6.4296	10	3.89164	1.49613	1.5809	6.65468	2.17739	1.64933	3.48545	1.72324	16.9193	2.74191	10.6656	1.81763	3.15319	4.246	1.91715	19.146	16.5213	12.5181
Diaph2	4.25102	3.09966	6.39626	3.85012	2.50556	8.48158	4.73401	6.03194	4.76005	4.53289	5.60968	4.55305	5.19904	6.35031	4.24479	6.99279	2.88862	5.06609	5.70591	4.46948	3.52415	6.72528	1.80535	2.73908	4.94196	5.4714	3.73876	2.17844	2.96583	2.70645	2.84543	4.44533	7.72618	2.35909	4.64825	8.51066	4.22856	5.36602	6.49463	4.93238	4.1793	3.91743	2.50873	4.78559	5.35545	5.27126	3.73333	2.68082	3.049
Glud1	4.22875	6.00503	2.32044	4.86616	5.75685	3.26728	3.66634	1.88377	3.90244	3.15315	2.45671	5.38802	2.56613	2.90319	1.965	2.43475	2.25507	2.04222	2.95614	3.85773	3.03364	1.17729	1.43744	3.92859	2.58991	1.85045	3.12782	4.18754	3.60113	3.0578	3.38001	2.98149	1.29927	1.85014	2.59845	2.35571	1.77538	1.65944	2.07532	2.6879	2.16404	3.09814	2.42898	2.45586	2.23947	3.81304	4.81798	4.53314	3.96393
Sord	4.20942	4.42881	0.566178	4.9322	5.92213	1.475	2.59066	0.790235	3.94253	3.1141	0.875132	2.03248	0.935399	2.82962	0.846701	0.529607	0.958877	0.774663	1.57157	1.41107	3.28189	0.434246	0.684182	6.93075	5.4524	0.994995	8.74766	10.4054	8.2565	6.4453	9.48061	4.57493	1.07996	2.77796	5.15643	1.34671	1.8635	1.89247	1.59856	7.35336	2.16926	8.61836	2.41845	4.4824	4.45037	4.11646	6.53922	7.17524	5.93215
Mkln1	4.19429	4.97234	5.38774	4.41451	4.71493	3.98816	4.87934	6.93655	3.66868	4.80421	6.76753	4.42617	3.59153	4.57911	4.37855	5.14484	4.99694	4.6301	3.91633	3.77462	4.40864	3.03413	1.80549	2.70962	4.84955	5.61035	4.29096	4.40476	4.42252	4.09011	4.73269	3.65841	3.06685	1.72607	4.72757	4.8686	4.79283	6.82297	5.99715	3.62283	8.15973	4.11827	4.45382	3.62142	5.48491	2.89725	3.92125	4.6431	4.15317
Magi1	4.19237	5.93889	11.1014	5.85958	5.53777	1.81669	7.02393	13.8831	6.1093	9.69388	20.5743	5.60898	6.73876	8.16134	15.2494	8.73431	7.46918	12.6764	3.93327	5.60734	6.25482	1.8982	0.94935	3.23986	11.0875	12.9883	6.20089	5.68482	5.9101	5.84735	6.37097	4.33055	1.92164	5.98317	10.7866	16.085	16.5247	12.4485	17.6022	5.31358	23.1133	6.20533	6.40406	8.25316	10.075	3.9144	5.10773	5.4	4.91906
Mycbp2	4.18783	3.92981	4.07073	4.11872	3.69002	6.46543	3.21044	4.5062	4.41517	4.05179	4.27318	5.18272	4.98773	4.33412	5.53061	3.81727	5.26073	4.79528	5.47433	5.03054	4.45298	3.7665	4.55377	3.51665	4.08727	4.805	3.97888	3.53894	3.26801	4.55831	3.69123	4.72742	4.00537	1.74759	3.30048	3.91602	5.95643	3.22615	3.9321	3.69299	3.62595	3.96362	4.69328	5.48796	3.46476	6.00835	3.36701	2.68168	3.99834
Slc25a21	4.18369	9.25824	2.96144	9.56979	9.00201	1.18653	15.5893	1.58233	11.6848	5.76135	1.67733	4.34774	4.10412	6.5865	1.95476	3.39794	1.07346	2.59421	2.52201	4.52561	5.27672	0.84422	9.84533	5.2891	10.3872	4.43031	19.6845	10.7222	13.0317	9.20422	15.6432	5.74101	1.0755	10.2352	9.56349	2.76967	3.45619	3.07819	2.5306	28.3249	3.35147	19.4771	2.05206	9.29463	25.3834	3.21505	17.1173	14.8532	10.7895
Ssh2	4.17495	4.37851	9.80943	4.24875	4.0708	9.11606	5.97981	4.99606	4.29687	5.53567	5.71633	4.66656	5.3858	6.25783	8.21985	8.39756	5.21543	7.53993	6.38046	5.47066	4.64051	1.3465	2.15804	3.08503	3.92644	4.8191	2.06421	2.53438	2.65262	3.44627	2.39702	4.41437	0.600937	1.24167	3.65478	4.63809	6.2592	3.99082	6.4207	2.17	3.15258	2.51669	3.95897	3.4177	5.19011	8.53296	2.27786	2.59379	3.05655
Slc25a3	4.17422	1.21952	1.23439	1.13659	1.27911	1.54437	0.830592	1.18269	0.938663	1.01537	1.80941	1.21359	0.895539	1.72135	0.965691	1.2401	1.10703	1.05859	1.23391	1.12731	1.72225	0.766816	1.07322	4.43339	1.85593	1.76824	1.59376	1.91848	2.73377	2.36682	1.8109	2.09401	1.22782	1.34798	2.12771	2.40171	1.68787	2.87931	2.51009	1.48821	2.56322	2.0822	2.23301	2.02328	1.29562	3.64172	2.77647	3.58539	3.15903
Pan3	4.16826	4.15641	5.01888	4.25254	3.47133	6.10336	4.59323	4.24031	4.47302	4.51814	5.40085	4.11342	4.6102	4.20868	5.57972	4.46437	6.11426	4.72138	4.54645	4.03767	5.01799	3.11306	9.77548	2.61047	4.61504	4.57577	4.28191	3.5494	3.87495	4.50306	4.38183	3.92847	3.12042	6.8073	4.69656	5.14049	5.08334	4.03561	5.32386	3.97264	4.72093	4.65725	5.40289	4.03575	4.46451	4.71618	3.84117	3.46109	4.52024
Slc13a3	4.16502	5.19325	0.412895	6.04851	1.45466	1.26721	2.27443	0.694767	1.80118	2.74519	0.801999	2.12844	0.662944	2.55148	0.612781	0.486158	0.858648	0.466203	1.08693	1.43763	3.46671	0.312324	0.813869	6.04017	4.48323	0.668103	10.5118	3.071	5.90013	4.95419	7.58347	3.89257	0.761132	2.04483	4.50817	0.851461	1.33423	1.556	0.796988	4.36744	1.75689	8.60078	1.68905	2.37234	5.07263	2.67586	9.80156	6.73701	5.16438
Zeb2	4.1276	5.45075	0.993171	5.98835	4.52275	32.1198	5.89443	1.03701	4.84948	3.19616	1.40902	5.73993	7.78645	3.15592	0.937179	0.872286	2.50416	0.907709	22.7021	5.92615	8.29084	4.58131	4.79644	2.38772	3.43305	0.347933	5.52133	4.38037	4.28406	5.4434	5.14671	23.9671	4.56076	1.28226	3.33565	0.341351	0.745282	1.0422	0.300509	4.55475	1.10615	4.89724	4.2893	7.06659	3.8371	15.0141	3.69608	3.67943	4.26896
Nipbl	4.1252	3.65908	4.25997	3.48898	3.50166	5.2429	4.46208	4.15733	3.62464	3.79452	4.68174	3.9286	3.82787	3.52117	4.65087	4.19814	5.68186	4.20338	4.89939	3.43241	4.17689	3.42771	7.89067	3.82709	4.04593	4.597	3.48698	3.34131	3.21714	3.77424	3.66362	4.15947	3.57673	9.50177	3.38044	4.01382	4.73259	4.17907	4.49966	3.56826	4.1975	3.50282	5.25999	4.28169	4.21699	4.27465	3.53533	3.64949	4.06122
Grina	4.10667	2.51607	1.16973	2.9927	2.41587	2.23142	1.53595	1.41817	2.48259	1.80759	2.09746	3.67186	2.12922	2.16487	1.39907	1.266	1.47424	1.36526	1.8208	2.82344	2.30445	0.758983	0.801588	4.30666	1.41725	0.991233	2.32101	2.57518	3.29865	2.54585	2.22614	1.91199	0.868621	1.1403	1.83099	1.28946	0.967816	1.38824	1.05034	2.21049	1.44874	2.53996	1.74505	1.65869	1.42328	3.14074	2.88672	2.77047	2.53207
Zfand3	4.09938	7.00836	4.12215	6.71573	6.1383	7.03402	6.55054	5.3647	6.11216	5.32881	6.01523	6.05168	8.29618	4.56838	5.59693	3.88432	7.64097	4.48377	6.6035	7.388	7.12889	8.45739	0.941022	2.80095	4.73159	3.43396	6.04909	5.62829	5.44085	5.58963	6.30971	5.94547	6.60015	0.874054	4.7618	3.58421	4.23229	4.04819	3.26588	5.03247	4.63849	5.56869	6.24358	7.62903	6.32654	4.41265	5.5787	5.4121	5.30011
Lncpint	4.04299	6.26693	7.95984	7.24052	5.79252	4.43773	4.87685	9.62023	7.60452	7.19991	8.53694	6.71698	6.59383	7.64752	7.83253	10.3205	11.2294	6.4635	6.26205	7.47575	7.69225	5.87702	1.14995	2.88469	7.35945	5.46007	7.51452	6.78547	6.29539	7.03575	6.86762	5.81987	9.00476	2.7838	6.02945	6.65831	5.34551	8.54917	7.36976	7.72464	8.9607	6.5917	9.26324	6.44025	4.99534	5.19986	7.22579	6.3099	7.34181
Abca3	4.03619	3.71941	1.88858	3.66998	3.24948	2.58339	2.79729	2.67529	2.97223	3.02867	2.33019	3.62646	2.49845	2.25145	3.67195	2.20632	1.88849	2.92563	1.43033	3.07674	2.57922	0.518221	1.31466	4.55651	2.30025	2.37547	2.65063	2.85439	3.10174	2.67004	2.56739	2.28863	0.961315	1.96551	2.37967	1.49513	3.01718	2.08572	1.69157	2.39725	2.05389	2.83681	2.3705	2.37202	2.55085	3.28017	3.08429	3.43778	2.98896
Sik3	4.03236	7.64072	4.72362	7.18569	9.20338	4.71057	6.9398	4.42644	6.4993	6.31218	4.1045	4.74484	5.35866	5.4427	4.96216	4.30601	7.5492	5.16774	4.34508	5.10591	7.15327	4.22529	11.159	3.57068	7.12207	4.91465	6.84748	9.07354	6.75273	6.61305	8.26458	6.12744	4.77252	9.36612	6.86833	5.2577	5.68315	5.05807	6.04019	5.88697	5.19978	6.81253	5.56253	7.21698	6.3045	5.32553	5.03701	6.24706	4.90362
Birc6	4.02009	3.543	3.44926	4.0389	3.75315	5.14912	4.03072	3.22468	4.26824	3.48203	3.213	3.37752	3.30766	4.16629	3.02901	3.25704	3.90563	3.18215	4.05429	3.41341	4.11384	2.80502	0.841897	3.53713	3.88266	3.27834	4.50197	4.0372	4.35736	4.10776	4.3135	4.19818	3.35425	4.67486	4.18775	3.59375	3.24235	3.32692	3.16137	4.52512	3.13008	4.61457	4.0742	3.43407	3.99077	2.59244	4.00673	3.99408	3.98457
Ash1l	4.01786	4.73729	5.31977	4.44941	4.66063	5.82563	5.34322	5.94832	5.40378	5.35566	5.84659	5.30972	4.59468	4.83009	4.86879	5.18411	5.47825	5.05888	5.16785	4.8749	4.38705	4.39326	1.71946	2.88734	4.37866	4.57094	3.78012	4.12077	4.29351	3.91143	3.87793	4.20038	4.1141	0.766578	3.88771	4.28164	4.3722	4.91147	4.47566	4.83479	4.94788	4.29823	5.13614	4.37022	5.00395	5.04418	3.01151	3.10411	3.56661
Tbc1d5	4.01427	3.6379	3.30068	4.19621	3.91574	6.8027	4.51802	5.31314	4.3744	4.23002	4.18828	3.25319	3.60161	4.4676	3.69042	3.60813	5.67881	3.41884	4.18398	3.36766	5.25838	2.70661	1.34719	2.88376	4.87374	3.93535	5.42901	4.37186	3.8191	4.54445	5.09626	4.62153	3.36285	1.75349	4.0056	3.54977	3.67963	7.76741	4.15913	5.41003	4.78657	5.11751	5.18009	3.63644	5.7681	6.40462	5.06209	4.66578	4.84514
Tfcp2l1	4.00881	2.49206	8.811	2.47587	2.63311	2.04672	1.95669	16.4954	1.83359	5.56437	18.9003	2.80621	1.74587	5.77978	8.83678	7.07488	1.23774	10.9294	1.42174	2.26617	1.92815	0.406041	2.30023	3.67688	3.9246	10.536	1.63045	2.55573	2.40552	2.08272	2.12607	2.15693	0.692678	5.22549	4.47872	6.52764	9.6164	15.8225	5.08526	1.05829	20.2721	1.55069	0.942112	2.04224	3.25702	2.19911	2.39664	3.14649	2.50402
Tcf12	3.98544	4.0203	5.37738	4.33066	3.67844	5.71354	4.35679	5.62052	4.30787	4.59128	5.64569	4.13443	5.77849	5.56018	5.84968	4.84962	7.45023	5.09454	7.33514	4.85099	5.48963	5.07982	7.9942	2.57908	4.08065	5.09664	3.87403	3.14912	3.06866	4.06829	3.72177	5.19651	4.86192	7.5584	3.55048	4.08487	4.88227	4.55831	4.20719	3.65195	4.92092	4.21105	6.57267	5.15531	4.67299	5.1375	4.04272	3.9212	4.28463
Cryl1	3.97816	10.1779	0.806333	10.4574	12.6698	1.87407	5.60945	1.55741	5.76846	6.58489	1.20398	4.35526	2.35095	4.83946	1.43043	1.44374	1.3466	0.906421	2.45717	3.84776	6.08667	1.02956	5.17708	5.07945	9.258	1.06115	15.3491	19.9889	12.8982	9.03853	18.0151	5.71035	1.78357	4.6696	7.31687	1.38174	2.1499	2.56932	1.01761	9.70714	2.76253	12.0507	2.03393	6.28414	8.79905	3.46686	6.44651	6.94608	4.79896
Pafah1b1	3.96996	3.74749	4.45169	3.50722	3.22929	4.01355	4.04966	4.31035	4.00263	3.83282	4.23211	3.71498	4.13552	3.76935	3.59409	3.67755	4.38769	4.17725	4.05589	4.10988	4.0758	3.69442	2.07936	3.16323	3.48731	3.34686	3.43121	3.20651	2.86387	3.67549	3.11947	2.85384	3.95395	0.739447	3.45056	3.56955	3.34073	4.24068	4.1169	3.41604	3.20891	3.13297	3.61567	3.06545	3.94665	4.13162	3.14278	2.83629	2.87037
Picalm	3.95645	3.85282	2.72785	4.01972	4.00396	5.14873	3.19101	3.3952	4.2079	2.60698	1.99093	4.01144	5.72225	3.44472	3.29136	2.5792	2.88563	2.74941	4.98673	4.97388	3.51077	2.27375	2.64013	3.02351	3.01449	1.95809	4.50733	3.92612	3.98715	3.54497	4.60505	4.10384	2.22428	2.77587	2.72964	2.46003	3.85767	2.98124	1.81919	4.21451	1.87749	4.90307	3.21747	4.10942	3.21952	4.78994	3.79073	4.47954	4.24116
Lgr4	3.95031	6.59637	2.82983	7.53223	6.08376	1.9248	4.30026	2.23049	5.53531	5.1534	3.59718	4.78845	3.47379	4.25552	2.52919	5.84201	1.23633	2.24511	2.07513	4.80783	3.67329	5.04067	2.82698	2.58204	3.54231	2.3044	4.70927	4.09818	4.64627	2.69761	4.41276	1.87191	3.7383	1.42517	3.97875	3.88192	2.87846	1.83858	3.56049	3.25364	2.81131	4.8695	1.03103	3.29395	2.18719	1.07434	4.92273	4.82733	4.13039
Atp6v1a	3.92699	1.85502	2.34153	1.8161	1.90608	2.27969	1.34786	5.20012	1.95184	1.59603	4.48017	1.71034	1.24709	2.92378	1.9311	2.37043	1.31265	2.53782	1.92429	1.53083	1.92473	0.724596	2.73644	5.0248	2.27087	2.95752	2.20706	2.28255	2.93038	2.51505	2.18341	2.20955	1.06015	2.16674	2.75016	2.91892	2.5883	6.71404	2.31538	2.51037	7.04979	2.68049	1.84821	2.17278	1.6274	3.25675	3.20829	3.41554	3.0443
Gm19950	3.9258	7.9528	0.56361	11.3359	3.14161	1.02702	5.94838	0.852296	11.4422	5.37241	1.18861	3.73094	2.53365	4.4095	0.962603	0.676971	1.07277	0.561045	1.65563	5.31418	5.40026	0.529505	0.326642	3.60232	5.39452	0.395882	10.3864	3.08102	5.86441	4.60453	7.96577	2.94745	0.667191	7.11712	4.18698	0.582402	1.1156	1.59037	0.584847	8.89653	1.52559	10.4381	1.09181	3.43561	4.84871	1.56176	13.866	10.9984	8.59698
Nsd1	3.87568	4.50482	4.08062	4.41364	4.97021	6.19791	4.53111	4.36768	4.43778	3.93265	4.76147	4.57886	4.22467	3.8196	4.82215	4.51114	5.34428	4.89438	5.54428	4.52884	5.2979	3.42254	1.59261	3.4384	4.43648	5.08725	4.59679	4.41251	4.22075	4.19122	4.51095	4.6228	4.05392	1.79655	4.34639	4.23803	4.7198	3.58525	3.73332	4.71044	4.3413	4.67137	4.82232	4.44869	3.63265	5.0428	4.05949	4.09991	3.83592
Cux1	3.87085	5.5264	6.19578	6.25206	5.08592	6.03552	6.75422	4.07212	6.02848	6.40129	4.38418	4.11881	6.81176	5.47412	5.44023	5.82553	4.03256	5.41832	3.9942	5.22121	5.43459	6.10696	18.7451	3.27356	6.62727	5.55522	7.91588	6.43101	5.71673	5.11589	7.23206	4.6222	6.97833	16.0893	5.30037	5.00209	5.40335	3.11991	5.84457	5.5921	4.35363	7.71328	4.10779	6.19177	6.52477	5.19453	6.45877	5.49311	4.67188
Mtss1	3.86154	6.41009	2.35414	7.14249	5.95408	4.60135	4.57933	2.48341	6.36674	4.90283	2.63651	3.7226	3.9571	3.31472	1.14798	1.85394	6.41732	1.76209	4.02299	4.5824	6.11904	15.6305	15.4783	2.8659	5.61268	1.79484	8.09793	6.7687	6.32516	6.38994	7.8871	5.59141	18.7009	22.0701	4.9661	3.01705	1.6092	2.02815	3.22089	6.11145	3.53846	7.01514	5.84972	4.98069	4.90095	3.12139	5.88985	6.19886	5.11263
Tpt1	3.83913	1.2998	1.66672	1.13617	1.17031	2.73103	0.629854	1.0658	1.1193	0.864438	1.51733	3.01329	1.03175	2.05028	1.6988	1.6153	1.80934	1.71038	1.88715	1.67905	1.52479	0.66429	2.17237	4.56727	0.860246	1.14618	0.85467	1.3933	2.88416	2.14631	1.07362	1.57772	0.787832	1.78686	1.54639	1.19029	1.414	1.22541	1.17503	0.755783	1.20862	1.29459	2.23765	1.50573	0.88848	3.02213	4.13253	5.96102	6.2053
Hnrnpa2b1	3.83779	1.74094	2.12849	1.85202	1.91908	2.85216	2.67541	2.34644	1.80107	1.83534	2.03762	1.66161	1.82516	2.15625	2.21294	2.0675	2.57412	2.55921	2.61757	2.15634	2.12595	1.38124	1.7871	3.39658	2.09982	2.28243	2.16427	2.01669	2.16946	1.99925	1.9876	2.1795	1.95293	2.17446	2.03493	2.24876	2.31736	2.95751	2.45621	2.30441	2.56015	2.25513	2.73919	2.70418	3.61921	2.90849	2.4658	2.30011	2.4841
Itga1	3.83485	2.39037	1.69938	2.21945	2.83181	1.63296	2.4781	0.823777	2.227	2.41279	0.826091	2.1056	5.27931	2.63197	0.969133	2.47122	1.49744	1.13147	7.37504	1.78043	3.4796	0.302619	0	2.70361	2.4139	1.70336	2.15373	2.70863	2.3471	2.37714	2.58659	7.83507	0.417346	3.55103	3.18159	4.37565	1.61541	0.982425	2.68694	2.16042	1.23605	2.03752	1.81747	6.88669	2.62726	1.9689	1.18224	1.73551	1.27688
Gng12	3.82566	5.89239	5.75112	6.39876	5.2001	3.0291	5.88762	4.89132	6.16593	5.92447	4.46489	5.68783	8.16558	6.04437	5.38177	6.41973	2.68551	6.15884	3.21991	6.51825	4.61458	2.42766	1.74808	3.0183	5.47749	6.81464	5.22784	4.75781	4.94679	3.74504	5.2028	3.15258	1.71293	3.0285	5.02473	5.08453	4.48839	4.68991	5.24537	4.91159	4.71846	5.54156	2.56337	5.31792	5.22037	3.29268	4.71327	4.68508	4.18212
Srsf2	3.82334	2.15958	1.36819	2.20259	2.43275	2.13729	1.65236	1.46776	2.03282	2.31984	1.596	1.89714	1.56748	2.25688	1.6747	1.64021	1.67094	1.48982	2.02156	1.73258	2.38379	1.4542	0.414807	3.30873	2.4895	2.10294	3.06695	3.11702	3.25715	2.43443	3.27978	2.07633	2.6393	1.18537	2.76226	2.20413	1.98679	2.12727	1.8152	2.63022	2.27564	2.89512	2.62588	2.28033	2.49041	3.20888	2.95827	2.93205	2.4244
Slc22a6	3.80975	1.75593	0.28808	3.34266	0.740711	1.11175	1.3067	0.283109	1.40458	1.96625	0.490253	1.21689	0.31833	1.40458	0.294518	0.39173	0.718307	0.284201	1.09601	0.81645	1.97845	0.34258	0.690408	5.52397	2.14933	0.785206	5.90928	1.53649	4.27185	3.3902	3.26347	2.54688	0.710803	1.4829	2.66042	0.778582	1.10821	1.46285	0.902659	1.78313	1.26893	5.33925	1.58621	1.59911	2.68226	3.71865	6.54399	5.32584	4.96358
Sh3d19	3.7989	6.89481	3.61528	6.62805	5.89834	1.71888	8.40721	2.49096	7.10221	5.97344	2.26682	6.56978	11.2092	4.76139	2.96952	3.08559	4.1476	3.21773	4.22188	9.1092	5.57248	6.73713	4.61484	2.05515	3.45726	1.68924	4.77683	5.20861	5.5333	3.47305	5.02552	3.44444	6.41917	2.39771	3.24658	0.933281	1.62985	1.57898	2.18797	4.39432	1.56738	5.12711	3.15412	7.05995	5.49258	2.78143	4.17345	4.40068	3.14779
Osbpl9	3.79846	4.65922	2.72724	5.44917	3.9202	2.23974	4.29578	3.71815	6.68066	4.47178	2.82796	3.57754	4.10379	3.94927	3.38352	3.19151	3.38468	3.08879	3.59985	4.29622	4.0893	7.20831	0.866983	2.85451	3.44086	2.4668	4.5939	3.49001	2.838	3.50924	3.82859	3.73183	7.22559	3.85917	3.88951	3.53841	3.90836	3.10057	2.54866	4.86049	3.36838	4.31618	3.35089	3.09309	3.54681	2.71483	4.32069	4.79406	3.76863
Itgb6	3.78498	5.18303	2.32351	4.9286	4.75678	1.59852	7.60717	2.87033	4.9495	3.93152	4.66525	7.61459	13.0115	3.88496	1.77224	4.04051	1.20642	2.84565	1.88309	9.45721	3.0893	0.869174	1.73238	2.60416	3.26054	1.67302	4.89767	3.37531	3.96492	2.70968	3.78048	1.61183	0.535692	0.571163	4.54618	7.29944	1.3275	1.46264	2.17129	5.49976	2.61865	4.94975	0.874643	8.32002	5.37646	1.0335	1.85747	1.15812	1.26165
Erbin	3.7849	3.6848	4.67243	3.36288	3.52157	3.87133	3.28625	4.52428	3.52014	4.24939	5.62878	4.15968	3.4102	4.36828	4.45576	5.17323	2.91206	5.33089	3.08541	4.09989	2.76578	2.33947	2.37968	2.93292	3.45296	5.24136	2.92636	3.06126	3.19358	3.05291	2.98426	2.86989	1.95006	3.57706	4.28687	4.70433	3.9643	3.67583	4.31179	3.22629	5.20753	3.12475	2.89714	3.37322	3.64369	3.79621	2.56878	3.02401	2.84026
Mep1a	3.77912	0.925285	0.212874	1.95336	0.662989	0.794425	1.56498	0.246431	2.92066	0.923935	0.377855	1.0068	0.571642	1.79007	0.241823	0.325205	0.564191	0.19312	0.986528	0.964094	1.39068	0.345255	0.622439	6.42182	1.63499	0.749236	3.70905	1.3458	3.1578	2.72149	2.21727	2.84504	0.739425	4.45505	2.5592	1.01121	1.18638	1.12748	0.911748	5.78895	1.41657	4.23593	2.02156	1.80142	2.50339	2.87545	3.83463	2.96028	3.84415
Myo9a	3.77249	4.30086	4.36879	3.90646	3.93419	3.96276	5.01469	2.76088	4.27193	4.45205	4.43314	4.34241	5.91484	4.07333	4.56927	4.42429	2.5929	4.40414	3.01286	5.42705	3.17099	2.38815	7.88321	1.99312	2.24418	3.22762	1.95071	2.62773	2.75322	2.01647	2.48349	2.09164	2.43488	1.37651	2.62108	3.19123	4.41141	2.08707	2.38345	1.66486	2.86765	2.23609	2.44967	5.70224	3.27531	2.64746	1.58748	2.32969	2.23138
Nr6a1	3.77215	4.8215	4.16291	5.20497	4.93776	2.38898	4.76403	4.75092	4.75639	4.48237	5.98527	3.97384	5.10765	4.21634	4.34315	3.64035	2.15532	4.11842	2.90559	5.20498	3.27922	3.1559	2.46414	2.34283	3.32908	3.06699	3.74648	4.13427	3.54402	2.58066	4.01255	2.00667	2.32868	0.697097	3.17337	2.79407	3.88097	5.4668	3.50328	3.63678	5.47175	4.38496	1.74221	4.36233	3.82829	2.03345	3.0246	3.32072	2.91142
Foxn3	3.77064	5.87655	4.99854	5.52751	5.98645	8.138	4.57335	6.89619	3.76311	5.54859	6.68353	6.39066	5.91569	5.28791	4.27557	5.12681	7.60161	6.61388	6.09357	6.53449	6.42264	1.81124	29.7135	2.45989	4.37705	5.46492	3.67223	5.55246	4.17969	5.89431	4.53018	5.34773	1.66771	10.9308	3.92659	4.00569	3.65095	6.44927	3.43284	1.92221	6.88641	3.12073	7.58361	4.78973	4.38316	6.40646	2.39947	2.67399	3.56747
Pdzk1	3.76493	5.95601	0.45297	6.83992	5.73632	1.18384	4.1831	1.16079	6.49399	3.84598	0.802458	3.23493	2.02804	3.51601	0.75234	0.556643	0.976935	0.573922	1.38725	3.05325	3.79857	0.494641	3.15553	4.9892	6.41108	0.618413	10.1271	9.59072	9.21825	6.57507	9.71483	3.63026	1.01255	3.99451	5.50128	0.730784	1.53958	1.90503	0.775941	10.9037	2.05017	9.6909	1.91014	4.38873	4.54975	3.89667	8.92712	7.74839	6.52495
Rufy3	3.75701	4.51678	1.2604	4.98938	4.97331	2.45212	3.32556	1.52686	5.19239	3.35462	2.0692	2.90886	2.72173	3.43105	1.34536	1.41653	1.8486	1.22212	1.9994	3.12197	3.14167	1.37969	4.01527	3.43583	4.85334	1.45694	7.67404	5.78274	6.20647	4.23161	7.02719	2.82574	1.09292	3.90117	4.48264	2.05178	1.70222	2.0931	1.72024	6.65151	2.61069	6.63219	2.01668	4.42443	4.38907	3.22839	6.26906	5.2339	4.54977
Pkd2	3.74527	2.45634	1.51012	3.72501	2.37443	1.30648	3.14977	1.30824	5.36619	2.77144	1.47929	1.42714	1.66021	3.20385	1.20693	2.83717	1.86176	1.38985	2.20261	1.623	2.96657	0.580775	2.46923	3.13734	2.87995	1.67596	4.66733	3.40445	3.66904	3.30429	4.14179	2.43408	0.848916	2.51151	3.47858	2.75587	1.56833	1.99799	1.60777	6.04354	2.33869	4.71112	2.00994	2.70802	3.26597	1.43107	1.94775	1.73283	2.19573
Apbb2	3.73604	5.21467	3.24507	5.8235	5.56086	3.04503	6.18394	2.02254	5.11362	5.33627	2.66479	3.44604	4.51072	4.34247	2.27541	2.92856	23.5508	2.59639	10.1611	3.64148	12.4694	14.8213	15.3643	3.51857	6.66005	2.44165	8.46068	6.64464	7.64084	11.1662	7.94291	10.1598	14.0469	17.3876	6.71266	4.81833	3.34925	2.96328	3.73397	7.2837	3.46992	8.44199	19.8873	6.76597	7.90948	2.85673	6.12876	5.06584	9.51926
Ctsb	3.73486	1.45119	1.49906	1.14692	1.47422	3.39917	0.745137	1.33114	1.21585	1.00883	1.19538	2.02462	1.24981	1.88282	0.984787	1.44154	1.23151	1.22515	1.65487	1.65568	1.86066	1.10993	1.33195	3.53469	0.707049	0.52501	0.58599	1.09702	1.32728	1.53797	0.695499	1.19923	0.453031	1.48854	1.00505	0.714616	0.577211	0.925399	0.769187	0.561732	0.874978	0.762245	0.866068	0.880742	0.481929	1.89991	0.785002	1.20168	1.33292
Gigyf2	3.72322	3.16339	3.4259	3.35974	2.88142	2.54878	3.37709	3.74031	4.02518	3.58668	3.17764	2.8226	2.76791	3.56153	3.42943	3.29257	2.39424	3.24545	1.97748	2.85749	2.83839	1.88665	2.85389	2.67815	3.62844	3.67647	3.68716	3.4291	3.70864	2.97543	3.71969	2.70625	2.16845	3.65441	3.7902	4.04072	3.28708	3.14191	3.65357	4.47099	3.5984	3.92496	2.25554	3.26647	3.18701	3.54006	3.26466	3.15392	2.86129
Slc43a2	3.71723	5.24697	2.47535	3.11228	10.107	3.78957	2.2313	7.77601	1.28864	3.54336	7.95066	4.03333	2.32465	3.84389	1.43063	3.872	1.07306	2.69872	1.8132	2.11926	3.15614	0.445154	0.435212	4.36148	4.81599	4.78168	3.58452	9.61388	6.53411	3.97025	6.12723	2.94336	0.72384	1.82484	5.3925	6.41883	2.07204	10.1177	5.14663	1.24723	14.8023	2.83754	1.57335	3.67209	2.45978	3.20557	1.55428	2.43276	1.76862
Arid5b	3.71719	5.72809	4.19653	6.57459	4.90261	5.35593	5.49845	4.25819	5.52843	5.4624	4.68941	5.60538	8.728	4.747	5.10027	4.99137	2.65387	4.43027	5.53542	6.41171	4.53237	3.90255	3.59524	2.25571	4.56122	2.49403	6.10563	4.28743	4.37832	4.09692	5.0655	5.1626	3.83316	3.02404	4.28956	3.63896	3.44091	2.46034	3.30073	5.04512	2.31119	6.04194	2.55764	6.7792	5.95455	3.79059	3.40264	3.21124	2.77157
Ppp3ca	3.71522	4.45407	4.86763	4.30399	4.43296	7.46433	3.49696	4.14264	3.88429	4.8038	4.59627	3.18858	4.48778	4.60261	4.50199	4.70742	11.6253	4.51657	6.7094	4.15278	6.74072	3.92476	3.47192	3.02574	5.34379	5.94228	4.92142	4.86247	4.58698	6.8178	5.09893	7.06026	5.8242	6.05617	5.27353	6.00365	5.70135	4.97947	5.38422	4.36984	4.26055	4.59024	11.1071	4.9746	3.75977	10.068	4.36349	4.41739	5.59475
Cobll1	3.71481	5.84052	7.37855	6.49716	5.29729	2.29247	6.8941	4.56047	6.09485	6.35491	6.08571	3.85215	4.37954	6.07245	4.79324	5.44873	1.66173	6.00069	2.12538	4.272	3.81734	1.35075	1.61575	3.4721	7.81212	7.53945	8.02465	6.015	6.37577	4.68755	7.3942	3.52878	0.756969	1.26658	7.20163	6.91447	6.87187	5.67661	8.63531	8.52072	6.85312	8.00832	2.49926	6.02678	8.91128	1.70014	5.52103	5.60131	4.17428
Stag1	3.71454	3.50857	3.0627	3.60085	3.09128	3.93246	5.3367	3.05185	3.21943	3.51019	3.69207	3.39923	4.23502	3.40436	3.34515	3.59872	6.17543	3.28797	4.71533	3.5288	4.52064	3.83221	3.19525	2.72701	2.80505	2.94813	3.55196	3.00317	3.78344	3.61304	3.51775	4.19127	3.80635	6.07972	3.12969	2.71851	3.16567	2.79564	2.49605	3.08734	2.99741	4.14242	4.97745	3.74576	6.64577	4.62022	3.23452	3.40521	4.11893
Cubn	3.71394	5.50691	0.58392	5.51315	6.95405	1.53992	2.92232	0.770543	4.99216	2.76528	1.03139	2.47352	1.59683	3.12464	0.719375	0.843801	0.597825	0.574218	1.54333	2.58618	3.06394	0.621753	1.35307	4.97464	4.9978	0.554858	9.19822	10.3975	8.06791	5.26596	10.3702	3.49636	1.20515	1.08445	5.15281	0.643129	1.4259	1.58188	0.612774	9.79706	1.53387	7.82054	1.6739	4.48675	3.92194	2.26662	4.35374	5.84658	3.44011
Tead1	3.70778	5.13558	4.34502	6.8973	3.76723	1.60965	8.37496	3.54361	8.93634	6.27837	3.69254	6.54178	9.27567	5.71955	7.58314	4.32009	4.86711	5.79749	6.05976	8.66145	4.2659	7.68697	6.22168	2.28113	3.76957	4.11179	4.39561	2.33949	3.45916	2.99707	2.95313	4.1645	7.18685	3.10867	3.98221	3.33032	5.10618	3.01396	3.5836	4.38767	2.88647	4.64528	3.22447	5.57192	4.69775	1.05937	4.40592	2.6761	3.33194
Golga4	3.70516	5.39935	3.58516	5.16919	5.43746	2.67	4.10004	5.15839	5.24549	4.1045	3.87258	5.98886	4.0458	5.24552	2.78866	3.59695	2.14565	3.65097	2.43026	5.69534	3.89848	1.51944	4.84743	2.89049	3.69033	2.66161	3.90121	4.7919	4.63663	3.14566	3.8973	2.88913	1.66995	2.62958	3.55523	2.61365	1.91636	4.62849	2.51508	4.03586	3.46611	4.24627	1.45562	3.75823	2.54852	1.7288	2.69516	2.57151	2.61938
Fbp1	3.7047	4.07753	0.576933	4.34402	5.60752	1.17492	1.84556	0.678081	2.91436	2.1013	0.922751	1.46368	0.688036	2.87405	0.567463	0.552219	0.632732	0.298307	1.00224	1.15894	2.86622	0.435787	1.82155	4.33773	3.75498	0.85985	6.86503	6.89299	5.9935	4.2048	6.63476	3.06888	0.775947	1.7562	3.60609	0.876192	1.35163	1.27953	0.717838	5.21408	1.54556	6.03537	1.46091	3.06101	3.31774	3.12343	5.35754	6.34465	4.12552
Huwe1	3.7021	3.7209	3.90828	3.6609	3.73001	2.58137	4.32519	4.11819	3.38419	3.73869	4.01982	4.0886	4.42703	3.95674	3.7383	3.10935	3.218	3.3543	3.44808	4.00341	3.25683	2.70197	0.329372	3.45638	3.68773	3.4841	4.02473	3.95173	4.12996	3.50427	4.07249	3.55155	3.83011	2.04136	3.42909	3.1882	3.43983	4.23217	3.14537	3.73633	3.82579	3.61877	3.52756	4.31728	4.08293	3.29001	3.54166	3.32759	3.20519
Car12	3.69463	3.93319	0.979175	3.38129	4.634	1.13149	1.489	19.5086	0.479051	2.16482	6.33653	1.11266	0.690464	2.71491	0.437613	1.08821	0.551258	1.1665	1.3457	0.624611	3.26463	0.417699	3.68153	4.34047	3.84747	1.32445	4.78448	7.47855	4.22557	3.46279	6.94709	2.40019	2.11278	5.15988	3.87715	2.51904	0.9813	26.7825	1.0645	0.8273	9.82709	3.57704	1.60439	3.23049	2.86685	1.9846	2.9218	4.9228	2.65696
Hgd	3.68052	4.68451	0.515326	5.44443	4.28334	1.28385	3.29712	0.536883	5.48794	2.59555	0.943519	2.43539	0.895553	2.94299	0.659823	0.481974	0.90975	0.437759	1.2622	2.05196	3.15575	0.544262	0.382699	4.59803	3.975	0.561694	6.73589	5.74988	5.40127	4.56282	6.30646	2.77264	0.727042	1.4494	3.88529	0.596709	0.95716	1.27708	0.670747	7.00608	1.69243	6.05864	1.2909	2.41147	3.11601	2.26178	5.47721	4.39784	3.76359
Ccnl2	3.66824	2.81252	2.55495	2.86363	3.03467	2.71125	2.42715	3.63226	2.81325	2.64926	3.21421	2.70854	2.45235	2.39027	2.3664	2.56479	2.57252	2.69271	2.6333	2.81456	2.80516	1.99588	0.720028	2.97638	2.84925	2.56137	3.56909	3.56932	3.41167	2.88527	3.55075	2.41036	1.79731	1.9139	2.87115	2.62242	2.41387	3.29756	2.42388	3.7175	3.86156	3.32768	2.67145	2.48553	2.40878	2.29586	2.44933	2.36792	2.07088
Rock2	3.66527	5.34045	4.29021	5.11455	4.63568	3.93631	5.59579	3.46941	5.90871	4.3572	3.14987	6.44999	6.59098	3.73702	5.83514	4.06977	4.6554	6.30654	7.89673	7.47788	3.56703	12.7444	13.3048	3.00884	2.80316	3.78358	2.84829	2.87681	3.04774	3.35065	2.99264	4.89662	3.61462	4.63573	2.92563	1.65651	4.02734	2.10667	2.03878	2.86091	1.90145	2.83939	4.25959	3.83975	4.20118	4.05627	2.54823	2.72549	3.12403
Chchd3	3.65279	5.29684	5.32906	5.53387	6.33829	4.04219	7.19397	8.14458	4.6456	5.47744	7.09788	3.69398	3.98951	4.96732	4.67291	4.0963	3.14106	5.5681	3.11416	4.08801	3.75062	2.30832	1.46073	3.2405	7.13764	7.79577	6.35376	6.62109	5.75667	4.76181	6.53762	3.75713	2.68142	3.58233	6.52263	7.90058	5.50345	10.2213	8.85205	5.63691	9.7208	6.22152	2.89812	4.67636	7.65258	3.26506	5.76155	5.37798	4.78672
Rock1	3.63286	3.00759	2.55929	2.83808	3.03841	3.89123	3.13907	2.36706	2.50365	2.86164	2.67202	3.05876	2.75732	2.86052	2.46688	2.63125	3.97814	2.70857	3.59805	2.90565	3.15569	1.84466	2.8117	2.81258	2.3765	2.5966	2.4727	3.12146	2.62142	2.84507	3.01207	3.65929	2.21902	3.16258	2.16209	2.18686	2.96841	2.41116	2.25062	2.18263	2.28928	2.62244	3.96847	2.07729	2.28348	3.19415	2.20763	2.39051	2.81443
Arhgef28	3.63047	5.40332	7.25779	4.89381	5.7886	1.5566	4.45693	7.15013	4.84143	6.4669	6.08993	4.96851	6.38159	5.13392	6.88919	5.66199	4.31052	5.89615	1.89594	5.16747	4.51341	1.92007	0.494516	3.2429	5.68774	5.48553	5.26008	6.23885	4.95663	4.50441	5.99913	2.89748	1.55235	4.1894	5.30608	6.00077	5.05419	5.13918	6.43228	4.51646	6.02336	4.85207	3.79725	8.1396	4.02768	0.870042	2.14234	3.25306	2.08862
Mark3	3.63039	4.80894	4.56924	4.795	4.47992	3.45065	4.64629	3.7029	5.10023	4.68307	4.46303	3.92283	5.59587	4.8733	4.48631	4.1903	4.01203	4.81142	3.7788	3.91522	4.58031	2.71756	17.2439	3.21302	4.59764	4.42437	5.10548	4.2603	5.11081	4.27765	5.02969	3.77915	3.1511	7.96413	4.75619	4.69607	5.08504	4.6464	4.36426	5.43365	4.45233	4.97041	3.61874	5.15191	3.86556	2.93373	4.17286	3.71225	3.52301
Fcho2	3.62384	3.43162	2.69536	3.32874	3.03839	3.95176	2.79521	3.71668	3.45522	2.90711	3.71075	3.54402	3.43316	3.22994	4.23203	3.52696	4.68216	3.31885	3.26306	3.37159	4.0153	1.81885	1.59758	3.42495	3.48733	3.09125	4.68345	3.37191	4.07875	3.82532	4.18057	3.24876	2.35243	2.1673	3.41175	4.36592	3.83259	3.25088	2.97264	4.54078	4.30841	4.43976	4.65376	3.28317	3.58113	4.15057	3.42305	3.14221	3.60073
Adk	3.61402	5.60698	4.94317	5.79512	6.2358	2.97194	6.07977	2.97521	5.61971	4.80582	2.36475	3.48097	3.00076	3.73499	1.66467	2.88547	2.04731	2.53675	3.11099	3.88938	4.5082	4.01371	1.53852	3.23219	5.24349	3.69305	6.22184	6.34367	5.35892	4.08467	6.50103	3.70491	3.31972	1.76261	3.90445	2.71683	2.19937	3.09976	3.64254	7.05266	2.80503	6.2705	2.16145	4.07258	6.6766	2.45639	7.09869	7.54009	5.27271
Dst	3.6119	4.77919	7.27796	4.09442	4.33002	8.20935	4.04365	5.40243	4.43731	5.53748	7.41994	5.4856	4.61401	4.74706	3.34989	6.79265	2.96242	5.01551	3.21428	5.18302	3.68413	13.5525	2.90352	3.87689	6.32969	5.07573	2.52681	3.28057	3.20635	3.7321	2.95496	3.17372	13.1012	3.23395	6.65004	12.4488	2.54558	5.0881	13.5424	3.06474	7.19666	2.57248	3.39173	6.16672	3.00138	7.35737	2.16283	2.1532	2.24087
Rbm25	3.59013	3.76772	3.36348	4.24752	4.05784	5.10756	4.08355	3.52209	4.4607	3.91264	3.98238	4.30351	3.64351	3.95222	3.69839	3.27592	4.60986	3.52772	3.97092	3.9907	3.69418	2.06543	12.5496	2.86857	3.38139	3.13723	3.94298	3.90223	4.06135	3.68115	3.9283	3.93118	3.20109	4.04987	3.3812	2.69462	3.23447	3.39703	3.09431	4.26802	3.65316	3.96251	3.83183	3.92804	4.89096	4.83177	3.72223	3.42362	3.45307
Calr	3.58061	0.919285	1.11028	0.785302	0.942494	1.77951	0.700015	1.32825	0.758277	0.722498	1.06479	1.66543	0.677642	1.3392	1.01404	0.896676	1.54977	0.829049	1.3593	0.866747	1.48649	0.624072	1.91077	3.96659	0.656812	0.896457	0.804331	1.09959	1.43785	2.05242	0.872674	1.83582	0.800545	2.7151	1.26272	1.09802	1.03215	1.17416	0.7377	0.852484	0.978168	0.883465	1.70456	1.03561	0.734906	2.55075	2.18638	2.89745	2.50134
Atrx	3.57675	3.57493	5.99331	2.86042	3.26937	4.58608	3.57284	6.2877	3.3236	4.45796	6.47835	4.70344	3.40067	4.52108	6.33886	5.14541	5.83697	7.38356	5.14803	3.66133	5.05088	3.13831	2.42775	3.04619	3.94255	4.99172	2.40109	3.01966	3.24321	3.62584	2.60008	4.35457	2.59281	1.72066	3.88922	4.78103	4.85543	4.8982	4.54453	2.6258	5.4308	3.15172	4.73332	3.21865	3.95735	3.93909	2.07234	2.07137	2.59831
Chka	3.57514	3.92192	6.81243	3.97894	4.48467	2.56578	4.61193	4.09695	4.43838	4.73149	3.5915	4.77619	4.84346	5.34633	6.64805	5.51415	1.07589	7.75917	2.44901	4.96818	2.46795	0.885988	0.943885	1.46159	3.43636	4.66873	1.64248	3.36863	2.73487	1.62398	2.49827	1.1624	0.422824	0.913508	2.84391	3.75132	4.19351	2.22837	4.10531	1.50006	2.33933	1.82347	0.507493	3.77658	3.90646	1.14865	1.14276	1.68688	1.21712
Chd4	3.57305	2.98889	3.53303	2.25499	3.21381	2.33159	2.62221	3.4583	2.29892	3.14482	2.82283	3.47109	2.71571	2.93119	3.04099	2.71509	1.74194	3.9189	2.92736	2.93692	2.70526	1.95399	2.37634	2.82857	2.08088	2.55049	1.69383	2.768	2.59364	2.11635	1.90165	3.0064	2.03633	2.89145	2.13802	2.06189	2.69154	2.41584	2.07863	1.51923	2.43153	1.91684	2.11862	2.72168	2.1595	2.51406	1.49761	1.46605	1.53724
Ankrd17	3.57069	3.65208	4.17692	4.01335	3.90212	3.95617	4.60584	4.258	4.09129	4.07269	4.57458	3.50671	3.97455	3.70527	4.12504	3.72652	4.10169	4.5533	4.34528	3.81377	3.94527	3.37105	8.86029	3.16934	4.59295	4.74685	4.91232	4.02395	4.08387	3.89335	4.54411	3.92823	3.52056	12.8536	4.27299	4.35792	4.6119	5.04344	5.26461	5.42721	4.63646	4.80387	4.103	4.9968	4.33841	4.03846	4.63874	4.38453	3.83305
Col4a4	3.57064	3.46129	6.5076	2.82689	4.30153	1.08862	3.87636	1.24022	1.886	5.77272	3.51478	2.23886	1.23571	4.0843	6.03808	5.61867	0.979664	8.44205	1.44535	1.34906	2.88261	21.613	1.80392	4.98099	7.9846	12.3828	4.84777	4.03479	4.16676	4.22484	4.55781	3.0603	19.9461	1.52186	6.4465	8.55397	10.3374	4.24711	10.7252	3.4792	6.53196	5.00975	1.27229	4.22631	5.78274	1.97386	9.69881	8.9086	6.44594
Arih1	3.56552	3.45421	4.50368	3.32961	3.57629	5.04765	3.89867	4.10218	3.56328	3.85258	5.8257	3.56446	4.02416	3.61828	4.41343	3.72814	4.01084	4.32935	3.94092	3.6003	4.49205	4.59677	5.72961	2.97677	3.83353	4.4725	3.29267	3.31826	2.90677	3.66601	3.42823	3.33907	3.66502	5.3894	3.29664	3.52176	4.51722	4.79855	4.24502	3.4233	5.6767	3.58114	4.17847	4.02338	3.45974	3.2493	3.36216	3.32748	3.53939
Nktr	3.55966	3.74952	3.73327	3.65598	3.47998	4.49553	3.84025	4.71614	3.59401	3.74547	4.15472	3.80924	3.55393	3.75495	4.26335	3.88813	3.35302	4.22209	4.66651	3.7129	3.87876	3.5763	6.21101	2.26618	3.39387	4.86808	3.32478	3.44146	3.60806	2.72202	3.36213	4.19091	4.77224	5.60022	3.82328	4.03917	4.49095	4.81545	3.87448	2.99768	4.44932	3.05752	2.92154	3.40735	3.60473	2.25751	2.69472	2.53933	2.22671
Ogdh	3.5515	3.36209	3.90943	3.40221	4.92801	3.15604	2.89693	3.57228	3.04514	3.26761	4.52335	3.40841	2.40277	3.38616	2.52839	3.80349	1.97459	3.28908	2.26565	2.69828	3.00441	1.57522	0.916805	4.83872	4.54274	4.4049	3.81267	4.52733	4.28893	3.83211	4.13382	3.3617	1.59085	1.60162	3.88458	4.93264	2.62018	4.96657	5.22696	3.22196	4.71477	3.68001	1.88109	2.66503	3.82806	3.23264	3.33202	3.46859	2.90171
Wwox	3.55079	6.06718	7.56497	6.04121	6.0301	5.44695	7.20009	5.94926	6.76962	7.16059	8.14975	4.65245	6.77636	6.74245	7.40067	5.32094	6.69814	8.3711	4.45247	5.58061	6.54725	6.08512	0.598409	2.18033	6.27005	5.41859	5.54107	6.00279	4.83815	5.20457	5.69239	4.75624	4.3879	1.04239	6.54373	8.61828	5.36905	7.25281	7.30597	5.69496	5.9132	4.7957	4.99922	6.66598	5.27468	3.6901	6.28099	6.6578	5.42775
Hsp90ab1	3.55007	1.05513	1.46794	1.06745	1.09249	1.99768	0.849208	1.0158	1.15895	1.07022	1.32018	1.7867	1.0326	1.51283	1.5625	1.14882	1.72253	1.38864	1.78863	1.43941	1.85916	0.97027	0.350025	5.03457	1.26932	1.4734	1.2547	1.36374	2.65024	2.79756	1.15435	1.96236	0.861702	2.40169	1.78684	1.37022	1.34901	1.72445	1.36569	1.39255	2.12072	1.44345	2.37989	1.45014	1.39441	3.60702	2.45586	2.58723	3.81021
Mdh1	3.5487	1.38911	0.884112	1.37097	1.83232	0.889869	1.35763	1.42217	1.20158	1.41722	1.51837	1.2965	0.601973	1.47679	0.863514	0.925958	0.776456	1.33936	1.08848	0.887388	1.62667	0.53182	0.29274	4.56475	2.09847	2.0539	2.21046	2.65937	3.38989	2.83254	2.51129	1.82182	0.797122	2.55573	2.20067	2.40349	1.50689	2.23151	2.55967	2.14532	2.32839	2.72443	2.02223	2.23844	1.98766	3.91407	3.7399	4.48635	3.54011
Shroom4	3.54841	5.0669	4.91488	5.70672	6.06921	1.9207	5.74415	3.41959	5.24078	6.00643	4.52322	3.90682	4.71289	5.45712	7.33463	5.72061	3.62753	7.55748	2.22159	4.14093	3.89727	2.83668	0.402641	3.1624	7.13801	7.52091	6.67416	6.72264	5.10383	4.13393	6.13292	3.69667	2.99723	1.85919	7.8565	9.30308	7.75935	4.51255	7.23103	6.39461	5.28924	7.35223	3.39428	5.13612	6.61561	1.06622	4.79268	4.53419	3.98369
Ctnna1	3.54507	2.91941	7.36618	2.44581	2.34855	3.14696	3.23705	3.49	3.29709	4.16538	3.68068	3.13933	4.32205	3.78432	6.29425	4.88666	4.90673	6.27421	3.02877	3.68822	3.29213	4.79868	2.03337	3.11178	5.27102	9.63916	2.32643	1.76409	2.02107	2.7993	2.03416	3.00554	4.16197	2.341	3.66943	5.05157	8.5183	3.27035	8.62893	2.06855	3.37864	2.16045	4.49089	2.99982	2.77285	3.36562	2.38225	2.27347	2.77338
Eif4g3	3.54281	4.27179	3.27262	5.38912	4.16994	5.80204	4.97675	3.23591	6.13198	4.43431	3.11079	2.92681	3.80238	3.31542	3.82435	2.57831	4.09756	3.45026	5.56666	4.02263	5.03824	3.17007	0.105027	2.81305	3.99603	3.00144	5.06984	3.87951	3.9594	4.15488	4.26928	4.99224	2.25659	3.99839	3.50853	2.8562	3.44035	2.90279	3.15275	6.38043	2.49404	5.67622	3.15354	3.85765	3.86827	3.48412	3.83323	3.07385	3.31679
Strbp	3.53927	3.53065	6.55644	4.01093	2.86888	2.59968	4.67466	5.2596	3.97533	4.64261	4.45777	3.63612	3.53869	3.95639	4.96744	6.3731	2.31341	5.86646	2.12161	4.10737	2.1506	1.91534	1.56301	2.96533	5.34719	7.45238	3.92085	2.84799	3.04935	2.92505	3.52185	2.18352	1.84917	0.656335	5.03272	6.42439	6.14753	5.664	8.57482	3.81842	5.50128	4.23508	2.08895	3.82076	6.87465	2.15693	4.25295	3.61662	3.30717
Sgms1	3.53877	5.57536	4.92024	5.36271	4.72816	4.94855	6.79474	11.4392	6.81596	5.25938	5.84371	5.53202	5.7885	4.49235	3.53842	4.70218	9.03196	3.8309	3.85801	5.79824	6.64964	7.85882	5.18188	2.5221	4.5424	3.10249	5.04405	4.43763	4.10034	5.22667	5.03882	3.42472	7.66696	1.26095	5.05842	4.68681	2.96045	8.75748	4.50017	6.01323	4.10866	5.03796	5.44793	4.25701	7.35602	3.42818	3.4395	3.32591	3.20593
Canx	3.52364	2.10233	1.99029	2.16396	2.2918	2.03399	1.88256	1.83341	2.00188	1.57637	2.14414	2.47091	2.02146	2.46698	1.94819	1.7528	1.69695	2.00313	1.60307	1.97949	2.38672	0.786632	0.823037	4.14802	1.6637	2.02377	2.15352	2.24104	2.68473	2.31829	2.19161	2.22563	1.61693	0.804425	2.68965	1.86404	1.72352	2.13264	1.84809	2.11509	1.8867	2.43614	1.87504	2.24041	1.47463	2.54354	2.96712	3.175	3.13842
Aak1	3.5216	5.76011	3.65268	5.65636	6.01463	3.18394	5.93568	2.93304	4.70585	4.70307	4.50273	4.91026	6.09578	4.23283	3.01008	4.42702	3.3974	2.70079	3.54896	6.36902	4.08188	3.03979	2.05993	2.18364	4.13683	3.06098	3.92819	6.93276	4.42499	3.71328	5.8154	3.45306	2.58047	1.70732	4.24836	3.73979	3.01241	2.98064	3.28355	2.84027	4.24942	3.86269	2.7345	5.53962	3.85157	3.92204	2.52203	3.38883	2.99905
Msra	3.51381	9.69802	1.42585	11.3542	8.16383	3.08156	8.663	2.20831	8.57317	5.09083	1.86237	7.53557	6.79811	4.00778	1.66768	1.47648	2.03268	1.41422	2.40476	9.65465	5.87898	1.117	9.97797	3.41897	5.84035	1.12213	10.2197	9.09216	8.23121	6.10777	9.80266	3.65077	1.21273	3.93344	4.69766	1.31113	1.43762	2.29998	1.22932	6.14031	2.49735	10.077	1.58427	6.83703	8.53541	2.43555	6.86319	7.09666	4.80223
Idh1	3.50248	3.01112	1.43779	3.12034	2.91737	1.49441	1.86532	1.36497	2.12342	2.56976	1.23282	2.65428	2.37217	2.51867	3.42324	1.19573	1.10115	2.57449	1.22911	2.9232	2.13509	0.672282	3.36405	3.07787	2.14427	1.08923	3.62749	2.94119	3.88718	2.41379	3.05707	1.54634	0.42863	2.38528	1.93327	0.727512	1.91094	1.10254	0.747927	2.17153	1.36324	4.37234	1.01742	2.18367	1.67227	1.82468	2.64725	3.6371	2.26891
Vti1a	3.49753	7.56127	5.65748	8.46871	7.43743	7.43752	9.25402	6.37955	8.54597	7.07353	7.04969	5.75522	5.9389	5.94749	5.48432	5.71629	6.91168	6.67686	4.94612	6.48495	7.0965	3.81693	5.36493	3.25377	6.97568	4.62234	8.29899	7.19196	6.89263	6.29551	8.09932	5.91701	3.18985	1.3424	6.59216	5.13527	4.57405	5.8887	4.76277	8.96759	5.75319	7.75695	4.99339	5.9167	11.3749	5.46455	7.34917	6.42431	6.04967
Gstt2	3.49036	2.98607	0.89502	3.31139	4.43548	0.802466	1.84667	1.05495	3.64915	2.03225	1.31396	2.67172	1.50296	1.83035	1.25536	0.729941	0.865414	0.715886	1.39699	2.00236	2.6008	0.602636	1.64501	2.98693	2.70843	0.655186	3.98497	4.38609	3.6629	2.67577	3.89174	1.95429	0.537464	0.376776	2.3301	0.86208	1.1977	1.43148	0.76196	5.32044	1.30171	4.09974	1.1253	2.28542	1.97838	0.706713	2.16517	2.24271	1.84279
Mia2	3.48919	4.16355	1.72658	4.29928	3.43183	2.17004	3.14914	2.22025	4.30211	2.79797	2.93465	4.11156	4.10102	3.07353	1.76242	1.99121	1.67701	2.25037	1.98188	4.43194	3.31998	1.16303	13.8312	3.24605	3.14473	1.82172	4.61495	4.12029	4.67827	2.96409	4.83536	2.51374	1.21456	5.40198	2.89822	1.97009	2.01966	2.49842	2.01942	4.46341	2.65381	4.45193	1.96558	2.9102	2.79057	2.7689	4.41879	4.35139	3.5657
4833439L19Rik	3.48703	2.13512	1.02958	2.15445	2.25789	1.21525	1.19514	1.30195	1.89064	1.41644	1.51527	1.72043	0.916719	1.55066	0.998843	1.57056	0.892802	1.05366	1.23253	1.57452	1.95242	0.62517	1.98345	4.45137	1.93061	1.45463	3.12786	2.55413	3.84022	3.0534	3.07517	2.36181	0.830179	1.7113	2.33678	2.09559	1.59158	1.59448	1.76248	2.27112	2.03082	3.21087	1.60761	1.57518	1.74681	2.77783	4.69801	5.0213	4.41068
Tmsb4x	3.4845	0.900991	1.29828	0.564287	1.0417	3.8492	0.413264	0.915458	0.759286	0.841655	1.22777	2.04936	0.6295	0.95095	1.79839	1.33856	1.69481	1.51083	1.98798	1.19648	1.52125	3.92843	1.93619	3.30965	0.292014	0.610473	0.273276	0.485779	1.30452	1.57872	0.333122	1.22926	3.61254	0.540188	0.941708	0.682298	1.29494	0.494738	0.498269	0.30788	0.752902	0.449813	1.86213	0.686486	0.27343	4.75765	0.799509	1.2288	2.66135
Gcnt1	3.48197	2.23123	0.478584	2.68361	2.51567	1.50263	1.56108	0.624346	3.31353	1.74389	0.738351	1.21116	1.4217	1.67451	0.50246	0.514511	1.09258	0.47845	0.833616	1.43566	1.65068	0.296338	1.26959	3.92893	2.79251	0.724044	4.3337	4.46204	4.19987	3.1839	4.50786	2.20348	0.734595	1.42777	2.46969	0.905801	0.97681	1.33365	0.693199	7.21821	1.12206	4.09894	1.60579	2.43606	2.29134	2.63192	2.7534	3.31876	2.89349
Cnot6	3.48094	1.16689	1.37593	1.1567	1.31369	2.28456	1.0731	1.38784	1.17734	0.962031	1.47847	2.05657	1.21553	1.04899	1.53145	1.23413	1.8307	1.54233	1.73532	1.53636	1.48876	0.970869	3.34702	2.92783	0.962971	0.873804	0.92007	0.998929	1.51536	1.737	1.02298	1.17968	0.805586	0.441952	1.40481	0.99098	1.08939	1.17971	1.00604	0.855209	1.30805	1.06917	1.46967	1.22381	1.50373	2.19224	1.92284	2.5031	2.86026
Arid1b	3.48005	5.8122	5.48324	5.69469	5.57551	5.39318	6.63163	6.2538	6.99994	6.7814	6.70476	5.79414	9.04136	5.26076	8.40654	5.14899	6.08209	7.27206	5.47133	6.80522	6.04705	2.94606	1.45796	2.67463	6.02001	6.74294	5.45641	5.27599	4.91651	5.56667	5.24144	5.55247	4.38705	0.580113	5.65186	5.26594	8.28403	6.39774	5.01049	5.78692	6.67696	5.14874	5.11056	8.83693	6.38942	5.37915	4.92974	4.46237	4.02249
Ptprj	3.47924	6.01483	14.1516	5.4966	5.11176	21.7691	6.33406	15.0762	6.41692	9.27058	12.5086	7.8869	9.19869	9.18141	19.7303	9.99664	4.90067	19.5545	3.96613	8.92143	5.37794	7.13029	3.92459	2.56027	5.74289	9.53221	4.11546	4.02957	3.75797	3.69864	4.42129	2.70497	4.67927	1.38368	5.04285	4.7899	14.0674	13.2209	5.50774	2.57491	9.81108	4.22119	2.88742	4.72317	4.74806	12.7482	2.66707	2.89618	2.17901
Neu1	3.47625	2.03851	0.613346	2.04784	2.77705	0.713625	1.58199	0.494558	1.98508	1.62711	0.757618	1.02231	0.853865	1.44968	0.66993	0.472559	0.60076	0.705108	0.921945	1.08111	1.6387	0.385595	1.02465	4.02711	2.73848	0.608913	3.94629	4.791	3.57039	2.97355	4.68795	2.2187	0.870574	2.70154	2.53687	0.882164	1.29206	1.11723	0.864096	3.59495	1.48469	3.37242	1.54809	2.37038	2.16913	2.08616	2.76441	3.46804	2.65837
Hsd3b2	3.46882	4.22595	0.492838	4.53185	6.00545	0.894147	3.27036	0.40375	3.81047	2.72625	0.451818	1.53307	1.40767	2.12324	0.779949	0.474237	0.639991	1.18325	1.08702	1.72428	2.8185	0.545977	0.929614	3.46379	4.26027	1.04995	7.14839	8.79039	6.65779	4.00597	8.04908	2.56795	0.716097	2.21486	3.42392	0.943796	1.05071	1.16962	0.51411	5.77093	1.14592	6.68438	1.29974	3.79171	3.73704	1.95111	9.88328	13.5338	7.61996
Son	3.46866	3.65818	4.13803	3.81966	4.06123	4.70981	2.74662	5.10369	3.04222	3.98282	3.74937	4.64736	3.42574	3.73863	4.09939	3.98713	5.44664	4.19636	5.01096	3.77736	3.82238	3.7449	0.401411	2.85052	3.15946	3.28415	2.61883	3.25878	3.06577	3.57164	2.83272	4.25327	3.74393	0.977103	3.62608	3.52723	3.67888	3.90424	2.83737	2.40139	2.56464	3.18203	3.80317	3.93758	2.59163	4.38178	2.62502	2.6218	2.79369
Ptma	3.466	0.997128	0.920368	0.902258	1.08387	2.1581	1.82603	1.08258	0.841821	0.808144	0.976635	1.82896	1.39254	1.43494	1.21568	1.24812	1.458	1.31218	1.41112	1.15161	1.56803	0.863159	2.58407	3.47478	0.698992	0.864906	0.809306	0.911205	1.27071	1.71138	0.720176	1.14066	0.744459	1.22203	1.05685	0.808396	1.31194	1.46792	0.746166	0.923642	0.897682	1.05482	1.97063	1.73805	1.84079	2.18093	2.19312	2.76442	2.77514
Sorbs1	3.46342	7.91349	2.72085	7.92007	8.12566	1.3773	6.52513	1.06912	6.09115	5.65367	1.3688	4.92424	5.25715	5.86014	1.12879	6.23578	5.7499	1.77626	6.1784	6.24211	6.12734	2.80643	5.93369	2.12406	4.37815	0.841073	6.5573	7.03054	5.57581	5.40006	7.44285	6.75748	0.761503	1.12391	5.28923	4.88129	0.971934	1.20827	1.45875	5.19544	1.30566	6.16041	4.63722	4.67556	6.13532	1.05657	4.04961	4.57033	3.71568
Slc17a3	3.46066	4.14127	0.301832	6.18266	2.39746	0.695131	3.02303	0.77328	5.12283	3.02746	0.605124	1.3865	1.03361	3.27805	0.43734	0.346546	0.482823	0.249038	1.16059	1.55383	3.43525	0.467454	0.531068	2.91998	4.48314	0.574283	10.2496	3.23972	5.79336	4.43906	7.11715	2.73271	0.666738	3.34054	3.59025	0.706507	0.907371	1.44821	0.572305	10.1914	1.31763	9.36045	1.4305	2.62684	4.00951	1.83437	12.8202	9.47878	7.51768
Slc30a9	3.45602	3.72399	1.64537	3.94755	3.45856	1.61648	3.71711	1.31193	4.2757	2.71133	1.68668	3.32001	3.04185	2.61158	1.62303	1.48204	1.26587	1.59493	2.09259	4.12111	2.81203	1.07461	2.59894	2.33601	1.72036	1.41393	2.34609	2.12722	2.57035	1.50996	2.32109	1.12189	1.04972	5.55198	1.7789	1.32067	1.48286	1.542	1.38123	2.25524	1.48905	2.35173	1.19288	1.88775	2.06259	2.28059	2.3719	2.44631	2.07986
Ppm1h	3.45501	5.32598	7.49843	5.33931	6.18014	9.25698	6.74626	4.41907	4.7164	6.70439	2.93095	4.06062	5.52546	6.31908	6.49279	7.70096	1.78231	6.72748	2.44627	5.17823	4.73657	2.72987	1.6691	2.14473	5.81221	5.75652	4.31276	5.26539	5.0458	3.51104	4.80018	2.65778	2.8922	0.830927	4.96533	7.41321	5.99833	2.61755	7.72289	2.62825	2.39746	4.60075	1.74435	5.06784	6.00802	5.95188	2.72778	3.46543	2.93312
Actg1	3.44948	0.879532	1.16602	0.997238	1.1466	2.3864	0.740781	1.37774	0.904718	0.553964	1.42325	1.87158	0.833667	1.36857	1.21402	1.17948	0.973745	1.06035	1.64741	1.2243	1.8545	0.972535	1.68106	3.01914	0.517198	0.620578	0.521583	0.630326	1.01072	1.31046	0.459181	1.14991	0.460392	1.00327	0.892291	0.973925	1.17549	1.17189	0.556492	0.466292	1.02328	0.656044	1.19699	1.14963	0.783487	1.60213	0.79656	0.977739	0.81235
Eif4g2	3.44791	1.18246	1.09151	1.07494	1.07524	1.69046	1.00743	1.34702	1.08819	0.833	1.54628	1.50677	0.954621	0.965585	1.03611	1.09329	1.88976	1.1958	1.31123	1.14916	1.52203	0.857648	1.86769	3.8214	1.0363	1.05656	1.15801	1.30067	2.08563	2.03798	1.1871	1.76975	1.00819	2.24567	1.41302	1.10467	1.39101	1.68587	1.08274	1.17918	1.21317	1.5058	1.83485	1.34609	0.883385	1.86534	1.84906	2.15537	2.55638
Kcnq1ot1	3.44315	4.36769	1.86887	4.26552	4.70278	3.28981	3.87339	2.60258	4.39951	3.24918	2.47983	2.68013	4.12327	3.9907	1.98401	3.66682	2.87167	2.09649	3.60501	3.63346	3.83738	17.4967	1.62676	2.0277	3.45454	2.49794	4.04289	4.91699	4.35555	3.29208	4.571	3.22929	25.4563	7.96855	3.78763	5.97778	2.41574	2.55537	2.0067	4.28914	2.62631	4.23999	3.29001	5.37853	4.87141	2.7379	3.30308	3.25548	2.60071
Akr1a1	3.43689	3.5948	1.22866	4.30526	4.60453	2.56866	1.59888	1.39809	2.74652	2.41028	1.62027	2.32127	1.55387	3.01609	1.38175	1.01127	1.23962	1.10346	1.62232	2.10721	2.79338	0.680906	0.782906	5.11594	3.26235	1.26003	5.99323	7.47195	5.73642	3.96154	6.74818	2.76449	1.29097	3.97006	3.39351	1.13891	1.53069	1.81558	1.28216	3.57293	1.56285	4.89949	2.30698	2.92506	1.87144	3.25318	4.96801	5.33471	4.22504
Dip2c	3.41334	6.36691	4.26703	5.36923	6.8442	6.73972	5.13565	4.07053	4.3885	5.9165	4.24823	5.11956	6.32204	4.70823	11.8611	5.27189	7.02739	7.36216	6.19305	6.30689	5.64872	3.33892	2.70306	2.56891	5.26127	7.70404	4.93309	6.414	4.30683	5.0028	5.65086	5.67364	2.82232	4.79227	5.09875	4.26311	12.5902	3.28799	3.64962	3.85854	4.92205	5.15843	7.15585	5.36172	3.9755	3.27049	3.06617	4.17552	4.51317
Ccdc141	3.41089	7.39627	8.68971	5.45786	8.71373	1.78823	4.64277	3.01637	2.89094	7.09298	2.69439	4.59562	3.98561	3.92756	3.56929	5.52575	1.107	5.03875	2.43864	4.9052	3.96384	0.725076	2.68189	2.34258	5.89499	6.19021	2.69226	8.50749	5.89787	2.45023	5.18391	2.34848	0.411113	0.863946	4.38203	6.38807	4.38752	2.10578	11.4135	0.928583	2.20953	3.0211	0.928015	4.41987	4.73393	1.26945	0.834826	2.27622	1.04791
Glg1	3.40989	3.42379	3.37685	3.82251	2.85128	2.77323	2.92245	3.53886	3.27145	3.56525	3.19344	3.69742	2.81709	3.19721	3.85521	2.61234	2.34798	4.46705	2.42373	3.26825	2.93036	1.99657	2.2033	3.25078	3.148	3.4266	3.25908	2.13279	2.73665	2.75077	2.67364	2.51155	2.88955	3.63883	2.97256	2.61103	2.91293	2.58756	2.94407	2.97889	3.42311	2.97354	2.54455	2.28619	2.87542	3.00889	2.91923	2.95894	2.76834
Akap13	3.39715	4.74098	3.06782	4.97015	4.49057	5.89516	4.83685	2.64122	5.26266	4.67953	4.05337	4.62014	6.0193	3.71151	2.46855	4.32609	5.97142	2.4248	5.25367	4.93997	4.96361	5.68015	1.13885	2.2775	3.32149	1.41881	4.71062	4.25566	4.16383	4.12417	4.59596	3.71481	4.82003	0.71501	4.14586	3.59083	2.35327	2.6516	1.58082	5.19046	4.58099	4.64326	5.28412	4.68599	4.1894	5.63009	4.44024	4.27876	4.35357
Rida	3.39513	1.90288	0.605338	2.08483	1.73027	1.05287	1.51868	0.72999	2.37437	1.25909	0.96306	1.77812	1.10944	1.30229	0.674364	0.942348	0.793412	0.618007	1.48972	1.62698	1.66659	0.391261	2.53306	4.10499	1.73386	1.12923	3.08154	2.57494	3.56841	2.80658	2.93599	1.92922	0.924276	7.14239	2.31135	1.53405	1.29338	1.55142	1.33905	3.67811	1.57559	3.19533	2.00471	2.52471	2.00426	3.54718	3.97959	5.00989	4.2832
4931406C07Rik	3.38588	2.74392	0.524749	3.0791	2.92985	1.37078	1.91524	0.824305	2.76692	1.7384	0.827137	1.6362	0.620185	2.30056	0.648614	0.446987	0.685956	0.616566	1.22758	1.00636	2.49475	0.473005	1.81508	4.43226	2.44517	0.754177	4.10651	3.68624	3.99343	2.90135	4.2928	2.52169	0.976291	3.80149	2.63659	1.00162	1.24044	1.16435	1.08352	3.40272	1.49557	3.40428	1.66434	1.66898	2.04881	2.55783	4.4686	5.41467	4.77071
Auts2	3.38083	10.2311	0.65105	6.22693	12.0603	1.31868	7.52156	0.917796	6.44563	4.40427	0.858136	5.29839	6.41105	3.4134	0.91628	1.1398	1.30779	0.7993	6.60807	5.75137	4.80383	21.5214	15.4327	2.35637	3.9186	0.369654	3.02898	16.2361	8.31168	4.6438	10.2255	4.26346	25.4361	11.8792	3.28688	0.504935	0.736173	0.990644	0.323796	4.13861	0.966076	5.01181	1.19779	7.39068	5.49955	2.41398	1.07114	7.78737	3.28219
Itgb8	3.3799	4.15481	1.41062	4.77087	3.0163	1.79094	4.04758	1.02182	5.89339	2.64287	1.26285	3.46091	4.89595	3.44325	1.21689	5.29934	0.827882	0.854282	3.38721	4.42279	2.98131	1.75548	9.42854	2.75041	2.36842	0.526336	4.5011	2.18071	3.55925	2.52462	3.44291	2.35514	1.41302	4.07593	2.37927	1.42286	0.656797	0.831638	0.504282	6.02639	0.835003	5.26015	1.01277	3.34831	2.49918	1.55523	2.91152	2.96164	2.11653
Ddx17	3.37735	2.81713	3.05958	3.22911	2.70048	2.96238	2.83098	3.52601	3.57048	3.18085	3.30376	2.85725	3.3239	3.00127	3.95838	3.04352	3.15495	3.65234	4.07836	3.20718	2.57175	3.1681	3.68549	3.09558	3.15367	3.63636	3.47989	2.749	2.88109	2.86246	3.03539	3.05678	3.19191	5.70477	2.89735	3.39135	3.62262	3.25019	3.28113	3.8599	3.25674	3.26691	3.25674	3.26835	2.97177	2.8021	3.08911	2.31115	2.3774
Mbnl2	3.37612	4.89529	6.59464	5.94377	4.42989	7.91321	4.80066	6.35357	5.42014	6.58753	7.64127	4.97006	5.80175	6.77597	5.4831	6.64576	7.98521	6.0096	8.16744	6.07319	6.80072	9.10203	12.3496	2.62871	4.88899	5.6566	3.53704	2.7463	3.1089	4.62335	2.75284	6.48452	6.92262	0.95079	5.07551	7.29936	4.94444	6.2632	6.50508	3.05857	7.49523	3.61377	7.51381	6.58987	2.9208	4.15483	4.43819	2.14101	3.5706
Nr1h4	3.3741	7.61476	2.17057	6.95051	6.29889	1.54557	4.7537	0.949994	4.23929	4.15229	1.29946	5.179	5.10749	4.16918	0.967485	3.69878	0.756186	0.857348	1.85771	5.77669	3.55508	0.565455	2.28961	2.59629	3.86627	0.987117	6.13279	6.70399	5.59061	2.84115	6.8989	2.22271	0.393844	1.08029	4.16797	3.16944	1.05198	0.969494	1.65398	4.14529	0.995316	5.36204	0.660599	3.80019	3.74097	1.35759	11.5977	12.9595	7.8538
Pik3c2a	3.37162	3.70002	1.99887	3.39928	3.4244	2.94232	3.86939	2.78755	4.08617	3.14306	2.29332	3.73228	4.78583	3.02815	4.28453	2.44041	2.55387	3.53959	2.94109	4.16975	3.25184	1.13865	1.54629	2.48469	2.33509	1.70767	2.89042	2.98585	2.71351	2.59584	2.91827	2.38952	1.10953	0.664728	2.01594	1.63452	3.29506	1.45445	1.42682	2.87373	1.75909	3.00485	2.07744	2.56112	2.87386	1.98115	2.38841	2.42163	2.03331
Sema3c	3.36635	3.6164	2.49193	5.34207	1.58373	2.02616	3.63169	2.80505	5.68553	3.30561	2.72978	5.36501	9.83845	4.32907	3.04509	5.15293	1.75569	2.05105	1.73137	7.47058	2.95469	0.837362	4.92101	1.14932	1.62261	0.508781	3.53653	0.355828	1.98814	1.24924	1.867	0.655908	0.251764	0.706713	1.97918	1.36728	1.45814	1.97834	0.283915	3.49254	1.44839	4.00487	0.41495	3.68202	1.75853	0.402517	1.61681	1.43701	1.06849
Tnfaip8	3.36213	5.61123	0.54343	4.15196	8.44876	4.15177	2.57382	2.57494	1.35259	3.02277	1.83438	2.83362	1.42804	2.39638	1.30925	0.803755	1.09171	1.00646	1.78953	1.46749	3.44509	1.1754	8.37281	3.78751	5.46831	0.712363	8.83089	13.1317	7.19104	5.47105	12.2678	3.27156	1.5834	7.7677	3.82218	0.966346	1.56061	3.76333	0.637888	2.77431	2.91771	5.90798	2.00047	3.49739	3.58124	6.71639	6.67485	8.44968	4.8465
Rora	3.36205	6.30595	5.24606	5.96436	5.53639	2.48993	4.63266	2.86741	5.26359	6.00476	2.21276	5.56475	6.43816	6.86538	4.81565	6.59538	10.8631	4.82739	24.859	5.93667	5.96592	2.43656	2.49638	2.535	5.48641	4.17242	4.90957	4.58784	4.62202	6.58022	4.97761	21.0493	2.15396	3.08445	4.98672	4.96716	3.60374	1.81945	5.4115	5.17155	2.36176	4.19156	10.1864	7.24432	3.75761	2.66107	10.435	11.8483	9.85219
Nf1	3.35549	3.34155	3.6137	3.21958	3.20543	3.76484	4.1234	3.59056	3.43537	3.85671	4.51178	3.12204	3.82436	3.03878	4.00692	3.02173	6.10307	4.63356	3.62811	3.48583	3.58184	2.85284	0.49882	2.09977	3.16944	3.68789	3.48197	2.48462	2.75555	3.09248	2.99329	3.54951	2.73323	0.841145	2.59143	2.6301	3.51373	2.84445	3.25271	3.26184	3.14994	4.01464	3.87961	3.26749	3.62684	2.73986	2.70911	2.5011	2.79669
Glyat	3.35212	2.75825	0.472809	2.92935	3.60292	1.2942	1.92259	0.725379	2.03756	1.83616	0.587997	2.36668	1.33344	1.40404	0.59595	0.668469	0.558653	0.436751	1.04094	1.9545	2.08552	0.368681	2.02495	4.30249	2.77727	0.53409	4.36534	4.96398	4.63346	3.28841	4.64586	1.93312	0.541837	2.11118	2.15174	0.612412	1.00669	0.873445	0.692203	2.93051	1.08044	4.516	1.21623	2.04398	2.44798	2.45208	3.88448	4.58433	3.42603
Agps	3.35129	1.65713	1.54192	3.54333	1.40407	2.76951	3.36203	1.5364	6.35606	2.00643	1.18152	2.39143	2.25548	3.05304	1.30575	1.65709	2.17725	1.70368	1.74474	2.84871	2.40102	1.39127	0.784581	3.57936	3.54866	1.20784	7.33534	1.35988	3.64649	3.3005	2.04699	2.77154	1.05422	1.14125	3.07218	1.32288	1.64508	1.8801	1.32516	8.9687	1.65423	7.16758	1.96239	2.64891	3.03856	2.83316	10.7484	3.87177	6.00115
Gpx4	3.34526	1.24459	0.946861	0.943534	1.61707	1.62698	0.659806	0.897998	1.20035	0.867243	1.14588	2.55657	0.804868	1.39489	1.09382	1.18534	0.870712	1.18311	1.54725	1.43833	1.17097	1.08472	1.68112	3.75551	0.76647	0.891246	1.04425	1.46465	2.36133	2.3317	1.05709	1.41466	0.81565	1.44522	1.57594	0.982633	1.11072	0.715653	1.01194	1.17884	0.929374	1.54166	1.50156	1.29334	1.22372	2.95598	2.36272	2.8329	2.97585
Kif1b	3.34251	3.68305	2.34175	3.84967	3.15217	2.94388	3.19987	2.71583	4.3916	3.65554	2.86248	3.83242	4.23811	2.79038	3.50327	3.34689	2.94705	2.71119	3.08617	4.34275	3.46775	6.61057	4.35851	2.40022	2.83289	2.3296	3.15925	2.5196	2.89659	2.65156	2.74115	2.83318	6.49588	1.31578	2.71839	2.4144	2.5443	2.74756	2.15952	4.05734	2.94727	2.9837	2.66884	3.77494	2.09627	3.244	2.54527	2.07988	2.24848
Tnfrsf21	3.32928	6.97731	1.78002	8.39651	3.75715	2.41984	5.25994	2.37792	8.58661	4.80073	2.87087	5.84156	4.10827	4.12046	1.36767	3.55405	1.0415	1.18571	1.99083	7.15874	3.51337	1.04134	1.12057	1.75539	2.32504	0.441702	4.77116	1.98765	2.89551	2.33304	3.05883	1.50978	0.844375	2.30255	2.35865	1.21183	0.651496	1.70008	0.461005	5.15837	1.98036	4.77064	0.771469	2.62815	2.69833	1.03973	5.47286	4.20562	3.34093
Nfib	3.32585	3.80787	4.01819	4.66061	2.85469	1.71363	6.31147	3.52277	5.86177	5.03263	5.05818	4.46894	6.34052	4.95931	11.9542	3.95099	10.536	5.43548	3.34054	4.68158	5.65602	0.681507	1.35021	3.51021	5.50139	4.54542	6.79015	3.43552	4.85909	6.36528	5.01159	4.42851	0.808848	3.87161	5.71926	3.51114	9.46768	2.5135	3.55837	9.42089	3.463	6.86795	9.92818	5.2	6.65832	1.83008	5.00293	3.70942	5.13937
Ankrd12	3.31975	4.24536	4.39245	3.73852	5.07752	4.39098	3.11722	5.37699	3.69144	4.03052	3.98778	4.34432	4.08475	5.00642	4.19749	4.88474	4.32833	3.84193	4.63857	4.26176	4.30395	3.15074	0.747895	2.40932	3.15033	3.36133	2.17272	3.99968	3.22514	3.12801	2.84533	3.90087	4.39702	3.32664	3.59976	3.79431	4.38062	3.38489	3.37306	2.21406	3.52796	2.21403	4.17712	5.14148	3.10841	3.42686	1.69126	2.26053	2.52187
Umod	3.3171	0.195286	0.787916	0.184	0.237229	0.905464	0.419453	0.601082	0.224511	0.390211	0.347601	0.410988	0.140829	2.93543	0.157126	2.96846	0.601571	0.22059	0.648571	0.190278	0.854494	0.305951	1.19067	7.80771	1.83397	1.48203	0.837925	1.42209	2.58706	2.41187	0.953959	2.62707	1.2228	3.32569	7.55173	17.4316	1.55603	2.11232	5.42376	0.900425	1.90084	1.3502	2.56472	1.10028	1.01026	5.45345	2.29159	3.08773	3.93582
Pdzrn3	3.31151	5.69686	0.393439	6.96249	4.94398	0.7877	4.99298	0.434811	6.70837	4.39935	0.574692	2.73194	3.4724	3.16908	0.548918	0.411622	0.534157	0.374435	8.50454	3.57562	4.19366	0.633947	0.805395	2.39707	6.1662	0.440943	12.1892	5.92324	7.26776	5.44816	10.1624	4.87687	0.665823	8.90065	5.60035	0.463594	0.83284	1.25887	0.511904	12.4296	1.59452	10.7828	1.02944	5.51054	6.5025	1.75173	7.94016	6.39855	5.13794
Far1	3.30833	1.83692	1.30515	2.79723	1.80663	1.77447	2.58436	1.98113	3.76412	1.86113	1.89213	1.51407	1.94433	2.26076	1.38574	1.21695	1.44585	1.33286	1.42935	1.91343	1.91952	0.979362	0.427285	2.89884	2.60586	1.6299	4.96024	2.15782	3.65494	2.80242	2.91713	2.18389	1.46531	2.99878	2.9665	1.28927	2.02001	2.10095	1.32845	8.41595	2.43441	5.73101	1.46971	2.33247	2.57586	2.77237	4.05254	2.94562	2.97694
Prrc2c	3.30508	3.44818	2.84737	3.58905	2.93976	4.00331	3.82478	3.05565	3.63665	2.93426	3.28557	4.18675	3.78314	3.32083	3.58327	2.92575	3.68943	3.46132	3.21464	4.09564	3.64586	2.12463	3.76599	2.43332	3.04214	2.76854	3.28223	2.77359	3.04198	3.10319	2.96981	3.35501	1.88981	5.91246	2.88855	2.57666	3.00044	2.78882	2.88096	3.20607	3.25314	3.57284	3.48557	2.95724	3.64038	4.05319	2.91984	2.79793	2.62178
Id2	3.2981	0.984971	0.69862	1.04307	1.17836	1.41095	0.66683	0.507323	0.664934	0.876252	0.61241	0.679952	0.5984	1.17316	0.52731	1.15979	0.600231	0.673575	0.885385	0.647598	1.08543	0.43348	1.24512	2.84361	1.07105	1.02399	1.68018	1.67086	1.93694	1.50073	1.66735	0.879362	0.4613	1.55726	1.28418	1.23727	0.570294	0.770817	0.70886	1.46257	1.04175	2.02566	0.770732	1.29234	1.32277	1.93977	3.32661	4.36402	3.47761
Wls	3.29709	2.67909	5.71343	2.3943	3.00637	1.9391	3.33222	3.96318	2.30533	3.53777	4.40044	3.13908	2.50256	3.86877	4.75167	4.99377	1.91946	6.09695	3.42725	2.68267	2.41475	7.43966	1.15088	3.26007	3.45298	6.34732	2.68218	2.82707	3.50027	2.31424	2.90982	2.35865	5.42379	2.41071	3.53689	4.88568	5.03524	4.17296	4.66783	2.8941	3.67238	2.45954	1.61663	3.10517	4.09551	2.3809	3.84318	4.06158	3.48664
Jmjd1c	3.29286	3.56011	4.48319	3.27948	3.81435	4.83289	3.34793	3.26201	4.41406	3.85604	4.1558	4.41095	4.00849	4.26687	2.8905	4.98393	5.09922	2.83644	3.67639	3.90225	4.93194	2.52535	0.562398	2.374	3.8705	2.53165	3.6677	2.9274	3.06606	3.80288	3.40666	3.6141	2.53989	1.51013	3.39426	3.71368	3.11499	3.33072	4.6073	4.12237	4.10571	3.38774	5.16459	3.23737	2.85014	4.66246	2.8848	2.6281	3.42898
Akr1c21	3.29163	2.87069	0.230085	4.15712	2.42085	1.04008	2.11423	0.385924	3.43266	2.29814	0.472024	0.575172	0.441601	2.40429	0.274176	0.196004	0.601121	0.169548	1.13958	0.541854	3.13239	0.145415	0.127597	5.68054	5.04524	0.853632	10.2343	6.8691	7.575	5.75143	9.36248	3.01869	0.966725	3.41591	4.8402	0.784405	1.39146	1.69454	0.759529	9.34276	1.73576	10.7826	1.86485	2.84605	5.59858	3.25913	6.25999	5.57878	4.45115
Bmp6	3.28919	8.92941	0.924354	8.12527	8.41417	1.86595	6.82623	1.33919	6.2721	5.23814	1.05276	9.42422	12.298	4.64013	1.30137	2.57549	2.7091	0.964794	5.75569	12.119	4.45808	0.894149	1.49593	1.93468	3.3578	0.301129	5.37527	6.7945	5.59192	3.54126	5.94519	5.02408	0.337516	4.84587	2.96828	0.734177	0.663529	1.07322	0.469052	3.9882	0.982995	6.20385	2.96131	10.3201	4.0574	1.56891	1.83612	2.45674	1.53839
Fggy	3.28755	7.50738	1.80105	7.11414	8.5034	1.58645	4.98527	1.4634	6.15406	4.62787	1.44063	4.49625	3.23232	3.60985	1.60527	1.55845	1.18063	1.53165	2.02937	4.20814	3.96272	1.39608	1.96151	3.64041	6.58362	1.34929	10.5227	11.5507	9.20533	6.47773	11.5407	4.1938	1.92962	9.02006	5.45143	1.37689	1.49965	2.22189	1.53841	8.83456	2.30247	9.51503	1.19066	6.45864	7.03082	2.05905	5.94638	8.2253	4.49323
Hsp90b1	3.28554	1.4119	0.901369	1.37997	1.66541	2.72284	1.72113	1.27548	1.18971	1.4116	1.16761	1.54779	0.957113	1.41866	1.18472	1.02358	1.26906	1.1849	1.11492	1.17435	1.81882	1.2184	1.8574	4.16832	1.28703	1.85482	1.54198	1.78214	2.34688	2.09136	1.55722	1.75509	1.58277	0.548783	1.89342	1.5873	1.68611	1.86507	1.24128	1.47106	1.56481	1.92006	1.88928	1.72822	1.28781	3.24416	2.87062	2.97137	3.41746
Gab2	3.28191	5.16033	2.51629	5.60007	4.07291	12.8762	5.39286	3.04209	4.8579	3.99203	2.88744	4.49066	5.06152	2.85162	3.45244	3.22154	5.84595	3.14355	11.7675	5.27183	5.43443	9.12065	6.53642	2.01043	3.18718	1.68635	4.76113	3.3258	3.03002	3.92672	4.09964	7.58392	8.35083	2.12949	3.02386	1.60836	2.83295	2.61772	1.35483	4.05557	2.28074	4.3981	4.76193	3.65029	5.1963	6.06672	4.94754	3.54465	4.16311
Kmt2c	3.2816	2.82598	3.569	2.81085	2.77216	3.25993	2.76617	4.30058	2.75619	3.35196	3.62115	3.00019	2.49067	3.5282	3.23228	2.92268	3.53878	3.58039	2.7714	2.46078	2.80485	2.74498	2.68963	2.70896	3.27086	4.17034	3.14012	2.84212	3.15985	3.21823	3.14859	2.94377	3.76973	5.92582	2.98558	3.27056	3.71614	3.59941	3.53104	2.96307	3.39126	3.60372	3.6626	3.6243	3.11169	2.4199	3.09143	3.0355	3.27046
Slc6a18	3.27004	4.48656	0.95217	8.54385	1.8462	1.57849	4.09313	1.15385	11.1544	3.55808	1.32185	6.38576	3.75658	2.70096	0.867311	0.931545	1.23579	1.10219	1.86364	9.48244	2.91208	0.824958	1.87481	3.0997	2.32765	0.469979	5.31235	0.605821	2.55528	2.70436	1.03451	1.56091	0.420076	1.18456	2.82772	0.398748	0.748083	0.981461	0.490009	11.0552	0.858254	5.97064	0.793472	1.7156	2.85613	1.60035	2.8394	0.814592	1.92711
Baz2b	3.26958	4.36022	4.8474	4.52212	3.90062	6.14665	3.99088	5.08655	4.94315	5.25032	5.17016	4.4483	4.75935	5.61032	6.2234	5.06183	6.29051	5.67392	4.77631	4.86599	4.94529	3.58916	4.78458	2.54959	3.81681	4.9345	2.94473	2.92352	3.41662	3.86585	3.08292	4.34025	4.67407	0.648974	4.02827	4.66238	6.52307	4.56112	4.43003	3.59724	4.28762	2.90687	6.07975	4.42668	3.01299	4.2487	4.0631	4.30596	4.2912
Plcl1	3.26787	3.73919	9.02102	3.55133	4.88569	4.12978	5.67033	5.99379	2.85022	8.47202	6.69936	2.99068	4.42105	5.67806	19.5952	3.65882	1.62262	16.8263	10.8902	3.19522	3.4055	22.1741	3.14679	3.2716	8.34638	16.292	3.94623	7.83005	4.52534	3.87465	5.98502	10.7203	26.0509	6.26366	5.79255	5.07268	18.7479	4.82516	10.8831	3.00561	5.68905	3.79556	1.62096	6.47422	8.80206	5.22972	3.46807	4.75126	3.14847
Acy3	3.26785	0.601016	0.265692	1.03078	0.580037	0.61812	0.589652	0.146167	1.3859	0.630709	0.350127	0.346024	0.243811	0.659518	0.230647	0.191311	0.55685	0.204374	0.873863	0.238171	1.54744	0.176057	0	5.85909	1.41186	1.06515	3.19522	1.71978	3.3875	3.16148	1.79681	2.48278	0.822718	1.89058	2.02042	1.33626	1.47838	1.50166	1.44445	3.69501	1.3705	3.24754	2.51949	1.87764	1.36267	3.52598	9.75105	9.96915	10.5466
Pank1	3.26425	3.86345	0.794166	6.04574	1.736	1.1986	2.95886	0.678589	6.07084	3.357	1.94918	1.62733	0.805957	2.72066	0.676922	1.15029	0.768134	0.884305	1.20708	2.18581	2.97114	0.480682	1.87604	3.66409	3.45219	1.29871	7.25742	2.03907	4.41309	4.0108	4.46917	2.2723	1.3392	2.42684	3.57799	1.89501	1.58095	2.08303	1.76045	7.89051	2.71317	6.68979	1.17748	1.71784	3.8603	1.79695	8.72537	4.87188	5.52686
Vps13b	3.25335	3.92104	4.39577	3.98105	4.12531	5.01881	4.17761	4.50925	4.10526	4.47402	4.73249	3.69344	4.1817	3.92684	4.09419	4.14698	3.63736	4.24956	4.18192	3.94915	4.37525	4.09175	4.90082	2.81367	4.45853	4.13726	4.09721	4.44986	3.80648	3.69592	4.4336	4.02485	4.7428	7.85975	3.71521	4.53987	4.18582	4.76339	4.7496	3.68673	4.90009	3.805	2.78092	4.88448	5.54543	4.5963	3.67217	4.19114	3.64618
Myo10	3.2529	4.3177	5.11299	3.99241	4.11892	1.93857	4.78042	2.62013	2.8853	4.33621	2.83194	3.9066	4.91529	3.40445	3.36506	4.64909	3.19057	5.50845	4.97327	5.41432	3.49239	2.77403	6.12835	2.03794	3.97981	6.25766	2.21327	3.83467	2.7591	2.47563	3.46437	4.01036	2.43162	6.95256	3.30901	4.57253	3.54765	2.62226	4.75392	0.767858	3.34543	2.1197	2.62003	2.80114	6.81701	0.884682	1.62497	2.90028	2.2685
Fgfr2	3.24828	3.57063	3.72343	3.68031	3.07689	2.30394	3.86351	6.25352	3.76693	4.37387	3.45105	2.72944	2.88609	4.41892	6.75381	5.18093	2.49687	5.65223	2.38915	3.29242	3.10796	5.86691	2.25175	2.3999	3.76105	5.94617	3.36326	2.34938	2.2338	2.55262	2.68658	2.35877	8.83779	4.93919	3.33393	4.91681	5.68019	4.42971	3.83768	3.53419	3.15856	2.94004	1.75696	3.2871	3.51252	1.99203	2.92461	2.55095	2.47331
Ogt	3.24816	2.65029	3.73746	2.56669	2.88932	3.09775	2.29588	2.97824	2.57887	3.33261	4.51977	2.86871	2.83165	2.92376	3.37473	3.05688	2.84572	3.83361	2.86375	2.73721	2.63755	3.40216	2.06856	3.11331	4.2022	6.04706	3.32148	3.43137	2.68353	2.63944	3.03733	2.84714	5.28848	0.425767	3.86222	5.45499	3.76363	4.0855	5.57593	3.21683	5.0956	3.45356	2.60749	3.43524	2.68232	3.33483	2.91859	2.79711	2.72918
Evi5	3.2393	3.93346	1.78995	4.0931	4.04053	1.88831	3.38262	1.81324	3.32517	3.16144	2.44091	2.91677	2.82671	2.56311	1.83625	1.79482	1.39813	1.42306	2.10616	3.17273	3.07075	1.1196	5.01938	2.86747	3.18461	1.86324	4.29533	4.94274	4.11765	3.05001	4.64421	2.16549	1.40999	7.27023	2.87111	1.79395	2.04714	2.29989	1.72988	3.88598	2.27231	4.69671	1.90718	3.73044	3.63051	1.86604	3.15135	3.89367	2.87963
Gnas	3.23624	1.25372	2.01099	1.26156	1.26691	2.77795	1.50149	3.70163	1.57935	1.63459	3.77977	2.03222	2.01142	2.05358	1.87149	1.959	4.6123	1.92588	3.37716	1.61572	2.60885	1.68856	2.11	3.45072	1.39459	1.88955	0.902001	1.09178	1.67258	3.11543	0.979784	3.46472	3.04031	1.09931	1.97849	1.97678	1.84255	2.67387	2.027	1.03417	2.53849	1.3651	4.59832	2.02869	1.42907	3.38846	1.5182	1.82782	2.94442
Nbeal1	3.23387	2.76469	3.15287	2.7255	2.30082	1.94945	2.54268	3.7214	3.53668	2.23242	3.55329	3.8049	4.06414	2.4312	2.89928	2.8151	4.05784	2.87716	3.67872	4.28526	2.40051	3.88131	4.25016	2.15603	2.23962	2.77046	1.51965	1.70708	1.64342	2.41405	1.65281	3.21368	4.03238	2.16664	1.79	2.17571	2.9667	4.18432	2.70141	1.73598	3.31017	1.80307	4.51811	3.18437	1.76677	1.59767	1.55795	1.72675	2.5206
Myo18a	3.22846	5.01594	3.00584	5.12207	4.4669	2.25496	4.85492	3.32329	5.08819	5.0298	3.86981	4.40108	5.48876	4.20532	6.01353	3.84031	2.99001	4.30028	2.95465	5.52883	4.57443	1.1635	0.0525133	1.99179	4.02907	3.52156	3.58832	3.64601	3.77805	3.26315	3.59808	3.31718	1.0975	0.773054	3.7043	4.45439	5.27609	3.0491	4.07749	2.9565	3.58355	3.06696	2.92393	4.20836	2.94529	1.87193	2.7017	2.37736	2.41699
Dnajc1	3.21666	3.01241	2.89236	3.01757	2.9552	4.02908	2.94329	2.85136	2.69829	2.76308	2.91104	2.47844	3.30014	3.013	2.67143	2.76226	4.97642	2.50972	4.47302	2.76687	3.19749	2.63112	1.91753	2.30661	3.38637	3.40408	3.56108	2.95017	3.31693	3.29599	3.70367	4.00608	4.18998	1.23472	2.92313	3.20371	3.54829	2.88985	3.24451	2.95778	3.23924	3.76152	3.75442	3.20529	3.40593	1.86266	3.71569	3.88346	3.3831
Epb41l5	3.21645	3.42814	1.79299	3.22805	3.46487	1.15055	3.09379	1.67854	2.85141	2.37971	1.92394	2.91489	2.61323	3.96448	2.14358	5.23034	0.966467	1.89101	1.64762	2.56122	2.06615	8.05633	3.66807	2.25149	2.52305	2.06911	2.96766	2.63203	2.95703	2.16237	2.87899	1.4739	10.3604	6.62401	3.5136	5.55587	1.92889	1.41737	1.48261	2.91725	2.03307	3.11754	0.63834	4.4223	2.78583	0.895825	2.68218	2.80828	2.06334
Pard3	3.21043	4.61497	5.07491	5.75383	3.53959	1.7862	6.29515	5.0456	6.53803	5.48428	5.33999	4.74241	6.39634	5.22632	5.07332	5.36446	1.678	5.76905	4.97315	6.26051	3.82059	4.24766	1.07725	2.50855	4.97973	5.88527	5.53142	3.12052	4.65916	3.03726	4.4284	4.8741	4.59865	3.26247	5.64375	6.46817	5.19264	5.3714	5.60323	5.90016	5.47861	5.83667	1.38329	5.2608	5.70113	1.22672	5.49149	4.24108	3.46758
Mlxipl	3.21026	7.61412	0.805109	8.59228	5.46292	1.60713	6.45317	1.10962	6.55917	4.32611	1.03927	7.24944	4.51325	3.62495	1.15707	1.39747	0.698176	0.465685	1.35401	7.86402	3.70652	0.611704	7.50931	2.87517	3.7599	0.364054	6.78121	4.20427	6.30479	3.82103	5.83235	1.98927	0.380373	4.64229	3.3677	0.506435	0.78198	0.964867	0.378329	6.99773	1.32569	7.23174	0.621648	5.18089	5.78085	0.929363	4.6643	3.5214	2.92915
Igsf5	3.20948	7.4007	3.12968	6.73439	6.12873	1.24629	5.32288	3.51818	6.59518	6.31675	3.27264	6.55874	8.28865	3.99696	5.66927	3.89888	0.781587	4.57329	1.89392	8.56384	3.33906	0.869136	4.59766	1.67307	4.18017	4.98843	4.11615	4.33667	3.23909	2.70376	3.98997	1.3713	0.367606	2.34636	4.16096	4.3958	4.80866	2.87566	2.88463	3.81953	3.51177	3.72183	0.568241	5.05461	2.37682	1.11143	3.04142	2.55596	1.97248
Rtn3	3.20831	2.91358	4.29565	2.99578	2.96563	2.76754	4.30343	6.39275	3.34643	3.86756	4.83533	3.19298	3.58824	3.286	4.90427	4.1831	3.05253	4.6691	2.5435	3.70319	2.63943	2.52906	2.27735	3.59667	3.1861	4.7882	2.32627	2.69595	2.85006	3.09347	2.53825	2.57051	2.0974	2.60349	2.68021	3.02129	5.25113	5.75002	4.77124	2.55538	4.41994	2.72637	3.40415	3.40641	3.63057	2.8366	2.27997	2.47024	2.35813
Setd5	3.20614	2.67834	2.67328	2.60357	2.58855	3.51708	3.43018	2.35719	3.07397	2.96622	2.81531	2.79654	2.8289	3.16924	2.64778	2.57422	4.07009	3.05723	3.64159	2.91229	3.24025	3.19184	2.34844	1.96639	2.53569	3.23263	2.53388	2.14821	2.15381	3.11229	2.25119	2.84899	3.39581	1.757	2.20112	2.55853	3.11088	2.8948	2.29656	2.62945	3.02935	2.75395	4.01273	3.00338	2.65151	3.49958	2.52319	2.27567	2.6365
Zfp36l1	3.20551	2.00266	1.16744	1.53777	1.88166	1.57075	1.52392	0.640356	1.84334	1.14	1.08321	2.15136	3.43739	1.961	1.03755	1.50598	1.72377	1.09776	2.36611	2.26862	2.31549	1.37083	9.30459	1.6008	0.654228	0.284639	0.832251	1.02191	1.27165	1.13805	0.788983	1.37424	0.954344	0.539359	1.11072	1.27313	0.534133	0.362442	0.500812	0.842547	0.49054	1.09416	1.21461	3.66693	0.578573	2.11654	1.02095	1.20564	1.33438
Hspa5	3.20498	1.09074	0.842405	1.01725	1.45081	1.21585	0.980987	1.0317	0.833982	0.94717	0.974485	1.50183	0.779563	1.30609	0.836435	0.840988	1.10185	0.711413	1.22585	1.02677	1.59021	0.925993	1.40691	4.33538	0.799269	1.184	0.962631	1.40312	1.96591	2.01426	0.999859	1.865	1.15749	1.96476	1.38519	1.52943	1.20738	1.31711	0.985913	0.844115	1.06842	1.23958	1.89981	1.50034	0.639298	2.73361	2.09837	2.44226	2.58495
Cltc	3.20261	1.7281	1.62241	2.04029	1.9386	3.41196	1.71086	1.51364	1.80709	1.62172	1.54549	2.24494	1.87911	1.79774	1.20148	1.36547	1.92814	1.20156	2.39838	2.07834	2.19281	1.04202	1.46701	2.60268	1.22631	1.32927	1.57845	1.76213	1.71217	1.65693	1.72686	2.03801	1.37143	0.356785	1.40212	1.10796	1.32998	1.54113	1.17587	1.37025	1.14529	1.57091	1.90073	1.91835	1.61684	3.1522	1.60337	1.72094	1.88126
Comt	3.19967	3.12781	1.44012	3.16016	3.08791	2.95319	2.63964	1.55063	2.66792	2.14709	1.48485	3.47117	3.09059	2.66826	1.51528	1.60274	1.90516	1.71917	2.54845	3.31702	2.58394	1.53203	2.26775	1.92134	1.42498	1.1075	1.60952	2.05442	2.22748	1.542	1.68066	1.60822	0.79154	1.93048	1.92606	1.2748	1.29182	1.32929	1.12324	1.51989	1.32472	1.8603	1.01	2.56738	1.65789	1.87986	1.85301	2.02565	2.05266
Aoah	3.19941	6.32203	0.640522	7.6044	5.64424	8.63642	5.252	0.694661	5.32751	3.59885	0.937929	3.56223	3.57895	2.67932	1.01074	0.675808	1.10927	0.650436	1.83238	4.06522	4.59538	0.575363	0.278153	3.22788	4.74609	0.454705	9.4778	8.16182	6.88119	5.04415	10.2663	3.67734	0.604794	4.76925	4.26406	0.441228	1.20168	1.2222	0.33458	5.73429	1.6604	7.88107	1.05019	2.98485	6.36332	3.22412	5.79254	5.53132	3.46117
Sdc4	3.1966	1.4997	1.57284	1.45501	1.54483	1.63491	1.63692	0.977347	1.87073	1.33502	1.23637	1.78462	1.38961	1.48062	1.01041	1.39449	0.78336	1.11586	1.3246	1.63521	1.24978	4.97622	2.6765	4.16667	1.35201	1.43848	1.1114	1.59142	2.04487	1.84678	1.38615	1.06231	2.70759	1.09917	1.87319	1.96792	1.1203	1.57378	1.94772	0.781478	1.19216	1.02465	0.526714	1.56885	1.35509	2.00083	1.39056	1.51512	1.65174
Celf1	3.18869	3.55178	2.73053	3.7216	3.31973	4.57877	3.18265	3.53263	3.67741	2.97662	4.01217	3.65274	4.13851	2.76417	2.91591	2.89356	3.0976	3.27071	3.41777	4.22006	3.52574	2.22358	1.46306	2.24564	2.58659	2.42183	2.80279	2.70461	3.05839	2.45548	2.85087	3.29404	2.38812	0.40113	2.6398	2.22602	2.49502	3.56755	2.40007	2.63631	3.43638	2.72874	2.98965	3.47629	2.89022	3.98872	2.54632	2.70291	2.4837
Phactr2	3.18788	6.62021	8.30054	6.70954	5.56916	4.86127	6.75255	9.35892	7.12867	9.99804	13.003	6.11185	6.32387	6.17948	20.723	5.82006	2.69144	16.6868	3.20072	7.8934	3.69262	2.2784	1.96622	2.78124	7.83461	17.1201	5.31763	3.60371	4.69468	3.5065	4.66261	3.10173	2.8072	1.37973	7.4369	6.94535	20.2463	9.30992	9.79201	6.73266	12.9919	5.39651	2.22605	5.18844	7.04733	3.25009	5.57793	4.44585	4.6352
Prdx1	3.18503	1.6549	1.21383	1.32104	1.86239	2.15097	1.46995	1.25319	1.57657	1.38195	1.24776	2.35452	1.41408	1.39123	1.19847	1.23222	1.27891	1.06465	1.25128	1.87289	1.48584	0.458137	1.1557	3.44889	1.24826	0.990581	1.90868	2.48202	2.24729	1.97973	1.83905	1.88622	0.796253	2.14381	1.73801	1.21616	1.181	1.30322	1.28926	1.80658	2.02894	2.0287	1.87806	1.7439	1.71552	2.88826	4.05947	4.68701	4.39926
Snhg11	3.182	0.858915	0.149837	0.672293	3.48779	0.903127	1.76078	0.216456	6.98242	1.0451	0.341334	0.834095	1.09599	1.78143	0.330092	0.225999	0.485275	0.139459	0.706415	0.680734	1.5528	0.114234	1.58913	1.22625	0.722166	0.190229	0.223134	3.86565	1.35315	0.937172	0.912347	0.672961	0.195054	0	1.05226	0.0979405	0.245227	0.226707	0.108019	3.71066	0.25076	0.36186	0.351719	0.841723	0.705656	0.41186	0.146152	1.06002	0.72744
Slc17a1	3.17525	2.89661	0.246133	3.6208	2.31838	0.665594	2.20438	0.560464	3.03573	1.72263	0.629081	1.50221	0.65393	2.01031	0.507969	0.325779	0.739307	0.211741	1.02225	1.09792	2.3145	0.265764	0.414807	3.32629	2.99276	0.404222	6.2238	4.0593	4.36315	3.42348	5.26602	2.0839	0.481663	2.85796	2.46873	0.651231	0.976528	1.20626	0.572502	5.86047	1.00332	6.37425	1.39612	2.65321	2.99101	1.83062	7.31086	7.31979	5.72443
Itch	3.17499	5.5145	2.62235	4.68953	5.69579	3.37517	4.11364	3.21988	3.86658	4.10793	3.79883	3.73212	3.24915	3.06237	4.4061	2.69938	3.19566	3.21375	3.2399	3.66735	3.80889	1.73848	1.98464	2.82003	3.8137	3.24565	4.43657	5.76768	4.01603	3.39803	4.91769	3.32681	2.03175	1.7491	3.77943	2.32745	4.29565	2.58846	2.30194	3.77112	3.22826	4.27275	3.00941	3.65442	3.04445	2.87142	3.89265	4.45329	3.83336
Rbm6	3.16795	3.89323	3.64728	4.12656	3.72283	4.50353	4.12908	4.37467	4.04936	3.61991	4.58976	4.02043	4.12462	3.90286	4.44607	3.3059	3.49372	4.80288	3.32604	4.00176	3.36681	4.24628	3.59716	2.69872	3.7422	4.03289	4.00647	3.55071	3.35209	3.58003	3.76959	4.23144	4.53286	5.03636	3.85647	3.48288	4.03163	3.9222	3.32307	4.24888	4.21413	4.34259	3.35753	3.28614	4.95189	3.31328	3.75793	2.9267	3.31941
Slc12a3	3.16731	0.435227	66.102	0.372174	0.703967	1.0976	0.289804	0.725446	0.347307	19.055	0.793333	1.09377	0.360558	3.00489	0.982297	0.493242	0.823028	1.28343	1.1905	0.396746	1.12038	0.347665	0.296384	6.84695	46.2116	3.03429	0.463017	0.825854	2.05594	3.01184	0.606085	2.82303	1.33802	2.37052	4.92991	1.22683	2.97349	2.17217	172.571	0.493638	4.7834	1.02867	3.1896	1.38973	5.22279	4.72411	0.588479	0.788692	1.12373
Pawr	3.16702	5.90149	2.25895	7.10536	5.55978	1.30341	5.74468	1.76136	5.23952	4.43855	1.92611	4.12481	5.61647	3.77456	1.69419	2.21008	1.4712	1.95097	6.11684	4.73797	3.70242	4.06492	0.888157	2.36376	4.31935	1.09778	6.59994	5.6871	5.16406	3.77126	6.26186	5.381	3.03293	1.89979	3.43503	1.67635	1.90723	1.80056	1.71224	4.96153	1.65373	5.98285	1.29824	6.81712	3.1413	1.23128	4.07056	4.2631	2.75824
Wwp1	3.16311	2.26916	1.72162	3.25747	1.61781	2.98139	3.41602	2.32854	4.85932	2.50404	2.01682	2.30348	2.55119	2.469	1.94571	2.16227	1.61861	1.59985	2.13301	2.42433	2.86736	1.01549	0	3.06158	3.34331	1.86115	5.87299	1.68753	3.68802	3.72579	3.34018	2.63379	1.12525	1.94837	3.86636	2.1368	2.78454	2.48014	1.95495	8.86667	2.57093	5.89625	2.15928	2.95617	3.11091	4.16012	6.31978	5.7542	4.08664
Hnf4g	3.1631	3.65205	1.00967	5.23118	1.66542	1.10492	4.61356	1.91426	6.14562	3.41935	0.833948	3.18313	4.35914	2.62322	0.756909	1.24001	0.638066	0.877811	0.950586	4.77636	2.61818	0.50642	1.36108	2.50691	3.38917	0.43824	7.78925	1.78969	4.27886	3.30209	5.42368	2.04018	0.407855	2.80153	2.98052	0.548894	0.816904	1.9397	0.314034	8.20765	1.271	7.14699	0.572259	2.86373	5.30541	1.79536	6.06723	4.80039	3.20331
Ppp2r5e	3.14923	3.53479	2.47837	3.40015	4.10701	2.02801	3.55243	2.67042	2.65862	3.23003	2.20747	2.6235	3.3234	2.61418	2.71296	2.56059	3.2318	2.27073	2.69937	2.97398	2.98053	1.99652	5.07525	2.25946	3.23603	2.16131	3.45583	4.70152	3.68345	3.1966	4.07048	2.7703	1.5447	2.76226	2.32798	2.44235	2.10077	2.12547	2.52443	3.05929	2.20161	3.30364	2.94497	2.71686	3.40459	2.6017	2.40262	2.92806	2.44147
Srsf5	3.14817	2.04705	1.92936	2.06684	1.90639	2.94396	1.88281	1.92092	1.61692	1.93353	2.23659	2.15249	1.97049	1.82416	1.95663	1.76045	2.181	2.03635	2.32444	1.85552	2.01242	2.82665	2.93647	2.74887	2.01471	2.04572	2.22082	2.13018	2.35637	2.11944	2.30307	2.09472	3.03768	3.76961	2.32933	2.11129	2.07661	1.98747	1.87464	1.87244	2.31702	2.16503	2.69383	2.29057	1.92648	1.90239	2.21983	2.3516	1.92401
Ubn2	3.14567	3.89365	5.02625	3.89342	4.18347	4.06285	4.07862	4.30963	4.13539	4.23185	4.92715	3.70453	4.20984	4.65155	4.17847	4.85429	5.01073	4.685	4.52282	3.73016	4.51682	3.77162	1.40675	2.42594	4.01987	4.90622	3.6655	4.003	3.8005	3.80966	3.83602	3.97378	4.178	2.57548	4.1605	4.6288	4.75618	4.38165	4.58397	3.82292	4.66794	4.28211	4.28054	4.77558	3.07976	3.18411	3.23866	3.36461	3.15563
Trim7	3.14318	5.87845	1.10845	7.71146	3.77497	2.30086	4.2899	1.70995	9.43939	4.74623	1.55615	6.86553	7.1676	3.81954	3.55575	1.86319	0.953466	2.31577	1.95199	8.73529	4.17478	0.951032	3.04355	2.33421	3.71693	1.16774	6.69255	2.70987	3.9428	3.10243	4.58395	2.06437	0.587423	1.81588	3.46971	0.548356	3.58141	1.02311	0.353726	9.28001	0.811578	6.52549	0.536218	4.18035	2.51319	1.25324	6.57712	5.35516	4.42732
Afdn	3.13586	3.66581	3.71081	3.92764	3.12884	1.923	3.99859	3.1361	4.82343	3.37128	3.21019	4.05054	4.95471	3.6528	3.46318	3.82309	4.13289	3.44244	1.71124	4.69145	3.20406	1.13719	1.05195	2.27286	3.12876	3.94734	3.52351	3.06458	3.04158	2.97749	3.27096	2.16086	0.417	1.2817	3.0825	3.68576	3.44833	3.10114	3.03052	3.98117	3.4037	3.32999	3.71179	4.02524	3.48826	1.40738	2.84081	2.30935	2.54544
Patj	3.12796	5.20665	4.99688	6.47048	4.51951	1.61469	4.97789	4.6346	6.36607	5.08366	4.67697	4.79124	5.75732	4.86502	5.50021	5.50075	1.02267	4.35019	1.8171	6.13638	2.89887	1.90829	1.24858	2.38243	4.58622	3.87688	6.1508	4.44062	4.30549	3.37327	5.09956	2.0831	1.18675	3.28362	4.92378	4.90827	4.22364	4.02655	3.55002	6.29706	4.31604	6.10654	0.640794	4.1447	5.38967	1.72482	5.37642	3.77704	3.16152
Tnrc6b	3.12373	4.7263	5.24161	4.42721	5.04033	5.01504	3.66099	8.34394	4.37361	5.40528	6.54738	4.63047	4.20719	5.4262	5.8708	4.72945	6.3212	5.19728	5.7821	4.26461	5.10825	4.57101	13.9902	3.23567	6.07341	5.73491	4.60836	4.68212	4.7176	4.44775	4.71246	4.99856	5.71148	9.65288	5.67068	6.32039	5.54497	8.21273	7.32607	4.68465	6.46949	4.09558	5.31166	5.17186	4.25204	4.68412	3.67133	3.8851	4.54243
B2m	3.12134	1.5687	0.857506	1.1634	1.22888	2.06984	0.850282	0.871553	0.976049	0.881371	1.04997	2.02136	1.54166	1.02235	1.04286	0.830728	2.17435	0.831694	1.18121	1.66183	1.36506	0.361464	1.70095	1.57758	0.293554	0.183669	0.306538	0.454568	0.884012	0.997927	0.36331	1.1895	0.281463	0.0791728	0.428689	0.36965	0.483077	0.404124	0.279497	0.278008	0.410475	0.486173	1.49084	0.905173	0.376533	1.45277	0.95045	1.44403	2.73252
Ppp2r3a	3.11281	5.96066	7.04691	5.00333	6.17831	2.38247	4.55945	3.07761	3.5986	5.4353	2.82532	4.45211	4.33981	5.53538	5.38661	6.91287	2.1276	5.96078	2.75503	5.08931	3.21465	1.31063	7.47038	2.89073	4.45841	3.99015	3.32563	5.93547	3.67707	2.96662	4.4039	2.49061	1.77246	5.25437	5.02507	7.22752	4.39894	1.95796	5.61435	2.41976	1.98712	3.43689	1.32562	3.84481	5.17993	2.2332	2.88274	4.72243	2.8978
Gm37245	3.11056	7.72893	0.665945	7.02988	10.3124	1.25276	4.62816	1.09661	6.72119	4.78747	1.0679	4.54124	4.97005	3.30121	0.810432	0.541567	0.67526	0.625916	1.56455	4.71275	4.20842	0.524801	3.42837	3.81742	7.09805	0.474847	10.8082	15.0549	9.06683	5.61306	11.7719	3.79019	0.80893	4.24441	5.42047	0.491858	1.11154	1.62414	0.441294	8.41298	1.7535	7.89832	1.02831	7.25658	5.93961	2.27246	6.49022	5.77395	3.87925
Atp6v0b	3.10993	1.88973	1.65527	1.79688	2.33142	2.20865	1.33519	4.19347	1.7313	1.56031	3.88436	2.03039	1.40159	1.99892	1.22177	1.70846	0.85127	1.29878	1.53811	2.03137	2.10516	0.909242	1.91205	2.72579	1.45884	1.06401	1.56987	2.66055	2.32221	1.64521	1.87055	1.20111	0.938164	1.01139	1.51079	1.51001	1.16948	4.39868	1.37264	1.35809	3.47288	1.49486	1.23223	2.03954	1.34993	1.90303	1.73944	2.31672	1.76912
Large1	3.10784	7.10411	3.05466	6.63039	6.60407	5.26626	5.53484	2.53472	5.28905	5.95934	5.43425	8.06097	9.69174	3.5517	3.72172	3.23285	4.65155	3.52087	7.77164	10.6816	4.85853	16.9298	3.0153	1.32544	2.82714	2.26829	2.73305	4.24883	2.82318	3.17315	3.40884	4.25235	9.04403	2.43003	2.13599	1.73515	3.18494	1.5585	2.03952	1.10361	2.68292	2.91765	3.88861	5.53376	3.83294	3.53918	2.11199	2.99275	2.51002
Vwa8	3.10543	5.0657	3.06168	5.88693	4.73306	2.26643	3.66888	3.77981	5.41758	4.18187	4.237	4.22062	3.60282	3.21395	2.91787	2.59635	1.81728	2.91523	2.8337	4.13087	3.77859	3.74262	3.05847	3.19718	5.58218	3.18358	7.07927	5.25892	5.31212	4.5513	6.09603	3.88669	4.0346	1.97964	4.71068	2.93858	3.22228	5.27693	3.77912	6.65637	3.63799	6.53174	2.03279	4.4728	4.2696	2.46837	7.57237	5.95054	5.10937
Slc15a2	3.10038	1.12665	6.74813	1.26917	1.14382	2.66743	1.33354	2.01893	1.7264	3.49372	1.81186	1.34708	1.26621	4.35748	2.78282	6.72395	2.4905	4.01761	1.69515	1.3623	2.19065	0.566806	1.34762	2.31212	3.04608	4.56458	1.23172	1.07381	1.46803	1.96471	1.13008	1.93088	1.05324	1.1504	2.99994	6.37489	2.70316	1.72927	5.80741	2.28413	1.63742	1.32649	2.25482	1.08862	1.5336	3.08909	1.77393	1.62754	2.41884
Rplp0	3.09108	0.849111	1.13052	0.659556	0.760556	1.59655	0.408187	0.983531	0.903078	0.677236	0.898962	2.07598	0.512897	1.7671	0.894543	0.976332	0.987293	1.24413	0.847463	1.20449	0.581243	0.643223	2.99217	2.18469	0.269329	0.472531	0.435928	0.728317	1.19886	1.17558	0.517809	0.75989	0.632182	1.10227	0.60476	0.858347	0.583227	0.795191	0.707409	0.447936	0.488533	0.740087	1.30671	0.8228	0.590673	2.17704	1.31208	1.8879	1.96251
Sptlc2	3.08964	4.4956	2.31642	4.32867	3.29438	2.88982	3.41514	2.38233	4.25791	3.71855	3.59016	4.18124	4.81097	3.08021	5.68441	2.22806	3.20168	5.05783	3.44161	5.43396	3.09285	2.41707	11.3903	1.49815	1.94393	2.41594	1.74663	2.18846	2.29067	1.6597	2.12938	1.97947	2.66519	2.30349	1.51161	0.924956	3.69235	1.77583	1.49405	1.67061	2.51022	1.58602	1.9093	2.30772	1.75496	1.59723	1.7791	2.402	1.87081
Slc25a30	3.08454	1.94773	17.478	1.78917	2.11503	1.47209	1.54317	2.02565	1.93545	5.32838	2.91732	2.50178	1.48258	5.27315	1.58899	13.1932	1.31913	5.64198	1.42673	2.07829	1.30334	0.86099	1.42678	2.09421	2.73287	5.69672	1.20278	0.983469	1.57261	1.09803	1.12182	1.21565	0.287183	0.415172	4.39923	9.91502	1.76371	1.75644	5.46089	1.99787	1.93957	1.19212	0.679716	1.12797	1.5663	0.26953	1.51274	1.43807	1.2815
Pah	3.08329	3.72459	0.204556	3.34388	5.61642	0.705914	1.19226	0.530982	0.253328	1.92548	0.445209	0.930458	0.790197	1.59514	0.373404	0.322192	0.478637	0.231484	1.0702	0.546754	2.544	0.109562	0	4.22915	4.6919	0.638997	7.87932	9.84425	6.13571	4.83947	9.49567	3.28444	0.703488	1.88443	3.56909	0.714658	1.26476	1.5223	0.675673	1.75206	1.36956	5.80605	1.32269	3.33354	3.77912	2.20954	4.84717	6.87274	3.99709
Psme4	3.08272	3.68847	3.13145	4.06739	3.68908	3.46006	3.7022	3.32302	3.69092	3.70273	3.9412	3.16736	3.22485	3.60504	2.93072	3.14825	2.33555	3.11968	3.36002	3.25533	3.42014	2.43361	1.54261	2.73166	3.41602	3.14394	4.6481	3.62946	4.16279	2.99301	4.20575	3.42916	3.62726	2.74321	2.7851	2.83648	3.3306	3.54792	3.29389	4.09545	4.24847	4.73825	2.55366	3.40555	4.13302	2.64184	4.23894	4.23575	3.66943
Hspa9	3.07271	1.41512	1.1402	1.38459	1.38311	1.44732	1.32633	1.10621	1.27827	1.13949	1.49394	1.91023	1.1763	1.61179	1.29236	1.29459	1.32948	1.27965	1.45378	1.43359	1.57192	0.798529	2.35073	4.01405	1.17111	1.23356	1.44014	1.65511	2.26486	2.09712	1.53633	1.63097	0.792266	1.58921	1.93854	1.26896	1.06949	1.68734	1.32551	1.38031	1.67928	1.91744	1.37603	1.65708	1.53202	2.59144	1.92775	2.05721	2.36373
Shroom3	3.06778	2.98895	6.17151	2.36114	3.50258	1.66056	4.93286	6.63964	1.53903	5.74065	16.1169	2.67008	4.18631	7.77395	10.1476	12.4523	1.70476	9.93927	12.0155	2.17204	2.83437	53.743	9.35112	2.40369	6.14342	8.84481	3.55427	3.93166	3.22309	2.63603	3.9986	11.0337	37.2222	11.1378	8.51776	14.3083	14.0357	6.04878	6.17983	2.46017	11.3105	2.81822	0.952969	6.47295	7.3537	1.91681	2.1838	2.0311	1.90747
Gas2	3.06535	3.27144	0.599976	4.7223	2.82863	1.03012	3.42074	0.591285	3.67711	2.2009	0.447032	1.82114	1.7503	2.2735	0.349451	0.53451	0.784063	0.452303	1.19215	2.07927	2.48848	0.539963	1.33011	2.95999	3.3538	0.558174	7.87246	3.82883	5.55533	3.5359	6.0663	2.16237	0.549615	1.52182	2.9772	0.8624	1.0029	1.15684	0.608725	6.19323	1.126	7.79869	0.937633	2.96719	5.28635	2.4702	8.18146	6.6437	4.79847
Dao	3.062	4.09949	0.324915	3.69913	4.85509	0.850701	2.87465	0.502629	3.25217	2.31756	0.686431	2.47707	1.27955	2.11525	0.597873	0.422101	0.558558	0.234943	1.22614	2.32666	2.5057	0.762093	4.97667	2.29177	2.30834	0.274325	3.41583	4.19457	3.40072	2.20395	3.82177	1.42914	0.459448	0.884405	1.90224	0.362388	0.627863	0.664394	0.277103	3.23337	0.968636	3.6304	0.959804	2.47433	2.48413	1.64954	2.85445	2.85768	2.4366
Pard3b	3.05304	2.885	6.0955	2.32703	2.5853	2.32069	4.88296	9.08727	2.55202	4.14257	12.6266	3.42182	5.049	3.97183	5.46459	5.33911	7.26445	5.81042	7.88808	3.55577	4.34857	42.7466	2.8556	2.24788	3.78261	6.28256	1.62461	2.28113	1.9161	3.16145	2.11148	6.46646	62.587	2.5851	4.22349	6.13207	5.60923	9.0845	7.00743	0.977882	12.6964	1.66222	5.98283	6.42556	4.66992	1.87225	1.56989	2.21154	3.07301
Gm11808	3.04862	0.594372	0.841397	0.528559	0.777533	1.44043	0.377861	0.73504	0.651766	0.341841	0.896717	1.23028	0.421371	0.9346	0.858312	0.786319	1.33203	0.758838	1.04492	0.902969	1.25318	0.295802	0	3.12268	0.411963	0.567234	0.375352	0.666559	1.16024	1.08733	0.515958	1.01101	0.505297	3.05816	0.656636	0.737774	0.773873	0.622661	0.615768	0.341633	0.779535	0.714971	0.902111	0.710611	0.254537	3.91517	2.16792	3.19192	2.55811
Immp2l	3.04462	5.68623	3.30091	4.83146	4.92889	4.63809	4.0803	2.36646	4.34994	4.2671	1.9781	5.0949	6.43285	4.59901	3.28464	4.67498	2.10521	3.42214	2.69951	6.00333	3.65726	2.89992	10.2073	2.01647	3.26122	3.03989	3.75759	4.46257	3.88489	3.11142	4.38331	3.11831	2.02848	1.98086	4.02091	4.98296	2.90625	1.83058	2.28435	2.84587	1.82146	4.04545	2.15075	5.36831	3.55479	3.93554	5.83675	6.48265	5.23534
Cmip	3.03403	7.98561	3.7684	8.2799	9.32945	7.77449	7.17163	4.37824	6.91875	6.88535	4.19817	4.81916	4.04581	5.90927	3.5952	3.65684	8.91084	4.32276	5.04089	4.62152	9.73114	1.77771	0.285136	2.69118	7.6519	3.27755	10.1123	10.8809	8.55171	7.88716	10.2698	6.58773	1.36903	3.34746	6.93128	3.43621	3.51606	3.48881	3.6155	8.51704	4.37338	9.88587	8.05683	5.68182	6.90025	5.52688	6.5215	6.89114	5.89279
Ezr	3.02634	2.88779	3.51694	2.8431	2.25963	1.81338	2.26792	2.42188	3.01283	2.38523	2.00925	3.80075	3.82919	2.18611	2.31195	3.7936	1.03476	3.37455	1.33838	4.18759	2.06459	1.55193	1.59548	2.62457	1.60397	1.70755	1.6196	1.89424	1.79922	1.72986	1.82406	1.499	1.40341	0.398649	1.82309	2.18551	1.76948	1.65818	1.56255	1.32254	1.31396	1.83124	0.847457	1.86152	1.79348	2.31487	1.74073	1.8868	1.64433
Nmrk1	3.02146	4.78328	1.36429	4.6217	4.89613	1.03445	2.74875	0.873784	4.35786	2.64554	1.07991	3.84113	3.97731	3.06726	1.51896	3.39598	0.770331	1.59972	1.12827	4.58775	2.85168	0.898814	2.58298	2.61332	2.93238	1.02594	4.68764	4.59854	3.92814	3.04389	4.64909	2.00425	1.14957	1.45622	3.16672	1.71785	1.30211	1.13698	0.677148	4.7432	0.957681	3.76063	0.828811	3.78526	2.71353	1.52904	6.62443	6.03711	4.57719
Tnks2	3.02091	2.83345	2.25183	3.09573	2.9143	2.67366	2.97325	2.13641	2.43761	2.93651	2.14141	2.08176	2.73559	2.14328	2.27291	1.9128	2.43281	2.46463	2.75072	2.28822	2.67061	1.96888	2.5282	2.53325	2.83324	2.20895	3.43628	3.10373	3.11929	2.33424	3.37903	2.41209	2.30883	0.19254	2.07132	1.8455	2.16427	2.33311	2.01101	2.8198	2.35278	2.9885	1.96321	2.79094	3.31419	2.41992	2.65151	2.60819	2.30285
Sox6	3.01684	4.41564	7.61621	4.00509	4.9558	2.02149	3.59151	5.00115	3.20353	5.78571	6.9158	3.82222	3.12265	5.99286	14.1602	7.11204	2.02664	9.0976	1.7101	3.10084	2.33497	0.785107	4.54077	3.25625	7.73569	11.5124	5.7343	5.92048	5.00419	4.0998	6.24839	2.57089	0.803717	4.96684	5.88303	9.25676	20.3782	6.68808	8.97889	3.70997	8.48425	5.04767	2.40692	5.64137	6.75051	1.77147	4.00829	4.76541	3.36405
Ly6e	3.01678	1.26287	2.10127	1.17467	1.10073	2.89946	0.592053	1.8065	1.28652	1.3786	2.64092	2.97994	1.87397	2.08694	4.02321	1.81847	2.82494	2.73957	1.62751	2.39718	1.95852	0.586449	6.0091	2.16115	0.350581	0.555492	0.145361	0.179981	0.444716	1.50639	0.134589	0.877669	0.153019	1.95753	0.458968	0.332663	1.61747	0.326323	0.397736	0.106671	0.58291	0.157757	2.54373	0.52112	0.368279	1.90303	1.31087	1.05419	2.42383
Galnt11	3.01597	1.54517	0.702507	2.01257	1.39327	0.778382	1.24948	0.699701	1.70342	1.11807	0.815563	0.652959	0.560146	1.13551	0.447193	0.691221	0.748506	0.643467	0.99557	0.636747	1.28431	0.348271	0.258234	3.32745	2.38514	1.00682	4.40567	3.36854	3.55158	2.46786	3.97753	1.46337	1.04217	2.53689	2.10036	0.957166	1.2405	1.20272	1.09157	3.8569	1.36831	4.33602	1.46639	1.57544	1.63811	2.0299	4.0861	4.37248	3.11111
Dpyd	3.0146	4.92581	1.04042	4.34661	6.08564	0.820097	3.91899	1.16678	3.87228	2.6719	0.990771	2.62808	2.57013	2.78036	0.76343	1.93537	1.04658	0.671178	3.477	2.90861	2.77793	0.412073	1.13873	2.5799	3.40052	0.371243	5.14196	7.07722	5.26344	2.83425	6.31194	3.14897	0.546082	1.49286	3.40954	1.91306	0.914038	1.04766	1.33609	4.40796	0.843182	5.17414	0.972503	4.45717	5.48009	0.9315	5.03812	5.80405	3.50293
Ablim1	3.01138	6.81547	7.61409	7.14729	7.03581	1.73749	8.00936	9.23145	8.30708	6.54197	7.99377	6.32222	6.38423	6.8341	6.45616	7.8163	3.44762	6.24087	1.97635	6.6636	5.10869	0.606373	1.02946	3.16458	8.40225	7.79799	7.03093	7.0491	5.89425	5.73205	7.24377	3.52934	0.664959	1.24361	7.66157	9.12835	6.23575	9.56791	8.69583	7.82143	10.3289	6.24251	3.05455	5.37914	5.57754	3.15848	4.56491	4.74919	4.00124
Usp32	3.01136	2.0093	3.12809	2.00331	1.97275	2.52146	2.39369	2.06903	2.21175	2.39503	2.5712	1.95089	2.05704	2.56486	3.67599	2.21698	2.56449	3.65152	1.66113	2.07419	2.11748	1.60365	0.89826	1.99906	2.41569	3.7218	1.97325	1.67564	1.72564	1.66649	1.76725	1.91357	1.81655	1.02451	1.96395	1.85533	3.96936	2.04912	2.45992	2.148	2.1795	2.02588	1.87039	1.9851	1.62451	1.91889	1.64024	1.72578	1.5844
Wsb1	3.01086	2.30571	2.75421	1.85041	2.98827	1.6764	1.53458	1.9398	0.94748	2.50815	2.7675	1.97097	1.32116	1.69864	2.93228	2.73427	1.62929	4.55372	1.56991	1.41978	1.8007	1.28814	1.76622	1.8376	2.10317	5.01315	1.33221	3.10347	2.11519	1.37452	2.14888	1.43354	0.915032	1.60935	1.74755	2.06994	2.56693	1.43844	1.86786	0.640895	1.83518	1.3274	1.54279	2.41413	1.40277	1.81907	1.03106	1.38816	1.2825
H3f3b	3.00929	1.102	1.22926	1.18788	1.19514	1.85474	1.57578	0.891341	1.21931	0.934419	0.995469	1.59043	1.59084	1.53803	1.34457	1.38574	1.30295	1.26817	1.46918	1.28628	1.958	0.92284	0.741551	2.13803	0.823964	0.46639	1.06039	0.865359	1.30115	1.38032	0.81464	1.34123	0.548955	1.57727	0.99922	1.32607	1.12309	1.10538	0.773218	1.00717	0.933348	1.30355	1.11463	1.34116	1.97729	1.9966	2.42603	2.55193	2.43156
Ralgapa2	3.00869	4.68619	1.93343	4.62565	3.75055	2.65003	4.34628	38.9162	4.05026	2.83265	15.1272	3.58062	4.83939	3.29428	2.19875	2.00211	2.15734	1.78793	2.25661	4.81073	3.07522	1.41791	2.02761	1.77728	2.51772	1.10053	3.23992	3.06634	2.55484	2.50391	3.20753	3.10306	1.38768	0.53861	2.43459	1.44784	1.65657	33.9815	1.2399	3.01906	12.5088	3.12505	1.60319	3.00283	3.14282	1.02784	2.19695	2.89425	2.17222
Sbf2	3.00857	3.7807	3.68797	3.81494	3.62688	3.95516	4.02533	4.17336	3.70363	3.55379	4.76743	4.12308	4.56571	2.91158	4.12294	3.50212	5.25944	3.9534	6.30689	4.28077	3.32096	7.10749	1.44965	2.29243	3.50229	3.57514	3.21406	3.30858	2.96025	4.21734	3.47212	5.68932	6.53626	1.47772	3.28037	2.91606	3.25163	3.89025	3.6795	2.73401	4.20752	3.61254	5.46139	3.37456	3.78114	3.41406	3.23146	3.24494	4.03986
Slc22a23	3.00558	6.69468	1.67994	5.09466	8.34934	0.977983	3.89649	1.91584	2.11418	4.19066	1.61918	2.63672	3.32946	2.9859	1.07325	0.618791	0.976701	1.22861	1.25971	3.30272	3.7381	0.567264	0.870943	2.64144	4.98081	1.28702	4.74411	11.5594	6.81326	3.9415	9.49766	2.34695	0.601182	3.80465	2.99426	0.878009	1.4116	1.46251	3.82841	1.38065	1.89672	3.91994	0.892637	4.25551	3.94382	1.65346	1.95571	4.55	2.5259
Ddah1	3.0049	3.87411	1.39811	3.81598	3.20696	1.28164	2.91477	1.0583	3.68413	2.58517	1.16805	3.30111	2.64871	2.55588	0.978805	1.40373	0.642872	1.49781	1.4392	2.80571	2.03527	0.955243	1.48236	3.54253	3.01577	2.58541	4.57962	3.08566	3.51744	2.94918	4.12029	2.35009	1.26033	2.25945	2.78177	1.50796	1.20007	1.14912	1.72948	3.64813	1.28198	4.12803	0.99766	2.6155	2.48177	1.5665	5.6456	6.01965	4.74196
Map7	2.99791	4.36047	4.68327	5.08527	4.46728	1.22268	4.38341	4.25028	4.46896	5.51169	4.49998	3.13228	3.19612	5.76835	4.22216	5.94373	0.791154	5.84057	1.47201	3.40064	2.91592	0.66896	2.01562	2.98751	5.69618	5.93499	7.17755	5.16095	4.71237	3.67113	6.45073	2.84512	0.667087	2.45428	5.69848	7.69131	4.41533	5.14342	4.5658	6.8806	5.78011	6.21369	0.980872	3.80662	6.01712	1.32625	4.74244	4.52643	3.20102
Bcas3	2.99196	5.23665	4.35805	4.60715	7.05706	4.85695	4.13695	3.47299	4.13914	5.186	3.93377	3.85975	4.9403	4.40251	3.73759	3.81971	4.872	4.02016	5.18658	4.25016	4.95733	4.20691	1.57992	2.40361	4.95963	3.88082	3.97211	6.85016	4.27067	4.55221	5.62811	4.70356	4.54209	2.27417	3.68154	3.82775	3.50006	2.4864	4.19679	4.19761	4.32494	4.28661	4.4863	4.39491	3.11834	4.97681	4.27123	5.85342	4.39013
Arhgef3	2.98873	6.38339	5.51958	6.64041	5.66546	3.16762	6.08652	3.58258	6.93711	7.4515	3.53048	5.75846	9.22831	5.02274	11.2789	3.54731	8.30222	7.36474	3.81452	7.70741	7.66771	0.493876	7.15278	2.57122	7.48431	10.0909	5.41714	5.20985	4.55393	6.31305	5.38052	3.98806	0.516651	0.712677	4.68629	2.66003	14.3477	2.67282	6.39112	5.49188	3.51769	4.8636	8.45844	4.44764	4.66039	2.92927	4.0392	3.83321	4.50996
Igfbp4	2.98815	2.10323	0.419623	1.76332	2.37311	1.28219	1.02498	0.393778	0.890647	1.09596	0.509052	1.53795	1.14626	1.35475	0.51936	0.703836	0.846472	0.40088	1.10976	1.2437	1.83907	0.266431	0.169102	4.21823	1.43245	0.535027	2.25471	2.72811	2.90352	2.30826	2.8626	1.72916	0.57478	2.21138	1.43627	0.578961	0.881927	0.740236	0.553001	0.941423	0.913124	2.39754	1.4743	1.59868	1.26919	1.9678	3.31624	4.82725	4.22366
Apoe	2.98741	0.675826	0.846388	0.471543	0.65667	4.36637	0.276303	0.565205	0.807611	0.508419	0.825569	1.43536	0.354359	0.806126	0.731593	0.808521	0.7999	0.78903	1.86115	0.826141	2.12051	0.475547	1.12975	0.914792	0.208953	0.34938	0.137415	0.323808	0.466418	0.987165	0.193554	0.936982	0.175988	0.180668	0.387833	0.394215	0.141694	0.125092	0.302266	0.18948	0.285764	0.258158	0.748411	0.218599	0.198704	3.31412	0.197321	0.27518	1.30106
Rabep1	2.98456	3.92143	2.78185	3.82815	3.99002	3.93871	3.19406	5.10654	3.70892	3.5602	4.42832	3.39095	4.21851	2.3807	2.43319	1.91038	3.09593	2.42533	2.75885	4.20382	3.82067	1.79942	1.65053	2.18366	3.14387	2.34046	3.07583	3.67237	3.0601	2.55957	3.57093	2.60125	1.68474	0.954355	3.04671	2.55614	2.09829	4.82009	3.01962	2.90832	5.15303	3.23751	2.36675	3.80204	2.79257	3.96951	2.3414	2.69628	2.62162
Ly6a	2.9832	0.819263	1.72305	0.76748	0.921201	1.6679	0.654317	0.881097	0.84196	0.591127	1.08875	1.82512	0.679286	1.18592	1.50319	2.00772	1.40833	1.6547	1.23815	1.07918	1.15058	0.994236	2.66196	3.27404	0.460943	0.771091	0.311617	0.504443	1.03907	1.17008	0.278322	0.946502	0.634678	0.705158	0.885186	1.36409	0.56523	0.347161	1.01586	0.307675	0.612724	0.357724	1.54977	0.455413	0.112265	1.87975	3.29878	3.15933	4.06978
Ppp1r12a	2.98183	3.22489	2.9488	3.03528	3.08142	4.51065	4.05877	3.34941	3.18085	3.49303	3.31021	3.57303	4.2244	2.94246	3.07214	2.76474	3.79678	3.24004	3.66562	4.14328	3.48264	2.05718	2.90705	2.14695	2.63097	2.82886	2.35763	2.14357	2.18231	2.73034	2.26438	4.01972	2.80823	0.317261	2.64417	2.68848	3.13068	2.83946	3.04749	2.5581	3.56955	2.48016	3.81573	3.36346	2.90545	4.821	2.22186	2.21936	2.54714
Gsk3b	2.9818	2.4723	2.09707	2.52485	2.60611	2.71204	2.80996	3.63463	2.82622	2.47023	3.08202	2.469	3.43702	2.56343	2.08047	2.53046	4.03553	2.46477	3.08661	3.02577	2.55967	2.15565	3.46055	2.16784	2.2981	2.46526	2.38355	2.30818	2.28865	2.80786	2.20697	2.82853	2.28652	4.59974	2.35002	2.15477	2.89359	2.88798	1.91503	2.80311	2.89891	2.53669	3.03655	2.97404	2.20137	2.19426	2.1041	2.06366	2.79732
Ankib1	2.97635	3.27323	1.38553	4.04313	3.50178	2.01019	4.45622	1.82946	4.87897	2.54759	1.97311	2.21032	2.36214	3.11901	1.23348	1.54745	2.10832	1.7699	1.93157	2.69026	2.9706	1.47373	1.51198	3.22962	3.90402	1.90456	6.56105	4.18466	4.72024	4.02019	5.10893	2.92645	1.53941	7.79196	3.81186	1.43262	1.86448	2.07706	1.55926	8.97545	2.10815	6.50967	2.08604	3.35681	4.44599	3.73393	5.19189	4.14758	4.18183
Rplp1	2.97528	0.764436	1.05727	0.661807	1.11855	1.8873	0.303563	1.20843	0.757441	0.547813	1.26288	1.70039	0.51827	1.4785	1.09267	1.13654	1.18479	1.4952	1.11657	1.01313	1.18321	0.40433	0.332226	3.0194	0.28483	0.437371	0.287633	0.559436	0.827058	0.879575	0.349496	0.864584	0.447688	1.39404	0.887582	0.510396	0.456137	0.611423	0.618178	0.29483	0.58667	0.648026	1.0557	0.360779	0.518543	1.9902	1.11498	1.32995	1.43053
Gpatch8	2.97363	3.38712	3.4191	3.4845	3.58076	2.87443	3.48997	4.16659	4.04716	3.34675	4.13975	3.3944	2.80352	2.4607	5.37946	3.28716	2.61428	3.81242	3.09263	3.34281	2.87564	2.87829	1.7143	2.17202	3.16664	3.67515	3.59106	3.4505	3.44269	3.12592	3.30166	3.0707	3.22059	1.67124	3.37535	2.6294	4.57074	4.51659	3.38318	3.98195	4.83904	3.47415	3.50128	3.17124	3.97229	2.35306	2.95302	2.76144	2.7543
Arhgap42	2.97115	4.78875	0.816027	5.8631	3.98564	1.23771	4.92995	1.80151	5.65472	2.8297	0.863676	3.75762	5.20661	2.36226	0.775643	0.668429	0.799649	0.668325	2.42735	4.90812	3.07168	1.07988	7.56032	3.12155	3.79767	0.375228	7.66951	5.48884	5.70786	4.15879	6.84598	2.98627	0.427328	12.3537	3.75537	0.528647	0.946041	2.15116	0.348899	7.57784	1.22137	7.20283	1.09799	4.92771	4.57506	1.37053	9.46856	7.6886	6.14348
Nfyc	2.97014	3.1896	5.14144	2.81245	3.65255	1.58558	3.74668	4.39414	3.35214	3.96042	5.57651	1.97418	1.44846	3.83189	4.15145	3.79959	1.57317	5.22592	1.78924	1.97782	2.08537	0.856587	1.47346	3.36777	6.3331	6.51179	4.78633	5.16963	4.33829	3.39354	4.71238	3.02588	1.23024	1.39721	5.648	9.56891	6.27875	5.88745	8.69812	5.29609	8.00892	4.33617	1.7776	3.09569	4.57537	2.36812	2.91279	3.14597	2.60174
Smg1	2.96924	3.26681	3.51539	3.33688	2.97525	3.78627	3.54044	4.02876	3.39795	3.13567	4.02872	3.87825	4.22733	3.06312	3.36351	3.08505	3.35397	3.55018	3.29115	3.91411	3.74599	3.61807	3.33537	2.59855	3.23036	3.3984	2.8796	2.76452	2.73539	2.96421	2.78191	2.77963	3.15491	2.09555	2.73178	3.30757	2.90351	3.46058	3.92571	2.90533	3.31424	3.07878	3.14243	3.33422	3.67377	3.79164	2.64062	2.6186	2.70965
Vps13a	2.96808	2.87518	2.0638	3.41846	2.7231	2.16723	3.64878	1.89694	3.35397	2.55934	2.66759	1.79731	2.03	2.9926	2.55301	2.08832	1.97592	2.18783	1.72517	2.18192	2.15437	3.41211	2.63266	3.36911	3.58515	2.6237	5.24615	3.43784	3.88901	3.24759	4.48718	2.52424	4.27313	1.94682	3.184	2.75763	2.74293	2.34997	2.55945	5.80749	3.18645	4.74908	2.06836	2.63191	4.68379	3.29383	4.34772	3.73301	3.33665
Tsc22d1	2.96786	2.33007	14.3412	1.85272	1.61436	2.89051	2.21798	2.84213	1.7655	6.42664	3.34341	2.88765	2.80829	3.29557	5.20388	3.51118	1.88175	9.42487	1.89268	3.14783	1.67128	2.15166	4.98099	2.68634	7.81181	12.046	0.972533	0.60003	1.18915	1.62711	0.66341	1.71108	1.28819	1.19302	2.28962	1.26257	3.98991	1.73115	19.6763	0.678046	2.73352	1.20578	1.7288	3.08287	1.96179	2.25684	1.62606	1.30108	1.5758
Cdc42bpa	2.96424	2.4471	3.53496	3.22214	2.19283	0.961278	4.30094	2.14406	3.92942	3.03537	2.75275	2.39009	3.89584	3.59483	3.14723	2.93562	4.00982	2.78827	3.38166	2.95898	2.59739	3.45294	3.55059	2.11291	3.28551	2.94281	3.57915	2.05856	2.82174	2.91047	2.86379	3.50005	3.17644	4.34426	3.41157	3.90235	3.00822	2.07627	3.94214	3.6659	3.17979	3.64448	5.01358	4.71983	4.32612	1.5391	2.88872	2.39293	2.85969
Stat3	2.96302	3.43542	6.21856	3.17118	3.2014	2.9442	2.33804	3.88567	2.88647	3.77672	4.84958	3.7248	3.49347	4.34648	5.23775	5.42471	3.57091	4.72533	3.99647	3.69956	2.82411	2.52991	4.31325	1.28606	2.038	2.7126	0.913464	1.32007	1.15011	1.39477	1.12993	2.55899	1.52327	0.508986	1.6205	2.42277	3.16617	2.53784	2.57342	0.661759	2.73729	0.861896	2.14813	1.87781	0.898	2.06907	1.05476	1.1202	1.15274
Faf1	2.95848	3.58479	3.79475	3.74952	3.61484	2.65115	4.2103	4.71549	3.96671	4.01716	3.92044	3.86385	3.55862	3.97143	4.12233	3.45772	2.72025	4.26489	3.29547	3.52636	2.7996	2.93014	2.87825	2.57423	4.19395	5.39362	4.41919	3.76171	3.90616	3.73635	4.12693	3.06388	2.33946	1.36742	3.76435	4.1237	4.86891	4.13266	4.30592	4.28447	4.47329	4.54976	3.08449	3.37727	6.02858	2.47282	4.17498	3.68564	3.25716
Larp4b	2.95805	3.45699	3.16845	3.57615	3.04126	3.70382	3.82426	4.29199	3.51085	3.21585	3.6524	3.31374	3.33696	3.16916	2.55917	2.99936	2.271	3.40961	2.49403	3.85884	3.251	2.49942	0.917216	2.82804	3.10173	2.43326	3.58886	2.74455	2.96244	3.06159	3.03747	2.32975	2.06348	2.09008	3.2125	2.63227	2.53583	3.5634	2.83259	4.21273	3.87182	3.30183	2.50012	3.28735	3.82388	3.33512	6.6557	5.56052	5.24357
Kcnip4	2.94899	3.29272	1.4997	4.54776	1.50511	2.82569	4.35438	1.51383	4.86347	3.94586	1.86177	7.90891	22.1807	1.72666	2.37783	1.79233	1.16951	1.6503	1.94052	12.7848	3.04839	1.54722	12.5983	0.338465	0.485635	1.49511	0.10304	0.117466	0.19326	0.188052	0.110883	0.180812	0.102329	4.10603	0.21666	0.24915	0.27237	0.752708	0.19633	0.203588	0.234826	0.561882	0.104187	9.41517	0.207716	0.123813	0.0609229	0.0601288	0.0509883
Slc22a30	2.94274	1.32136	0.111907	3.17428	0.486431	0.556401	2.05005	0.250174	3.33233	1.49299	0.353374	0.375979	0.234816	1.50553	0.108508	0.118317	0.559713	0.115786	0.695132	0.272047	2.09081	0.146381	1.08	5.64033	5.14483	0.608558	12.6863	2.77588	5.95385	5.2012	7.77551	3.23236	0.98245	2.54683	4.26656	0.832996	1.27667	1.78929	0.863053	13.1022	1.76422	11.6251	1.61754	2.62813	6.84817	2.01742	12.6603	8.80963	7.33155
Sptan1	2.94209	3.22264	3.80221	3.01656	3.9848	1.53296	2.27777	2.42462	2.91513	2.67228	2.37921	3.37058	2.93505	2.86296	3.27464	2.69156	3.4848	3.693	3.23579	2.98962	2.45367	3.79523	0.946925	2.32659	2.43035	2.57425	1.85245	2.92012	1.81402	2.61441	2.17774	2.62398	3.3974	0.718022	2.22039	2.4683	2.81692	2.39804	2.60061	1.59384	2.04744	1.87925	3.03606	3.44934	1.42726	1.53114	1.11648	0.965284	1.58301
Kmt2e	2.93949	2.8148	2.99222	2.72223	2.78756	3.26717	2.77475	3.19679	2.79656	2.58665	3.52664	2.73913	2.66078	3.38111	3.21081	2.72606	4.29863	3.10529	3.34734	2.5112	2.92975	3.40376	4.62463	2.47754	2.92354	3.13163	2.9849	2.94783	2.55985	3.39589	2.99636	3.06987	4.68842	3.11454	2.7759	2.67023	3.33561	3.35416	3.29765	3.12203	3.09248	2.8255	4.09985	2.9599	2.74336	3.98684	2.86475	3.07964	3.33027
Fut8	2.93526	4.32988	2.63305	4.87236	4.0031	2.71765	4.42656	1.35084	3.63279	3.17827	4.06474	2.60066	2.33222	2.32015	2.04932	2.12809	2.32556	2.17363	2.53939	3.28573	3.31902	1.67965	15.6121	3.36151	4.6269	2.38525	8.56116	5.49409	5.23366	4.64767	7.46117	4.23926	2.44054	9.84036	4.0191	1.38212	2.39619	1.2014	1.14125	5.9474	5.85824	7.62696	2.29484	3.40371	5.76673	3.52201	7.94863	6.5802	5.06215
Il34	2.93084	5.49352	1.27584	5.27865	2.87267	1.20317	3.51476	1.48632	5.67374	4.78252	3.16702	10.3401	16.2685	4.76732	3.11031	9.28764	0.662266	1.20627	2.83697	13.8295	3.03475	1.59656	3.42222	0.404689	0.666743	0.0665977	1.24057	0.294449	0.689606	0.424464	0.7517	1.17815	0.361445	0.212857	1.08031	1.91247	1.46955	0.248449	0.0690718	0.335932	0.614376	1.04082	0.13472	3.93576	0.572685	0.295912	3.07323	2.13516	2.00132
Crebbp	2.92946	3.43066	4.3334	3.53102	3.53954	3.89727	2.76766	3.846	3.43644	3.67086	4.00714	3.57247	3.27471	3.41078	3.84814	3.54218	4.22546	3.94518	4.61022	3.29208	3.24373	2.87582	2.48056	2.1109	3.61724	3.6196	3.13224	3.23153	3.6059	3.22615	3.14897	4.30224	3.39204	1.40039	3.97067	3.69343	3.81583	4.08569	4.3201	3.40643	4.10354	3.4008	3.65044	3.48204	2.93002	4.91199	2.84501	2.73241	2.88488
Slc7a7	2.92646	6.3124	0.504691	4.14734	11.0944	2.37909	2.24686	0.874747	1.86814	3.40849	0.837191	3.18331	2.22096	2.7366	0.581712	0.734267	1.17111	0.489382	1.30598	2.52682	3.60161	0.28801	4.94212	2.73943	2.23301	0.293436	1.7815	10.2806	4.54493	2.98174	5.70846	2.02553	0.515014	0.712065	1.90887	0.799037	0.72628	0.769708	0.493408	0.958536	0.696492	1.54917	1.25618	3.74821	1.68786	2.06283	1.22833	5.23908	2.49271
Cflar	2.92031	4.01968	1.28834	4.29486	3.69426	2.5222	3.09596	1.5155	4.32476	3.25579	1.54137	3.60382	4.58127	2.77679	1.51823	1.31413	2.20063	1.23319	2.42076	3.63973	3.35151	1.25035	3.38287	1.85802	2.28537	1.29593	3.33012	3.04373	3.24997	3.06952	3.16378	2.52998	0.881985	5.39808	2.25765	1.40128	1.23153	1.62419	1.35159	3.2537	1.45647	3.34019	2.15401	3.22498	2.37913	2.39403	2.37695	2.51126	2.1401
Ccnd1	2.9203	1.11887	0.640075	0.935331	1.52033	1.71798	0.838017	0.221593	0.529554	0.61541	0.515247	1.17552	0.737717	0.929266	1.34269	0.676272	0.906137	0.905934	0.9314	0.728927	1.32159	0.243349	2.24362	5.92029	1.28914	0.983483	1.40643	2.29716	2.53463	2.68372	2.1494	2.33832	0.664088	3.06881	1.62076	0.857953	1.51563	0.749686	0.734636	0.633257	1.27942	1.19983	1.84879	2.36188	0.942242	3.37611	0.69614	1.10413	1.3219
Atxn2	2.91986	3.48467	2.89793	3.64721	3.41558	2.57798	3.53187	2.73953	3.92563	3.53935	2.97561	3.20726	3.09419	2.85641	2.87344	2.5781	1.7994	3.02324	3.23694	2.91358	2.41069	1.64588	8.10383	2.55624	3.35549	2.5063	4.53417	3.61137	3.49146	3.25653	3.98585	2.77305	2.01978	8.04365	3.33107	2.69955	2.66907	2.96358	3.19409	5.36863	2.45009	4.93189	2.18514	3.37467	3.75463	2.41354	3.41831	2.72881	2.51781
Macrod2	2.91704	3.89743	2.38174	4.81121	3.56086	0.756872	4.46245	1.50032	3.84498	3.71739	1.73502	1.75195	1.37632	3.8031	1.50637	2.44872	2.06606	2.1177	1.48601	1.5757	3.28195	2.59513	0.46093	3.54678	6.1096	2.33362	10.6332	5.92929	6.27366	5.04306	8.30964	4.16841	4.36968	2.09341	5.32927	4.13013	2.25896	2.79005	3.27167	9.87876	2.23488	9.90167	2.54538	4.05647	6.36217	2.30583	8.41351	7.34804	5.25443
Adamts1	2.91693	1.20866	1.19077	1.39913	0.91804	0.877996	1.69563	0.917542	1.95558	1.28742	0.605273	2.58606	4.29181	2.20382	1.55142	2.19638	1.04355	1.08471	1.78069	3.44291	1.40122	0.725844	1.53813	0.488269	0.29353	0.137513	0.369818	0.101906	0.318804	0.315175	0.173169	0.826848	0.0676707	0	0.219245	0.0588701	0.112303	0.0885411	0.0456882	0.669212	0.0698286	0.377587	0.451306	1.31321	0.0313418	0.230503	0.410357	0.312297	0.351874
Cd74	2.91338	0.932322	0.924492	0.749108	0.876067	4.67524	0.594301	1.16684	0.716436	0.657497	1.05035	1.90168	1.238	0.905662	0.850624	0.957319	0.989974	1.04182	1.32472	1.59692	1.81106	0.366237	2.25432	0.865456	0.098529	0.0657669	0.072958	0.124828	0.340785	0.898947	0.0759549	1.16628	0.149985	0	0.286063	0.160945	0.175722	0.129426	0.10135	0.093783	0.201208	0.138055	0.495211	0.44977	0.158853	8.01352	0.22252	0.284422	2.07834
Wwc2	2.91225	4.19453	5.05641	3.73743	4.16861	1.86759	3.83639	4.15292	3.50436	4.60328	4.42717	2.75955	3.34736	4.06089	5.01854	4.67699	4.44149	4.59238	3.51385	3.0019	3.88615	3.19777	3.1985	3.00238	4.89682	4.64834	4.72023	5.15346	4.13274	4.24248	4.66612	3.66808	3.31618	2.3766	5.39526	6.29408	5.79613	4.47933	5.25492	4.97666	6.02655	4.70712	3.84775	4.12579	4.84464	2.71388	3.5202	3.46755	3.48207
Arhgap26	2.91127	4.26476	3.00466	6.4054	3.03641	4.80207	5.19898	2.27957	7.25589	4.78045	2.21441	5.36553	8.06699	4.67322	1.46861	3.40803	17.4391	1.5969	5.0095	7.01077	8.1088	1.44303	7.96098	1.37576	3.18397	0.557498	5.36956	1.76307	2.63344	4.89836	2.84989	5.223	0.513806	5.03583	3.44408	3.40543	0.518364	1.47158	1.29741	7.79185	1.35209	6.34169	8.32278	4.66358	3.6606	3.17907	3.49126	2.66658	4.84847
Pnisr	2.90898	3.42055	4.26487	3.60275	3.81911	3.67895	3.21734	4.00641	3.84641	4.12145	4.95817	3.39034	3.05466	4.00944	4.90744	3.67744	3.12886	4.24561	3.4284	3.22814	3.54196	2.98446	0.528842	2.75423	4.01903	3.69362	3.59985	3.71756	3.25228	3.32757	3.24631	3.26854	4.6231	2.25189	3.95513	4.06054	3.40242	3.41953	4.37562	3.61483	4.03569	3.77745	2.9273	3.83145	3.15922	4.28573	3.09925	2.47324	2.64697
Tax1bp1	2.90505	2.553	1.60076	2.43593	2.37074	1.74771	1.54843	1.70722	2.34409	1.63664	1.85667	2.62982	1.69567	2.32002	1.59756	2.05257	1.499	2.0156	2.01962	2.31112	1.93063	1.13754	0.574185	2.94682	2.01966	1.50675	2.53693	2.30675	2.38138	1.93814	2.27112	2.18781	1.46987	0.443793	1.65939	1.40152	1.54855	1.86869	1.68863	2.50643	2.12385	2.66554	1.94931	1.73768	1.55543	1.98265	2.66443	2.5097	2.62463
Cd2ap	2.90173	3.01424	2.64034	2.54494	2.50925	2.51415	3.07034	4.21245	3.05652	2.47061	5.85504	4.70923	5.85066	2.84247	3.99689	2.84364	1.88659	3.45118	2.53591	5.05944	2.60129	4.40941	0.778881	2.12424	1.30198	2.26624	1.04446	1.49897	1.66591	1.33127	1.31303	1.48487	6.45594	2.80746	1.53128	1.88702	3.50618	3.66348	1.755	1.04047	3.65755	1.10805	1.56474	3.79679	1.46801	1.30539	0.983397	1.21084	1.14888
Ambra1	2.899	3.90046	3.77981	3.90765	3.8118	4.62436	3.7735	4.23521	3.69531	4.47754	5.17483	3.21875	3.84141	3.5685	3.84635	3.44463	3.68714	3.72131	4.50515	3.76418	3.51371	3.2462	2.04384	1.93164	3.3852	3.27747	3.73096	3.69645	2.99657	3.37174	3.78105	3.90467	3.28348	0	3.44992	3.56946	3.69971	4.08226	3.67801	4.02334	3.70503	3.44622	3.84929	3.72665	3.73556	4.052	3.04589	2.69512	2.73489
Rasa2	2.89608	3.09754	1.04681	3.44065	2.79824	1.57716	2.58875	1.19807	3.17682	2.22698	1.28652	2.35831	3.01594	2.02494	1.2457	1.52498	1.63326	1.12222	1.87364	2.77641	2.12038	2.79971	3.45868	1.57468	1.68444	1.05224	3.18347	2.06289	2.56521	1.69211	2.79195	1.58067	3.625	8.4504	1.5637	0.604858	1.19811	0.869917	0.630606	2.64982	1.18209	2.93375	0.950937	3.32462	1.72581	1.27841	2.61895	2.47271	1.99627
Rbm26	2.89283	2.9501	2.52644	2.93354	2.64684	2.82207	3.18658	2.59978	3.06314	2.72925	2.81526	2.57256	2.5531	2.53173	2.43171	2.2354	2.5951	2.7392	2.63679	2.335	2.79966	1.65236	1.56592	3.02345	2.93592	2.40921	3.94614	3.15066	3.04168	2.71536	3.70561	2.61514	2.51814	1.34226	2.44262	2.41255	2.40443	2.5438	2.51759	3.86014	2.91143	3.83085	2.18824	3.04346	4.46163	3.4835	3.45068	3.40445	2.60219
Stard10	2.8902	1.8275	1.14393	1.65599	1.572	1.66924	0.841321	1.33948	1.31258	1.06107	1.01535	2.57763	0.880358	1.53547	1.53271	1.29069	0.834978	1.31752	1.5125	1.5969	1.78373	0.662955	2.89171	4.08187	0.931407	0.837468	1.17997	1.38642	2.2188	2.01739	1.27902	1.55983	0.48914	1.95483	1.11575	0.814156	0.876041	1.1147	0.994401	1.34498	1.32403	1.55313	1.55126	1.13527	0.9768	2.46116	1.78971	2.21248	2.1612
Col4a3	2.88533	2.73975	3.10846	2.62501	3.58974	0.869065	2.4331	0.97126	3.39914	3.02542	1.30433	1.25361	0.987982	3.55566	2.06134	4.59073	0.811595	2.62698	1.05293	0.80174	1.88256	26.381	0.510776	2.82603	4.43421	5.22745	5.18702	2.75696	3.68717	2.71988	3.66439	2.12025	26.8955	2.14706	4.68332	6.82058	3.45845	1.6938	5.02008	5.71776	1.71112	4.9382	0.984254	3.04706	3.26833	1.28895	10.8526	7.61147	6.77634
Cyb5a	2.87965	1.65751	0.551107	2.12666	1.18303	0.9817	1.80564	1.28743	2.16787	1.24064	0.66836	1.53413	1.00093	1.27584	0.811648	0.676496	1.03249	0.449061	1.27058	1.45952	1.83368	0.719601	1.07083	3.01102	1.86321	1.01292	3.20202	1.87101	3.84979	2.1121	2.7015	1.49803	1.06974	5.52856	2.31978	1.55106	1.33592	1.91702	1.42136	2.98147	1.12066	3.60159	1.83132	2.1044	1.96493	1.922	8.57198	8.86936	8.19982
Srek1	2.87516	2.52985	2.88593	2.65266	2.35672	2.40765	3.2306	3.30433	2.98437	2.94961	3.02399	2.80923	2.33452	2.84979	3.41155	2.52108	2.45935	3.39808	2.81534	2.63964	2.72634	2.41932	0.24778	2.42494	2.67565	2.64053	2.99303	2.549	2.85758	2.45082	2.58657	2.53241	2.38637	0.970321	2.7321	2.72348	3.14684	2.73673	3.34683	3.16647	2.54136	2.79739	1.93383	2.8126	3.53384	1.7629	2.87604	2.61471	2.48505
Usp9x	2.87501	2.34036	2.643	2.18217	2.63022	2.54642	1.9201	3.41289	2.28822	2.36331	3.04308	2.69521	2.88459	2.69361	2.66565	2.86759	2.47487	2.76479	2.37048	2.54788	2.32252	2.71802	1.33521	2.98087	2.4622	2.768	2.15443	2.36196	1.70164	2.22484	2.23242	2.44271	3.37378	0.43738	2.05205	2.42984	2.55288	3.30949	2.54667	2.00489	3.07072	2.30752	2.88262	3.10223	2.04505	2.20422	2.51176	2.53841	2.51485
Slc5a10	2.87222	6.07222	0.675122	8.53505	2.1573	0.901662	4.27549	0.873879	6.3153	3.54847	1.10638	4.74961	4.44272	3.01846	0.786219	0.532622	0.902132	0.628778	1.2658	6.8837	2.91996	0.672405	0.871429	1.63235	1.94453	0.275835	4.08502	0.789015	2.37662	1.9181	2.89697	1.33914	0.173434	1.21218	1.69144	0.256714	0.487852	0.668599	0.385938	3.4717	0.609948	4.13313	0.507141	2.70243	1.84103	0.935319	1.23067	0.492869	0.741912
Plekha7	2.86701	7.49319	4.9713	7.52288	7.33796	1.12682	5.73832	4.52909	6.05703	7.21545	3.97455	3.94482	3.4169	5.89489	5.54398	5.7917	0.66125	4.83694	1.4562	3.87363	4.24991	0.782283	4.78774	3.16489	9.14249	5.21045	10.2645	9.14826	8.52497	5.73716	10.5262	3.82767	0.979306	2.35101	8.42377	9.79815	6.0322	5.84833	7.32075	7.64254	5.24124	9.53954	1.20412	5.60389	7.49466	1.95858	5.72261	5.27584	3.51858
Nudt4	2.86146	0.965131	5.39118	0.877128	0.959401	1.4405	1.15193	3.72692	1.26402	3.78916	1.39598	1.6835	0.854367	2.96076	5.55815	4.01243	0.863583	6.65782	1.04697	1.35333	1.15707	0.315065	0.581757	6.21304	3.91787	10.3763	0.608958	0.915564	1.7949	2.02185	0.706368	1.6929	0.79719	0.038508	4.69497	8.86527	7.96445	3.74589	6.92215	0.861692	1.34558	0.971875	1.46853	0.818463	2.55461	2.77629	0.979996	1.1728	1.6887
Col4a1	2.85692	2.19489	1.2313	2.08424	2.5364	0.974778	3.0133	0.952058	1.75222	1.75055	1.52262	2.53501	3.8078	2.07455	1.35837	1.84307	5.34999	1.80202	10.2935	2.55377	3.44323	0.5469	3.93294	1.98211	1.09558	1.0741	1.2303	1.01131	1.15678	2.47524	0.947932	5.27898	0.163685	0.446654	1.40355	0.729521	1.31105	1.16762	0.623526	1.292	0.93827	1.51661	3.87274	3.29091	2.13734	1.38065	0.883895	0.734911	1.59828
Lima1	2.8553	3.54417	2.18592	3.07118	4.2565	1.59644	2.87113	2.9111	2.54456	3.33775	4.22241	2.24639	2.97784	2.81789	2.66383	2.88129	4.5724	2.33543	5.53187	2.47124	3.37916	3.31578	9.57345	1.8677	2.97298	2.21968	2.36834	4.74283	3.06793	3.13579	4.00644	3.70629	1.74602	14.4517	2.64353	3.02789	2.65548	3.756	3.01326	1.22529	5.04707	1.76626	4.3014	2.64759	2.2395	0.803529	1.37603	2.41891	1.92758
Npnt	2.84557	1.05631	1.26743	0.854702	1.31358	1.04397	1.81512	0.692017	1.93423	1.1616	0.609767	1.02547	1.67322	1.93101	6.35963	0.496862	0.761334	1.99141	0.77262	0.871536	1.15349	6.66047	0.471521	2.69184	1.24537	1.37014	0.8581	1.16256	1.28192	1.33798	1.23608	1.17349	8.37981	0.916277	1.33442	0.355358	5.87753	0.382804	1.06869	1.7574	0.645291	0.760357	0.689614	1.70923	1.75038	0.978868	0.489618	1.20976	0.738363
Tinag	2.84464	3.98167	1.3467	3.83789	5.02069	1.02082	3.05652	0.856812	2.59064	2.93905	0.776399	2.78335	1.95961	2.34536	0.792679	1.33467	0.808387	0.851753	1.29363	2.14266	3.04844	0.263038	4.21807	3.25924	3.3874	0.377025	6.25139	7.29509	5.83383	3.33154	6.64965	2.41536	0.52222	5.682	3.65713	1.6301	0.809554	1.18352	0.780755	4.33032	1.27848	5.64778	0.843383	4.1512	4.5536	1.49241	4.77938	5.95673	3.69516
Fto	2.84186	4.17883	2.81857	7.77128	2.87849	3.16992	5.8524	2.93112	3.98959	3.93453	3.30879	2.95282	4.60219	3.72057	3.33853	3.26316	3.7289	2.72575	3.71533	5.59555	4.20944	3.89748	1.42816	2.05075	5.1518	2.54391	10.6807	2.41098	4.65085	5.01947	4.56842	4.75679	5.23332	1.58162	4.82458	4.42764	3.09717	3.70812	2.38838	4.96111	3.94215	9.41346	3.50748	4.30843	5.49175	2.67137	9.75233	3.72587	5.58494
Nedd4	2.84156	2.62689	3.77851	3.03995	2.45208	1.48032	4.12214	4.37339	3.06022	3.20783	4.38047	3.46415	4.05308	3.3032	3.83655	3.38167	4.26449	3.61452	4.78363	3.26505	2.60132	4.7876	3.19157	2.46208	3.0788	3.7108	2.33974	2.34446	2.32982	3.07023	2.20913	4.69769	6.48811	3.13055	2.92961	3.57813	3.51743	3.99615	4.16873	2.47714	4.13363	2.16671	3.63845	3.13704	3.48382	1.37989	1.94802	2.06416	2.39938
Miox	2.83977	1.43223	0.164305	1.55961	1.62321	0.702258	0.811095	0.215814	0.605227	1.04101	0.253676	0.609851	0.212076	0.822819	0.317625	0.209639	0.338722	0.148156	0.444279	0.371744	1.41971	0.100762	1.10882	4.14414	2.29818	0.858669	4.74712	5.02664	5.16389	3.11503	5.49828	1.79491	0.999971	4.01846	2.79883	0.941705	1.14475	0.991	0.838923	2.36755	1.29199	4.62312	1.81377	1.5582	2.64149	2.57052	6.42863	9.08901	6.56761
Zfr	2.83907	2.58952	2.71281	2.87424	2.96457	2.91048	2.63925	2.42523	3.01238	2.37463	3.44261	2.52552	2.84349	2.14887	2.65302	2.33699	2.6616	2.75522	2.68037	2.78643	2.99619	2.47273	8.65274	2.67236	2.58311	2.75464	2.99289	2.36934	2.69274	2.51433	2.64272	2.72047	3.37204	8.88547	2.91972	2.37067	2.53909	2.57698	2.64778	3.24341	2.50834	3.10151	2.39213	3.09917	3.10501	2.30217	3.77869	3.59542	3.48831
Dbi	2.83662	1.85562	1.2109	1.46396	1.51899	2.0448	0.897312	1.37229	1.45409	0.957571	1.0708	2.68776	1.36263	1.11237	1.20228	1.23522	1.32922	1.27385	1.41816	2.10162	1.44677	0.369698	2.46314	2.60538	0.677738	0.687646	0.99204	0.832649	1.64677	1.28722	0.830478	1.39341	0.627376	1.96783	1.06885	1.02533	0.853351	0.763359	0.73491	1.11877	0.942195	1.3397	1.40203	1.42855	0.866325	2.65919	3.95367	4.75931	4.33465
Itga6	2.83222	3.8682	8.80437	3.08922	2.8442	2.19049	3.39548	2.80174	2.86968	5.00191	3.65927	3.63993	3.39594	5.29173	1.56555	8.66201	1.00917	4.51845	1.16434	4.01881	2.17369	0.314078	1.23131	1.23801	3.37818	4.01853	1.37141	1.37995	1.60626	1.15377	1.48045	0.871817	0.3691	0.862363	2.88321	5.57645	0.938669	2.3883	6.30655	1.40022	2.88268	1.60264	1.55067	1.53754	2.85007	1.21121	1.29606	1.54157	1.11539
Kidins220	2.83044	3.05509	3.76019	3.31572	3.0332	2.43911	2.88736	3.50718	2.46625	3.75657	3.12944	2.36536	2.57737	3.61515	2.5626	4.13879	2.32938	2.98582	1.7265	2.46542	2.34982	1.86627	4.7931	2.94819	4.04028	3.34052	4.3196	3.07969	3.69671	2.94034	4.00517	2.57842	2.11471	3.39796	4.52152	6.81886	2.35508	3.69922	5.35141	2.92725	3.20172	4.20503	2.33002	2.8248	3.65836	3.04023	2.82384	2.51183	2.41617
Egf	2.82956	0.22373	11.7165	0.224334	0.354871	0.579978	0.909999	0.190608	0.239837	4.79439	0.294809	0.455522	0.177381	7.86369	0.407664	16.6006	0.318374	0.311943	0.725853	0.164708	0.752064	2.76878	1.26199	8.46095	15.3932	1.86637	0.7803	1.18131	2.15996	4.22819	0.805278	3.50891	3.55534	1.99752	46.6104	109.909	2.04192	2.60089	56.0917	0.78852	3.16271	0.92878	2.68135	1.40685	4.38301	8.17241	1.28333	1.51391	3.12618
Slco3a1	2.82485	5.54166	4.16159	7.8124	2.29714	3.1667	6.21844	1.44904	8.84499	5.18389	1.34241	7.31471	12.1667	4.12234	4.8379	4.03727	9.54814	4.4059	5.33893	10.8825	5.16177	0.955241	2.90238	1.95924	3.5093	3.65558	3.12354	0.635637	1.84666	4.00118	1.64016	5.40725	0.394716	1.49061	3.58243	4.28249	3.94577	0.842892	4.56837	4.5095	0.92811	3.2822	5.58356	3.32216	3.66807	3.90328	6.79707	3.3417	4.99993
Clk1	2.82424	1.73366	1.9203	1.79335	1.81002	1.41033	1.72709	1.87879	1.77579	1.46243	1.9367	2.07365	1.53526	1.67855	1.8402	1.55049	1.93014	2.03026	2.23224	1.73429	1.3775	1.47523	1.00105	2.13554	1.5491	1.73712	1.63414	1.89728	1.54746	1.94414	1.64877	1.57106	2.37402	1.98494	1.8153	1.66775	1.61722	1.90868	1.89875	1.58187	2.08827	1.58108	1.64836	1.60013	1.02146	2.10937	1.50401	1.55984	1.66864
Them7	2.81743	7.56587	0.645417	10.9355	4.25814	1.15966	7.04997	1.2272	14.0433	5.60779	1.02146	6.10563	7.03722	3.62586	3.51988	1.66828	0.553479	0.921724	1.85714	11.0609	4.04553	1.2786	0.262566	3.20397	5.22121	0.313923	10.4363	3.18367	5.32844	4.92751	6.16789	3.25867	0.504036	0.876533	5.4507	0.461082	4.78079	1.31296	0.397245	13.2494	1.37357	9.37921	1.09456	6.23379	4.67966	1.12862	10.7297	6.17061	5.76453
Ankrd11	2.81528	4.94217	4.67616	4.87808	4.65124	8.89271	6.20666	5.4079	5.27599	5.36291	5.34406	6.33812	5.54931	5.20955	5.5772	4.38076	5.68562	4.64722	5.9003	5.85728	5.54648	2.3122	0.351879	2.47939	3.56124	3.4823	3.23867	3.32635	3.35416	4.25493	3.36703	4.35215	4.20915	2.81537	3.19953	3.28692	4.31185	4.70555	3.11314	3.3304	4.28222	3.31335	5.4212	4.64912	4.42445	7.69648	2.81484	2.43024	3.4622
Tpi1	2.81494	0.881029	1.0397	0.899998	1.00932	1.32804	0.902099	1.09692	0.974773	0.995724	1.01248	1.47341	0.519499	1.25838	0.929744	0.870115	0.632857	0.923258	1.01034	1.01282	1.66738	0.981337	1.85699	4.02225	0.883486	0.941829	0.974341	1.20581	2.15847	1.42329	1.05228	1.69233	0.632257	1.85965	1.3755	0.919218	1.02458	1.06906	1.00253	1.05939	1.0645	1.18224	1.18501	1.54899	1.18078	2.03097	1.98941	2.41046	2.14858
Wac	2.80975	1.82097	1.97045	1.8589	1.85491	2.41466	2.12746	2.09509	1.79774	2.00775	2.10511	1.62488	1.93159	1.99749	2.12666	1.70743	2.70585	2.0802	2.30704	1.69836	2.54086	2.43906	1.63046	2.02418	2.08257	2.19117	2.37409	1.9737	1.82981	1.98635	2.113	2.49072	2.55133	4.03737	2.31771	1.95724	2.38374	2.39834	2.4771	2.3695	2.08598	2.37445	2.39722	2.36466	2.10494	2.11394	2.43899	2.49585	2.2706
Pecr	2.80772	2.08183	0.190218	3.10759	1.85126	0.735051	1.82012	0.354886	3.39616	1.84815	0.454482	0.763887	0.455559	1.85081	0.206956	0.214266	0.503907	0.131503	0.703696	0.617894	2.28002	0.234454	0.526948	3.34347	3.68678	0.444672	7.80696	3.37718	5.34561	3.42051	5.92183	2.38239	0.596493	2.14873	3.3075	0.564555	1.14074	1.37314	0.556747	7.8201	1.32204	6.51544	1.32943	1.59003	3.29956	1.39496	7.0669	6.06368	4.2859
Gm10073	2.80351	0.951477	1.25352	0.656008	0.976367	1.29481	0.228486	0.914351	0.814833	0.417859	1.44006	2.25318	0.544493	1.61353	1.62842	1.06898	1.01263	1.40078	1.15803	1.1845	1.08956	0.63601	2.90483	2.62438	0.250798	0.519426	0.336107	0.521046	1.03497	0.928286	0.370699	0.985693	0.441614	0.87686	0.602142	0.390016	0.384223	0.533825	0.509715	0.316525	0.493116	0.568933	1.03526	0.774818	0.300034	2.05134	1.35529	1.97356	2.31212
Papola	2.80159	2.90057	2.20737	2.91687	3.01121	3.17633	2.71104	2.502	2.64471	2.61837	2.26628	2.81917	2.52597	2.18393	2.34357	2.28051	2.74923	2.15202	2.41412	2.75917	2.25764	1.75553	6.67583	2.22636	2.53983	2.09617	2.46585	2.55526	2.46116	2.28407	2.49595	2.20641	1.96295	4.21255	2.52451	2.3233	2.1865	2.15865	2.18288	2.24209	2.29548	2.40981	2.61885	3.01287	2.33111	1.63449	2.27849	2.21569	2.24711
Csnk1a1	2.80061	2.86068	3.1804	2.71791	3.29431	2.82447	2.54643	3.47261	2.56679	2.40448	3.94677	3.19484	2.66783	3.42066	3.30342	3.42573	4.28934	3.22974	4.32316	2.99226	3.03145	9.10287	1.72545	2.76939	2.60622	2.91659	2.41699	2.70378	2.66008	3.10539	2.47417	3.05781	8.35147	2.83374	2.17699	2.37317	2.54799	2.93266	3.027	2.39039	2.63376	2.45633	3.67867	2.49471	3.03913	2.24094	2.36777	2.46968	2.86155
Tns3	2.79527	2.93531	1.79988	2.95127	2.36172	3.20638	4.28717	2.87067	3.89554	2.85144	3.19799	4.60079	8.14425	2.79062	3.30423	2.24318	1.31049	3.27678	3.98917	5.27612	2.69504	6.26028	0.0525133	1.43023	2.17198	2.43044	2.55155	2.13904	2.05253	2.29702	2.14778	3.14754	6.11525	1.13796	2.24779	1.7046	2.67995	2.88698	1.52537	3.10443	3.66917	2.36726	1.21594	5.3571	2.71042	2.35636	1.8152	1.63148	1.29828
Chd2	2.79207	3.8001	3.45384	3.75213	3.75394	3.42544	3.20394	3.37522	3.78962	3.94575	4.46586	3.39067	3.69602	3.33374	4.42212	3.20807	2.74001	3.88397	3.51873	3.66512	3.21899	2.05988	2.42481	2.59813	3.76785	4.86509	3.85726	3.46694	3.77788	3.03065	3.5603	3.04264	2.53728	0.728419	3.1484	3.82537	4.04204	3.56661	3.49986	4.12759	3.89061	3.89101	2.23486	3.74676	3.44646	3.43336	2.73076	2.52907	2.78908
Cyba	2.7899	1.00941	0.922767	0.791966	1.04064	1.39892	0.614023	0.463194	0.787706	0.523496	0.572579	2.05698	0.935876	1.10234	0.836235	0.736497	1.14098	0.974744	1.1113	1.05484	1.46137	0.465663	1.18532	3.23328	0.586624	0.568757	0.902411	1.17315	1.70553	1.57516	0.995976	1.53633	0.707159	0.789193	0.932325	0.815367	0.794781	0.903213	0.828273	0.891029	0.749452	1.28542	1.873	1.29787	0.456647	2.45412	3.10554	4.21413	3.60568
Cyp4a10	2.78801	2.15112	0.522959	2.48484	2.01184	0.950464	1.43423	0.784638	2.99991	1.33262	0.591504	1.77433	0.62216	0.996242	0.57549	0.384585	0.61819	0.725563	0.897869	1.56905	1.35695	1.10667	3.01183	2.46326	0.990122	0.474075	1.90114	1.02882	1.85985	1.32511	1.2834	1.15336	0.539176	0.622238	1.41669	0.538197	0.805946	0.490505	0.479898	3.25602	0.514332	1.91659	0.611976	0.865169	1.25797	1.64106	0.837779	0.808537	0.804627
Ccser1	2.78552	1.02899	7.78072	1.83717	0.733745	1.49105	3.66328	5.09582	5.78137	5.17671	7.93569	1.8195	2.76828	4.75513	19.7622	5.63583	1.1692	10.4691	1.40914	1.97943	1.60813	1.14598	1.54377	1.44928	4.55973	8.55222	1.48137	0.372592	1.05848	1.54479	0.770031	1.21116	1.5089	0.298349	4.45623	5.26577	20.3987	5.82183	6.48668	5.08004	6.5881	1.89963	0.584825	2.26764	2.23427	1.31089	2.79246	2.34376	2.11542
Myh9	2.78436	2.12408	3.76412	2.30184	1.80536	4.28746	3.57472	2.49382	2.70205	2.37243	2.01174	3.29689	5.85765	3.64989	2.95233	4.55734	3.55281	3.40546	6.48951	4.1187	3.35818	10.0583	3.20752	1.94033	1.95297	1.84228	1.13116	1.14086	1.40833	2.07646	1.01859	5.18475	2.98345	2.56208	1.73137	2.69218	2.09669	1.89231	2.6817	1.08909	1.23626	1.535	3.3099	2.85578	2.59455	4.1685	0.965402	0.787626	1.45549
Rab3ip	2.78206	4.57004	3.79957	4.89177	5.05423	1.22355	4.40337	2.47277	3.95899	4.39979	2.33653	3.40023	2.53416	3.19608	3.3075	2.97423	0.809535	3.3961	1.63528	3.19929	2.5965	0.481922	0.40215	2.75778	4.76367	3.3775	5.37441	5.49368	4.69507	3.04524	5.64017	2.59093	0.794497	1.67348	4.64071	4.37759	3.0094	3.02953	4.32035	4.87866	3.42849	5.21618	0.888493	3.83503	5.52	1.80042	3.94274	4.30717	2.91808
Ptpn13	2.78131	3.49754	3.08252	2.97225	3.76942	1.47982	4.43962	2.61469	3.96017	3.54576	4.01412	4.11516	8.44753	5.20799	6.13725	7.18222	1.00562	5.23435	2.82566	4.75839	2.47342	3.05921	14.6081	2.05786	3.18023	4.68381	2.98044	3.96855	2.61926	1.89575	3.35093	2.41195	4.60061	5.54169	3.86638	5.71754	7.06624	2.6973	1.79009	3.04368	3.61129	2.77436	0.770016	7.98974	2.84284	2.02013	2.25535	2.83994	2.05205
2010111I01Rik	2.77002	3.139	8.40093	2.96281	3.1326	6.07569	3.21031	5.86832	3.47263	5.76362	6.94811	2.92532	3.83153	4.65235	5.46635	5.3732	11.2004	6.72365	4.58898	3.2883	5.4072	21.4078	1.25206	2.32903	6.43323	8.58962	2.52791	2.82852	3.19853	4.80593	2.6472	4.85666	33.3686	2.73382	5.48752	7.29398	6.25357	5.50534	9.71154	3.27919	9.59458	3.0258	11.218	5.97019	3.67167	2.4197	2.47527	2.0919	3.68486
Abcg2	2.7645	3.43197	0.55692	3.72161	3.07596	1.22037	2.16464	0.520113	3.00318	2.48221	0.763598	2.39371	1.97761	1.59842	0.901186	0.687446	2.45291	0.733292	1.91828	2.4377	2.65493	0.748659	0.422253	2.86437	2.43707	0.476008	4.43914	3.52014	3.89032	2.57981	4.01387	2.47907	0.480443	2.71717	2.33644	0.468058	0.874409	0.926423	0.410913	3.97424	0.879906	4.83873	1.81159	2.89866	3.77996	1.88623	3.51235	3.83176	3.03191
Ptp4a2	2.76095	1.8655	2.04113	1.70939	1.98121	4.27949	2.42048	2.25977	2.12624	1.87169	2.60356	2.69899	3.25178	2.38287	3.22828	2.73207	2.87783	3.16776	3.03429	2.86448	2.75982	1.57731	0.823304	2.18609	1.28106	2.35002	0.895508	1.09954	1.47969	1.79738	1.08281	2.05289	1.61641	1.60634	1.68821	1.3573	2.21431	2.01016	1.09683	1.09225	1.88919	1.11226	2.05086	2.19729	1.2836	4.07626	0.955848	1.02277	1.59728
Serinc3	2.7609	1.2023	2.559	1.02792	1.29459	4.08553	0.882532	3.34454	1.25196	1.81894	3.96381	2.07076	1.29023	1.54258	5.19579	1.26118	3.57577	4.16712	1.74953	1.59838	2.65902	0.843025	2.18438	2.81735	1.38749	2.42088	0.542175	0.619673	1.27434	1.74759	0.54179	1.71454	1.17164	0.292029	1.02357	0.716803	4.42405	2.95644	1.41999	0.478733	1.94891	0.762934	2.72482	0.768251	0.976387	4.15076	1.12955	1.48871	1.93331
Egfr	2.75991	6.16613	2.04906	5.36351	5.91999	0.945009	6.75165	1.93929	4.20917	4.18646	1.28609	5.07287	7.35496	2.62684	4.49122	1.72722	0.570742	1.92326	3.29664	5.49038	3.02941	0.87872	2.06836	2.61284	3.90897	1.35265	6.07783	5.40477	5.03382	2.97419	5.89774	3.41895	0.536133	1.22888	3.77619	1.4034	4.23307	1.38968	1.59814	4.70743	1.07823	5.83537	0.892703	7.27482	6.66736	1.4369	4.25438	4.42827	2.88464
Tlk1	2.75067	3.60668	2.0379	3.54735	3.96353	3.05426	3.70223	2.05174	2.97451	2.722	2.2558	2.9544	3.09324	2.43961	1.97787	2.04295	2.26727	1.94144	1.98234	2.63214	3.04579	1.71188	2.74495	2.54373	3.06395	1.97489	4.3445	4.90569	3.90193	2.83324	4.78274	2.32638	1.62852	0.976641	2.53197	2.02988	2.21388	2.44277	1.95478	3.51805	2.34366	4.67653	1.73569	3.40328	3.41982	1.67249	3.12565	3.67029	2.69569
Gabrb3	2.75046	4.26848	0.266021	3.58424	5.95304	0.582347	2.82273	0.377384	1.25861	2.81304	0.503272	1.22347	1.28583	2.06112	0.404355	0.229074	0.330161	0.159465	0.982437	0.580317	3.13805	0.366594	0.180923	3.11771	5.21802	0.468992	8.75013	13.8169	8.63834	4.95265	12.9116	3.05717	0.655601	1.56795	4.15402	0.560175	1.38961	1.35259	0.682906	4.87247	1.96818	7.97718	1.30676	4.32108	8.39674	2.1283	4.24276	5.48383	2.90777
Aco2	2.74296	2.32525	2.24217	2.45574	2.62363	1.56973	1.87545	2.18503	2.00656	2.12028	3.28929	1.64676	1.16487	2.13091	1.30657	1.80728	0.996122	2.28354	1.39284	1.49073	2.09543	0.752299	4.11404	3.92305	2.93657	3.15004	2.61447	2.92285	2.98651	3.10878	2.78759	1.96875	1.1275	6.77256	2.98509	2.92744	2.28684	2.54424	3.45675	2.34486	3.27257	2.6079	1.7499	2.21133	2.44198	2.3782	2.72324	2.44148	2.21008
Mbd5	2.74222	3.28995	3.77907	3.21547	3.37373	3.45511	3.0432	4.17292	2.96418	4.07829	3.54429	2.80776	3.02523	3.96138	3.97004	3.33612	3.71337	4.58688	3.59391	3.05363	3.78132	3.70054	1.11827	2.37919	4.05441	5.02063	3.80251	3.48526	2.85709	3.14137	3.65396	3.51532	4.50905	0.501646	3.55798	4.36576	4.51806	4.3343	4.67069	3.87797	4.58589	3.76422	3.98425	3.53409	2.92186	2.41394	3.27782	3.18639	2.98618
Sema5a	2.73738	2.12047	3.19445	2.10346	1.28474	1.12007	4.94271	0.814351	3.2341	2.98155	0.792259	2.89809	9.2414	3.41864	6.60389	5.71539	0.607477	2.46171	2.46689	3.99956	2.21105	9.01903	16.8172	1.51447	2.52812	4.0621	0.904622	0.769523	1.29144	1.0043	1.03592	2.12767	16.395	5.36886	3.89472	7.5567	8.70136	0.600888	3.56969	1.47545	0.787701	1.07396	0.34514	7.95397	3.55569	0.443836	0.963738	1.25455	0.939293
Tet2	2.73421	2.55556	1.74895	3.84738	2.06096	2.44406	2.44954	1.69428	7.72452	2.38798	1.64114	2.62097	2.04855	3.14212	1.67785	2.16708	1.51095	1.4403	2.19749	3.12467	2.83012	1.11191	0.568453	1.72484	2.39777	1.54743	2.89928	1.82339	2.76034	2.10322	2.44641	1.63629	1.27388	1.25798	2.68194	2.06112	1.53853	1.75415	2.01794	7.70082	2.10016	4.08971	1.36908	2.63773	1.96316	1.72714	2.22429	2.29246	2.2688
Suclg2	2.73263	3.45933	2.6207	3.35266	3.17232	1.80621	2.28184	2.96899	1.77753	2.82014	4.17438	3.0011	1.88235	2.40208	1.68991	2.18414	1.0986	2.49061	1.36616	2.26976	3.06742	0.976125	1.02392	2.5832	2.71714	2.20636	3.19359	3.32241	3.2192	2.49774	3.66348	1.58331	1.08898	1.27632	2.53596	2.49298	1.93855	2.85005	3.38831	1.61034	4.37716	2.68256	1.43753	2.30867	2.46416	1.80571	2.81381	3.30253	2.44577
Dennd5b	2.732	3.34399	0.965298	3.43602	3.73521	2.10948	3.13895	0.940121	2.92074	2.77617	1.37421	2.24287	1.58916	2.43599	1.81809	1.19435	4.30919	1.52386	2.6527	2.05493	3.42952	2.30153	1.41498	2.58307	2.95124	1.19183	4.31632	4.26233	4.02654	3.54487	4.69372	2.90532	3.10196	2.33811	2.59504	1.04193	1.56745	1.04549	0.895887	3.93294	1.7182	3.8936	4.68515	3.31122	4.84575	2.69829	3.5278	3.6766	3.43921
Galnt18	2.72503	4.77442	21.6496	5.99864	1.99216	1.26205	6.67108	3.90561	6.10496	11.1674	2.60447	3.44177	3.70879	4.72507	8.3986	5.98669	4.23731	12.0869	1.6441	5.61338	3.74414	0.714665	0.558374	1.8127	9.45228	8.2996	4.76602	1.02786	3.42532	3.01705	3.78579	2.38917	0.422915	4.24859	4.54936	5.51188	8.11091	1.89403	23.3783	5.18988	2.35145	5.49491	2.58555	3.48219	6.65424	1.75981	4.43624	3.28717	3.49208
Phf21a	2.71766	3.326	4.41374	3.36435	3.54194	6.02121	3.37476	5.24252	3.61638	4.71431	4.548	2.99996	3.63478	4.31807	6.14186	3.72102	5.66144	4.56167	5.53992	2.82202	4.34507	4.1086	2.62784	1.90868	4.12387	4.42016	3.36328	3.42602	3.35493	3.63098	3.19571	4.90611	4.73857	1.20899	4.0663	4.68258	4.75688	4.21979	4.87094	3.65267	4.67959	3.37802	5.10753	4.00711	3.092	5.66199	2.53993	2.60838	2.70106
Wapl	2.71759	2.22783	2.0853	2.089	2.13211	2.91286	1.97089	2.42141	2.35664	1.85138	2.46386	2.16359	2.13262	2.0343	2.68069	2.24905	2.15776	2.2157	2.37522	2.41397	2.01867	1.40466	1.55919	2.3055	2.17643	2.4361	2.3023	1.96156	2.14654	2.19037	2.16239	1.68968	2.00389	1.22904	2.44846	2.5918	2.34649	2.20091	2.16916	2.46943	2.59054	2.31398	2.08723	2.36604	2.39044	2.74213	2.11861	2.11795	2.17376
Vps13d	2.7174	4.31183	3.13901	4.51768	3.93243	2.84145	3.27514	3.44503	4.33946	3.88811	3.40579	3.75834	3.22801	3.48208	2.86481	2.77777	3.22305	3.48011	2.66812	4.00041	3.30562	2.30118	1.44026	1.80513	3.21345	3.67588	3.28152	2.99135	2.66897	2.53207	2.94811	2.70382	1.50989	1.15829	2.7789	3.45021	2.53824	2.96195	3.25628	3.68068	3.62435	3.34437	3.06062	2.85725	2.61734	2.54197	2.59299	2.16208	2.13465
Gclc	2.70689	1.84474	3.9312	2.4251	1.10897	1.79424	3.41877	9.16012	4.21395	2.64428	5.27877	2.02441	1.41489	2.79468	1.98318	4.22772	0.774965	3.43415	1.1057	2.20221	2.21557	0.567544	2.32541	1.9138	2.60706	3.29558	2.46544	1.23861	2.30345	1.8947	1.95144	1.43541	0.518356	2.34099	2.37166	1.51043	2.06151	6.3614	3.45861	5.38774	4.37206	3.15216	0.856667	2.18405	3.12153	0.769266	3.47052	1.86373	2.9733
Nceh1	2.70546	3.34467	1.02138	3.34471	2.86113	1.87446	3.64469	1.33387	5.75092	2.11655	1.06575	3.22	3.53476	2.43939	0.817064	0.979556	1.06771	1.24009	1.36407	4.06077	2.8102	1.17738	3.38936	3.09838	1.97428	0.817499	3.02909	2.16614	3.13764	2.45058	2.37424	2.08141	0.467869	2.35822	2.5704	1.07693	1.05291	0.991583	1.25759	5.70667	1.30236	3.51757	1.12665	2.71028	2.76878	2.31268	3.35807	2.71774	2.94458
Hnrnpu	2.70434	2.3753	2.66398	2.16967	2.43054	2.40245	2.70718	2.57621	2.03607	2.7536	3.50868	3.46339	2.40417	2.39071	2.72024	2.96526	2.60025	2.53669	2.37344	2.50899	2.08329	2.35247	1.70926	2.35942	2.03269	2.59325	1.90788	1.7576	2.08053	2.11067	1.79428	2.20448	1.5971	2.07768	2.00099	2.39369	2.2065	3.1414	2.06682	2.0587	2.79364	2.18874	2.14327	2.43365	2.75309	2.53911	1.99013	1.86624	2.18965
Aff1	2.7043	3.35515	5.72038	2.73303	3.61917	3.6242	4.30791	3.55266	2.6989	4.66882	5.08568	2.99787	4.2675	5.14426	8.31494	6.29019	2.2985	7.00701	3.7839	3.39372	2.7638	3.79404	9.35655	2.27732	3.95214	6.96967	2.48619	3.26621	2.14241	2.17712	2.79977	2.66621	3.10426	8.84105	3.98451	4.90056	7.09245	4.00691	4.64131	2.21857	5.50488	2.42121	2.38012	2.92745	3.75892	2.15437	2.3936	2.69502	2.53084
Pum2	2.70419	2.00083	1.80966	2.18765	1.89077	2.87171	2.32144	2.16569	2.02649	2.12588	2.05073	1.96534	2.21948	1.89743	2.69927	1.6522	2.14121	2.37794	2.06935	1.87741	3.23052	1.91449	8.96059	3.18647	2.55778	2.27614	2.91333	2.22319	2.30535	2.96451	2.93286	2.67473	2.16922	4.91892	2.05913	1.83036	2.50936	2.07465	2.13716	2.39447	2.35896	2.88028	2.6583	2.78167	3.01404	3.00124	2.61673	2.90218	2.72582
Serf2	2.69337	0.909773	1.16562	0.904174	1.21674	1.42002	1.02255	1.37108	0.952144	0.787201	1.47091	1.58273	0.894691	1.43357	0.927275	0.954179	1.1479	0.97345	1.17268	1.10877	1.10824	1.28415	0.801451	3.16419	0.851329	0.833743	0.832205	1.26368	1.64202	1.5978	0.972225	1.39982	0.984816	1.66545	1.39254	1.16291	0.874688	1.36565	1.21508	0.811654	1.47319	1.07374	1.49741	1.29932	0.569124	1.61206	2.34963	3.17948	3.20981
Aplp2	2.69324	0.763888	1.4154	0.627954	0.679705	1.20335	0.823317	1.90038	0.862343	1.23811	2.07787	1.10097	0.725604	1.82072	2.8044	1.45086	1.46362	1.98923	0.80315	0.815476	1.20136	0.923236	1.87913	4.33176	1.16195	2.14417	0.677975	0.722405	1.22731	1.85979	0.662766	1.80701	1.60027	0.801449	1.94915	1.72178	3.5652	2.49674	1.75912	0.915081	2.60194	0.676684	2.27142	1.13661	1.01614	2.22017	0.818395	0.800242	1.45502
Fam208a	2.68935	2.09916	1.80574	2.36959	1.78372	1.92993	2.05908	2.08271	2.93758	1.90858	1.88348	2.572	2.63577	2.47773	1.98223	2.33672	2.06291	2.11585	1.72924	2.76821	2.43719	2.04467	1.67153	2.60609	1.89507	1.78899	2.65421	1.37504	1.90939	2.66292	1.7101	2.04684	1.84794	1.35452	2.41665	2.08258	2.01043	1.95829	1.7841	3.32452	2.6104	3.08376	2.25893	2.42346	2.46321	2.2605	4.34124	2.73475	3.84803
Phyhipl	2.68576	5.18169	0.852426	5.41349	4.27366	0.653695	2.43959	0.379215	2.66714	3.42515	0.776353	1.58661	1.20927	2.93197	0.44504	1.85552	0.387095	0.507027	1.06607	1.41862	2.97457	0.334318	0.254289	3.10948	5.31653	0.561333	8.96035	7.53439	6.46501	4.71973	9.46502	2.97348	0.605661	1.24305	4.76543	2.22509	1.32599	1.29423	0.759864	5.37809	1.34243	7.4691	0.919831	3.97399	4.08459	1.5003	4.30043	6.49337	3.37277
Ybx1	2.68523	1.00975	1.08166	0.941215	1.13278	1.81983	0.961623	0.717207	0.725114	0.948497	0.965565	1.21064	0.916698	1.30007	0.697542	1.19134	0.910906	1.08027	1.10075	0.952158	1.40792	0.813318	1.0216	3.7698	0.958003	0.946725	0.875774	1.07835	1.69628	1.60495	0.968086	2.1588	0.945561	2.66538	1.72315	1.11739	1.07138	1.04758	1.27826	0.928832	1.0113	1.13227	1.73151	1.38984	1.17517	3.05969	2.78924	3.35275	2.87882
Brd4	2.68414	3.30115	2.99603	3.24246	3.20932	3.47939	3.52621	2.70669	3.16783	2.47845	3.30059	3.43631	3.47813	2.20167	2.94271	2.64254	2.96658	2.80077	3.09722	3.09526	3.2395	2.26437	0.403551	1.89796	3.0871	2.47097	3.37983	3.27474	3.05564	2.55063	3.19617	2.80012	2.00444	2.14444	2.67152	2.34783	2.4119	2.65576	2.21072	3.33416	2.56835	3.25202	3.13339	2.71063	3.63267	3.66888	2.85222	2.6857	2.6012
Atp5d	2.6841	1.05957	0.983583	0.877959	1.21905	1.49306	0.464988	1.53915	1.00351	0.831094	1.75593	1.96895	0.639635	0.930819	1.46996	1.20524	0.831455	1.39722	1.35625	1.23307	1.19595	0.215677	0.591105	3.35409	0.875908	1.23585	0.922442	1.47632	2.43284	1.69765	1.0801	1.54351	0.861568	1.23106	1.87583	1.19365	1.21464	1.22881	1.33935	0.991123	1.30723	1.37404	1.43506	1.10696	1.0486	2.92471	2.69313	3.44707	3.0782
Folr1	2.68371	3.23916	0.346299	3.07543	4.70192	0.852408	3.00583	0.756672	2.81484	1.95654	0.483472	2.33301	1.38304	1.54766	0.345806	0.387909	0.512802	0.336274	1.17653	1.91725	2.36853	0.242256	0.622439	2.80344	2.62166	0.368611	3.89927	5.28028	4.54304	2.84077	4.25032	1.60477	0.641255	5.02083	2.12365	0.53533	0.924166	0.87344	0.555208	3.70331	0.777581	4.41502	1.11456	2.64051	2.52438	1.62949	3.49882	3.85843	2.83202
BC005537	2.67988	1.41384	1.41824	1.35938	1.30934	3.19508	1.11951	1.35163	1.42335	1.11052	1.41131	1.78298	1.12725	1.57783	1.44396	1.5728	1.15854	1.30154	1.20953	1.6413	1.56818	1.33366	1.33887	2.86479	1.23701	1.0154	1.37105	1.58905	1.79079	1.8878	1.32391	1.32915	0.856564	2.00956	1.52548	1.2771	1.01239	1.65526	1.22797	1.58601	1.39458	1.66659	1.46717	1.58654	0.911402	2.71396	1.59045	1.66359	2.11805
Mlec	2.67858	1.54852	0.711159	1.48522	1.47963	1.0691	1.21818	0.932634	1.10966	1.12165	0.98262	1.64414	0.87095	1.4471	0.702639	0.775321	0.661963	0.979433	1.00954	1.42632	1.38068	0.574753	1.34012	4.39027	1.31375	0.948287	1.63446	1.57159	2.54929	2.47119	1.70134	1.61263	0.571781	1.71172	1.84082	1.0221	1.11739	1.00907	0.903446	1.49084	1.10281	1.72763	1.352	1.8369	1.33732	2.73842	2.17293	2.41569	2.06365
Nckap1	2.67115	2.52734	3.06698	2.72948	2.28315	1.63824	2.61522	2.8697	3.15289	2.74846	2.46771	3.01108	3.46108	2.9271	3.11845	2.84232	3.77955	2.50016	3.01093	3.23129	2.55832	3.57497	0.855062	2.11275	2.25966	2.33108	2.27833	2.05745	2.15308	2.60132	2.17925	2.36606	2.71298	0.382567	2.52377	2.4697	3.0166	2.55138	2.2526	2.32348	2.15218	2.71268	3.33227	2.68181	2.75139	1.26773	2.32416	2.27533	2.09044
Sipa1l1	2.67112	4.10693	1.93855	4.26572	3.54655	1.92641	4.21723	1.86821	3.90418	3.17329	1.44064	2.5354	3.71419	2.86558	2.47939	1.64648	2.28464	2.06418	2.5422	3.24952	2.71453	0.63661	26.4025	2.10069	3.01864	1.61615	5.13087	4.33151	4.09265	3.407	4.67533	3.69793	0.80389	7.48801	2.47108	0.914907	2.15742	1.86193	0.920761	4.64295	1.34946	4.85006	2.16809	3.74976	4.68359	2.34394	4.11319	3.43969	3.2428
Ppargc1a	2.67089	2.89084	6.34962	2.33249	4.67673	0.826589	2.32593	5.29345	1.36152	3.83695	6.13815	1.87999	1.23833	3.73382	2.94812	5.08977	0.803842	4.40624	1.1027	1.30895	2.04045	0.61396	3.9119	2.79994	5.41458	6.40515	3.10875	5.26361	3.29444	2.55961	4.02049	2.11386	0.748641	9.58085	6.09167	9.99072	5.24362	5.89661	7.67587	1.88514	7.24834	3.0534	0.820136	3.08061	3.49569	1.17022	1.68341	2.302	1.4828
Ube3a	2.66652	1.67177	1.77883	1.6712	1.21888	1.75224	1.53812	1.98054	1.83869	1.44984	1.7523	1.76741	1.54908	1.58587	1.89681	1.69614	1.85055	1.57779	1.72548	1.71079	2.17107	1.78432	1.91823	2.21403	1.7474	1.84979	1.89935	1.65413	1.98932	1.53026	1.6737	1.63262	1.61419	0.630056	1.52077	1.70383	1.66015	2.0235	1.8219	2.04085	1.85371	2.10719	1.76974	1.8223	1.46693	1.67436	2.26574	2.14932	2.13002
Slc25a13	2.6647	3.58454	2.39264	3.93725	3.69063	1.38205	5.17886	1.38143	3.53038	3.30928	1.99249	1.83834	2.24312	3.27622	4.15221	3.27232	0.719395	2.06364	1.36995	2.03581	3.07172	0.586872	0.713403	2.29892	3.5951	2.27006	5.02439	5.34921	3.60309	3.05063	5.27677	2.40291	0.437298	0.690733	3.261	2.66232	3.78206	1.61184	1.88086	3.99524	2.51244	4.23659	1.00054	3.22195	5.77181	1.83919	4.52829	4.29037	3.27205
Uty	2.66268	2.60419	2.64342	2.72897	2.72996	2.91942	2.32987	2.90043	2.68122	2.8835	2.87503	2.20718	2.51794	2.27834	2.66018	2.59964	3.10377	2.69202	2.5376	2.39976	2.6165	2.22826	1.06993	2.46432	2.89614	3.3695	3.19266	2.68259	2.89543	2.26213	2.91352	2.30911	3.27292	1.52651	3.09027	2.64056	3.03293	2.78876	2.77387	3.26678	3.57634	3.32381	3.13791	2.59448	2.71337	2.08962	2.92786	2.82365	2.88107
Usp24	2.66082	3.8983	3.77513	3.79745	3.53603	2.33254	2.40336	3.17241	3.14104	3.04928	2.24305	4.32745	3.31032	3.79478	3.15366	5.55973	1.86614	3.43586	2.23137	3.58671	2.33575	1.88205	0.851114	2.13556	2.46556	2.60502	2.3339	2.48828	2.69286	1.73483	2.45274	2.06929	1.57618	3.35194	2.66443	2.66327	2.6845	1.9171	2.6285	2.16922	1.83229	2.50046	1.0809	3.08953	2.93567	1.75684	2.45082	2.79499	2.358
Tom1l2	2.65978	3.68252	5.26921	3.9078	4.59747	1.9578	4.06635	3.60341	3.90573	4.4384	3.51732	2.96594	3.13791	3.45183	3.43985	4.02289	2.94024	3.16035	3.12725	3.61314	3.25746	4.10395	1.92091	2.40469	5.21459	3.29656	3.65643	4.7135	3.14372	3.50054	4.18201	3.28702	5.04425	1.248	5.24313	8.69092	2.99172	4.56508	8.30287	3.47809	4.20829	3.79478	3.09951	3.67407	4.13205	1.01789	1.97252	1.87755	2.03699
Manba	2.64607	4.31388	0.827883	4.35368	3.57488	1.7443	4.38706	1.19138	3.66506	2.78947	1.70347	2.97751	3.76325	2.49399	0.971872	1.02636	0.794121	1.02416	1.2539	3.72187	2.74186	0.811444	0.400834	1.76657	2.5138	0.959118	3.8865	3.37402	2.61817	1.96604	4.11775	1.52993	0.45753	2.19129	2.49769	1.21174	1.16699	1.24526	1.28331	3.05697	2.05806	3.22223	0.601216	2.77469	4.50589	2.29702	2.09967	2.2806	1.63738
Fndc3b	2.64303	2.6821	3.69618	2.95664	2.2421	5.06835	4.82331	2.58116	3.6032	3.79013	2.56861	2.85265	3.23024	3.73762	3.48033	5.2412	4.69317	3.98913	5.8538	2.99504	3.84223	9.25535	0.906694	1.61694	2.38575	2.9365	2.32292	1.73597	1.96225	2.63998	2.02937	4.74277	8.70137	1.47317	2.99427	4.11364	3.16911	2.11229	2.72511	2.31999	2.42372	2.09853	4.64622	3.34558	4.2348	2.89827	1.61477	1.4865	1.89023
Pten	2.63904	2.44242	1.76096	2.12724	2.20054	2.43851	2.15553	1.88065	1.97391	2.02614	1.99299	2.17423	2.4942	2.23353	1.89607	2.38244	2.0585	2.24918	4.82007	2.26395	2.15532	0.817303	3.1745	2.34909	2.06132	2.11992	2.65657	2.65971	2.68908	2.21547	2.94015	3.22631	1.43666	0.284899	2.52221	2.33886	2.22879	2.01672	1.70617	2.32598	1.84352	2.43099	1.70392	2.25524	2.4557	2.47414	2.13943	2.48166	2.20638
Dync1h1	2.63577	1.94073	2.32205	1.80126	2.09858	3.62447	2.10594	2.66001	1.8949	2.1432	2.91619	2.88813	2.41329	2.36791	1.69015	2.15319	2.10741	2.34364	2.36585	2.65913	1.93753	1.88095	4.6769	2.0582	1.28792	1.51682	0.968943	1.16923	1.2467	1.48606	1.04044	1.84318	1.3807	2.55816	1.57237	1.33587	1.55782	1.6269	1.38027	0.917444	1.61234	1.17031	2.12259	1.93225	1.39129	2.20174	0.818004	0.919872	1.04852
Aqp1	2.63061	0.370743	0.157301	0.412694	0.300565	0.791403	0.333669	0.153911	0.715153	0.289162	0.253813	0.275279	0.187727	0.736935	0.230146	0.172025	0.568362	0.181269	0.55574	0.201719	0.562812	0.0554635	0.294245	3.48326	0.822963	0.600983	1.17855	0.775482	1.71408	1.73594	1.04142	0.860396	0.380032	2.38394	1.37631	0.601922	0.646611	0.756687	0.631648	1.57212	0.782819	1.49144	1.22385	1.09444	0.670102	2.39591	1.90493	2.4136	2.17693
Hsd17b4	2.6279	1.69963	1.03032	1.68606	1.54458	1.43267	1.30431	1.55378	1.48711	1.24217	1.15293	1.74483	1.06655	1.11356	1.31525	1.10746	0.763407	1.11841	1.29442	1.639	1.50169	0.357603	1.93393	3.04773	1.31478	1.18371	1.71703	1.60864	2.24886	1.60931	1.69813	1.41108	0.735664	2.7527	1.82681	1.30055	1.39417	2.25742	1.53036	1.56828	1.5316	1.97673	1.30153	1.57829	1.55466	2.90246	3.14508	3.87479	3.1873
Tmcc1	2.62483	3.72404	4.58052	3.95599	3.71699	5.59924	4.52285	5.82067	4.06815	4.95522	6.59118	3.13562	4.22842	4.38814	4.19415	6.00634	7.35044	4.07361	6.71095	4.1513	5.2353	5.88908	0.936421	1.85725	3.75492	4.61773	2.92972	2.99355	3.01546	3.98149	2.97589	5.36729	6.49185	10.9544	4.2095	4.91942	4.24	5.78392	3.98581	3.29636	6.71754	3.14017	5.47041	3.79431	3.01111	4.02942	2.75138	2.67599	3.48074
Wdr89	2.62474	0.869873	0.810227	0.686216	0.752767	1.72124	0.515851	0.928486	0.672486	0.288212	0.932818	1.25747	0.591246	1.32594	0.874551	0.836569	0.655382	0.815043	1.31335	1.00661	2.05939	0.369256	5.23915	3.36356	0.471492	0.417571	0.492424	0.553717	1.26773	1.04534	0.46707	1.14405	0.446646	1.43352	1.0172	0.444891	0.414452	0.643192	0.640405	0.546839	0.593265	0.616405	1.01179	0.492672	0.561528	2.55478	1.46309	1.68025	1.80197
Slc22a28	2.61998	1.31481	0.123783	2.76447	0.523844	0.310569	1.2934	0.236216	2.20647	1.49045	0.151236	0.258914	0.186854	1.54952	0.124519	0.0761161	0.290919	0.0375869	0.458672	0.206349	2.14192	0.242427	0.418928	4.01981	4.44476	0.508967	11.0318	3.22155	5.67796	4.70161	8.50304	2.54418	0.604654	1.78323	4.04144	0.599006	1.08381	1.22446	0.680686	9.57949	1.81433	10.0566	1.26531	2.12391	4.77005	1.50432	8.32691	7.32733	4.8221
Gnaq	2.61881	3.37396	3.10223	3.29644	3.1416	9.62837	4.14116	8.50541	3.60133	3.54141	4.95856	3.48514	3.81002	3.83775	4.52995	3.752	9.98772	3.67541	4.97204	3.75842	6.44562	1.57403	1.36934	1.80472	3.04983	2.80553	2.9047	2.68295	2.20171	4.87443	2.62455	4.96512	2.70947	1.79095	3.3848	2.98955	4.34445	6.04722	2.45535	3.12864	2.98765	2.92679	9.08564	3.31219	3.70756	6.76495	2.95572	2.55088	4.25492
Mfsd4b5	2.6165	2.80883	0.527491	3.25174	2.08577	0.735337	1.94252	0.562192	2.97311	1.34748	0.565164	1.82071	0.739363	1.89534	0.470639	0.520165	0.850539	0.539794	1.04146	1.81219	2.13871	0.483896	0	3.62015	2.06824	0.442466	3.9507	1.96198	3.54209	2.45741	2.84326	1.7833	0.54709	1.71345	2.46669	0.761787	0.878179	0.927062	0.450455	4.03205	1.1737	3.7309	1.27007	1.44657	1.93291	2.18464	4.06114	3.59477	3.09491
Map3k5	2.61579	6.82741	3.17897	6.24979	4.8883	3.76096	5.10599	3.64174	6.6476	5.24096	5.32702	5.56675	6.24694	4.92859	2.02461	5.12544	2.18138	2.59453	2.43261	8.44475	4.16255	2.36049	1.45218	1.59457	2.50043	1.82304	3.11352	2.77179	2.8608	2.85369	2.92138	1.94941	3.9222	0.846896	3.0182	4.00388	1.07398	3.97013	2.50828	3.42583	4.26319	3.22036	2.43467	2.72889	4.02016	3.3089	2.87886	3.09354	2.94849
Snrnp70	2.61091	4.49597	4.29739	4.33902	4.70322	4.49414	4.71466	4.61689	4.78614	3.97177	4.92202	5.08517	4.09562	4.1506	3.74796	4.56356	3.57023	4.45821	4.89434	4.37023	4.11721	2.90397	0.841486	1.82983	3.44995	2.72128	3.05871	4.10162	3.2066	3.15051	3.26398	3.51579	2.18565	0.24695	3.8915	3.55313	2.65401	3.67366	2.51358	3.39528	3.56256	3.39826	2.58633	3.67213	3.35105	2.9808	1.9779	1.75853	2.03364
Sltm	2.60296	2.43947	2.2764	2.50494	2.51628	2.65991	2.31174	3.17941	2.5175	2.75855	3.36704	2.74448	2.50398	3.60699	2.91589	2.86495	2.29544	2.79821	2.01282	2.68316	1.75498	2.42835	3.8249	2.36258	2.34978	2.32787	2.49876	2.19238	2.39092	2.18117	2.33299	1.91087	2.3715	2.49753	2.46807	2.43869	2.87633	2.57432	2.23622	2.41901	2.47612	2.71695	2.49202	2.78445	2.37501	2.10608	2.18136	2.19832	2.42167
Clmn	2.59973	5.21151	3.6341	5.73061	4.44858	1.09712	3.49849	2.58208	4.70819	5.03543	3.25252	3.90232	3.56798	3.74235	4.46928	3.04429	0.780901	4.74018	1.36993	4.85534	2.91576	1.02871	17.294	2.97572	4.38744	4.66435	4.89787	4.05435	3.9006	3.10946	4.45584	2.33043	1.12033	14.3332	4.01434	2.83622	5.03779	3.40816	4.02404	4.13304	3.91836	4.76704	0.817806	4.51427	3.18904	1.65916	3.37922	3.2813	2.51477
Zfp292	2.59918	2.49895	2.93233	2.26428	3.09484	2.70196	2.2889	3.68254	2.36293	2.70226	3.20501	3.12983	2.3932	2.75591	3.10539	2.71747	2.74247	3.10209	2.14199	2.78758	2.40346	1.47901	1.67632	1.61563	2.18102	2.30951	1.94279	2.20238	2.20405	2.22869	2.01801	1.89314	2.3022	0.861916	2.62022	2.43867	2.61509	2.97824	3.08004	2.06044	2.98021	2.2762	2.71719	2.57994	2.41465	2.37236	1.57578	1.50114	1.69468
Taok1	2.59847	2.08079	2.91705	2.25564	2.00258	2.89162	2.75143	2.37019	2.34793	2.17862	2.61116	2.55693	2.6667	2.19981	2.7163	2.30108	3.21462	2.6527	2.80655	2.35314	2.66723	2.59275	1.02944	2.00471	1.94245	2.36048	2.03232	1.88523	2.01402	1.90374	1.96186	2.42152	2.03734	0.808163	1.95202	2.1767	2.68343	1.99907	2.37215	1.94745	2.00141	1.97151	2.48088	2.75682	1.8211	2.33795	1.83644	1.8495	2.22299
Ggnbp2	2.59561	3.58453	3.21071	3.12564	3.16745	3.56569	2.07	2.74646	2.95034	2.55688	2.56427	3.76112	2.50368	3.03284	2.49385	3.03699	2.27386	3.44589	2.35699	2.86482	1.89744	1.76033	0.0525133	2.21813	2.50995	2.51986	2.94169	2.86977	3.0169	2.151	3.13357	2.05535	1.37693	0.208442	2.39231	2.11887	2.20621	2.17059	1.90387	2.75227	2.01022	2.67687	1.89729	2.17474	2.91537	2.04207	2.62648	2.47156	2.60146
Tcf4	2.59089	1.88779	2.23051	2.05139	1.80184	4.21718	2.2502	4.1053	2.36083	2.89934	1.94177	1.92813	2.62352	2.87451	1.7932	2.40637	28.2347	1.82726	4.87576	2.34904	12.7088	1.58886	2.19012	2.04238	3.00056	1.3356	1.72042	1.83242	1.92921	11.8689	1.65667	7.73577	1.57247	2.81051	3.46929	2.35703	1.8024	4.2912	2.15835	2.00344	2.2134	1.46895	27.659	2.63818	3.14561	5.56191	1.5755	1.51699	9.85955
Ncoa2	2.58878	3.5498	3.86122	4.05936	3.34349	4.21576	4.68435	4.6863	3.86615	3.79889	3.25182	3.26651	3.9107	3.15933	3.74906	2.92091	3.8866	3.21684	2.86653	3.57432	4.74795	2.96484	2.26933	2.11201	3.66684	3.61114	4.07321	2.9233	2.9496	3.86858	3.60713	3.33083	2.71889	3.50808	3.14002	3.19202	3.46259	4.81504	3.5151	4.2973	3.8302	4.2117	4.15323	3.19168	4.44141	4.22865	3.76775	3.02361	3.46702
2023-03-06	2.58002	1.72263	1.26221	2.00209	1.80825	1.59411	1.85834	1.37523	2.11535	1.62386	1.50615	1.16531	1.0915	1.55408	1.11924	1.09417	1.63098	1.10102	1.18629	1.36424	1.72961	1.32659	3.30097	3.1897	2.31523	1.64226	3.75837	2.32885	2.69268	2.73263	3.07273	2.11755	1.50571	7.28833	2.38257	1.48798	1.47683	1.87199	1.62338	3.56754	1.76143	3.70955	1.87532	1.76504	2.38462	2.13292	3.16759	2.74601	2.46554
Kl	2.57787	1.35533	1.87645	1.46046	1.60385	0.481658	1.53302	0.665213	0.923811	1.98789	0.588013	0.638466	0.535327	2.17281	0.950428	1.14946	0.595746	4.50927	0.699404	0.451354	1.29684	0.178484	6.20619	7.22883	5.59114	12.3747	3.33925	4.32668	4.39	4.26111	4.01014	2.79027	0.942247	9.26601	5.01564	3.42101	3.41648	1.45421	7.01104	2.65256	2.11807	3.98847	1.87734	2.98261	4.14604	5.05968	3.76365	4.01789	3.12053
Ubr3	2.57017	1.96345	2.15252	2.0934	2.19128	1.853	1.44984	2.22318	2.18889	2.21276	2.24847	1.73253	1.85571	1.57464	2.16253	2.10629	2.90712	2.33461	2.47344	1.96108	2.66254	2.25444	1.8401	2.25067	2.33249	2.31208	2.34368	2.2649	2.33287	2.14581	2.22761	2.31645	2.58313	0.657541	2.1292	2.40689	2.10155	1.9324	2.38987	2.41845	2.17579	2.67017	2.63932	1.89881	2.21943	2.2503	2.5164	2.40762	2.04877
Ppara	2.56707	10.4874	0.940535	8.74216	10.6701	1.04314	3.94987	0.970827	5.15815	5.47826	1.34269	6.10055	2.80435	3.45129	0.902364	0.782284	1.00539	0.744647	1.58741	5.56941	3.99344	0.771089	17.191	2.73165	5.52233	0.315664	6.58957	10.4827	6.79786	4.92637	9.46066	3.59639	0.701765	26.571	4.03566	0.821179	0.972904	1.42734	1.42004	4.62495	2.03276	5.04071	0.85771	2.68717	3.48125	1.5006	5.08713	6.45641	3.48061
Pias1	2.56495	2.06546	2.0515	2.05496	2.01866	3.5281	3.22823	3.79347	2.09848	2.45698	2.50414	1.75217	1.92353	1.74275	1.9246	1.64331	3.21402	1.95152	2.66	1.50319	2.31807	1.60961	3.35321	1.44654	2.36191	1.87631	2.36978	2.04295	1.71556	2.11639	2.33073	2.14486	2.89875	3.46759	2.03836	1.76074	2.19939	3.55821	2.06613	2.24032	2.76676	2.20811	2.8172	2.32178	3.51748	4.20506	2.28169	2.15539	2.08928
Mbnl1	2.56276	1.97682	2.8339	1.79613	2.69017	13.917	2.29411	2.28722	1.75717	2.07037	2.08203	2.10614	2.31554	2.26858	1.95003	2.59478	4.69538	1.94249	3.9436	2.12749	3.70843	2.28934	2.85581	2.02825	2.07549	2.21481	1.75405	2.45857	2.30574	3.33953	2.12324	4.20871	2.16369	2.25407	2.25809	2.74426	2.23967	2.96619	2.17432	1.73721	2.30804	1.65908	4.32954	2.9311	2.42359	18.1874	1.78489	2.32973	3.6485
Gpc4	2.56205	4.97838	1.76886	6.02206	4.29394	0.997578	5.37617	1.46822	5.6828	3.60316	2.62551	2.59057	3.22899	3.67138	0.904469	1.95773	0.580466	0.91669	2.49618	3.25586	4.1467	0.644771	1.64304	2.57014	4.41742	0.910613	7.39741	4.8208	4.51096	3.5279	6.61835	3.26031	0.45214	3.02172	4.52121	1.74627	1.12101	1.68768	1.71927	8.13639	2.30756	6.85283	0.902813	4.26375	5.55769	1.41095	6.63456	6.00726	4.43859
Npepps	2.55829	2.49102	2.80754	2.32716	2.57448	1.88587	2.76096	3.0849	2.29836	2.80975	2.36217	2.66633	3.13767	2.46323	3.15882	2.97511	2.17316	2.75397	2.13682	2.74919	2.15401	1.91876	3.56321	2.05945	2.06311	2.79534	1.66773	1.99888	1.75826	1.54827	1.8009	1.75578	1.85567	1.63734	2.49453	2.3385	2.66278	1.97638	2.38917	1.75966	1.88333	1.64997	1.6532	2.13685	1.88245	1.54168	1.41851	1.39082	1.25717
Nsd3	2.55694	4.22623	2.96663	4.35972	3.77308	3.68087	4.61337	3.53729	4.41909	3.7849	3.44989	3.80817	3.73145	3.90934	3.59044	3.23787	3.57216	3.45876	3.1552	3.85919	3.22074	2.79805	1.29145	2.17671	3.31738	3.1373	3.86746	3.54654	2.97888	3.69415	3.48213	3.47541	2.77631	2.31009	2.8658	2.60157	2.98332	2.98655	2.63208	4.22857	2.68106	3.9508	2.67265	3.30685	4.4938	3.5438	3.29414	2.85293	2.90116
Bcl2l1	2.55407	5.16259	3.21499	4.79999	4.2478	3.27702	3.90411	4.21518	4.12803	4.094	3.61911	5.24542	5.62867	3.56655	3.45449	3.54054	4.84151	3.90755	2.27377	5.74299	4.04942	1.74601	3.93958	1.4892	2.22207	2.23133	2.72504	2.36859	3.12641	2.45736	2.73151	1.63944	0.629396	1.10625	2.35331	1.64325	3.03328	2.72476	1.63248	1.97854	2.23569	2.75667	2.49643	3.28097	2.00746	0.934886	1.9475	1.95711	1.74508
Ldlrad4	2.55174	5.4135	1.60021	4.97027	5.23766	5.82526	5.21206	2.35707	5.47045	4.95386	0.87248	5.27195	8.76556	2.86384	2.17462	1.25885	8.30219	1.61425	5.21992	5.32768	6.72599	1.23972	6.89841	1.81713	4.08369	0.695039	5.37147	5.30659	4.86524	6.44153	5.42832	4.86337	0.604722	9.3238	3.722	1.15001	1.09532	1.63959	1.99208	7.46593	1.07299	5.77651	10.0602	9.19132	4.21632	4.38013	4.87497	4.90799	5.45577
Cdh16	2.55026	1.17542	2.75298	1.05509	1.57898	0.718729	0.837903	1.90328	0.919893	1.49548	2.02553	1.82279	0.904099	2.0046	2.9639	1.83944	1.01624	3.61002	1.07629	1.2987	0.900249	0.411995	2.04639	3.89048	1.38519	3.37968	0.949666	1.65942	2.39557	1.60038	1.18579	1.07873	0.429839	0.448003	2.1592	1.90982	3.36634	1.78996	1.98793	0.802307	2.15717	1.31266	1.04245	1.71799	0.835858	2.1029	1.27336	2.06484	2.13833
G6pc	2.54337	3.40927	0.32229	3.09113	4.64685	0.578995	1.30186	0.515205	1.36602	1.45093	0.544721	2.3908	0.316864	2.07613	0.363544	0.400841	0.508178	0.441315	0.790113	0.965773	1.73895	0.230013	1.06964	2.57225	2.43459	0.355739	5.20691	4.3847	4.24749	2.10971	5.40756	1.15398	0.627036	1.25146	2.44294	0.473624	0.67598	0.900876	0.509549	1.52504	0.731838	3.43902	0.930011	0.994667	1.41986	1.59242	4.97166	6.39082	4.00017
Cd81	2.53859	0.423305	0.531706	0.345718	0.344832	0.670659	0.263046	0.331381	0.436542	0.383972	0.571176	0.759692	0.402327	0.652097	0.446016	0.427112	0.689523	0.531017	1.04961	0.501609	1.26604	0.671763	0.169102	3.01822	0.518945	0.580618	0.495225	0.751487	1.15425	1.33351	0.512262	1.04028	1.01976	2.44745	0.916612	0.845598	0.975326	0.673218	0.807299	0.450507	0.707259	0.883323	1.48842	0.90767	0.693826	1.70634	1.04642	1.53924	1.94497
Fnip1	2.53809	2.24518	0.994924	2.30204	2.04149	3.56371	2.91338	1.86808	2.10838	1.45061	1.67521	1.93839	1.84942	1.95435	1.18905	1.08351	2.02705	1.14027	1.84673	1.50586	2.21624	1.66773	0.583565	1.63202	1.99213	1.08979	2.29737	2.54218	1.61153	2.2934	2.43592	1.8597	1.51754	0.835599	1.78306	1.30581	0.957096	1.63865	1.49009	2.2641	1.71155	1.80313	1.93361	2.47404	2.68976	2.58748	1.98127	2.52757	2.32194
Dnajc13	2.53785	3.0309	1.40431	3.0632	3.25982	2.15721	2.49389	2.05983	2.6883	2.56398	2.0096	1.91682	2.07889	2.03532	0.975273	1.35972	1.73745	1.27666	1.55646	2.10752	2.59893	1.41757	2.80047	2.87351	2.53306	1.36027	3.63818	4.00362	3.2504	2.73083	3.97569	2.20629	1.43504	2.44138	2.38467	1.33464	1.47871	1.80906	1.22548	2.59839	2.32996	3.69595	1.56183	2.55884	3.12913	2.95822	2.84318	3.25704	2.40195
Jarid2	2.53165	4.36959	4.63787	4.41831	3.37285	4.72453	3.29073	2.74871	4.75454	4.56231	3.11927	3.71844	3.0425	2.75434	3.41889	2.47528	3.02562	4.54268	2.7124	4.38736	3.20042	4.07784	0.0525133	2.81194	4.98332	5.27485	4.73355	2.97953	3.75627	3.35723	3.63369	3.06916	5.47273	2.21797	3.89081	3.10827	3.40311	3.0937	6.85859	5.52695	2.83956	4.65537	2.13076	3.5217	3.39038	3.59188	9.24685	7.8491	6.77131
Hectd1	2.52613	1.92281	2.37921	2.21373	1.89785	2.44315	1.83335	2.34664	1.86967	2.31554	2.51531	1.99098	1.60354	2.17388	2.98001	2.25168	1.73316	2.75284	1.81795	2.15847	1.95772	1.06086	4.35135	2.50927	2.51992	2.7513	3.02769	2.16442	2.39177	1.9321	2.4655	1.72789	1.51162	3.20118	2.5173	2.39792	3.11501	2.23819	2.34088	2.37563	2.9212	2.83662	1.80074	1.63268	2.1108	2.74459	2.95578	2.44978	2.49625
Atpif1	2.52565	1.4672	0.944393	1.28224	1.4195	1.63342	1.35949	0.572891	1.201	0.905225	1.05371	1.62307	0.990474	1.27179	1.25359	1.14927	0.454195	1.32158	0.694886	1.39083	1.54877	0.478562	0.382699	2.75917	0.941849	0.817371	1.44439	1.28808	2.07687	1.49474	1.48772	1.16074	0.679808	1.61385	1.5552	1.05551	1.1625	0.952524	0.775402	1.34999	0.925932	1.72532	1.14046	1.01714	1.27111	1.81909	2.80068	3.16656	2.99827
Ralgapa1	2.52527	2.3659	3.50358	2.37337	2.28363	2.56421	2.82446	3.16904	2.82319	3.29754	3.2459	2.89376	2.83231	2.94842	2.75465	3.49031	4.96614	3.25298	2.59037	2.8358	3.38494	3.0956	9.46404	1.96124	3.53037	4.33908	2.34722	1.92252	2.50203	3.02718	2.29204	2.87358	3.65607	3.26729	2.55055	3.9395	3.7033	2.88933	4.60063	2.75205	4.38938	2.45062	5.19723	3.06194	2.48992	1.88968	2.41467	2.34249	2.95017
Slc2a2	2.52494	4.59637	0.59526	3.37626	5.83693	1.11141	1.98896	0.573575	2.0311	2.35805	0.678103	2.9823	2.6671	1.58703	0.750249	0.609575	0.553171	0.484214	1.13445	3.69746	2.19957	0.548099	0.841722	2.95491	2.00085	0.191183	2.26432	6.75	3.14424	2.33713	4.50375	1.72538	0.379391	1.07563	1.71701	0.339512	0.702188	0.614019	0.343988	0.979582	0.814456	1.84695	0.727106	2.47435	1.40442	1.43153	0.824106	1.76485	0.836785
Etnk1	2.51843	1.17706	2.50399	1.11419	1.08975	1.51205	1.23076	4.5854	1.38055	1.78068	1.86966	1.54942	1.23677	2.63218	2.47963	4.00623	2.09926	2.27973	1.83864	1.28015	1.92817	0.657163	0.837944	2.43929	1.71705	2.29535	0.892517	1.31093	1.21947	1.7413	0.974828	2.08254	0.851223	0.99045	2.51494	4.8793	2.26137	5.58126	2.32402	1.18622	2.68656	0.821331	2.43505	1.91901	1.37429	2.01386	0.551652	0.823917	1.11065
Ppfibp1	2.51636	3.62864	2.91436	3.56112	2.57994	1.44684	3.73539	1.91577	3.22195	3.767	1.84643	3.43328	5.17538	2.57574	3.41592	1.90958	3.60625	3.46599	3.16336	4.55499	2.63686	2.54188	3.62919	1.41599	2.50893	2.02455	2.35294	1.78796	1.70255	2.21581	1.96817	2.1248	2.12924	0.998631	2.03602	2.49243	2.14909	1.33153	2.7098	2.16468	1.29794	2.35471	2.4808	3.51916	2.60937	0.808853	1.71843	1.72433	1.99509
Mtus1	2.51567	3.18899	0.63517	3.3302	3.26254	0.520228	3.46327	4.35794	3.4069	2.34277	3.83894	1.51673	1.59276	1.70404	1.91625	0.71552	2.29599	1.23368	1.5352	1.87485	2.77876	1.39646	1.71045	2.04897	3.02585	0.802926	4.60983	4.21772	3.95519	3.45829	4.51412	2.17894	1.33958	2.23283	2.86562	0.672039	1.24264	4.41208	0.458922	4.74856	4.03576	4.51874	2.55057	3.15981	3.49746	1.13741	5.58027	4.64766	3.9085
Ankrd13c	2.5156	1.82594	1.13513	1.92166	1.67944	1.33174	1.71927	1.36906	2.21472	1.30445	1.30198	1.48983	1.15798	1.86608	0.958724	1.2621	1.34562	1.10299	1.4144	1.46781	1.99729	1.08393	1.46932	3.23273	1.93817	1.34557	3.10549	2.66834	2.77227	2.64373	2.90384	2.02679	1.50594	0.681625	2.01539	1.64698	1.1915	1.46572	1.65261	3.36927	1.5508	2.87206	1.90971	1.81443	2.46799	2.23403	2.90814	2.96253	2.65885
Lrrk2	2.51535	3.38631	1.69316	3.82041	3.05489	1.64082	3.45668	1.32553	4.67387	2.38848	0.851836	2.13336	2.05048	2.89418	0.983216	2.10201	1.46464	1.33586	1.86853	2.39526	2.77494	1.2005	5.84099	3.32545	4.01598	1.45279	5.69109	4.25819	4.65582	3.96868	4.8698	2.93651	1.25901	16.1879	4.09343	3.91643	1.48266	1.27717	2.84569	7.83559	1.36963	5.61444	1.99216	3.42184	4.50801	2.189	5.50916	4.84097	4.28573
Sash1	2.51295	4.3868	1.38723	4.50257	3.23484	7.68525	4.33914	1.26394	4.20429	3.77944	1.33885	4.6418	9.49515	2.26552	1.01479	1.71724	6.6017	0.925538	5.12377	6.73206	4.50067	1.07189	1.73738	1.34729	2.03771	0.255389	3.19386	2.00561	3.0031	2.94012	2.80545	4.69901	1.02501	1.13322	1.78482	1.12344	0.59832	1.02264	0.917517	1.81775	0.885877	3.39385	4.3216	4.29088	3.13071	2.33813	2.71918	3.04284	3.10119
Brwd1	2.51248	3.7657	2.86605	3.99925	3.59636	2.11782	3.05665	3.00557	3.97092	3.34631	3.08097	4.23457	4.06838	3.23046	2.83761	3.39267	2.52623	3.25786	2.96679	4.64241	2.86296	2.76187	2.85155	1.97803	2.62286	3.09105	2.60379	2.72094	2.84644	2.21605	2.66302	2.35174	2.43044	2.38929	2.67279	2.984	2.39989	2.39386	2.8019	2.68464	2.83591	2.83894	2.29525	3.31564	2.40942	1.70306	2.78314	2.41425	2.40549
Nt5c2	2.51113	2.93126	1.69356	3.60843	2.53629	1.70129	3.29114	1.08779	3.36419	2.82418	1.70765	2.8207	4.31339	2.39334	2.21834	1.89564	1.26874	1.97941	1.93605	3.86595	2.16399	1.13683	2.84312	1.90646	2.3887	1.67251	3.70277	2.75486	2.95526	2.24663	3.2666	1.69794	1.1137	0.43738	2.09973	1.20071	2.17379	1.00828	0.95677	3.42141	1.70567	3.35841	1.03322	3.86629	2.78599	1.25093	1.97937	1.61264	1.46246
Clic4	2.50821	2.68295	1.17965	3.18835	1.62981	1.60779	4.25993	0.722873	4.56662	2.29659	0.596766	3.44847	8.46054	2.20465	0.757062	1.41627	4.48306	0.81071	1.93463	5.43914	3.27598	1.91956	1.08004	1.3368	1.58083	0.365184	2.68239	1.4207	2.56468	2.36829	1.89922	1.94699	0.861117	1.31994	1.48229	0.632089	0.554801	0.673366	0.852029	3.64772	0.55533	2.32177	3.70353	2.66043	1.81496	0.705136	3.26681	2.70028	3.09577
Nisch	2.50682	3.23149	2.72783	3.25126	3.0315	3.80499	3.4556	2.54537	3.19009	3.21651	3.02637	4.21029	3.33045	2.69785	2.48959	2.51028	3.22144	3.07656	3.69874	3.82888	3.1973	1.56902	1.16403	2.35168	2.54718	2.3012	2.65927	2.73652	2.72923	3.09418	2.52239	2.50659	1.80538	0.434826	2.60147	1.97376	2.1107	1.77792	1.8067	2.31859	2.12002	2.69346	2.57759	2.64078	1.8854	1.68907	2.13915	1.98967	2.11601
Chd9	2.50397	3.25939	1.95874	3.05791	2.6417	4.41976	3.32343	2.58356	2.71371	2.63009	2.10058	3.49461	4.52099	2.75439	2.28058	2.22155	3.2759	2.38908	4.45298	3.90396	3.75771	2.99663	1.52874	1.45893	2.23163	2.23874	2.30453	1.90655	2.07079	2.23343	2.2272	3.60792	3.50856	0.832942	2.40112	2.13757	2.13529	2.27561	2.23873	1.88401	2.27888	2.45616	2.78881	3.99407	2.13764	3.14167	1.75966	1.87943	2.22954
Prdx5	2.50244	0.521048	0.61548	0.525245	0.738851	1.0347	0.553215	0.590164	0.727174	0.615123	0.401268	0.671189	0.331621	1.28348	0.50885	0.483157	0.763377	0.364961	0.957929	0.5118	1.07234	0.109087	0.73306	4.33739	0.835245	1.13873	1.11903	1.50124	1.99458	1.98771	1.07305	1.85824	0.77294	1.08828	1.68191	1.42335	1.05347	1.39646	1.44156	1.34335	1.87413	1.56009	2.05457	1.18441	1.08085	3.00537	4.20476	4.92835	4.61024
Zmiz1	2.50046	4.71588	7.35795	4.49084	3.96763	5.19811	3.08914	6.04926	4.73852	6.75136	6.50079	4.77913	4.79064	5.54207	3.6638	8.93847	5.74544	6.59272	3.61864	5.04274	4.98876	1.18112	3.19881	1.79739	5.92522	8.99282	2.86199	2.20675	2.68456	3.71233	2.44575	3.31146	1.07531	0.469693	5.23231	7.51283	4.12611	7.02746	8.23232	3.19008	7.95355	2.72923	4.1749	3.7623	2.55033	4.14477	2.0156	1.95723	2.4317
Smarca2	2.49969	2.49089	1.59848	3.7094	2.18696	2.05648	2.22178	1.97708	3.38026	3.09639	1.66462	1.37415	1.16417	2.98572	3.94674	1.99299	2.92017	2.23028	2.45348	1.81824	3.12048	1.20011	1.10685	4.00895	5.08392	2.10949	10.0058	3.09824	4.78084	5.05626	5.67548	4.29179	2.72609	2.80905	4.17468	1.85421	2.90051	2.48339	1.59896	8.73189	2.80815	8.35206	2.80681	2.46097	2.44014	2.60649	16.4219	10.0696	10.3765
2810474O19Rik	2.49938	3.68451	3.55459	3.45028	2.70054	3.50587	3.57223	4.44431	4.52527	3.57668	3.1464	5.1741	4.90164	3.71487	4.2209	3.75374	2.07227	4.05189	2.21404	5.14698	1.8952	1.02458	2.1258	1.4396	1.49998	2.06661	1.16558	1.34686	1.26302	1.68079	1.35357	1.60383	0.854676	0.245931	1.40041	1.63355	1.8661	1.95794	1.62496	1.49049	1.22684	1.76167	1.54057	2.60205	2.05847	1.49391	3.43828	2.32255	3.34891
Rrbp1	2.4982	2.73337	1.66507	3.06165	2.43262	6.11411	2.45796	2.07612	3.05372	2.1593	2.16313	4.30475	3.39052	2.21777	1.82661	2.08447	3.36664	1.59856	4.10438	3.46193	3.2169	2.18696	0.773833	1.87566	1.15891	0.917609	1.4335	1.60062	1.90143	2.04226	1.48149	2.96299	1.23593	1.29735	1.16273	1.13474	1.03461	1.20033	0.778069	1.77796	1.02541	1.44761	2.55201	1.53095	1.31218	2.89095	1.31952	1.26082	1.61962
Myo5b	2.48844	5.25187	1.83594	5.77166	3.45283	0.841201	5.98932	3.04928	7.22871	3.88189	4.18111	5.58511	5.83802	3.37468	3.04582	1.97308	0.530456	2.50961	1.61927	7.53286	3.20173	1.9474	11.1472	1.37502	2.8319	1.75879	3.69336	3.01464	3.17955	2.16019	3.16689	1.39548	3.29232	3.43143	2.61021	1.35297	2.34639	2.21456	1.64153	5.50818	4.12899	3.96063	0.48773	5.66853	3.93639	0.759294	3.80586	3.27215	2.47416
Rbms1	2.48623	1.51324	3.97487	1.90914	0.83698	3.72422	3.1809	2.88779	3.2076	3.87026	3.02883	2.67966	3.95514	3.22636	4.69267	3.56629	21.536	4.2561	12.4665	2.72916	7.11744	11.7674	1.80701	2.07635	3.52123	3.70966	2.17416	0.790469	1.57917	8.3229	1.14818	12.4012	13.3805	0.592743	3.87206	3.80999	4.72922	2.67568	4.0082	3.4345	3.26477	2.50661	20.6916	4.38863	3.17697	2.68932	2.92198	2.32908	7.80951
Me1	2.48495	1.53303	0.473838	2.3837	1.4948	1.05549	2.30839	0.609855	2.6034	1.31027	0.670476	1.48505	1.47421	1.07925	0.589982	0.328126	0.472644	0.418035	0.897456	1.7129	1.40526	0.635144	3.93266	2.71645	1.74512	0.446139	3.91805	1.50551	2.99796	2.08851	2.27047	1.43128	0.596178	6.64013	2.31123	0.539852	0.632365	0.942192	0.452434	4.17889	0.948294	4.01162	0.967842	1.61342	2.61828	0.812162	4.434	3.39743	2.79413
Iqgap1	2.48135	1.22858	4.22555	1.02754	1.05732	4.52081	2.24585	2.70436	1.4	2.62858	3.50943	2.05974	1.99571	2.4671	3.65453	4.4478	3.45564	4.5925	2.33716	1.88315	2.15312	7.09694	1.37115	1.9946	2.302	5.23655	0.491324	0.614256	0.80665	1.76834	0.493263	1.98442	9.0066	1.07003	2.24611	2.87564	4.1	2.32222	3.6276	0.675266	2.68368	0.442727	2.73567	1.62151	1.48965	3.89642	0.339318	0.352541	0.805755
Rtn4	2.47922	1.46661	2.70094	1.31905	0.945945	4.05664	1.55259	2.30627	1.81086	2.00239	2.24313	3.09683	4.52625	2.76067	2.19701	4.1432	1.9642	3.00904	1.84614	3.484	2.81447	2.84758	0.250089	0.854088	0.885922	1.64679	0.323475	0.464931	0.526272	1.16384	0.337721	1.36648	1.31539	1.09894	0.744499	1.52124	1.8182	1.13791	1.09669	0.291553	1.41807	0.39551	1.87071	1.77855	0.601812	3.01917	0.286612	0.46954	0.997101
Crim1	2.47907	2.83954	2.17626	2.29602	2.97422	1.68564	2.9355	5.00764	3.1213	2.20122	4.42033	3.28058	3.87534	2.09132	1.75002	2.65171	6.01459	1.33957	3.84271	2.83017	3.35236	25.3873	1.66105	2.63093	1.99725	1.02034	1.92677	1.96768	2.16042	2.94631	1.64258	3.82709	7.41864	3.92113	2.75812	2.36252	1.54809	6.59718	1.78587	2.34642	5.31191	1.96109	6.7443	7.02217	3.12923	2.63161	1.579	1.65799	1.94467
Exoc6b	2.47602	2.87563	5.64261	3.2001	2.65685	4.38421	3.13028	8.89162	3.95859	4.45641	13.1039	4.13336	5.24043	4.47761	5.25093	4.81313	6.76633	5.87108	4.69222	4.74631	4.31605	4.47289	1.95644	1.77432	3.43741	5.13761	2.29164	2.01331	2.25479	3.62705	2.219	4.31453	3.43458	2.57042	3.00238	4.29404	4.75769	7.9824	3.84515	2.30813	10.5151	2.5416	5.48121	4.13669	2.61364	3.30371	2.03877	2.04111	3.15347
Aftph	2.4753	2.49499	1.5753	2.28383	2.50412	2.47397	1.51223	1.797	1.93942	1.92574	1.74347	2.15998	2.09963	2.27913	1.9017	1.74095	1.29863	1.67853	1.87702	1.97865	2.02287	1.27416	0.566868	1.95566	1.98937	1.56308	2.37732	2.45255	2.49085	2.10357	2.48664	1.77231	1.47034	1.42402	2.2163	1.66247	1.47963	1.68011	1.67317	1.9411	1.80797	2.62769	1.64351	2.50047	2.03861	2.76377	2.2025	2.2377	2.27888
Ubr5	2.47497	2.87151	2.93002	2.84438	3.05482	2.7537	2.67712	2.73402	2.58398	2.63745	3.77624	2.94929	2.95876	2.57706	2.82109	2.7587	2.93626	2.7335	3.74811	2.91274	3.03066	3.11461	6.01886	2.35054	2.82082	2.29883	3.08887	3.16025	2.92945	2.61878	3.19184	3.62576	2.40465	11.5207	3.05008	2.7249	2.59488	3.16804	2.76015	3.05618	2.90817	3.22587	2.66298	2.52789	3.23303	2.20556	3.26418	3.29771	2.73403
P3h2	2.47475	3.09665	6.65087	1.79232	5.38571	1.32818	1.99327	1.66423	1.88165	4.7199	6.12126	1.82981	2.24566	4.51282	2.934	4.62971	0.544955	5.3522	2.38321	1.27786	2.88229	13.3982	5.85202	4.37811	8.6307	9.18995	4.55341	12.2245	7.20705	5.25167	8.52901	3.88247	22.8701	3.77566	9.06609	13.3217	8.77109	3.69562	12.232	7.92887	6.19062	4.31985	1.57817	8.68383	4.97093	3.76228	1.68054	5.22031	2.85065
Herc1	2.47326	1.95885	2.27852	1.94615	1.86856	3.44007	2.21723	2.27563	1.87635	2.39821	2.32175	1.73248	1.86067	1.84419	2.89294	1.98875	2.7145	2.42874	2.80375	1.70169	2.44843	1.94179	2.08318	1.89914	2.2513	2.19169	1.83408	1.95012	1.71422	2.67244	1.84495	2.53478	2.21872	1.6493	2.03954	2.37986	3.25739	2.26697	2.43477	2.16988	2.49313	1.98616	3.08915	1.98658	1.88997	2.67382	1.69559	1.65677	2.34953
Ttc36	2.47321	0.591886	0.348425	0.57324	0.571192	0.62019	0.286616	0.364341	0.82397	0.48099	0.53333	0.706224	0.278576	0.754917	0.45598	0.403541	0.555853	0.359142	0.974655	0.483894	0.634692	0.156695	1.27395	4.36957	1.03341	1.18772	1.53701	1.74378	2.87201	2.56938	1.29275	1.63816	0.743318	2.84076	1.98782	1.20115	1.50219	1.07509	0.960304	1.75063	1.23442	2.20215	2.3454	1.4753	0.818192	3.27115	5.6928	6.84191	7.59779
Ces1f	2.47203	1.54869	0.147809	2.84774	0.287968	0.483064	1.63652	0.314146	1.9891	1.27388	0.300051	0.479608	0.23901	1.49894	0.130313	0.0947232	0.375258	0.0618525	0.732027	0.369209	1.93173	0.127549	0	3.80773	3.11233	0.519322	7.40534	1.36844	4.16712	3.24664	5.12495	1.95346	0.648274	1.40498	2.99014	0.785485	0.917106	1.18598	0.641647	5.33964	1.2377	6.21604	1.27369	1.58293	1.85476	3.00763	7.64675	7.34982	5.47135
Rasal2	2.47092	3.24384	1.8312	3.26497	2.48741	3.03971	3.90983	1.77167	3.86071	2.57767	1.5483	3.22752	4.0217	2.58477	2.20487	1.90628	8.45221	1.55827	4.32043	3.56746	5.02033	4.21152	4.17994	1.72438	2.157	1.20886	2.95576	2.5461	2.62162	4.61663	2.79935	4.17561	1.99898	4.44294	2.18028	1.06825	1.53428	1.32063	1.14469	3.42603	1.30071	3.58766	7.67679	2.32678	3.01842	2.07059	3.19299	2.90827	4.72028
Gclm	2.46667	1.24983	0.773548	1.9009	1.12617	0.951048	2.72748	1.31323	2.76799	1.18081	1.03927	1.56373	1.4089	1.11719	0.850444	0.691458	0.470516	0.741842	0.900348	1.91365	1.74469	0.962744	0.256016	2.45548	1.34034	0.572095	2.03388	1.40472	2.47429	1.81351	1.58416	1.18457	0.416719	1.13538	1.54707	0.848895	0.919977	1.02722	0.899055	3.42261	0.881231	2.60919	1.17217	1.90544	1.89577	1.50842	2.75929	2.59962	2.80446
Nabp1	2.46536	2.62182	2.03056	1.94049	3.98403	1.26656	1.22427	0.782818	1.0394	1.78639	0.853046	1.93257	1.09145	1.5803	0.955893	1.60663	0.619313	1.21535	1.04708	1.86144	1.92369	0.74667	2.06845	2.83188	2.00576	0.965576	1.60172	4.52211	2.49293	1.88145	2.72559	1.65961	0.357769	2.27402	1.64946	2.06249	0.843011	0.736859	1.69833	0.699042	1.06067	1.32839	0.78852	2.27057	1.48629	1.98638	0.683502	0.829134	0.514251
Cspp1	2.46512	3.19474	3.14598	3.39185	3.48396	1.84797	3.98275	4.25516	3.47613	2.98386	3.64596	2.82326	2.93675	3.88386	2.84156	3.60081	1.93254	2.9649	2.00107	2.73023	2.95828	0.941321	0.699935	2.12455	3.66082	3.34758	3.74916	3.46972	3.56299	2.62305	3.75099	2.107	1.52995	1.27626	3.57765	3.6387	2.96938	4.19064	3.26237	4.47342	4.01402	3.83586	1.55098	3.11155	5.28576	1.98303	4.04607	3.95948	3.48625
Pebp1	2.46386	0.811578	0.934853	0.73373	0.590604	1.11587	0.757843	1.38059	0.855001	0.564419	0.756249	1.64466	0.669742	1.04341	0.790168	0.909818	1.12768	0.853681	1.27561	1.08618	0.964008	0.375355	0.54826	2.44192	0.52195	0.65996	0.680389	0.869012	1.69563	1.1957	0.756231	1.1268	0.655056	2.10716	0.855439	0.847933	0.640722	1.09459	0.750972	0.686919	0.733467	1.28622	1.17948	1.06663	0.844904	1.51599	1.76123	2.31228	2.09349
Pum1	2.46363	2.6087	2.535	2.63767	2.85854	2.25709	3.2959	2.55146	2.98365	2.94946	2.36973	2.5568	3.05504	2.37196	2.44165	2.39138	2.6867	1.96001	2.6128	3.07065	2.91554	1.68513	0.254209	2.09426	2.5499	2.38963	3.14	3.31978	2.96876	2.36336	3.13216	2.4426	2.31897	1.19865	2.65496	2.31097	2.33475	2.29709	2.52597	3.38838	2.61597	2.97529	2.85961	3.56124	3.40526	1.82915	2.54126	2.40929	2.59664
Ndel1	2.46342	3.13714	1.08872	3.65053	2.79257	1.48888	2.82607	1.23715	3.623	2.14901	1.39628	1.79624	2.27348	1.96146	1.3196	1.02443	2.39286	0.963024	1.60277	2.38443	2.68152	1.23917	0.841722	2.07849	2.85876	0.715738	4.51458	3.84898	3.2561	3.03446	4.25277	2.1931	1.32834	1.47779	2.51671	0.917789	1.17414	1.27686	0.858017	4.77276	1.37941	3.98931	2.0012	2.61423	3.21129	1.72222	3.97742	3.75017	3.3338
Slc1a1	2.46287	3.61987	0.420412	4.1286	3.32894	0.524026	3.33028	0.4622	4.79359	2.23243	0.484549	2.2214	1.9305	2.34118	0.458368	0.925695	0.450624	0.348683	0.72923	2.58373	2.10765	0.167115	6.40819	2.3237	2.61535	0.257737	4.38453	3.43576	4.17552	2.70438	3.89241	1.46003	0.284156	2.03276	2.36492	0.947257	0.730257	0.840249	0.395404	5.43824	0.777254	4.44957	0.804404	2.66268	3.33636	1.0984	4.71923	3.88801	3.42824
Csde1	2.46182	1.21037	1.15849	1.16023	0.978515	2.12034	1.09182	1.51785	1.21946	1.35194	1.41046	1.63882	1.38108	1.51434	1.3419	1.35063	1.5628	1.18837	1.60861	1.41031	1.46205	1.81819	0.88849	2.49387	1.22308	1.15429	1.0383	1.11429	1.5481	1.28663	1.03969	1.37519	1.38695	0.757191	1.20884	1.14387	1.21973	1.29011	1.20081	0.959856	1.0095	1.27643	1.57006	1.21761	1.06179	2.52448	1.23547	1.28247	1.65383
Pcsk5	2.45995	5.62357	0.637665	5.6579	4.61673	1.25182	4.35418	1.0328	3.55685	3.24809	1.01929	3.80989	3.41092	2.25508	1.22681	0.63256	2.14848	0.371225	2.87519	4.08406	3.50637	3.26599	1.98492	2.07331	3.02243	0.261822	5.45474	4.946	4.48416	3.13048	5.9061	2.24628	3.8133	0.755461	2.55455	0.36582	1.2494	0.808367	0.255383	5.04106	0.975174	4.87766	3.2663	3.30661	5.28174	1.52439	4.48801	5.14416	2.97815
Asxl2	2.45395	3.03331	2.24579	3.02167	3.14169	3.54255	2.92212	3.2671	2.99358	2.56995	3.10818	2.86076	2.4955	3.18975	2.29946	2.36046	2.33354	2.74726	2.27077	2.69337	2.8901	1.83661	3.8176	2.42192	2.69217	2.33506	3.20561	3.13012	3.21616	2.22004	3.2297	2.20523	1.96205	3.49245	2.14279	2.12894	2.15814	3.29985	2.2403	3.3928	2.96578	3.25202	1.84954	2.45805	3.70951	3.05706	2.92925	3.2589	2.80551
Eif3a	2.44912	1.43265	1.44111	1.448	1.29357	1.99712	1.64384	1.64755	1.32274	1.15038	1.29083	1.72756	1.51978	1.68425	1.46505	1.1984	1.41967	1.53191	1.58421	1.81338	1.80534	1.12693	1.12358	2.27725	1.15647	1.09144	1.26188	1.35454	1.80334	1.35487	1.33751	1.27127	0.807853	0.708241	1.18099	1.08015	1.11473	1.22595	1.10858	1.133	1.01712	1.54907	1.40328	1.53064	1.19154	2.00221	1.42015	1.36364	1.38985
Arhgap10	2.44838	5.93615	0.468104	5.38381	6.50033	2.31903	5.41605	0.637272	3.95963	3.42959	0.512659	3.14671	3.15844	2.59529	0.749757	0.498188	1.18798	0.499923	3.10604	3.51883	4.20148	1.1855	0.526177	2.57447	4.07532	0.347155	6.68167	7.39441	6.47767	4.37871	7.73427	4.22134	0.521776	4.1949	3.27831	0.5016	1.13102	1.13946	0.356555	5.16507	1.07445	5.72279	1.27015	5.04752	5.68148	2.01725	5.92932	5.54393	3.85939
Tlk2	2.44573	2.9511	2.49495	2.87763	3.01059	2.76183	2.36045	1.86474	2.52453	2.99498	1.92009	2.73071	2.53529	2.08296	2.21255	2.4091	2.2127	2.06553	2.02658	2.79703	2.45561	1.56447	1.51664	1.54979	1.90352	1.55979	1.93974	2.39546	1.5894	1.56805	2.23106	1.77398	1.21718	0.763395	1.9019	1.86621	1.97178	1.73687	1.82887	2.02129	1.56283	1.7375	2.15763	2.5184	2.29424	1.22715	1.39881	1.61149	1.3776
Eps8	2.44131	3.82559	1.28889	3.99907	3.3249	2.17886	3.18671	9.57914	4.04624	2.49108	17.0071	3.13936	3.14544	2.8036	0.726577	1.6515	0.63211	0.711398	2.21899	3.58206	2.38141	0.541952	3.76078	2.433	2.68432	0.34708	4.34174	3.91446	3.20382	3.00626	4.10471	2.46736	0.404569	1.65491	3.42427	1.41198	0.661109	10.554	0.790421	4.7877	19.4095	3.8129	1.1121	2.99951	2.68292	3.96575	3.22073	2.55077	2.37775
0610040J01Rik	2.44107	4.71531	4.97424	4.03317	4.93026	1.49929	3.35917	4.38377	2.08256	3.90878	3.47705	3.10696	3.36406	5.10967	3.98328	7.9144	0.750827	4.55949	1.07794	3.72493	2.79919	0.30995	7.0255	1.49178	3.54555	3.89764	2.59484	5.06614	3.26652	2.1187	4.39756	1.17171	0.463592	3.90026	4.77044	6.74843	3.69313	3.3317	4.24877	0.940781	2.87004	2.85203	0.506266	4.38989	3.14413	0.99556	1.28685	1.91976	1.55451
Hint1	2.4402	0.785772	0.710868	0.58237	0.709715	1.22117	0.349317	0.704151	0.763073	0.547324	0.686372	1.08785	0.534447	0.753906	0.781203	0.492777	0.532857	0.831289	0.826405	0.873785	1.15948	0.247896	0.466226	2.14858	0.521826	0.573159	0.684754	1.03374	1.5292	1.22667	0.724371	1.07042	0.571882	1.01063	0.634779	0.763233	0.73254	0.666883	0.738562	0.645686	0.61491	0.974146	1.00635	0.924162	0.627219	0.988767	2.37175	3.17182	2.84518
Kif5b	2.43946	1.78545	2.23158	1.79735	1.67922	3.0151	2.02202	2.0465	1.8285	2.15465	2.14334	2.11978	1.90758	2.74355	1.88807	1.59408	2.15336	2.07145	2.0703	2.06493	2.0048	3.18419	0.510386	2.62583	1.59036	1.87695	1.64414	1.34311	1.98043	2.21227	1.59199	2.19481	3.18426	3.41547	1.65099	1.76144	2.03171	1.72531	1.54653	1.92959	2.14165	2.10128	2.61406	2.35588	2.07072	1.64003	1.73866	1.61267	2.06952
Rb1cc1	2.43768	2.47909	3.14546	2.50702	2.4972	2.22682	1.78335	2.55463	2.44868	1.93033	2.50897	2.82286	2.45732	2.50991	2.22846	3.09212	2.2371	2.92706	2.2729	2.77884	2.7776	3.22276	1.16344	2.51046	2.39668	2.43647	2.20436	2.25118	2.59098	2.42757	2.2166	2.22531	3.322	2.56812	2.24263	2.83861	2.06319	2.51631	3.41829	2.1112	2.62441	2.21602	2.54466	2.65537	1.84627	3.35832	1.82101	1.82874	2.22158
Kdm5a	2.43747	1.97384	2.09179	2.16928	2.0485	1.7881	1.53333	1.6519	2.06938	1.718	2.29231	2.18546	1.97445	1.57356	1.27757	1.79067	1.41332	1.97036	2.00868	1.98769	1.72773	1.24972	1.41156	1.76869	1.86494	1.76186	1.95758	1.81286	1.93077	1.5253	1.93981	1.61675	1.1251	2.00019	1.61923	1.89937	1.41645	1.51284	1.74479	1.75888	2.05776	1.74002	1.76391	1.62012	1.62386	1.76327	1.68408	1.602	1.77526
Mtdh	2.43514	2.07637	2.04167	1.94673	1.94743	2.95566	1.58859	2.20441	2.04883	2.25817	2.52748	2.45356	2.3371	2.62416	2.61188	2.66222	2.73147	2.46466	2.4325	2.27474	3.26201	2.06096	4.26859	2.49439	1.9555	2.08551	1.8374	1.63033	1.73397	2.30956	1.80849	2.49336	2.62472	4.69521	1.90042	2.11038	2.46434	2.206	2.09543	1.81915	2.28606	2.10934	2.71888	2.03033	1.85502	3.32374	1.82374	1.80151	2.43013
Akap9	2.43251	2.72878	2.38407	2.90603	2.22471	2.56735	2.89506	2.62508	2.74039	2.55578	3.22415	3.4154	2.67368	2.47347	2.83923	2.41136	2.40383	2.51944	1.91425	3.14214	2.34859	1.44939	1.86148	2.44559	2.69385	2.05308	2.96566	2.15593	3.15433	2.55465	2.46802	2.08689	2.10606	3.91119	2.81819	2.44932	2.34101	2.14122	2.6249	2.93362	2.59936	2.87979	1.80471	2.99511	1.90095	1.97349	2.66897	2.00737	2.13019
Arl6ip1	2.43232	0.770985	0.610352	0.822179	0.969657	1.16316	1.84089	0.452433	0.659389	0.672036	0.725844	0.818163	0.451331	0.933128	0.530895	0.701595	0.58624	0.586838	0.691477	0.726105	0.838471	0.264653	0.643698	4.45599	1.0714	0.774441	1.15661	1.34073	1.91746	1.6864	1.26522	1.60822	0.709277	1.19425	1.65218	1.29119	1.00746	0.965265	1.26368	0.811732	1.17602	1.34594	1.09636	1.20578	2.22876	3.25656	2.75131	3.09837	2.95364
Fndc3a	2.43199	2.48617	1.89248	2.58074	2.40087	4.71546	2.288	2.59524	2.62483	2.164	2.31474	2.74213	3.95185	2.7807	2.51028	2.75011	2.27856	1.93293	2.84493	3.24444	3.49233	1.96395	7.51905	1.55957	1.56919	1.64035	1.86084	1.94554	1.76437	2.09342	2.04435	2.38361	1.10129	1.28378	1.53494	1.46727	1.8538	1.98816	1.30362	1.58403	2.45701	1.97647	1.7046	2.32772	1.71021	4.86514	2.11657	2.6318	2.51962
Pikfyve	2.43128	2.53048	1.30953	2.45635	2.54766	1.50097	1.67356	1.45879	1.82967	1.70146	1.3585	2.09535	1.92356	1.66165	1.37388	1.20054	0.998036	1.19465	1.51203	2.16403	1.75342	0.778808	2.00526	1.51219	1.69192	1.18526	1.97965	2.68268	2.06561	1.64749	2.50316	1.39878	0.966983	1.92137	1.44691	0.950357	1.13818	1.04251	1.15827	1.61641	1.54925	1.96278	1.66267	1.77143	2.31382	1.16801	1.67789	2.02381	1.66099
Kdm2a	2.42786	2.22001	2.45412	1.98689	2.25354	2.83822	2.16764	3.01891	2.04032	2.27637	3.09829	1.99727	2.352	2.22061	2.6197	1.97327	2.49478	2.63494	2.82304	2.27583	2.19542	1.92402	2.77759	1.90486	2.37309	2.6134	1.83123	1.99906	1.8258	2.24205	1.97562	2.45816	2.12253	0.68605	1.9672	2.1852	2.7421	2.58263	2.4567	1.81026	2.43847	2.07345	1.81555	2.50854	2.48248	3.15411	1.83652	1.8964	1.86944
Rreb1	2.42648	4.23972	1.94917	4.31393	4.22076	9.46634	3.94611	3.35233	4.34354	3.04367	3.14526	3.34729	3.67778	3.47756	2.08717	1.82003	3.69821	2.07293	3.68753	3.77403	4.89156	3.29718	0.736695	1.83148	2.84528	1.90767	4.13962	3.55674	3.6502	3.80703	4.01935	3.84488	4.95312	1.42201	2.811	1.75108	2.00635	3.01488	1.82724	4.32085	3.20569	4.05692	3.46458	3.24352	3.67263	7.24994	3.98845	3.93848	3.63517
Fhod3	2.42582	3.96626	5.75442	3.57567	5.16925	0.92773	5.4091	3.14391	4.37319	4.87358	3.62611	4.44506	8.64638	3.47151	4.66532	3.32904	0.763565	7.61545	1.3775	5.35227	3.13611	1.87162	6.27196	2.09595	6.59658	7.99627	3.17338	5.76556	3.59853	3.13773	4.03381	2.18551	0.544432	7.68356	5.53158	7.62229	8.93503	4.73836	10.6523	3.81721	4.29932	3.05012	0.722312	10.3377	5.15616	1.52847	1.61624	2.35343	1.67996
Dapk1	2.4254	3.47114	5.33435	3.63998	2.08222	4.67523	3.21828	2.25015	3.49391	4.21654	3.30997	3.38045	3.2024	3.26289	1.67481	4.1019	0.930317	2.75513	4.26804	4.21022	2.2425	0.519823	1.11472	1.48846	3.90613	2.52853	3.02529	1.65816	2.90011	1.92581	2.55732	3.20064	0.365753	4.25984	3.91666	5.56834	0.89919	2.22191	6.9857	3.01999	3.264	3.35009	0.775647	3.20291	2.71475	1.35012	2.04859	1.77967	1.5443
Hmgcs1	2.42426	0.931962	0.532201	1.09611	0.83501	0.837732	0.936292	0.645593	1.1941	0.770973	0.469157	0.801993	0.427725	1.35046	0.515654	0.690922	0.415148	0.476996	0.805493	0.564172	1.43736	0.512556	0.403471	2.87079	1.20949	0.593812	1.65555	1.07439	1.9144	1.60668	1.3579	1.13657	0.267258	1.5453	1.44314	1.17359	0.760522	1.3034	0.740217	2.09054	1.20613	1.93196	0.984937	1.36754	1.26371	1.79293	4.30995	4.12422	3.51435
Podxl	2.424	0.140237	0.172614	0.0804548	0.230015	0.686073	0.0767782	0.103737	0.098119	0.171798	0.245533	0.202535	0.143987	0.341619	0.0563828	0.1286	5.42387	0.0563833	0.541826	0.131156	2.00733	17.059	0.963829	4.63825	0.363911	0.322703	0.220091	0.389482	0.74984	2.70378	0.262965	1.83902	28.6811	1.09278	0.70735	0.303727	0.338129	0.494645	0.378131	0.192642	0.307716	0.42811	6.19326	1.09869	0.280129	2.30046	0.0509851	0.0666759	1.55781
Numb	2.4222	2.91262	2.18463	2.884	2.89498	2.74254	3.5032	3.61612	2.86688	2.60614	3.64376	2.22406	2.63049	2.42129	2.50571	2.2066	7.60529	2.4292	2.20649	2.41346	4.08636	1.55531	18.1017	1.70179	2.70625	2.09459	2.9564	3.03274	2.3117	3.66502	3.17735	2.65678	1.54672	4.23196	2.55126	2.34791	2.75452	2.55216	2.12073	2.95156	2.98455	2.58699	6.22344	2.36832	3.26961	2.10675	2.38615	2.51417	3.09676
Ccdc50	2.42132	3.60827	2.09425	4.0847	3.26576	2.60305	3.91328	2.49891	4.36393	3.35028	2.30398	5.01846	5.56176	2.87606	3.60433	2.88937	2.0152	2.56783	1.90825	5.22852	2.4044	1.4272	4.81554	1.79612	2.38666	2.02154	3.06711	2.87363	3.36612	2.1621	3.01208	1.54078	1.07049	1.01811	2.46361	1.7919	2.82529	1.90039	1.24342	3.04123	2.06399	3.50237	1.27994	3.93576	2.93138	2.49235	2.67996	2.44284	2.1019
Aldoa	2.42006	0.740076	1.00298	0.613013	0.649831	1.38137	0.451619	1.41081	0.528019	0.430309	0.993172	1.3053	0.597204	1.35482	0.957638	1.07	0.795083	0.990088	0.996139	0.830143	1.29347	0.780585	0.195267	3.36845	0.637938	0.977524	0.455423	0.849023	1.19225	1.57663	0.566759	1.45481	0.529156	1.0508	1.4892	0.841828	1.01474	1.28708	0.796708	0.385467	0.836462	0.648869	1.26421	0.984447	0.712926	1.82204	1.21546	1.57631	1.7497
Ptk2	2.41984	2.52559	5.49759	2.40161	2.2353	2.1973	2.76608	2.79929	2.7113	3.17742	2.99062	3.0141	3.29033	3.12556	3.16244	3.57925	9.81577	3.69106	4.27655	3.21484	5.19036	2.71823	6.30443	1.76134	3.3606	3.53691	1.76776	1.7528	1.79659	3.90364	1.81275	3.71517	2.24737	3.08748	2.76722	3.67735	3.14684	2.76658	5.90559	1.81358	2.97773	1.69307	9.98034	2.51914	3.15179	1.94358	1.61217	1.55129	4.08847
Wdr33	2.41574	2.31388	3.01827	2.52906	2.50966	2.63001	2.59164	4.33651	2.28318	2.8171	4.00512	2.20367	2.4545	2.66845	2.65661	2.55586	2.66664	2.43257	2.54851	2.38366	2.70241	1.76296	2.72238	1.99886	2.69556	2.80195	2.70478	2.23875	2.76879	2.21511	2.51003	2.49867	2.63378	2.62998	2.72052	2.77696	2.35138	3.86709	2.82706	2.73517	3.39311	2.767	2.55168	2.61163	2.20183	3.53998	2.85654	2.41374	2.17249
Rhobtb1	2.41471	5.40046	0.5836	5.66408	5.81466	0.957011	3.73185	1.40529	3.69552	3.46222	2.17044	2.91612	2.95202	2.02209	0.803807	0.680332	1.15425	0.525109	1.90264	3.64031	3.16958	0.443504	0.778931	1.55069	2.38025	0.369477	4.50481	4.90273	4.43096	2.50946	4.90601	2.29712	0.446312	1.35225	1.91429	0.288729	0.52365	1.59882	0.349832	2.61217	1.58471	4.899	0.923672	3.38671	3.38387	1.6954	8.50444	8.83773	6.21603
Rhoa	2.41053	1.81416	1.34078	1.73257	1.62313	2.09661	1.55657	1.23321	1.95078	1.54716	1.43938	2.54915	2.32658	1.99251	1.45492	1.34146	2.329	1.41084	1.79197	2.59866	2.16041	1.43437	2.99024	1.9094	1.08129	1.00958	1.17708	1.29515	1.40866	1.67799	1.13303	1.51482	1.50879	1.01158	1.18445	1.0916	0.940579	1.27778	0.96759	1.1284	1.32427	1.17821	2.04334	1.41225	1.22114	1.97729	1.61062	1.69129	1.73289
Cat	2.40773	1.7252	0.391457	1.78347	1.27527	1.03788	1.0141	0.486319	1.51629	1.13784	0.605295	1.04884	0.664781	1.15998	0.533175	0.476709	0.643226	0.460912	1.01446	1.28133	1.34069	0.714672	0.81441	3.44191	1.67035	0.799879	2.9017	2.32595	2.55527	2.50063	2.49159	2.08174	1.18285	1.12251	1.83244	0.915195	0.918641	0.908516	0.990223	3.19564	1.35251	3.28342	1.48021	1.4169	1.98063	3.02728	3.47291	3.49118	3.11883
Clcn3	2.40477	1.7504	1.96612	2.14844	2.00909	1.76781	1.9522	2.63648	1.54197	1.59855	1.97747	1.4607	1.19096	1.8328	1.72224	1.6065	1.26231	1.61382	1.24501	1.33085	1.62029	2.18994	0.161565	2.75153	2.29316	2.20666	2.93711	2.24116	3.05334	2.0348	2.78034	1.51028	1.41773	0.596819	1.88085	1.99328	1.76776	2.9118	1.86007	2.49471	1.69216	3.38753	1.85877	1.54821	3.06921	1.87996	3.63516	3.53935	2.86924
Erc2	2.3982	3.13103	0.483961	7.02462	0.678207	0.898643	3.84098	0.970731	4.679	3.43671	2.9303	1.99409	4.24594	3.13245	0.824356	1.20626	0.591936	0.552528	2.14017	3.80043	2.95691	0.362514	2.52237	3.19886	6.20757	0.69477	15.4639	1.35905	6.70669	5.50873	8.16476	3.89116	0.618118	1.78094	6.32993	2.56625	1.78596	2.43659	0.603103	11.532	3.9118	14.6075	0.974872	5.14848	6.45692	2.67798	16.8859	9.93036	9.45815
Dmxl2	2.38936	2.38585	1.04754	2.48316	2.44406	1.11439	1.65277	2.09443	2.97504	1.78785	1.78499	2.31129	2.1105	1.43373	0.940617	0.809185	0.782177	0.695339	1.2468	2.36419	1.75835	1.00746	2.23751	1.47138	1.46136	0.699053	1.91183	2.55636	1.91847	1.32985	2.20591	1.37203	0.990065	0.336746	1.38824	0.6709	0.939066	2.36578	0.62284	2.01724	1.67539	1.54401	0.825139	1.56912	1.10244	0.541239	1.17355	1.36285	1.09912
Klf6	2.38308	2.17341	1.57863	1.86336	1.50133	2.15361	2.67151	1.21411	2.53743	1.52044	0.883821	3.94646	5.35022	1.80307	1.51357	2.61947	0.929321	1.41685	1.608	4.80403	1.17787	2.41105	1.51053	0.452923	0.228797	0.178861	0.139436	0.279487	0.313898	0.255363	0.21693	0.403134	0.786603	0.118785	0.304063	0.358777	0.41886	0.464636	0.147535	0.0875903	0.274778	0.335508	0.4638	1.59174	0.403505	0.749164	0.206779	0.234313	0.197064
AI314180	2.38306	2.35552	2.46387	2.2964	2.01436	1.998	2.3158	2.63539	2.40123	2.53454	2.72211	1.92657	2.28257	2.17716	2.85073	2.57232	1.94086	2.59056	2.23333	2.33771	1.92107	2.28416	1.19004	2.00912	2.65789	3.51679	2.4622	2.15212	1.99975	2.11345	2.27457	2.16452	2.25382	0.496863	2.46042	2.69602	3.26593	2.79292	2.77779	2.6719	2.79441	2.33281	2.34635	2.67778	2.23874	1.3525	2.50646	2.21717	2.36921
Hnf1aos1	2.38044	4.07347	2.87761	4.41274	4.89083	0.972164	2.25446	3.62383	4.95373	3.87399	4.70488	2.86339	3.33833	2.57049	0.488382	2.34095	0.497937	2.30831	0.891726	3.00465	2.42289	0.319205	6.77629	2.2413	4.83704	1.60648	6.64006	6.69488	5.77086	4.10524	5.63826	2.21588	0.479536	17.68	4.87437	2.52585	0.675053	4.44157	2.55029	9.22336	5.34697	5.98928	0.712196	4.02746	2.09953	1.12051	3.81788	2.24163	2.20973
Sqstm1	2.37954	2.34701	1.29327	2.32866	2.31901	1.48078	1.83669	1.51184	2.15155	1.79442	1.4424	2.35317	2.62947	1.72107	0.906817	1.55271	1.37845	1.01154	1.56104	2.3516	1.8402	2.07814	0.591368	1.92136	1.28405	0.632481	1.79	1.9899	1.82879	1.42064	1.67265	0.982571	0.950826	0.748018	1.32738	0.989011	0.64167	1.19589	0.739457	1.80193	0.960951	1.81213	1.27501	2.88989	1.01086	1.07839	1.53051	1.38558	1.31636
Ddx6	2.37952	1.73084	1.88509	1.62858	1.5907	3.13212	1.81629	2.00133	1.65442	1.80782	2.28234	1.99247	1.65548	1.46399	2.23037	2.03819	2.65455	1.92597	1.67384	1.73251	2.09769	1.24191	0.749648	2.34692	1.54388	1.66102	1.53452	1.58295	1.61483	2.26464	1.50533	1.86567	1.83469	2.22035	1.84316	1.91667	1.76216	2.01477	1.51572	1.7296	1.70175	1.71546	2.75634	1.47693	1.28411	2.55532	1.41718	1.54192	1.97026
Pbld1	2.37805	3.36439	0.530516	3.54365	4.74967	0.692406	2.13226	0.820407	2.76531	2.47483	1.19089	1.47381	0.676515	1.84445	0.953202	0.247185	0.33017	0.981326	1.01031	0.980862	2.17536	0.191728	1.19461	2.64262	3.74698	0.97074	5.88404	5.70614	4.52784	3.2755	6.04745	2.26098	0.541375	0.923244	3.05425	0.535386	1.14976	1.98038	1.56554	5.4294	1.64678	5.68648	1.03816	2.36387	3.71629	1.89229	4.40002	4.02842	2.79645
Tnpo1	2.37792	2.61166	1.58589	2.43135	2.45971	2.41194	2.53529	3.14475	2.29094	2.36085	2.78843	2.33044	2.55337	2.00917	2.16803	1.8005	2.70287	2.24973	2.80117	2.49255	2.33905	1.89575	1.26238	2.13951	2.3315	1.82999	3.33259	2.60148	2.47036	2.47551	3.15427	2.19013	1.51673	1.69297	2.37262	1.29754	2.1127	2.91064	1.64874	2.67741	3.23496	3.28421	2.15934	3.04434	2.46541	3.25217	2.27085	2.25101	2.34254
Fubp1	2.37596	2.07753	2.18162	1.984	1.88817	2.30952	2.31757	2.79249	2.06763	2.02389	3.08281	1.99791	2.29551	1.93829	2.16314	1.9403	2.4581	2.33678	2.51978	2.03841	1.91805	1.82768	0.776673	1.53217	2.03804	2.37575	2.16913	1.89582	1.82211	1.55587	2.03693	1.96125	1.88135	0.509098	1.95968	2.26728	2.36492	2.90021	1.9578	2.25571	2.88848	2.30461	1.76896	2.12302	3.17401	1.69071	1.91449	1.72771	1.96066
Zfp148	2.37221	2.66405	2.47236	3.04271	2.5822	3.35571	3.34022	2.75715	2.75506	2.63507	3.32858	2.29185	2.52745	3.0427	3.09761	2.40069	3.00674	2.59836	3.05212	2.45161	3.09143	2.54458	2.46956	2.02193	2.46025	2.97836	3.32658	2.69486	3.12918	2.74772	3.00753	2.61942	1.96626	4.26647	2.60444	2.13391	2.67024	3.42784	2.30997	3.0924	3.78025	2.8188	3.10356	2.72998	2.59492	2.94366	3.17148	2.7715	2.79522
Ap1g1	2.37164	2.0486	1.3433	1.96764	2.07505	1.49584	1.8115	1.80814	2.52249	1.87315	1.73864	2.01029	1.86059	1.60645	1.59475	1.51433	1.42248	1.54706	1.52235	1.68026	1.47815	1.57317	1.93414	1.9986	1.72308	1.56795	2.15105	2.17647	1.78118	1.44796	2.10076	1.65785	1.29622	1.46774	1.87864	1.57979	1.79943	1.65045	1.43637	2.41326	1.45935	2.15891	1.45701	1.80901	1.73336	1.81069	1.72418	1.7832	1.63856
Herpud1	2.36933	1.04804	0.475909	1.37812	1.41774	0.810702	0.620829	0.447787	1.15983	0.793505	0.774319	0.795292	0.473194	1.12279	0.36851	0.713262	0.67677	0.390596	0.647259	0.570362	1.25093	0.328666	0.269745	1.87354	0.901479	0.523948	1.50198	1.15472	1.41031	1.04313	1.16363	0.938948	0.40879	1.1755	1.12324	1.21786	0.659518	0.70555	0.539969	1.55878	0.89802	1.41624	0.7395	1.09023	0.638588	1.05574	2.14337	2.34066	1.60393
Ube2h	2.36866	2.55273	2.4792	2.46062	2.5687	2.87468	2.13576	4.81421	2.93921	3.46653	3.02281	2.65233	3.62955	2.52682	6.36585	2.02298	3.53186	4.42327	2.84664	3.23462	2.65248	1.59086	0.0525133	1.88891	2.98114	4.49414	2.30799	2.5696	2.54939	2.23993	2.53862	2.90308	2.62362	0.830069	2.25453	1.74799	5.50767	4.36	2.90024	1.9854	2.89373	1.94533	2.6904	2.93933	1.34928	2.96121	2.08878	2.08531	2.14467
Zfp704	2.3652	3.99746	2.34056	4.32313	3.2903	2.60962	4.64375	2.33271	4.88405	3.57935	1.77296	3.86	4.11961	3.22641	2.23203	2.37746	1.56913	2.3546	1.96617	3.81062	3.15857	0.802511	2.00449	1.90936	2.75888	2.618	3.00652	3.40796	2.9007	2.76959	3.57821	2.15485	0.978194	0.67811	2.76204	2.08783	2.29282	2.21791	2.46168	2.55182	1.7216	2.67719	1.72748	3.72225	4.26236	2.34916	1.88391	2.0017	1.52001
Nsmce2	2.36417	3.41609	2.94305	3.56344	3.53869	4.22759	4.43381	4.06571	3.80304	2.91626	2.88772	2.81334	4.38685	2.66415	2.52048	2.51654	3.0292	2.63828	3.35073	4.09998	2.91404	2.23583	20.636	1.24193	2.62894	2.5386	2.57863	3.00178	2.95059	2.31749	2.73495	2.91292	2.15144	10.435	2.23098	2.31529	2.69397	2.64207	2.38166	2.4116	2.83123	2.39766	2.16937	3.45086	3.56424	2.44048	2.21363	2.33175	2.31457
Ythdf3	2.36383	1.86955	2.24921	2.08868	1.86194	2.55991	1.91074	2.46514	2.21045	1.94237	2.22821	1.91813	1.90974	2.00881	1.98986	1.797	2.57418	2.12147	2.00862	1.98555	1.81521	1.72086	1.74187	2.13799	2.1378	2.35304	2.0758	1.89504	1.74122	1.7507	2.13597	1.95373	1.67547	1.03959	1.92815	2.01912	1.61266	2.4992	2.36376	2.06477	2.28602	1.94846	2.09045	1.73151	1.4778	2.42096	2.06874	2.04822	2.07437
Trabd2b	2.36365	5.21706	12.0213	6.95481	2.55129	1.42604	7.30446	1.23163	4.56228	6.66446	0.973099	5.02128	7.60247	4.79551	2.04691	6.3858	0.832683	7.01341	1.83347	6.23078	3.4906	0.703905	1.36435	2.32552	7.14024	6.2214	9.79294	2.42348	5.73304	4.38119	6.88508	2.88131	0.687011	1.69415	5.45001	5.29765	1.78195	1.93604	6.7306	7.5561	1.60068	9.26296	0.873852	6.14926	8.08189	1.24308	9.67653	10.6092	5.90273
Ppia	2.36268	0.406101	0.404515	0.34707	0.326682	0.724497	0.563805	0.352643	0.372125	0.353856	0.350692	0.497065	0.38247	0.569927	0.400061	0.444767	0.753847	0.379465	0.631059	0.490534	0.713205	0.194144	0.296384	2.31119	0.424278	0.406342	0.297844	0.622497	0.916034	0.867163	0.387549	0.917871	0.461197	0.294341	0.71754	0.458116	0.571548	0.442135	0.564307	0.300719	0.420503	0.51617	1.39452	0.739206	0.724422	1.26809	0.929543	1.1747	1.34329
Hnf4a	2.35693	2.80501	0.209432	2.69097	2.87899	0.613932	1.96944	0.417176	2.70507	1.65795	0.569889	1.485	0.845244	1.40955	0.210094	0.270285	0.451949	0.251688	0.537268	1.29065	2.12008	0.200533	0.841326	2.93394	2.52404	0.323125	4.19057	3.73207	3.5788	2.47684	3.85204	2.03311	0.410766	0.615514	1.95462	0.440926	0.737709	0.77481	0.412447	4.01443	0.775689	4.02997	1.07429	2.01712	2.4322	1.53207	3.75198	3.69962	3.04014
Tmem135	2.35632	2.36219	3.77994	2.46875	2.46858	2.51707	2.26775	2.39745	2.58968	2.81262	2.28201	2.21594	2.21116	3.26611	4.28917	3.09761	1.98216	4.2761	1.97639	2.10514	2.35997	0.924306	0.976864	1.8041	3.65156	4.99626	2.30444	2.24168	2.16551	1.75678	2.18361	1.99538	1.57741	2.68314	3.0118	4.29055	4.61367	2.4185	6.61515	2.04025	3.16411	2.27157	1.67709	2.84626	3.2582	2.42003	2.23703	2.5011	2.24334
Lmo7	2.35344	2.92395	2.78875	2.78786	3.72044	0.691094	3.70384	2.38619	4.09089	3.54331	5.28655	2.20986	2.08842	4.50612	4.12259	5.2655	1.08108	3.40935	1.07673	1.94643	2.80171	0.271171	2.01214	2.64378	4.56989	4.71517	4.23004	5.6414	4.10117	3.31895	4.4385	2.25151	0.649024	1.42029	5.60205	8.10703	5.30635	4.2207	3.75614	6.37143	6.13411	4.59049	1.77241	3.62481	5.29876	1.16997	1.86573	2.44039	1.77664
Xpr1	2.35338	2.92726	1.3646	2.62809	3.16815	2.39667	2.10676	1.20711	2.03278	2.45966	1.895	1.96795	1.75287	2.22696	1.7432	1.63609	1.84733	1.65824	1.8237	1.53267	2.61047	1.14996	2.06845	2.58346	2.68174	2.3355	3.55123	3.58888	2.76016	2.31431	3.68786	2.07706	1.17285	4.17781	2.60337	1.67339	2.13357	1.68448	2.3026	2.96064	2.1646	3.40029	2.11278	2.445	3.1388	1.5236	3.04627	3.23204	2.84057
Gns	2.35312	1.64257	0.756313	1.8911	1.89102	1.8026	1.29937	0.641832	1.54326	1.22667	0.96405	1.73191	0.920431	1.12569	0.792657	0.905515	0.875706	0.58972	1.20789	1.14948	1.96745	0.632386	0.864074	2.49324	1.28642	0.6833	1.65009	2.21519	2.17649	1.74763	2.03805	1.45992	0.702039	0.633718	1.36669	0.748193	0.969939	0.826501	0.837442	1.44723	0.985359	1.77043	0.839644	1.61752	1.12988	1.88495	1.22866	1.42765	1.46708
Prkaa2	2.34889	2.62691	1.67518	2.46848	2.27371	0.532765	2.31458	2.34531	2.14365	2.48548	2.09905	1.78007	1.8531	2.49488	1.88872	1.81295	0.696951	1.69883	0.979604	1.98362	1.56334	1.02969	0.871429	2.31738	2.71083	2.2329	3.13995	2.70716	2.55434	1.93207	3.05562	1.07923	1.48797	1.9835	2.26857	2.15171	2.02227	2.70228	2.31471	2.52477	2.69014	3.03213	0.635849	2.57169	1.79999	1.03658	2.72501	2.85377	2.20382
Etv6	2.34773	3.89654	3.81153	5.14289	2.77367	8.71854	5.06871	3.55304	9.13987	5.25033	3.89507	4.26873	4.82117	3.63997	3.8445	3.30036	9.0724	4.06331	5.19232	5.62569	6.54118	6.65422	2.85269	1.70269	4.44983	2.67415	4.99728	2.0816	3.57107	5.00209	3.0538	5.44171	4.19418	5.47507	4.65756	2.8967	2.6328	3.13177	4.08477	9.5373	3.40034	4.62216	6.61368	3.15087	3.91625	6.3111	6.30475	3.50045	5.43024
Eps8l2	2.34702	4.46905	4.47953	3.9666	4.95432	0.818316	2.6784	3.84895	3.67071	4.46849	2.98371	3.72844	3.22531	3.74752	4.08728	4.15165	0.844748	4.57396	1.10723	4.10365	2.87624	0.566493	0.803561	2.42673	3.96347	3.60507	3.93261	4.20625	4.19705	2.45608	4.09167	1.47446	0.505562	3.19011	4.01625	5.10177	4.28255	3.71629	4.4668	3.15166	2.57363	3.95281	0.871919	3.81249	2.96292	1.47596	2.07169	1.58443	1.31581
Csad	2.34166	1.16819	0.713437	1.85471	1.03549	0.849666	1.39739	1.13935	2.65548	1.23316	0.997134	0.86411	0.760455	1.70705	0.588108	0.736119	1.0567	0.733409	1.08362	0.751976	1.56696	0.331942	1.23964	1.95173	1.57848	0.820866	2.82992	1.17243	2.22259	1.88675	1.62422	1.19876	0.485788	4.1909	1.93774	1.13616	0.871939	1.13182	0.867875	4.50291	1.28915	2.63902	1.21613	1.19653	1.30942	2.03083	1.99373	1.52937	1.59683
Sfxn1	2.3405	2.71008	0.640803	2.55313	2.3378	1.2002	1.64658	0.661775	1.82156	1.77248	0.587403	1.87147	1.28041	1.44679	0.632884	0.624943	0.631009	0.675284	1.29791	1.93663	1.61544	0.448497	0.854778	2.85258	1.18859	0.407461	1.98378	1.86991	1.90986	1.79037	1.84455	1.4699	0.405313	0.468455	1.23337	0.51213	0.671962	0.459538	0.530005	1.57945	0.770443	1.90459	1.1377	1.33357	1.48222	2.07909	1.9049	2.25783	1.88005
Aff4	2.33851	2.14622	2.50141	2.17641	2.18332	2.13274	2.21692	2.5068	2.42139	2.40352	2.51452	2.86099	2.64363	2.24454	2.43458	2.07873	2.3326	2.30209	3.22035	2.61237	1.9636	1.82018	0.105027	2.19736	1.89923	1.87342	1.88066	1.65888	1.54423	2.13506	1.7098	2.37527	2.58334	0.949174	1.6171	1.52201	2.36291	2.57314	1.88259	1.95838	1.79795	1.69001	2.57417	2.29495	2.02314	1.90979	1.73045	1.75904	1.75309
Retreg1	2.33743	4.03356	2.74533	3.82786	4.72622	2.97028	2.6324	2.54276	2.91232	3.2962	1.97539	3.15755	3.18208	2.89802	2.21855	2.56273	0.748448	2.66129	1.029	2.89865	2.59279	3.19216	13.204	2.2926	3.26695	2.97318	3.38535	4.09995	3.13949	2.37263	3.92393	1.36212	2.79925	11.1981	3.02526	2.3738	2.78132	2.84518	3.08673	2.65273	3.21559	3.03895	0.742401	2.71285	2.30032	3.05588	2.66791	2.94581	2.34287
Susd6	2.33741	3.64391	2.34081	3.71307	3.35246	7.43673	3.74928	3.16482	3.81774	3.15383	2.64306	3.35308	3.36953	2.76447	2.22077	2.56161	5.64079	2.64637	4.4422	3.00938	4.49573	1.11447	13.3426	2.49954	3.15505	2.31808	3.93141	3.43149	3.5148	4.04872	3.90345	3.71181	1.32712	4.70226	3.16421	2.79414	2.23513	2.78127	2.90919	3.9579	2.53813	4.15918	4.1377	3.84195	3.48789	4.60315	2.7081	2.80055	3.79651
Rps9	2.33679	0.778232	0.869662	0.649764	0.614843	1.99483	0.523584	0.801323	0.745639	0.612537	0.832816	1.99186	0.614743	0.496199	0.974135	1.01817	0.855949	1.12464	0.77697	1.03344	0.969277	0.473049	1.4007	2.62351	0.389354	0.554563	0.43904	0.622715	0.859377	0.99627	0.478229	0.789059	0.464388	0.881026	0.96992	0.730732	0.642561	0.869761	0.684614	0.47872	0.435102	0.650991	0.686838	0.724884	0.503374	1.94523	1.10994	1.417	1.658
Srsf11	2.3345	2.30774	2.66012	2.3555	2.24886	2.50654	2.46747	3.09131	2.5587	2.73243	2.60974	2.30972	2.16569	2.22602	2.45766	2.51238	1.79753	2.60775	2.34769	2.50512	2.18834	1.4198	0.670579	2.20888	2.5129	2.218	3.01451	2.61084	2.678	2.11892	2.61385	2.26294	1.73943	0.328381	2.42639	2.47266	2.66578	2.68439	2.61389	2.92919	2.09858	2.8703	1.98475	2.33767	2.19241	2.49297	3.10978	2.94888	2.11257
Sec62	2.3326	1.85823	1.41302	1.664	1.72708	1.54957	1.40082	1.33339	1.73356	1.64141	1.66928	1.79766	1.12466	1.66447	1.81229	1.71157	1.12374	1.9907	1.62413	1.21531	1.33074	1.20724	1.11322	3.31911	1.90009	2.0595	1.81075	2.29462	2.73863	1.70117	2.09582	2.12171	1.27869	0.577376	2.09406	2.5255	2.18964	2.22241	2.19013	1.90744	2.14506	2.09017	1.69899	1.83178	1.87359	2.08346	2.3516	2.86483	2.54685
Fuca2	2.33058	0.69409	0.417016	0.647597	0.823827	1.05824	0.541223	0.335585	0.770351	0.669404	0.380066	0.558935	0.357916	0.779455	0.711885	0.20011	0.338328	0.53216	0.52012	0.541511	0.715571	0.0650169	1.67036	2.88861	0.676217	0.56492	0.857335	1.06376	1.47357	1.4317	0.990542	0.910773	0.682766	0.236356	0.749867	0.579058	0.820461	0.687519	0.573299	0.778042	0.739273	1.02663	0.939897	0.884701	1.03079	0.965524	1.74642	2.08921	2.05858
Alpl	2.32748	4.36409	0.181886	3.36536	6.23977	0.522969	1.61853	0.472656	0.447402	2.26281	0.463293	1.15677	0.867611	1.60157	0.380913	0.280973	1.68025	0.213232	0.970991	0.655713	3.00927	0.156282	0.81219	2.22615	2.00109	0.352704	2.57879	4.76259	3.36858	2.4772	4.23769	1.75405	0.330635	4.92898	1.53139	0.202478	0.498315	0.499789	0.325708	0.552517	0.892947	1.74727	1.38057	2.34354	1.41806	1.29548	1.33206	2.16758	1.31555
Plscr2	2.32695	2.19498	2.78553	2.0525	2.19617	1.41007	1.81351	1.13011	1.99066	2.0351	1.63764	2.30393	2.43821	3.00833	2.11938	2.57079	3.84857	2.73231	1.50397	2.19977	2.51442	1.69112	0.201696	2.74917	1.88371	1.10281	2.10335	2.08994	2.25095	2.95382	2.28804	1.45297	1.54188	1.27028	1.75925	1.97707	1.53232	1.10857	1.29043	2.3069	1.03776	1.90381	4.35542	1.57636	1.71414	1.35722	2.41858	2.86447	2.82251
Prkag2	2.32643	7.04192	3.19717	6.14253	8.13118	2.02878	4.63043	3.58874	3.14142	4.92709	2.95929	4.31576	3.50077	3.18463	3.66294	3.23719	1.02098	3.23914	1.81798	4.04708	3.36393	0.773201	1.39174	1.84698	4.44542	3.02475	4.36131	7.46462	4.84516	3.85328	6.66109	2.81643	0.662735	6.09565	3.21363	1.31342	3.52293	3.71685	2.8181	2.54018	3.15868	3.87749	0.912268	3.98563	3.8701	1.51499	2.21497	3.45623	1.68939
Abcd3	2.32553	2.85224	1.86589	2.6684	2.46862	1.31923	2.00955	1.23991	2.38261	2.05746	1.46683	2.03988	1.74345	2.25713	1.74708	1.5191	1.52683	1.72173	1.34254	2.23056	1.86661	0.704662	0.400834	2.71861	2.55566	2.04068	3.15391	1.87731	2.86707	2.3565	2.51058	1.86585	0.841498	1.46028	2.30801	2.19027	2.3884	1.68403	2.41587	3.13957	1.89472	3.112	1.22836	1.70058	2.01059	1.26273	4.23481	4.16981	3.35659
Fgd4	2.32491	3.21308	3.59844	3.27779	3.38603	2.53656	3.75374	2.55611	3.38262	3.51106	3.25357	2.56255	3.09558	3.18292	3.50483	2.96257	1.97029	3.7074	1.76082	2.84579	2.5066	2.19692	0.401411	2.09521	3.73889	4.21484	3.53467	4.1483	3.2435	2.29713	3.79432	2.21528	2.22775	1.07917	3.04742	2.61881	4.30703	3.11887	3.15339	3.3116	3.43278	3.38077	1.50595	3.91882	4.26652	2.3681	2.1679	2.43256	1.86757
Lars2	2.32475	1.28428	1.34061	1.10799	1.31066	1.39487	1.4385	1.48961	1.2775	1.11999	1.56195	1.63129	0.957237	1.15198	0.997366	1.24936	1.2307	1.03617	1.28793	1.39432	1.21719	1.26189	1.43869	7.30441	1.75042	1.40333	1.34911	1.85251	2.14114	2.78051	1.41821	2.43246	1.39363	2.55216	1.85236	1.34963	1.25524	1.34331	1.22396	1.20754	1.62414	1.41818	2.09459	1.71137	1.42121	4.18097	1.19358	1.08545	1.45014
Btbd9	2.32414	3.4103	3.95283	3.2528	3.27002	4.76668	3.97435	4.72865	3.37924	4.41418	4.89457	3.3304	4.78163	4.01486	5.38913	3.61803	5.86587	4.23518	3.37673	3.73969	4.7887	4.66416	2.85256	1.82415	3.31926	4.07403	3.01497	2.85528	3.17214	3.10976	3.00273	2.74603	5.05051	3.35324	3.30904	3.63591	5.82063	4.46776	4.00745	2.6406	4.50056	3.10815	4.33189	4.31814	3.68774	4.89555	2.65173	2.68085	3.07839
Ywhae	2.32214	1.61201	1.83633	1.55307	1.32066	2.28653	1.67371	1.79632	1.6504	1.5394	2.18553	2.09289	1.85691	1.24131	1.94429	1.78765	2.44464	1.92427	2.01993	1.86742	2.53056	2.3265	1.67536	2.09522	1.58862	1.7071	1.36969	1.26574	1.89108	1.98735	1.20234	2.48269	1.65636	0.329085	2.04447	1.66237	2.00564	1.94996	1.69383	1.35251	1.8324	1.4896	2.41168	1.86737	1.71342	2.16853	1.53153	1.65165	1.84482
Mef2a	2.32157	1.5679	2.2486	1.71564	1.48952	6.45516	1.91287	3.33757	2.0654	1.74193	2.65227	2.32148	2.54293	2.11422	2.76943	2.33361	7.12299	2.60642	3.39124	2.20123	4.32453	1.74568	3.22384	1.60893	1.55496	2.00873	1.4674	1.27434	1.53429	3.19276	1.38821	3.02439	1.51528	0.307394	1.68312	1.78486	2.53624	3.33232	1.78364	1.5374	2.64534	1.70689	6.78283	2.38451	1.7954	5.6708	1.67256	1.66269	3.53076
Papss2	2.31384	1.66777	0.322685	2.91609	0.771835	0.482009	2.12949	0.427035	3.39059	1.48257	0.545234	1.16466	0.955239	1.46271	0.308065	0.512975	0.811652	0.397454	0.946778	1.32824	1.56022	0.149693	0	2.67881	2.26633	0.510451	4.61275	1.46891	3.01639	2.36278	3.05322	1.66016	0.444892	1.3471	2.3158	0.606287	0.542002	0.92362	0.466743	6.0331	0.953989	4.42963	0.80231	1.31773	3.01675	1.35743	2.25055	2.14293	1.80026
Camk2d	2.30946	3.72293	3.83739	3.50401	3.02842	5.18841	2.54684	2.4046	1.80973	3.40692	1.94924	4.56678	4.50182	3.48122	3.89043	6.15137	8.59774	3.0829	4.26362	4.60842	4.343	9.65174	1.36807	1.10309	1.78584	2.41331	1.07878	1.45948	1.28605	2.99287	1.30315	3.14306	4.14523	1.87109	2.59653	4.46351	3.28037	1.69924	2.23904	0.378916	1.2042	1.12075	6.7814	2.85451	1.74696	4.52684	1.32344	1.47849	2.58394
Lcor	2.30861	2.55506	2.66374	2.29165	2.3603	3.20195	2.68442	3.27633	2.51373	2.54271	3.1147	2.3108	3.0627	2.87854	2.78712	2.41279	2.89617	3.08673	2.4477	2.38215	2.46405	2.54858	2.85466	1.84941	2.70527	3.44959	2.65402	2.58022	2.4459	2.19612	2.61012	2.40921	2.96211	0.765255	2.47129	2.72801	2.73109	3.30229	3.03742	2.80355	2.83719	2.88444	2.72979	2.83931	2.63786	2.55071	2.40425	2.50613	2.30641
Slc3a1	2.30754	2.72283	0.457945	3.2541	2.10939	0.649438	2.00053	0.641663	4.75229	1.74848	0.399532	2.17399	1.28499	2.06341	0.33368	0.562858	0.394913	0.499593	0.642349	1.88802	1.99398	0.741869	0.5324	2.10977	1.89821	0.370682	3.55929	2.62657	2.91151	2.29187	2.79116	1.44949	0.349367	2.00972	1.84056	0.605567	0.673822	0.713476	0.461437	5.61408	0.792404	3.4019	0.873436	1.57285	1.52739	0.609956	2.50959	2.49577	2.28005
Cndp2	2.30097	1.45491	0.565175	1.89227	0.751853	1.60273	1.10559	0.450423	1.68322	1.14124	0.762666	1.50553	1.057	0.844348	0.677197	0.418306	0.611409	0.697796	0.983153	1.66892	1.17775	0.34234	0.565399	3.51358	1.13173	0.555205	2.4774	1.05571	2.46297	2.03302	1.59185	1.53678	0.626273	2.62576	2.08446	0.949801	0.905685	0.855491	0.802719	2.00907	0.707774	2.86173	1.25929	1.38623	1.01714	2.17815	10.4563	7.14213	7.82292
Parp8	2.29754	2.11772	3.01159	2.13456	1.65874	4.49222	3.10495	1.10823	3.40483	2.69063	1.5165	3.41437	8.31372	2.65339	2.56205	2.69457	0.941658	2.5671	1.86427	4.23055	3.24814	1.42327	1.08559	1.23864	2.34377	1.43808	2.60565	0.914643	1.43093	1.89805	1.64146	1.65565	0.438391	2.64586	1.70598	1.77216	2.9105	0.532932	3.02029	3.06339	0.716019	2.61503	0.735072	3.66817	2.46061	6.50845	2.36673	2.10093	2.06923
Med13	2.29466	2.35092	2.04522	2.28673	2.48875	2.51148	2.38448	2.5293	2.08381	2.17386	2.48672	2.53433	2.24944	1.6528	2.2353	1.9538	1.87705	2.82072	2.42146	2.35361	1.81492	1.68932	0.105027	2.27278	2.28774	1.96696	2.56371	2.41872	2.57274	2.09747	2.70056	2.19782	2.12148	0.447792	2.09395	1.56584	2.25555	2.26865	2.12307	2.56076	1.76555	2.15838	1.99471	2.74438	2.77941	1.47185	3.87714	3.39067	2.86998
Prpf4b	2.29457	2.43298	2.64975	2.75139	2.58911	2.36903	2.852	2.33339	2.77825	2.67989	3.22795	2.59671	2.00225	2.47807	2.16898	2.18483	2.37446	2.13437	2.01542	2.4579	2.21053	1.8857	1.82434	2.45874	2.63994	1.90076	2.97471	2.57542	2.15794	2.12526	2.617	2.42591	2.56913	0.483083	2.43706	2.14461	1.88164	2.45216	2.44376	3.19275	2.33138	3.13794	2.30451	2.37082	3.20363	2.07578	2.96578	2.33109	2.31852
Phf20l1	2.28929	1.72545	1.80816	1.73822	1.67183	2.58874	2.2868	2.4603	1.80681	1.96333	2.11212	1.89985	1.91732	1.98127	1.82339	1.97074	3.47712	2.37455	2.11195	1.89362	3.20384	1.82707	2.53489	2.3058	1.86673	1.88325	1.89332	1.80412	1.91865	2.3292	1.88486	2.0241	2.51733	7.00603	1.6458	1.86483	1.71682	1.94264	1.95361	1.95162	2.37974	1.79455	3.04423	2.055	2.06393	1.91319	2.66654	2.112	2.33246
Aass	2.28726	3.15995	0.472263	3.85482	2.5591	0.568023	1.92946	0.791504	3.46395	2.26231	0.923286	1.79081	0.92301	1.58706	0.82515	0.41114	0.637732	0.630994	0.856596	2.22289	2.05101	0.17177	0.819244	1.87844	2.06198	0.642531	3.62241	2.86271	2.88655	2.0492	3.68418	1.26763	0.312943	1.14067	1.84728	0.413428	1.07819	0.753179	0.716929	3.07192	1.00342	3.00885	0.704727	1.6969	2.13404	1.43018	4.26209	4.22268	3.30689
Pbrm1	2.2802	2.32288	2.59674	2.26176	2.10207	2.59241	3.25786	2.411	2.1531	1.8673	2.4054	2.59137	2.54641	1.99027	2.30075	2.21011	1.87329	2.28216	2.42906	2.57122	2.27736	1.42357	1.70167	2.19805	2.03731	1.82304	2.03451	1.97929	1.82267	1.73706	1.85958	2.07169	1.61505	0.131426	1.80215	1.98597	2.44725	2.28483	2.04196	1.89783	2.36073	2.11322	1.86946	2.57317	2.44886	2.42824	2.26063	2.12917	2.16678
Ptms	2.2799	0.838047	0.656025	0.812108	1.00585	1.2129	1.16409	0.760041	1.14621	0.598626	0.800296	1.12132	0.612257	1.589	0.779441	0.84876	0.95764	1.11356	0.832813	0.80331	1.26154	0.714539	1.36253	3.87045	1.12818	1.08076	1.14978	1.18373	1.78125	1.46707	1.04205	1.9345	0.872743	1.35289	1.82743	0.94887	1.16811	1.34104	0.788932	1.44879	0.849225	1.30962	1.74707	1.10429	1.64148	2.06216	1.68741	1.79821	1.57247
Arhgap32	2.27965	3.43642	1.44876	4.0525	2.99524	1.18192	3.46306	1.24687	3.73042	2.89854	1.37587	2.16087	1.58847	2.98273	1.84219	1.30251	1.03235	2.00255	2.89598	1.64874	3.0267	1.64569	7.04298	2.43585	3.39086	1.78803	5.3045	4.19809	4.00965	2.96856	4.73793	3.67521	2.18177	5.83302	3.20155	1.41751	2.51915	1.24927	1.3911	4.46246	2.14667	4.22174	1.57278	2.33843	4.80688	1.94467	3.82423	3.3291	3.1329
Hao2	2.27919	1.32386	0.285036	2.04307	0.79718	0.727918	1.20251	0.32374	1.80558	0.866358	0.356952	0.911047	0.579419	0.894029	0.310029	0.567412	0.353399	0.276523	0.662797	0.910048	1.12677	0.176408	0.29711	2.605	1.11808	0.618169	3.10105	0.93433	2.49345	1.70636	1.46775	1.10279	0.434903	1.90987	2.15343	1.25888	0.820719	0.8001	0.763938	3.04969	0.764181	3.58391	1.11714	1.32624	1.78355	1.82408	2.56495	2.38131	2.47421
Nat8f1	2.27891	0.716362	0.189236	1.01152	0.580147	0.388594	0.4958	0.147742	1.03243	0.698831	0.395605	0.654312	0.214771	0.70326	0.158406	0.181003	0.433618	0.171062	0.359455	0.199209	1.20273	0.129565	0.169102	2.69474	1.33692	0.548272	3.39815	1.77704	2.89203	2.143	2.46933	1.3384	0.836933	2.98648	1.56515	0.786722	1.07906	0.982277	0.869042	2.95208	0.879591	3.45771	1.17537	1.46467	1.37118	1.21044	6.51863	7.20687	6.13076
Mark2	2.2725	3.34384	2.94302	3.64333	3.37389	2.51818	2.82387	3.38889	3.07796	3.03467	2.90145	3.24251	3.18322	3.40203	3.35022	3.21644	2.64116	3.12717	2.04637	3.93371	3.01406	2.1528	1.37278	1.89973	2.8257	2.17846	2.72396	2.79501	2.60913	2.57475	2.729	2.46853	1.33495	0.461165	2.76785	2.91331	2.54973	2.27137	2.88013	2.26655	2.41384	2.79928	2.12671	2.96878	2.64947	2.43024	2.2802	2.22156	2.45049
Map4	2.2694	2.67239	3.15697	2.58677	2.39462	4.23218	3.58333	1.95711	2.82341	2.58621	2.05226	3.16307	4.57331	2.98744	2.5682	3.22013	6.39168	2.82344	4.33861	4.26562	3.97664	3.24376	9.46405	1.23266	1.8573	2.57405	1.40482	1.76278	1.04404	3.01667	1.56718	3.90123	2.67156	4.74598	1.68678	1.7273	2.16341	1.36787	1.37026	1.35391	1.70394	1.43649	4.98058	2.23281	1.82703	2.80379	1.06472	1.14301	2.3339
Hnf1b	2.26843	2.86002	3.56539	3.48692	2.15003	0.781517	3.68586	3.34913	4.02081	3.20655	2.83398	2.38443	4.11772	4.17889	3.08897	5.36961	0.416187	3.46038	1.03827	2.94294	2.32215	0.522346	0.722575	1.52098	3.11937	2.60071	3.97197	2.06744	2.88174	2.27504	2.98614	1.02037	0.356404	1.74108	3.35609	5.1155	3.18225	2.96173	2.84035	3.94648	3.15706	3.9724	0.812888	2.79873	2.34909	0.682807	8.59578	6.47505	5.11711
Arid4b	2.26713	2.96548	3.26951	2.78706	2.8872	3.16554	2.08639	3.88223	3.00908	2.59697	3.55071	3.59456	3.07687	2.41522	3.54679	3.2097	3.21748	3.37678	2.50827	3.53196	3.22499	1.83508	0.221615	2.03726	2.70958	2.85777	2.57191	2.44277	2.30905	1.99579	2.34337	2.36791	2.0729	1.34738	2.86761	2.71173	3.34353	3.33588	2.79764	2.76567	3.08853	2.67238	2.4148	2.80694	2.10125	2.64097	2.47194	2.41034	2.36796
Rnf169	2.26702	4.22929	2.82203	4.66487	3.98178	4.24097	4.30451	3.11343	4.35152	3.77339	2.54956	3.12546	3.39376	3.44165	2.57873	3.33191	4.71097	2.70248	2.64059	3.54068	3.94427	1.28246	4.56453	1.46194	3.24008	2.08776	3.76156	2.62194	3.15062	3.02093	3.41433	2.54526	1.07869	3.51053	2.71548	2.30526	2.20251	2.2286	2.58238	3.28494	2.05611	3.61701	2.64474	3.04237	3.73955	2.78213	2.85548	2.72189	2.37708
Aspa	2.26563	5.08077	0.434638	5.47826	5.27818	0.99885	2.83262	0.615746	3.69883	2.93712	0.966301	2.11631	1.04818	2.09745	0.731872	0.604416	0.612287	0.470773	1.20139	1.40441	2.97329	0.394004	0.509885	3.0338	4.93219	0.480292	9.86774	9.29822	6.7164	4.47751	9.75998	3.10456	0.859398	1.35725	4.07269	0.682446	1.04723	1.43877	0.5642	7.23402	1.46906	8.77977	1.26947	3.36541	5.62787	2.06784	6.45309	5.90535	3.98024
Prkce	2.2617	3.02976	3.30584	2.93544	2.83926	2.41233	5.31831	1.70769	2.67762	3.4691	2.83815	2.53262	3.33273	2.77454	2.39161	3.24413	9.69836	2.93463	3.87292	2.93981	5.24396	2.63208	0	1.25332	3.4395	2.95429	2.59289	2.77296	3.12395	5.0506	2.5561	4.97309	4.12704	1.61979	3.3118	3.50593	2.81208	1.76984	4.26809	2.24592	3.62191	2.5655	9.1222	3.53314	6.16947	2.88597	2.08513	1.98466	3.27021
Tgoln1	2.25829	0.733793	0.611779	0.671697	0.768233	0.999792	0.521085	0.638056	0.753809	0.55108	0.692126	1.28433	0.650436	0.883117	0.466037	0.562971	0.464166	0.587221	0.698815	0.886782	0.994633	0.374006	0	2.56759	0.514617	0.528601	0.503424	0.804977	0.987681	0.969516	0.666189	0.835179	0.424657	0.833094	0.634269	0.448911	0.488681	0.617523	0.475524	0.431973	0.535301	0.64116	1.11242	0.879398	0.598679	1.41301	0.913755	1.42288	1.30417
Thrb	2.25827	4.8934	4.26098	5.78016	4.84637	1.39981	4.71066	7.2977	7.87947	4.84959	4.3748	3.76189	3.26968	4.33031	3.39418	4.29583	1.67802	2.18619	2.89212	4.50575	3.00261	0.744441	0.221615	2.97758	6.55164	3.14683	8.06446	5.36174	5.69517	5.09372	5.99906	4.62516	0.917363	1.56588	7.09024	7.22024	3.42218	7.29681	6.28089	12.6845	5.4582	7.95087	2.12124	4.11044	7.32668	1.99881	9.22292	6.48216	6.7361
Nufip2	2.25206	2.08574	2.01225	1.98408	1.91699	2.70772	2.48053	2.2489	2.01569	1.44724	2.20907	1.8096	2.22801	1.44822	1.85522	1.8616	1.47309	1.8601	1.55361	1.9829	2.05529	1.68387	0.661376	1.84228	1.84965	1.63077	2.03902	1.80043	1.83766	1.65898	1.93106	1.5244	1.5559	0.528797	1.83475	1.54237	2.06412	2.05962	1.6485	1.7789	1.7442	1.93954	1.58099	2.31574	2.04457	2.1771	1.86366	1.78885	1.73279
Rapgef2	2.24796	3.07099	2.50947	3.03544	2.85004	3.4924	3.54699	2.30878	3.60478	3.29305	2.97823	2.90934	3.34168	2.51547	2.55858	2.39118	6.81466	2.19499	3.91148	3.03711	4.3357	3.43423	2.82819	1.63185	3.00011	2.28966	3.31616	2.80791	2.97848	4.38502	3.23931	4.17574	4.57048	0.810402	2.54798	2.84745	2.52724	2.13382	2.83568	3.60844	3.09939	3.36984	7.82206	4.08307	3.82166	4.40466	2.50572	2.22044	4.16304
Fnbp1l	2.24657	2.29806	2.28653	2.34245	2.11856	2.16574	2.84589	2.39737	2.50532	2.3241	2.71876	2.1358	2.59522	2.72337	2.11214	2.68666	1.65913	2.56468	1.52566	2.29355	1.93455	5.7542	1.23545	2.0883	2.33439	2.49401	2.43328	2.24394	1.86813	1.75508	2.31881	1.68414	7.68333	0.615549	2.05153	2.62086	2.15528	3.03133	3.04979	1.94469	2.24148	2.30889	1.44913	2.31376	3.0317	2.07407	1.53159	2.00931	1.49074
Fus	2.24227	2.74096	4.41926	2.70692	2.80008	5.05904	4.27295	4.55086	3.55186	3.08363	5.03982	3.27222	3.96597	3.49977	4.94694	4.70672	4.62269	5.25632	4.50461	4.0493	2.85522	3.46356	1.84241	1.75752	2.57033	3.56304	2.04023	2.25026	2.20413	2.62989	2.03943	3.05542	3.35762	2.5409	2.44658	2.8252	3.65523	3.16214	2.82835	2.19913	3.13918	2.40544	3.61725	2.81757	4.3682	2.57091	2.1607	2.1478	2.31112
Dock9	2.24151	5.04226	1.4151	4.99809	6.89498	1.13649	4.35648	1.29869	4.5598	3.60712	1.57827	4.0199	3.43971	3.13399	1.76381	1.14531	5.67964	1.70349	1.89065	3.93499	4.71751	1.18211	7.1558	1.79685	3.11492	1.53642	3.78517	5.99908	4.19327	4.59839	4.91104	2.60258	0.785314	3.1897	3.09277	1.1358	1.65144	1.03929	1.19991	5.20959	1.98108	3.43473	5.43533	3.79317	4.15475	1.41275	2.3012	3.27961	3.04993
Maml3	2.23891	0.854639	10.9489	0.453227	1.47608	3.93905	0.947958	7.82234	0.504579	5.53099	4.21	1.80166	1.7828	5.02627	8.58988	8.9729	7.68142	8.60074	6.29893	1.00269	4.8969	21.4829	0	1.08716	4.2119	8.15914	0.0744718	0.927143	0.56393	3.3933	0.23099	7.00515	28.8384	0.396749	2.68151	4.63211	7.06978	7.92767	9.52224	0.0849971	4.17235	0.137018	6.67785	4.08558	0.999499	3.56449	0.0504701	0.275828	2.4771
Dcaf8	2.235	2.16445	2.33304	2.42811	2.17452	1.4909	2.08127	1.47377	2.01094	2.4583	2.14055	1.72106	1.88484	2.08358	1.84691	1.71989	1.58229	1.89845	1.94615	1.602	2.11967	1.86953	1.61242	2.63206	2.63794	1.97514	3.20392	2.78528	2.78483	2.02912	3.1131	2.09935	2.26976	1.1861	2.31265	2.05483	2.04703	1.99257	2.61492	2.64519	2.55865	3.01473	1.61769	2.25513	1.70583	1.33392	2.77778	2.47506	2.09436
Zfp407	2.23495	2.57755	2.4826	2.51713	2.64842	3.56834	2.79106	3.48933	2.40768	2.32983	2.58087	2.07578	3.01917	2.53374	2.50195	2.25935	3.64875	2.37017	2.24196	2.75464	2.96099	2.71939	9.0242	1.46941	2.48644	1.96185	2.48246	2.31448	2.12008	2.75764	2.55352	2.66312	1.80403	5.34529	2.23867	2.32479	2.69791	2.55842	2.18082	2.25889	2.57744	2.33313	3.41407	3.34859	2.29222	2.99862	1.90398	1.84397	2.12866
Col18a1	2.23345	2.21231	2.32552	1.73987	1.59828	1.11856	1.91508	3.60664	1.88453	2.21491	4.63133	4.33497	5.48394	2.15152	2.475	2.57199	0.784232	2.5231	3.67353	4.33222	1.61554	1.75775	2.0844	1.42523	0.835415	1.86008	0.233384	0.586876	0.852417	0.628859	0.45929	2.16458	1.27328	0.435257	0.658433	0.890259	2.47014	3.11321	1.11457	0.365761	3.69738	0.384919	0.650262	3.26628	0.624605	0.412558	0.177916	0.369797	0.166404
Foxp1	2.23061	2.52745	2.93267	2.15416	2.47414	5.24622	2.23278	19.4314	2.61323	3.21385	15.6245	2.64953	2.78125	3.32246	3.88404	3.67177	6.37648	3.22057	5.19025	2.2602	4.23968	4.57975	0.201776	1.72081	2.92635	3.41888	1.58884	2.25002	2.08622	3.57789	2.06604	3.40983	6.07787	2.47138	2.7903	4.04824	3.69285	21.386	3.87354	2.0797	16.7819	1.67376	7.80617	3.11976	3.54201	6.58411	1.89681	2.18561	2.74542
Jak1	2.22946	2.88861	1.80257	2.7935	2.40446	2.4209	2.12578	1.57618	2.25366	2.13524	1.61693	2.87461	2.4575	1.86356	1.806	3.12511	3.3523	1.59249	2.54132	2.84314	2.73095	1.71987	0.233035	2.04492	2.26302	1.36742	2.75362	2.83866	2.79036	2.59598	2.99212	2.89666	2.07599	2.94014	2.10009	1.9976	1.71554	1.3517	1.06802	1.90197	1.22495	2.9309	2.1377	2.54711	1.87775	2.2946	2.68072	2.67027	2.36786
Klk1	2.22517	0.518043	1.41643	0.429461	0.475121	1.46311	0.166299	0.527636	0.663783	0.895593	0.777592	1.226	0.403023	1.28213	0.847959	2.12233	0.419614	1.50762	0.880857	0.751378	0.581938	0.358294	1.38943	10.0532	1.35704	4.50474	0.626117	0.861292	2.22273	2.98803	0.879595	2.32794	0.910719	3.1573	2.09825	2.26083	1.03133	1.0715	1.75378	0.618857	1.66345	1.00483	2.29588	0.955631	0.68346	4.22166	2.05315	2.83842	2.92595
Dtnb	2.2204	2.59235	2.85136	2.39839	3.08598	1.67127	3.68269	2.10209	3.09103	2.69992	1.62239	2.88485	3.53878	2.49635	2.63659	3.10323	1.00744	2.83244	1.43826	3.12525	1.42558	1.64848	10.3266	1.35254	2.34056	2.30735	1.85057	2.27034	2.26647	1.7263	2.20892	1.59664	0.829523	5.00777	2.34291	2.9306	3.48676	1.39084	2.97114	2.10385	2.0299	1.49615	1.31098	2.39769	4.34019	1.66236	1.44673	1.70376	1.15807
H2afj	2.21591	0.897282	1.02786	0.838642	1.1258	1.13057	0.884409	1.06046	1.07531	0.7056	0.943385	2.30051	0.827285	1.1698	1.18231	0.907119	1.06281	1.17593	1.03055	1.60124	1.04867	0.843958	2.6738	2.20549	0.412878	0.453134	0.4652	0.725063	0.999968	0.994248	0.459754	0.797888	0.459766	0.447307	0.921354	0.395403	0.421995	0.401555	0.558673	0.528047	0.645192	0.699501	0.775631	0.691135	0.353161	1.36568	1.62508	1.79354	1.79376
Cdh1	2.21407	1.43356	6.07745	1.83212	0.621045	1.0669	1.78846	4.97286	1.70672	3.74459	4.82452	2.06742	1.95687	3.19896	6.22699	4.86008	0.452929	6.37353	0.942813	2.79188	1.1109	0.149691	0.105027	2.01423	2.69974	5.55732	1.3992	0.457788	1.30584	1.19204	0.973977	0.853787	0.370888	0.798763	2.85512	4.5729	6.09796	4.65731	5.19448	0.894043	4.05066	1.19339	0.517421	0.76021	2.60171	1.07681	0.915167	0.526667	0.567314
Qk	2.21331	1.79566	2.2531	2.0647	1.55268	4.24041	2.33589	2.51089	2.12457	2.10736	2.6513	1.98957	2.37442	2.13519	1.7875	1.87186	5.17834	2.23452	2.69309	2.11914	3.07844	9.83382	0.848105	2.16137	3.16805	2.84632	3.17377	1.82399	2.7427	3.51696	2.56849	3.14313	10.3073	2.25544	2.4721	2.83899	2.52343	3.21824	3.49986	3.15167	3.17586	3.16271	4.39301	2.81546	3.61543	3.14579	2.63254	2.32974	3.00593
Ptbp3	2.21181	1.54592	2.69935	1.49121	1.52153	3.85555	1.89053	5.79949	1.93097	1.94862	6.33639	2.26429	2.57774	2.57086	3.34732	2.07558	2.94435	3.68856	1.97599	2.45308	2.31581	7.20942	2.15457	2.22	1.8632	2.80876	0.735805	0.77921	1.24553	1.83947	0.753799	1.73556	12.8135	1.17051	1.03186	1.37478	2.63792	3.56027	2.96357	0.785718	3.02932	0.98682	2.70766	1.54327	1.40501	2.85124	0.89813	1.06963	1.60395
Senp6	2.20917	2.39235	3.1517	2.16467	2.07778	2.8072	2.18668	2.71963	2.25905	2.82881	3.43329	2.37821	2.5998	2.68284	3.26823	3.03403	2.59694	3.47892	2.48744	2.36403	2.7266	3.3058	1.16749	2.05395	2.90512	3.36845	2.3555	2.19509	1.94804	2.29923	2.30304	2.76796	3.03613	3.52077	2.93989	4.10277	3.90444	2.83764	2.87657	2.34587	2.2913	2.13931	2.34898	2.23083	2.48886	3.28053	2.35951	2.44714	2.22866
Rgl1	2.20876	4.42501	0.576977	4.34923	5.163	1.66302	3.07475	0.854164	4.11392	3.40459	1.12337	2.18543	2.33201	2.3766	0.606609	0.441388	4.90926	0.417189	2.41544	2.58757	5.41081	1.14155	1.30899	3.20369	4.40626	0.613077	6.06958	8.63453	5.97052	5.81109	7.77405	4.69891	1.26625	7.65694	3.80669	0.492472	1.13639	1.31991	0.622614	5.38428	1.41419	5.11099	4.45913	3.89823	4.10286	3.72128	7.73905	8.63018	6.60338
Nus1	2.20723	1.33817	0.623677	1.40622	1.53487	1.51979	0.784113	0.466757	1.22035	0.998269	0.990428	1.21805	0.706836	1.20617	0.619767	0.617444	0.930213	0.715502	0.820173	1.1642	1.2697	0.562621	0	3.55831	1.43346	0.760528	1.74544	2.92866	2.3828	2.17594	2.3004	1.83549	0.888005	3.98848	1.6967	0.781397	1.03806	0.763686	0.78483	1.83075	1.10976	1.82105	1.23315	2.1065	1.71703	1.60553	1.7907	2.77684	1.83915
Usp3	2.20541	2.64824	2.40025	2.544	2.32517	2.05305	2.81401	3.10017	2.59273	2.00921	3.32786	1.90209	2.03413	2.046	2.14092	2.43643	1.6944	2.53185	2.36947	2.28995	1.9487	1.38655	7.25802	2.16383	2.76792	2.19609	2.93778	2.43271	2.27542	1.94057	2.76447	1.79573	1.25383	3.38657	2.5241	2.2335	1.94216	2.70517	2.89469	2.29069	2.86758	2.6536	1.58231	1.99956	1.937	2.01011	2.55977	2.41671	2.31253
Ccnl1	2.20383	1.7713	1.70843	1.59145	1.4976	2.52389	1.32331	2.46658	1.60152	1.23282	2.03869	2.27852	2.28884	1.85646	1.7362	1.92687	1.50118	1.96386	1.74518	2.25159	1.50618	2.56673	1.21452	1.61304	1.41719	1.38531	1.45389	1.39717	1.82955	1.34927	1.41836	1.1537	1.70402	0.038508	1.21843	1.16745	1.4922	1.87789	1.14847	1.2834	1.34288	1.39364	1.66918	1.64963	1.66147	2.48646	1.30573	1.13823	1.17211
Flnb	2.20373	2.97228	4.19882	2.72756	2.1895	1.20153	3.2877	3.83855	2.76775	4.33684	3.47986	2.84646	4.3549	3.18071	4.28707	4.63648	4.31266	5.31314	1.97216	3.5684	3.21197	0.302636	0.445567	1.40296	2.9136	5.66574	1.71664	1.38021	1.72039	2.13292	1.3449	1.55802	0.467079	0.415284	1.9483	2.1311	4.73662	2.66352	3.60059	1.62216	2.99542	1.89549	2.98373	1.89602	2.12501	1.32685	1.7862	1.51326	1.67977
Mapk4	2.20273	5.15924	3.70386	4.69912	4.5545	0.65315	5.43522	1.16017	4.42947	3.90192	1.16542	5.14194	6.57007	4.02161	1.32893	4.13337	0.781517	3.81448	0.822412	6.37778	2.5211	0.424859	1.36749	1.29246	2.28923	1.68987	2.84372	3.67604	3.46908	1.66185	3.426	1.11977	0.299056	3.47564	1.77341	0.547992	1.61063	0.407884	1.39688	1.92414	0.778296	2.45811	0.46116	4.00388	3.00214	0.507091	2.26501	2.4113	1.71639
Cyb5b	2.20245	1.99226	1.84216	2.10424	2.17114	2.04622	1.85678	1.29696	1.86631	2.09572	2.23382	1.46783	1.09742	1.91452	2.13193	1.1432	2.24359	2.21731	1.04311	1.26368	2.56157	0.83679	0.0525133	2.9618	2.64378	2.42065	3.46959	3.61774	2.76773	3.00703	3.2661	2.09853	1.15423	1.23943	2.14644	1.8468	2.98118	1.73316	2.11583	3.2786	2.71622	3.13012	2.0933	1.52942	2.11077	2.55214	2.34807	2.38617	2.56556
Tnrc6c	2.20212	3.1963	5.3246	2.86487	3.31929	3.71161	2.78806	4.95319	2.81993	3.78117	3.89678	3.06918	2.60495	3.45336	4.54953	4.5769	6.1974	4.79679	3.90073	2.70292	3.66315	2.11281	1.98612	1.85592	3.61345	5.17655	2.47729	2.87784	2.86959	3.36309	2.58113	3.37259	3.29249	2.56735	3.27851	4.17672	3.65489	3.86779	5.00617	2.2865	3.27175	2.64209	4.40511	3.60943	3.42791	3.49496	2.17915	2.44827	2.62967
Gdi2	2.19854	1.48454	1.21236	1.49384	1.51886	3.32024	1.62769	1.14677	1.73422	1.09469	1.07917	1.63786	1.5722	1.98745	1.34152	1.59717	1.99993	1.73922	1.82965	1.63751	2.0544	1.32974	1.01017	2.76119	1.42284	1.46434	1.82769	1.60031	2.20239	2.3117	1.61831	2.1265	0.99559	0.920386	1.93533	1.34242	1.31089	1.48891	1.06683	1.84243	1.54117	2.00999	1.64818	1.26847	2.05407	2.81561	2.06808	2.13011	2.34263
Actn4	2.19827	1.98459	2.30862	1.76786	2.17067	1.99754	2.31062	1.568	1.74082	2.02953	1.90229	2.01803	1.94893	1.95071	1.92953	2.28112	2.41474	2.35596	2.73747	2.14767	2.29278	6.86588	0.345253	2.75574	1.65641	1.51339	1.50737	1.94697	1.43289	2.64332	1.70195	3.18798	4.33597	1.10895	1.87474	2.119	1.92038	1.56086	1.68821	1.08638	1.4218	1.37385	3.23138	1.93668	1.79392	1.32801	1.15513	1.1328	1.58087
Clybl	2.19498	3.91646	3.12858	4.51682	4.61893	1.76079	4.40087	3.43426	4.67466	4.05276	3.47414	2.3214	2.41378	3.60389	2.22067	3.02272	0.768309	3.19507	1.44523	2.68401	2.4643	0.930631	6.45415	2.18592	4.54072	3.23096	5.84513	5.07233	4.26138	3.88806	5.14275	2.33189	0.860671	0.20833	4.10232	3.64827	3.36095	3.44274	3.55585	6.22883	4.44944	5.08506	1.264	3.08596	5.67873	1.13382	4.37625	3.92329	2.98036
Kif12	2.19472	2.13092	1.42667	2.27281	2.51281	0.445943	1.53323	0.779126	2.25639	1.95619	0.671571	2.42617	1.73403	1.36193	0.983834	1.32166	0.313813	2.19218	0.801798	2.02819	1.45703	0.161173	0	1.87938	1.76789	1.57387	2.60466	4.26078	3.77144	1.57274	3.16448	1.14014	0.293177	0.567463	2.01796	1.35786	1.25611	0.716068	0.789228	1.96284	0.754742	2.84551	0.645372	2.10909	1.06855	0.601556	1.20538	1.43128	0.836332
Atp13a3	2.19438	2.00831	1.20978	1.99601	1.462	1.86885	2.28952	1.10534	2.63874	1.58281	1.29875	2.23522	2.70356	1.56752	1.25509	1.22164	2.14527	1.20628	1.47018	2.76393	1.58411	1.26412	2.24793	1.85166	1.29439	0.753334	1.917	1.19286	1.61301	1.73989	1.44315	0.968145	0.562329	2.06869	1.4362	0.674642	0.903952	0.719301	0.7755	2.22585	0.907364	1.79085	2.02012	1.89165	2.22328	2.35861	1.79146	1.42444	1.66311
Mgea5	2.19082	1.85472	2.58697	2.03566	1.57455	2.62545	2.02288	2.35955	2.20532	2.54176	2.18738	2.33306	2.35406	1.918	2.67935	1.93679	2.19847	2.46205	2.31449	2.62792	1.79313	2.01916	2.67596	1.7514	1.90419	1.88653	1.8129	1.6538	2.19016	1.76622	1.62657	1.70077	1.80291	0.865169	1.5215	1.59263	2.00173	2.44611	2.14076	1.93318	2.03423	2.19719	1.75598	2.31544	1.98624	1.99193	1.95999	1.63308	1.65927
Man2a1	2.19032	2.84977	2.72062	3.23538	2.61818	2.7077	2.79959	2.00148	2.61366	2.66422	2.4083	2.59827	1.86585	2.12929	2.53819	1.98328	3.22316	1.95094	3.35554	2.80707	2.80167	0.370327	0	2.20359	2.49197	1.91177	2.39409	3.07613	2.56907	2.93225	2.84718	2.38106	0.528168	6.58702	2.12413	1.71145	2.78409	2.05027	2.19946	1.78137	2.69997	2.24009	2.73779	1.62243	2.01323	2.11032	1.42728	1.35004	1.69707
Arfgef1	2.18812	2.013	4.03736	1.96023	1.89438	2.4996	2.41743	3.83479	2.2684	2.62142	3.08516	2.56914	2.67716	3.1651	4.66147	3.58828	2.21266	4.04575	2.31663	2.60717	2.39594	1.35898	1.9022	2.11531	2.6022	4.0063	1.76623	1.69317	1.76823	1.89247	1.65208	2.19261	1.85421	0.805753	2.31965	3.61108	3.50801	3.255	3.71686	1.81061	2.86264	1.76717	2.50003	2.23429	2.74487	1.36509	2.41395	2.05833	2.37748
Inpp5f	2.18491	2.85112	0.979919	3.07469	2.87004	1.63066	2.60044	1.06775	3.43534	2.05062	1.05622	2.40488	3.28856	1.62698	1.06836	1.46564	1.01911	1.24061	0.943922	3.30374	1.99515	0.804436	0.105027	1.71548	2.09543	0.951306	3.18194	2.63256	2.73583	2.13981	3.14565	1.21006	0.667064	2.50277	1.96405	1.14121	0.993932	0.697126	0.685416	2.90474	1.01692	3.65476	0.571083	3.21002	2.65374	0.832968	2.76539	2.72748	2.05178
Gbf1	2.1825	3.24229	2.42687	3.61896	3.70098	2.53139	3.84794	2.93176	3.2267	2.8857	3.17125	2.11202	2.46091	2.89701	3.24516	2.25813	3.00133	2.37998	3.11849	2.7284	3.15211	2.13135	2.55529	1.94309	3.4231	3.1231	4.07985	3.5072	3.23077	3.13698	3.74418	3.09409	3.14612	0.471393	2.84625	2.57358	3.01853	3.14939	2.64279	4.12356	3.10859	4.05328	2.37635	2.60812	3.75665	2.7341	3.90854	3.54316	2.96987
Lcorl	2.18213	1.65431	1.68706	1.71361	1.65562	2.93219	3.47346	2.79222	1.68448	2.30636	3.19764	1.83488	2.35488	1.82725	3.37195	1.84909	1.8845	2.77741	3.27324	1.91246	1.81684	1.81584	4.84921	1.13498	1.75715	2.61021	1.30007	1.51759	1.49539	1.53207	1.45574	1.84812	1.22923	2.03929	1.62411	1.41521	4.04139	3.64512	1.7452	1.30952	3.48248	1.5087	1.81007	2.00046	4.44866	2.74042	1.25028	1.53096	1.57899
Itsn2	2.17984	3.06228	4.42647	2.9304	2.82656	3.80145	2.87199	2.77098	2.47418	3.02727	2.75009	2.77798	3.2288	2.06879	2.76558	2.9053	4.36576	3.02278	2.573	2.8661	3.42193	1.99171	9.85324	1.83201	2.84833	2.76161	2.64324	2.86979	2.81036	2.98139	2.97145	2.98042	1.75883	7.21116	2.66136	2.54446	3.03677	3.41022	2.84612	2.05333	2.84397	2.34575	3.30844	2.4616	2.36312	3.46906	2.09691	2.01086	2.35127
Pabpc1	2.1792	0.789841	0.878615	0.931391	0.779003	1.61342	0.650875	0.714206	0.76825	0.595715	0.922192	1.4744	0.929679	0.893942	0.924561	0.698866	0.966058	0.834608	0.844073	1.0413	0.909312	0.550176	3.10846	1.82296	0.596422	0.690952	0.652528	0.724977	1.17989	1.10716	0.640627	0.950939	0.469805	2.99074	0.783357	0.523408	0.525988	0.960379	0.721437	0.641913	0.662941	0.659965	0.818049	1.0581	0.801908	1.67741	0.93806	1.00263	1.07693
Ap2a2	2.17709	2.56412	1.68655	2.44147	2.37352	2.79969	1.99933	1.31581	1.85624	1.95617	1.09487	2.54993	2.02587	1.93433	1.07962	1.49673	1.32947	1.39149	1.9798	2.25977	2.54227	0.661523	1.38395	2.15527	1.78507	1.01497	2.31941	2.87871	2.53377	1.79306	2.72651	1.64001	0.682565	2.14707	1.33238	0.963156	1.14747	1.64394	0.992834	1.62118	1.3664	2.40433	1.26443	1.72559	1.74268	1.95328	1.51841	1.9901	1.61374
Sfpq	2.1755	2.63398	3.40433	2.63127	2.35266	3.34672	3.55638	3.37548	2.90788	2.80187	4.13685	3.06582	2.6682	2.75421	3.59108	3.50905	2.58137	3.3318	3.05277	2.85152	2.0722	2.4763	0.766402	2.59741	2.66093	2.78405	2.88681	2.38809	2.84367	2.47642	2.68484	2.50707	3.03299	1.60666	2.94762	2.49081	2.42401	3.18051	2.79158	3.42505	3.29851	2.49168	3.02817	2.84032	3.51195	2.17657	2.66573	2.49215	2.92098
Fam172a	2.17512	3.02459	3.59663	2.68476	3.01715	5.7352	3.08775	3.39437	2.94662	3.32888	4.2797	3.01972	3.91537	3.04259	3.97742	3.44339	6.06633	4.15539	4.77068	3.14938	4.15939	4.6797	0.699765	1.49596	3.07267	3.3339	2.34795	2.31477	2.22053	3.06076	2.57364	4.46748	5.02966	0.722557	2.6207	3.07864	3.91405	3.75655	3.34001	2.01582	3.86755	2.53814	5.01696	3.23965	2.88813	5.76109	2.27041	2.42284	3.22817
Bri3	2.17446	0.673411	0.735714	0.766609	0.741943	0.823001	0.655045	1.27977	0.708717	0.750926	1.04108	0.79066	0.779866	1.14415	0.979475	1.01517	0.63556	0.860532	0.970224	0.839599	1.20561	0.897671	3.29164	1.77233	0.667009	0.918402	0.767042	0.847691	1.0925	1.01708	0.842117	1.19965	1.17291	8.33134	1.09976	0.99027	1.16761	0.967116	0.842825	0.843309	1.21863	0.872093	0.981394	1.25698	0.802239	2.50041	1.62905	1.88576	1.93856
Ctgf	2.17246	0.300804	0.30675	0.191536	0.302971	0.995768	0.1559	0.248298	0.257026	0.19353	0.412027	0.948937	0.594493	0.765602	0.819473	0.603447	0.508529	0.482745	3.18242	0.440825	0.358474	8.38063	0.127597	1.97519	0.101057	0.169278	0.0806107	0.173381	0.615943	0.618313	0.0823931	1.74808	4.90684	0.455533	0.249717	0.213164	0.354291	0.193098	0.119946	0.0900709	0.0965907	0.105673	0.503675	0.895559	0.203046	1.08071	0.0207091	0.0349853	0.146954
Txnip	2.17241	0.880522	2.1537	1.10077	0.391409	1.54948	0.974756	1.40588	1.16549	1.03302	2.0019	1.53894	1.12449	1.75789	2.05685	2.98839	1.70294	1.53233	1.13257	1.6686	1.07985	1.02321	0.617059	2.35724	1.16329	2.13766	0.614303	0.38347	0.954224	1.30578	0.350789	1.06318	0.755326	0.6868	1.79965	4.39335	2.95803	1.97741	2.71098	0.51714	2.5546	0.720301	1.65724	1.26461	1.09004	1.70641	0.313834	0.303771	1.22688
Gm16685	2.17068	7.17227	6.62488	5.13662	5.78121	2.2622	3.21173	3.46695	3.77185	4.6768	3.54856	6.85209	7.33428	4.14853	2.06663	7.98968	0.901679	2.36669	1.88207	6.55075	2.19976	0.769176	1.56602	0.685521	1.48608	0.341351	0.567358	1.52639	0.97965	0.79611	1.19371	0.526422	0.17251	0.451456	1.57788	4.11592	0.21357	0.878993	2.32881	0.197854	0.643143	0.445509	0.0978343	1.54085	0.619029	0.303333	1.11225	2.48899	0.743974
Ccar1	2.16899	2.3243	2.14718	2.17221	2.28193	3.14742	2.91648	2.40698	2.76424	2.3054	2.20224	2.85	2.28813	3.00606	2.22653	2.57094	1.88328	2.77253	2.03883	2.35162	2.52861	1.49646	0.793036	2.03581	2.12519	2.36282	2.1405	2.25628	2.07688	1.86431	2.19503	1.71814	1.56728	0.323966	2.21054	2.18808	2.35219	1.9049	2.20256	2.39966	2.41276	2.22429	1.99531	1.92442	1.94203	1.19493	1.91933	1.85298	1.65284
Slc25a5	2.16855	0.563431	0.689745	0.355354	0.544992	0.973837	0.419143	0.459541	0.42045	0.267189	0.8555	0.663623	0.289265	0.800674	0.428054	0.499681	0.325042	0.435211	0.881517	0.462424	0.873994	0.222761	0.829244	2.89906	0.635863	0.751909	0.792553	0.971771	1.56696	1.21856	0.870678	0.971927	0.706321	1.06822	1.27074	1.24483	0.804773	1.32568	1.21128	0.689749	0.901971	1.26694	1.40815	0.867513	0.724406	3.15003	2.77389	3.82243	3.50588
Rev3l	2.16635	2.58439	3.72554	2.66512	2.38591	2.03228	3.1886	2.91641	3.30455	3.19978	4.13552	2.84876	3.28054	3.15292	3.85196	3.22852	1.70499	4.10606	1.96362	3.4579	1.66157	2.66077	0.789208	1.64561	2.49672	3.47152	1.63734	1.70975	2.05399	1.3491	1.58234	2.37117	2.48354	2.04684	2.16408	2.74085	3.42788	3.64405	3.84107	1.74019	3.73721	1.71379	1.56456	2.70467	2.6967	1.87203	1.69273	1.46267	1.65239
Pdzk1ip1	2.16498	1.30584	0.791894	1.07743	1.93825	0.855918	0.608786	0.633397	0.834414	0.683573	0.678233	1.80948	0.599273	0.855323	1.43632	1.27467	0.583233	1.4009	0.532981	1.04323	1.14205	0.253137	1.13753	3.72818	0.943502	1.08016	0.886409	2.13987	2.33264	1.74898	1.34408	1.31416	0.498917	0.97933	1.4204	0.877055	1.37485	0.938811	0.883812	0.709573	0.783498	1.12206	1.07441	1.24398	0.729014	1.62124	1.40502	2.59399	1.78684
Taf15	2.16487	2.05203	1.50791	2.172	1.69189	2.60372	3.20806	1.85423	2.35329	1.83558	1.62978	2.24442	2.30733	2.09284	1.42743	1.36307	1.23764	1.58212	1.70681	2.17029	1.4964	1.2243	0.128008	1.74375	1.54823	1.17746	1.99248	1.61996	1.66951	1.92885	1.83846	1.50175	1.06799	0.987655	1.71899	1.41703	1.17515	1.89957	1.40547	2.16149	1.83879	2.12191	1.50458	2.37399	3.02014	1.83981	1.7338	1.68542	1.67686
Zbtb38	2.16443	4.07953	1.66075	3.62982	2.30477	1.75499	4.02295	1.32038	3.00111	3.29136	1.59782	4.0113	4.51186	2.1364	1.34755	2.40376	2.44208	1.27178	2.97987	4.35219	2.3111	2.6511	14.0627	1.11933	1.29187	0.764936	1.54921	1.74007	1.79402	1.7184	1.95709	2.10263	1.53827	5.70668	1.42996	1.04319	0.719396	1.02956	0.608885	1.25764	1.29005	2.03088	1.40827	2.29065	2.46711	1.11476	0.734236	0.818827	1.03009
Slc25a36	2.16361	1.74063	1.37539	1.89663	2.08227	1.71853	1.85433	1.93849	2.2244	1.81728	1.23406	1.47149	1.52177	2.12426	1.84354	1.30454	1.01194	1.77494	1.40187	1.48209	1.68588	0.740022	1.5312	2.76315	2.43671	2.39037	2.71937	3.40734	2.26434	2.05924	2.70341	1.95771	1.6018	3.61751	2.65799	2.0619	2.02017	1.90175	2.34171	3.14925	1.39235	2.85168	1.51084	2.48358	2.28178	2.07535	1.47835	1.69511	1.50851
Frrs1	2.16045	2.05837	0.821745	2.14945	1.63739	1.66607	2.26713	1.11025	1.88774	1.36528	1.00824	1.73444	1.39318	1.8048	0.785296	1.0038	0.403574	0.80738	0.699641	1.5355	1.63278	0.173239	1.53445	2.25265	1.84567	0.617799	2.70712	2.16005	2.69297	1.72865	2.56401	1.08869	0.393763	2.8197	1.82584	1.05153	0.878899	0.897028	0.992831	2.01867	1.00362	2.44945	0.593348	1.48163	1.87991	1.32988	2.12361	2.08079	1.5197
Uqcrq	2.15938	0.709005	0.878499	0.549966	0.581541	1.04127	0.226423	0.604482	0.665461	0.415214	0.570246	1.36677	0.431631	0.878534	0.828751	0.816127	0.711489	1.05538	0.691469	0.947392	0.775179	0.381124	1.08502	3.1394	0.556794	0.565205	0.464553	0.756159	1.14	1.30044	0.574143	1.02464	0.418231	1.50716	0.845894	0.636671	0.699703	0.777089	0.809659	0.506001	1.19546	0.770642	0.656541	0.668517	0.411932	1.5702	1.63067	2.14988	1.7296
Srr	2.15786	3.32327	0.959839	3.59244	3.66246	0.974201	3.37187	1.11992	2.95598	2.43781	1.06076	1.71901	1.25176	2.4101	1.37239	1.25046	0.709393	1.01038	1.55051	1.57461	2.27766	0.552073	0.0525133	2.4027	3.11938	1.2303	4.46606	4.29894	3.74914	2.57683	3.94203	2.15773	1.05479	0.92275	2.89168	1.32304	1.51367	1.19987	1.211	4.14057	1.56711	3.96503	0.996174	2.11573	2.79648	1.65428	3.18665	2.78102	2.44538
Ppp6r3	2.14946	2.48082	2.55419	2.62547	3.03561	2.4758	2.26539	3.76684	2.35059	3.20864	3.16481	2.59824	2.13343	2.08207	2.75432	2.14964	2.76566	2.91514	2.26252	2.35118	2.68908	1.93826	1.94444	1.87948	2.68493	2.92144	2.79146	2.88634	2.18537	2.29802	2.9702	2.65238	2.04062	0.115412	2.27148	2.75708	2.6521	2.76882	2.3412	2.59228	3.19469	2.90954	2.47376	2.55759	2.7675	2.10793	2.26496	2.4595	2.14741
Pik3c2g	2.1465	5.49513	0.766057	2.92821	7.95193	0.785803	1.45346	0.676344	0.660204	2.81689	1.86981	1.65496	0.631367	2.34322	2.74926	0.385766	0.507587	0.59569	1.19798	0.813218	2.62447	0.243843	3.26409	3.165	4.25208	0.446155	5.47772	12.1303	6.22736	4.20989	10.944	2.73138	0.57891	3.16606	3.42294	0.719515	2.5293	1.08525	0.846434	1.30469	2.17597	3.65449	1.19315	3.10316	5.47201	1.67296	5.74717	9.55896	4.49022
Car2	2.14542	1.35731	0.420951	1.05275	1.06236	1.19566	0.935747	2.5699	0.454913	0.988865	3.90902	1.22872	1.04119	1.23969	1.77211	1.04463	0.518917	1.38521	0.742222	0.811865	1.22614	0.328076	0.473176	3.25455	0.948335	1.20087	0.964708	1.65779	1.59366	1.66234	1.39905	1.08377	0.312145	1.87768	1.1587	1.22276	2.16204	4.22684	0.57301	0.432969	5.79681	1.18335	0.908746	1.34565	1.38436	1.84295	0.828138	1.89226	1.36916
Snx7	2.14501	2.1818	1.65829	2.63057	1.99505	0.919827	4.62557	0.652931	2.74156	1.69031	0.99647	2.47088	3.18352	1.82804	0.743433	2.00694	0.862088	0.909403	1.20444	2.80315	1.57139	0.701831	2.66948	1.42855	1.8542	0.750893	3.13401	1.43338	2.29424	1.516	2.3791	1.15398	0.391364	0.64173	2.2335	1.79306	0.765358	0.744771	1.25681	3.38832	0.75972	2.89024	0.821817	2.0109	4.95678	0.943044	2.60573	2.08865	1.52295
Slc5a2	2.14468	3.14091	0.199121	0.456384	8.16551	0.720646	1.38969	0.22816	0.253803	1.65355	0.286623	0.964291	0.720368	0.892872	0.226622	0.182082	0.682709	0.193163	0.713198	0.325009	2.08648	0.141541	0.52843	3.92936	2.82211	0.477959	0.964988	13.0483	7.19103	3.92593	7.90729	2.14231	0.67026	1.64359	2.78105	0.642033	0.901359	0.901308	0.531279	0.612535	1.22851	1.17453	1.2776	3.85622	2.76757	2.64493	0.798665	3.93313	1.97982
Ar	2.14139	3.33151	0.554916	4.31715	2.21794	1.30363	3.25562	0.560323	3.914	2.53055	0.573809	2.5064	2.2664	1.98067	0.796706	0.546127	1.37647	0.53691	1.56721	3.02206	2.73035	0.561678	1.11899	2.13785	2.32318	0.290014	4.6683	1.90591	3.28415	2.57204	3.01899	2.09011	0.45084	0.640301	1.97135	0.396908	0.504275	0.828705	0.316618	6.52281	0.860796	5.07057	1.51394	2.95325	2.67772	2.04889	5.35339	4.57347	3.89493
Asap1	2.14036	1.58317	1.59825	1.7719	1.11333	6.25513	3.15414	1.34218	2.32065	1.99915	2.57174	2.20263	4.44879	1.94238	1.40326	1.22076	11.4376	1.66375	6.08676	2.35608	5.85693	6.55203	11.5183	0.894774	1.88315	1.70127	0.945387	0.548985	0.848141	4.75469	0.710008	6.69606	3.3492	7.89903	1.45142	1.26174	1.03279	1.14208	2.23905	2.27152	1.92719	0.896881	10.2189	1.71838	1.8278	3.59391	0.939258	0.85107	3.60546
Plekha5	2.13969	4.17478	3.37288	4.27779	3.45679	2.32582	3.94938	2.62369	4.76818	4.32208	2.97822	4.28679	4.88579	2.28215	2.63701	2.59732	0.953819	2.6972	2.90089	5.39195	2.98879	4.64105	2.45549	1.3604	2.5839	2.35401	2.45679	2.46873	2.5274	1.9088	2.42579	2.53588	10.3045	3.31961	2.27639	1.72823	2.19722	1.97802	2.3375	3.25537	2.60283	2.83698	1.74312	3.63344	2.77306	1.56588	2.27474	2.06564	2.2369
Exoc6	2.13776	3.20216	1.62161	3.3262	3.37255	2.21401	2.60737	1.63295	2.46032	2.25829	1.36548	1.85933	2.54192	2.18127	1.5406	1.57941	2.17002	1.31834	0.984699	2.43952	2.49814	1.39162	2.73708	1.69747	2.9341	1.54425	4.04238	3.07664	2.86421	2.68602	3.62431	1.61698	1.63598	1.16004	2.26943	1.79689	1.42396	1.90925	1.97528	3.13122	1.90679	3.86868	2.1078	2.48708	2.86817	2.91285	3.32458	3.3608	2.8468
Cyp2j13	2.13754	2.91144	0.308451	4.40676	0.94812	0.613497	2.06458	0.258991	1.45479	1.81471	0.404359	1.3255	2.88343	1.50219	0.33069	0.270244	0.51309	0.275499	0.686578	2.0559	2.19042	0.328975	0.349212	2.44068	3.39513	0.259163	7.19264	1.81308	4.06359	3.15425	5.61437	2.16116	0.36422	2.24603	2.60033	0.340093	0.982945	0.891552	0.367685	3.57806	1.31293	6.79562	0.695913	2.13434	2.89604	1.09869	9.97555	9.37576	5.91356
Itgb1	2.13715	1.17782	0.99697	1.22806	0.895831	2.683	1.12998	0.994948	1.24086	1.40065	1.52781	1.9481	2.75416	1.16984	1.14969	1.25886	2.55791	1.15857	2.56966	2.30178	1.65767	6.23672	1.23367	1.69421	0.665406	0.745748	0.714733	0.582139	0.864292	1.67328	0.640302	2.81028	2.01191	0.341913	0.999827	0.875978	0.586935	0.951521	0.662723	0.602697	0.805233	0.787476	2.12854	1.50948	0.65513	2.36871	1.03797	1.07406	1.61011
Gria3	2.13702	3.50901	0.320191	3.5413	3.36749	0.618309	2.16852	0.965965	1.11407	1.79923	0.6686	2.09959	2.75846	1.44281	0.606192	0.577007	0.469098	0.498117	1.35382	2.55458	2.08004	0.32411	1.03213	1.61377	2.0652	0.298336	3.50365	3.73046	4.04333	2.42616	4.56424	1.4467	0.353039	1.13202	1.6581	0.303992	0.413435	0.763227	0.277029	1.02949	0.591756	4.14738	0.635323	5.2974	2.64106	0.867465	1.24468	2.70425	0.955729
Slmap	2.13554	2.22053	2.26583	2.69794	2.27023	2.34772	2.39065	2.58933	2.71529	2.68257	2.42856	2.10207	2.29584	2.36007	1.83429	2.27031	2.99048	2.31209	2.35758	2.25733	3.10887	2.73655	1.27934	1.99711	2.59669	2.33833	2.65504	2.25466	2.17819	2.62229	2.45099	2.46159	2.2764	1.32512	2.47893	2.95616	2.26891	2.06707	3.20093	2.65989	2.55742	2.91414	2.87143	2.40392	2.47675	1.97987	2.3118	2.3148	2.1167
Cdk12	2.13436	3.16348	3.12702	3.15468	3.03048	2.16797	2.5097	3.92207	3.35839	2.65914	3.36376	3.06748	3.10754	2.2545	2.98728	2.86767	3.11289	3.0119	2.43722	3.50723	2.25073	2.08364	2.41527	1.90964	2.63032	2.63516	2.7568	3.08337	2.7702	2.43414	2.92532	2.69128	2.39169	1.27562	2.59768	2.59688	2.82754	3.24405	2.5395	2.7527	2.48541	2.66746	2.93009	2.62873	2.67041	2.56368	2.56265	2.63857	2.43494
Kifc3	2.13302	3.9026	1.38132	3.4224	4.2146	0.614382	3.14952	0.541425	3.62554	2.91311	1.00192	2.90714	3.25186	2.09848	2.57498	1.06688	1.00615	1.43968	0.946994	3.16403	2.66427	0.358449	0.453924	1.5947	3.04147	1.50915	4.08509	3.24477	3.21372	2.59198	3.69446	2.09021	0.394231	1.48522	2.75489	1.86074	3.22176	1.22501	1.36279	4.2043	1.46934	4.22723	0.862258	4.93379	3.66423	0.868669	2.71282	2.72234	2.14777
Ube2d3	2.13172	1.64665	1.87307	1.53033	1.60925	2.42157	1.74099	1.69352	1.64818	1.13955	1.88035	1.91564	2.17793	1.39566	1.48655	1.63848	1.9955	1.99215	1.86151	1.83532	1.93229	1.85226	0.105027	1.99992	1.63061	1.72216	1.87404	1.61035	1.78291	1.97902	1.74588	1.97189	1.59027	0.280497	1.26622	1.56455	1.84066	2.2241	1.62297	2.04234	1.73222	2.03112	2.21887	1.76323	1.75068	2.16281	2.37519	2.49246	2.17757
Ddi2	2.1305	3.03254	1.76196	3.29565	2.39382	3.29856	3.08955	2.38929	4.13601	2.64578	2.0089	2.74301	2.25514	2.26273	1.47322	1.59772	2.43415	1.79954	2.21287	2.87109	3.17225	0.768117	1.67056	2.14089	2.858	1.9897	3.7682	2.85465	3.1964	2.84239	3.40007	2.45964	0.969849	2.04354	2.73916	1.92703	1.60178	1.98081	1.44867	5.38579	2.14539	4.09195	2.28279	2.40164	3.17025	2.39883	2.92218	2.5088	2.46589
Add1	2.12843	1.57573	1.07719	1.86924	1.55119	1.06953	2.46344	1.38585	1.83143	1.56813	1.42389	1.56871	1.93545	1.61698	1.51742	1.75701	1.79278	1.2944	1.50521	2.02237	1.40723	1.37152	2.57003	1.33826	1.46719	1.16962	1.65122	1.67576	1.57189	1.38706	1.84588	1.39139	1.1253	0.763391	1.59854	1.40779	1.24311	1.33716	1.07534	1.55349	1.40124	1.49247	1.57409	1.91782	1.63307	1.07621	1.15519	1.24321	1.13424
Erc1	2.12689	2.03932	4.18609	1.96205	2.02333	1.20368	2.79577	2.62745	2.41507	3.64939	2.68547	2.5864	2.23882	2.88401	9.83294	3.43337	2.77579	6.91002	1.94354	2.32961	1.98234	2.698	0.15754	1.42162	3.02169	6.14581	1.93293	1.74371	2.07673	1.78295	1.813	1.77332	3.25027	3.67462	2.19343	1.80879	11.4886	2.25352	2.14485	2.41448	2.50202	2.07847	2.32866	1.91126	2.88888	0.944176	1.97918	1.72258	1.7953
Col4a2	2.12564	1.99595	0.845177	1.82176	2.45971	0.735642	2.21907	1.08643	1.48994	1.8974	1.07297	2.41273	3.15219	2.27709	0.982118	1.64288	4.99677	1.22767	8.67679	1.98607	3.76365	0.471446	0.751034	1.39784	1.12826	1.05351	1.40799	1.30178	1.70583	1.91307	1.18397	5.07847	0.126182	0.347947	1.57794	0.899405	1.13467	1.20892	0.501597	1.44665	0.987448	1.60865	3.29348	2.98344	2.33506	0.989913	0.988912	0.845849	1.56111
Pi4ka	2.1249	1.82674	2.04604	2.12194	1.68264	1.74688	2.24966	2.61375	1.726	2.17331	2.2251	1.56779	1.63383	1.87424	1.53404	1.67215	1.83287	2.30559	2.03506	1.42302	1.52819	2.23028	0.401725	1.55912	2.89405	2.55818	3.00112	1.98352	2.26385	2.05345	2.18622	2.01682	1.87477	2.32948	2.25287	2.59383	1.93459	2.91344	3.22368	2.1734	2.83962	2.72928	1.59591	2.35228	2.32547	1.74884	2.87024	2.13869	2.01928
Pdia3	2.12402	0.999435	0.677243	1.07915	1.27106	1.12194	1.21559	0.710253	0.866724	0.860979	0.689257	0.718282	0.745488	1.02206	0.580932	0.796444	0.94674	0.673656	1.12576	0.72479	1.39676	0.619135	0.731587	2.10362	0.807179	0.956947	0.955563	0.971286	1.20297	0.912314	0.988567	0.753881	0.760273	0.447307	1.32309	0.81784	0.974088	1.43437	0.711489	0.800733	0.832982	0.914169	1.2066	0.854386	0.785034	1.54021	1.6772	1.72015	1.79561
Insr	2.12347	3.24868	2.42077	3.45398	2.72143	1.92216	2.42234	2.08031	2.97885	3.29023	2.75486	3.12749	2.46128	2.62858	4.02229	1.81702	6.7371	3.65409	2.41942	3.21129	4.21883	1.74698	3.07158	2.06897	3.27428	3.28515	3.06528	2.80798	2.46474	2.9545	3.02115	3.03211	1.20689	0.542532	2.85286	2.06736	3.92582	2.20708	2.84243	2.66834	2.66169	3.10599	2.93782	2.92915	3.30688	1.87196	2.09111	2.40571	2.72058
Fmo2	2.12317	1.88019	0.148972	2.10128	2.05623	0.723025	0.980512	0.251693	1.99112	1.21648	0.38748	0.79748	0.52517	1.51406	0.264132	0.204621	0.438753	0.207421	2.22977	0.627814	1.82858	0.121136	1.1894	2.51259	1.88852	0.222345	3.19651	3.17856	3.25804	2.18156	3.43413	2.01843	0.256629	1.41821	1.72581	0.593263	0.770137	0.821009	0.46522	3.25558	0.720539	3.13726	1.06627	1.47206	1.68103	1.99881	2.15488	3.42258	2.39574
Por	2.1203	3.03495	1.4809	3.50949	2.27181	0.944934	2.82069	0.51838	4.21427	2.38583	0.930118	2.19652	1.82861	2.02858	0.611632	1.40848	1.17604	0.904151	1.69262	2.6245	2.12424	0.200336	10.3203	2.09793	2.21773	0.859409	3.9276	2.7181	2.77831	2.14572	3.33946	1.46355	0.565408	6.44481	2.3462	0.929462	0.651243	1.14905	1.14228	3.95715	1.3634	4.21683	0.950342	1.64857	1.93354	1.38697	2.84351	2.53627	2.26156
Rfx7	2.11901	1.83275	1.76759	1.88748	1.77383	2.21188	1.50984	2.64623	1.88459	2.20507	2.26661	1.64296	1.5791	1.52571	2.15255	1.95083	1.37089	1.98213	1.44592	1.56194	1.41463	1.36064	5.27893	1.51203	2.38043	2.31632	2.34535	2.0615	1.9559	1.78367	2.27261	1.93653	1.69271	10.0235	2.07557	2.28295	2.85906	2.45247	2.39441	1.97384	2.12053	2.41111	1.72713	2.72705	2.81631	1.46027	1.66928	1.82607	1.79837
Phactr1	2.11622	0.715745	22.8372	0.415346	0.760367	2.20569	3.30541	11.5038	0.669722	17.9926	4.74966	1.62177	0.620624	9.06443	60.648	1.48508	2.38367	65.2314	3.84081	0.869029	1.25807	1.18381	1.07469	2.05592	19.6466	89.8978	0.136467	0.488217	0.647408	2.02772	0.276701	2.75155	1.81743	0.487907	6.82476	0.815471	62.2075	8.71787	16.3338	0.219899	4.56746	0.252498	2.41642	0.510236	4.57651	1.75115	0.0798847	0.104821	0.782197
Wdfy1	2.11557	1.7094	0.513232	1.7742	1.75337	0.722514	2.06292	1.17408	1.52093	1.34264	1.0145	1.17524	1.35646	1.22364	0.684075	0.560865	1.71306	0.739773	1.27114	1.19755	1.6985	1.31523	1.46312	1.28235	1.07601	0.515197	1.77291	1.56213	1.64763	1.71093	1.6724	1.59159	0.630947	1.62036	1.0813	0.515336	0.709044	1.14623	0.544656	1.52526	1.2075	1.70136	1.76041	1.06332	1.20356	0.915294	1.83094	1.71911	1.91839
Pax8	2.11209	4.43261	2.08349	4.96517	2.85774	0.833222	5.79189	3.4101	7.75195	4.50712	4.29693	6.67944	9.55619	4.2781	4.99569	3.46541	0.588194	4.2982	1.36925	9.82541	2.04186	0.888563	3.02425	1.15175	2.53297	2.80509	3.14231	2.05504	2.45061	1.93789	2.59111	1.07632	0.424362	0.513344	2.43666	1.88251	5.15828	2.55164	0.985194	4.01689	2.59278	3.19532	0.375534	6.41941	3.0664	0.588627	3.20663	2.49545	2.00843
Hnrnpa3	2.11043	1.15252	1.05682	1.34788	1.12666	2.02976	1.8307	1.18525	1.40585	1.35668	1.32959	0.923469	1.39836	1.31142	1.08681	1.14139	1.06686	1.3377	1.30463	1.30671	1.40718	1.19422	0.54826	1.37957	1.14658	1.27938	1.42895	1.02014	1.12863	1.0856	1.22909	1.46731	1.07576	0.361344	1.47674	1.73427	1.30254	1.41174	1.23846	1.44319	1.47658	1.52555	1.28486	1.35161	2.0126	1.2146	1.2231	1.19669	1.13389
Slc23a1	2.10602	2.0039	0.198852	2.35895	1.74262	0.633309	2.57868	0.360516	4.40046	1.76393	0.386984	1.31979	1.16534	1.4113	0.251291	0.188939	0.341629	0.199627	0.530928	1.4826	1.90061	0.2221	0.494516	1.85967	1.2386	0.227132	1.73364	1.68158	2.00843	1.40038	1.67055	1.01742	0.189502	0.986306	1.34826	0.254437	0.391278	0.538117	0.180348	5.25989	0.421255	2.21164	0.502056	1.97802	1.79055	0.819425	0.938642	0.897001	0.84936
Ptprf	2.10375	1.99867	2.38303	1.72726	2.28791	0.605097	2.06403	1.25608	1.69845	2.02664	1.4347	2.13778	1.6956	1.94875	2.33222	2.28254	0.401579	2.40832	1.11118	1.69384	1.2608	0.275516	1.41055	2.12959	1.65374	2.48902	1.20938	2.15372	1.76192	1.44752	1.65248	1.2438	0.28778	0.631121	2.06937	2.10479	2.23984	1.13708	1.90915	0.749113	1.39696	1.35452	0.751349	1.45231	1.59653	1.10839	0.822915	1.1761	0.845159
Bclaf1	2.10158	1.94235	2.37319	1.95754	2.00215	2.68227	2.10908	2.44737	2.12188	2.09704	2.52453	2.0264	1.90484	1.9814	2.08908	1.99777	2.36901	2.41868	2.35303	1.80641	2.3494	1.6992	2.23794	2.17305	2.07462	2.32411	2.15	1.99333	2.13586	2.07341	2.10535	2.26702	2.45217	0.153809	1.82514	2.19595	2.26342	2.26811	2.27373	2.17964	2.11415	2.27995	2.44254	2.14891	2.33055	2.03647	2.21311	2.11053	2.05908
Csnk1g3	2.10147	2.25527	0.91891	2.69479	1.74154	2.09368	2.0476	1.49748	2.80456	2.0387	1.47557	1.98131	2.06712	1.63001	1.70428	0.989063	1.59535	1.44259	1.94141	1.86708	1.67595	1.79589	0.972158	2.12292	2.24668	1.05936	3.71626	2.22069	2.65932	2.71512	3.07055	2.2798	2.18165	3.05623	2.19734	0.962711	2.04064	2.10462	0.905084	4.74549	1.45315	3.58816	1.51545	2.44479	2.06561	2.16312	3.1327	2.72699	2.23634
Smurf2	2.09399	2.37612	1.65126	2.17449	1.94581	3.68883	2.56003	2.69064	2.7476	2.26394	1.9383	2.59417	2.14559	2.13109	2.23194	1.68305	5.22434	1.83149	4.11783	2.48002	3.10862	1.26495	2.40723	1.83377	1.96083	1.37922	2.19603	1.67829	1.51518	3.04934	1.94203	2.77277	1.64019	1.10333	2.11944	1.50551	1.75705	1.83965	1.34792	2.92118	1.31031	2.12383	4.87891	2.26992	2.21848	2.15607	2.69614	2.37917	3.23243
Golgb1	2.09182	2.62688	1.97499	2.69213	2.81217	1.45769	2.022	1.80219	2.81351	2.45398	2.48439	3.5053	2.73487	3.24602	2.81398	2.27111	1.71796	2.04479	2.55341	3.03714	2.00145	1.94796	2.1957	1.54938	1.96933	1.94256	1.93159	2.25427	1.86845	1.5914	1.9879	1.93551	1.7237	0.337927	2.40043	1.71858	1.80089	1.69655	1.73666	2.06793	1.94312	1.67904	1.46338	2.27839	1.6193	1.13972	1.68673	1.57244	1.43155
R3hdm1	2.0906	1.83289	1.96638	1.98628	1.7285	2.22996	2.62622	2.65369	2.03302	2.25151	2.89405	1.82699	1.78737	2.16036	2.12799	1.80804	2.09075	2.07618	2.28977	1.77197	2.01772	2.00432	2.3911	1.69828	2.1504	2.30715	2.41596	1.62369	1.90448	2.15642	2.04215	1.72989	2.00814	2.16306	2.00762	2.5557	2.4575	3.17385	2.37712	2.81654	2.82074	2.55055	1.98231	1.78663	2.41583	3.44269	2.2656	2.08885	2.31666
Ascc3	2.09059	1.84833	2.42159	1.91362	1.61961	2.97349	2.08255	2.7914	2.07819	2.05246	2.48835	2.43603	2.48518	1.78807	2.14145	2.20646	2.06143	2.44215	2.31274	2.23973	1.87811	3.03217	0.916587	1.31582	1.82147	2.85827	1.51912	1.32606	1.04759	1.67865	1.29061	1.85207	2.65222	0.615626	1.9196	2.21443	2.12373	2.75514	2.2645	1.28698	2.19702	1.55842	2.36961	2.1123	1.4459	2.52378	1.51165	1.49876	1.86813
Galnt14	2.08822	4.92259	0.491446	5.80595	4.41045	0.486901	3.98665	0.501078	3.78445	2.8747	0.543692	1.20958	2.0973	2.049	0.455533	0.424121	0.491219	0.391166	1.03254	2.4738	3.01307	0.259746	0.254209	1.76225	3.65031	0.214857	7.4842	5.75084	6.34536	3.31263	7.11144	2.0583	0.416051	2.63468	3.14752	0.406089	0.727242	0.890665	0.290663	5.60886	1.19778	7.16286	0.758189	6.44146	4.74729	0.901106	6.4896	6.09304	4.07938
Cpq	2.08751	3.65697	1.61678	3.73379	3.30929	2.76994	4.42371	3.51495	2.38254	2.80233	3.18564	2.97177	3.24093	2.81742	4.32887	1.7027	0.936931	2.92266	3.37387	2.98957	2.00417	9.87414	11.2504	1.77108	3.35164	2.77781	4.20315	3.77927	3.28068	2.72935	4.40628	2.8059	7.71013	7.11257	2.83284	1.99575	2.94258	3.93644	2.79117	2.5936	4.06941	3.33818	1.32588	4.6969	4.21295	3.38383	4.03635	3.68004	2.75738
Nlk	2.08735	2.29199	3.83852	1.99685	2.51327	2.73155	2.47705	2.06812	2.15159	3.31996	2.53685	2.05886	2.1124	3.01318	4.44872	2.93267	6.72953	4.58788	5.08051	2.15073	3.69954	5.38861	1.24965	1.53403	2.75943	4.41439	1.87577	2.16524	1.81213	2.6024	1.96551	3.86525	8.99051	0.780542	2.62174	3.14802	4.02428	2.14512	3.69477	2.62474	2.34813	1.63122	4.01902	2.43431	1.99337	2.86422	1.91352	1.648	2.57382
Tmem245	2.0869	2.17494	2.51393	2.47466	1.95578	1.37185	3.65615	2.36154	2.43026	2.60272	3.06971	1.67037	1.96555	2.08743	2.2374	1.93717	1.35918	2.18052	1.74032	1.68873	1.836	1.71081	1.05703	2.30775	2.95848	2.92266	2.94234	2.1359	2.86581	2.33593	2.45926	2.07426	1.47215	1.25871	3.27827	3.44732	2.58884	2.73293	3.21269	3.42589	3.5339	2.84532	1.33225	2.80646	3.24878	2.01994	2.21744	2.01031	1.89678
Stox2	2.08661	0.747037	7.29344	0.684176	0.670798	1.01933	2.75996	5.60461	1.78731	6.93668	6.76442	1.30667	1.41255	8.34513	12.5609	13.8918	14.56	19.6074	1.70444	0.933568	6.43068	1.27279	1.19022	1.18731	5.98682	18.5161	0.234834	0.215351	0.759292	5.55052	0.239448	3.23556	1.64066	2.67379	7.25005	12.9021	10.8232	5.1247	7.13195	1.38899	6.97606	0.683933	14.5109	3.43791	3.77779	2.07942	0.236948	0.61678	3.42744
Ap3b1	2.0864	2.7957	2.11051	2.94929	2.60639	3.38491	3.81332	2.30261	2.84228	2.9178	2.15756	2.35864	2.32985	2.60925	2.36115	1.95944	1.89009	2.12441	2.45983	2.34819	2.58694	2.34498	0.844353	1.84333	2.81719	2.17635	3.12823	2.84263	1.78556	2.35565	3.12982	2.36498	2.01244	1.94705	3.20068	1.87877	2.33357	2.00535	2.29056	3.32144	2.49716	3.00721	2.27557	2.82653	2.95588	2.95621	2.62844	2.49921	2.31705
Lrrc8d	2.08438	3.66094	2.70338	3.88432	3.25749	2.28624	3.69925	1.68665	3.64234	3.02253	2.04272	3.16833	3.57446	2.75964	0.860421	2.76714	1.9487	1.30346	1.30314	3.44878	2.75385	1.3882	6.00674	1.66911	3.33823	1.16648	4.00812	3.14507	3.57362	2.59978	3.78192	1.81853	1.31223	5.71306	2.91664	3.44583	0.840958	2.05678	3.01253	4.17661	2.79158	4.29667	1.80667	3.15604	2.97593	2.52723	2.88564	3.15151	2.72548
Mdm2	2.08237	2.14979	1.59009	2.07056	2.13962	1.55911	1.70451	1.81662	2.01388	1.73065	0.991106	2.69922	3.58739	2.01528	1.01834	1.96368	1.32933	1.65313	1.34968	2.53251	1.49887	0.632996	0.959804	1.63585	1.73249	1.26095	1.55759	1.29828	2.39129	1.1729	1.59357	0.96979	0.809319	0.131426	1.34922	1.23681	0.950796	1.06691	1.4021	1.47502	0.954376	1.79974	1.04132	2.66456	1.95736	1.23905	0.81125	0.655003	0.609174
Mprip	2.07903	2.3124	3.96857	2.22043	2.0467	1.74783	2.75628	4.28638	2.25588	2.98993	7.04449	2.73278	3.0195	3.13926	3.77194	3.78889	3.9919	4.26567	3.55927	2.87558	3.00142	3.99696	0.854181	1.49735	2.3432	2.95174	1.5148	1.68159	1.71837	2.07174	1.52265	2.69309	2.61085	0.294678	2.29395	3.02012	2.71689	3.95617	3.1671	1.5379	4.25976	1.55836	2.73625	2.04162	2.69999	1.44907	1.16711	1.06244	1.65227
Cdc37l1	2.07781	2.0892	1.76714	1.8866	2.3541	1.34186	2.28887	1.43522	1.40943	1.80176	1.82401	1.62766	1.148	1.34988	0.930639	1.66658	1.53331	1.41972	1.3802	1.78946	1.43705	0.824309	0.801734	1.84866	1.7063	1.33125	1.48375	1.81039	1.29134	1.50107	1.52417	1.35701	1.17618	0.419132	1.41534	1.80704	1.27466	1.77154	1.82826	1.43473	1.67642	1.6329	1.22363	1.25195	1.37685	1.80446	1.91083	1.72293	1.76919
Fam193a	2.07632	2.69088	3.48388	2.88596	2.98886	3.37432	3.14711	3.74916	2.95076	2.89178	3.65922	2.8203	2.88685	2.51216	3.36653	2.86571	2.94009	3.33999	2.67828	3.12455	3.13463	2.45622	2.9564	1.42191	2.81555	2.79379	2.41493	2.41087	2.62635	2.68115	2.3783	2.46644	2.17592	3.74507	2.8145	2.91843	2.79435	3.65261	2.90832	2.33557	2.99523	2.60413	2.87355	2.97992	2.48713	2.9984	2.3388	2.06545	2.36877
0610005C13Rik	2.07396	3.26787	0.26746	3.59475	4.46064	0.735354	1.6044	0.35042	3.08697	2.21319	0.512712	1.67925	0.408657	1.77805	0.247745	0.331483	0.412375	0.216947	0.726897	1.07401	2.25494	0.225986	0	2.98558	3.62582	0.529987	6.46527	6.70494	5.75761	4.07377	5.92189	2.29942	0.411509	0.829535	3.33634	0.705949	0.889518	1.11641	0.722052	6.56885	1.46507	6.33951	1.05659	2.47414	2.90399	1.52297	3.69393	3.35784	2.82167
Tpd52	2.07385	2.42844	1.58984	2.37496	2.29931	2.58445	2.10035	1.56685	1.97308	1.59125	1.35024	2.36225	1.98053	1.75294	0.979118	1.76615	0.925701	1.07818	1.08072	2.26961	1.69258	1.66463	0.127597	1.33216	1.26325	1.09105	1.13271	1.96782	1.56981	1.16905	1.59726	1.03983	1.59431	0.951913	1.35223	1.56701	1.0935	1.03607	1.14643	1.22107	0.834993	1.26597	0.61906	1.5659	1.19585	1.88914	1.34162	1.62251	1.3287
Wwtr1	2.07161	2.62864	2.71815	3.00402	2.05843	0.914691	3.21973	2.44668	2.64001	3.02086	2.49154	2.31526	3.20975	2.54708	2.40657	2.73074	4.6733	2.36409	2.61781	2.78007	3.93444	2.02902	0.413556	1.2373	2.56825	2.12157	2.8558	2.07635	2.02036	3.2293	2.42394	2.63552	1.72401	1.7524	2.36069	1.98003	2.15121	2.32149	1.95504	2.6719	2.47459	2.92671	5.01256	3.05939	2.30711	1.13609	2.03959	2.07982	2.36022
Rpsa	2.06958	1.21705	1.67301	0.993628	1.15552	1.48814	0.754926	1.58932	1.50414	0.642815	1.62308	3.2949	0.999143	1.65271	1.64633	1.70628	1.29626	1.59164	1.57287	1.86577	1.52304	1.08626	3.58015	2.59662	0.352289	0.798596	0.493971	0.748657	1.38611	1.15502	0.581445	0.896484	0.411487	1.37856	0.927169	0.763575	0.653786	0.752095	0.908377	0.474135	0.674841	0.941794	1.42204	0.958463	0.526557	3.19463	1.53865	2.19905	2.02953
Fam135a	2.06932	1.6735	1.75482	1.79052	1.98401	1.04245	2.14597	2.97126	1.83038	1.59213	2.05116	1.64632	1.78897	2.00559	1.33004	2.6755	1.80563	1.66573	1.64054	1.89435	1.93292	0.942412	1.66309	1.54656	1.86125	1.55362	1.5837	1.77741	1.53612	1.4125	1.49661	1.7631	1.2038	1.99592	2.03585	2.89384	1.86612	3.37739	2.00997	1.78465	1.49534	1.78912	1.9148	1.74578	2.66958	0.821953	1.93576	1.72446	1.74953
Sparc	2.06762	0.313821	0.233339	0.281891	0.528696	0.404023	0.23959	0.224577	0.27699	0.30441	0.332829	0.586527	0.439343	0.744615	0.235098	0.265842	2.33504	0.198927	1.91603	0.326849	1.49797	2.06231	0	1.85815	0.216709	0.117938	0.0825678	0.268822	0.705181	1.37174	0.0982172	1.62617	1.82692	0.212857	0.411552	0.141094	0.134854	0.158649	0.152116	0.0866324	0.213421	0.0885652	2.60164	0.844308	0.0933202	1.19049	0.0445714	0.04948	1.18707
Lrp6	2.06661	1.54971	1.44212	1.94145	1.30464	1.62085	1.30219	2.07167	2.0055	1.74046	1.66863	1.39365	1.57668	1.88843	1.20339	1.75856	1.16031	1.52836	1.71877	1.52394	1.62897	1.49459	0.364244	2.0744	1.91515	1.70533	2.52099	1.38659	1.83545	1.68727	1.90874	1.92838	1.80432	1.13226	2.18624	2.40887	1.85125	2.22069	2.29818	2.75141	1.65242	2.86296	1.47806	2.10072	2.36495	1.56493	2.63752	2.3376	2.35569
Gnb1	2.06386	2.04187	2.74946	1.95759	1.84263	3.75892	2.37571	4.29753	2.21594	1.86279	3.48238	2.71354	3.09277	1.58214	3.14227	2.68219	4.89202	3.08239	3.09636	2.76392	2.68993	2.43221	3.19465	1.67409	1.33847	1.67095	1.02703	1.3362	1.52536	2.16959	1.23156	2.49613	2.55269	2.22986	1.4874	1.41015	2.17914	2.88468	1.31425	0.862088	2.72158	1.1182	3.82031	1.78908	1.14099	3.00739	0.888411	1.02636	1.64828
Fam120a	2.06372	1.88555	1.49715	1.99064	1.43142	2.21698	2.101	1.9947	1.8795	1.66183	1.45982	1.95249	1.96446	1.57679	1.73856	1.68779	1.89428	1.76298	1.8477	2.31924	1.42639	0.901849	0.210053	1.79681	1.51209	1.5402	1.53268	1.46054	1.69335	1.79106	1.36094	1.77589	1.20034	0.739583	1.32085	1.30732	1.47619	1.44861	1.35863	1.68662	2.11475	1.77597	1.82763	1.62781	2.10024	1.61589	1.58797	1.34393	1.48286
Chd3	2.06283	2.124	0.84933	2.19975	1.86577	1.55999	1.31376	0.955619	1.5576	1.48765	1.22874	1.72575	1.17614	1.30541	1.61677	0.747343	0.6366	1.02249	1.26389	1.59458	1.82651	0.675346	0.64104	2.35174	2.18868	0.879383	3.60609	2.83423	3.36238	2.501	3.56188	1.8917	0.742736	1.49559	1.99575	0.648274	1.39198	1.21808	0.619603	1.76006	1.47432	3.40083	1.2668	2.41095	1.60111	2.49297	3.3179	2.85871	2.10592
Zfp280d	2.0592	1.73187	1.71755	1.73351	1.84075	1.89415	2.14711	2.74608	1.928	1.75277	2.62544	1.73983	1.79489	2.19955	2.14844	1.9936	2.22054	2.169	2.07693	2.02553	1.65943	1.92685	2.73415	1.86769	1.97282	2.31909	2.12093	1.58878	1.95043	1.71411	1.95678	1.7558	2.60403	3.02887	2.05346	2.05718	2.14999	2.61487	2.50021	2.06975	2.46104	1.94196	1.64274	2.28159	2.33237	1.972	2.07173	2.15289	1.86086
Atp2b1	2.0581	1.47917	1.98876	1.46904	1.7828	4.43467	1.98564	0.809412	0.792395	1.19674	1.19652	1.73987	1.7421	1.69061	1.14434	2.18909	2.21359	1.474	1.63099	1.52588	1.90121	2.2625	0	1.43064	1.4921	1.72136	1.20965	1.27197	1.56929	1.89664	1.28292	1.38887	2.41126	0.464589	1.78487	1.65203	1.54398	1.23175	2.11555	0.748884	1.34554	1.28779	1.89251	1.76789	2.14668	3.167	1.22097	1.32874	1.55121
Catspere2	2.05652	2.51765	2.5585	2.41295	3.56238	0.864501	1.51862	5.53466	2.62002	2.62016	2.92179	1.90281	1.08119	2.75829	1.51914	2.75295	0.801652	2.14565	1.3146	1.76954	1.31411	1.61861	1.63446	1.87395	3.29233	2.57197	2.50601	4.36871	2.82256	2.01808	3.43445	1.60416	1.54987	4.83374	3.22093	3.55112	2.17025	6.82982	3.5454	3.7646	2.85388	2.35059	0.878012	2.41056	2.05424	1.23977	1.97139	1.54386	1.42605
Hykk	2.05135	1.38235	0.153585	2.05313	0.939647	0.2937	1.24725	0.185752	2.61678	0.819471	0.138486	0.639469	0.374374	1.14192	0.214015	0.16344	0.37616	0.107149	0.577093	0.573989	1.48219	0.175808	1.28659	2.01232	2.13546	0.305282	3.77391	1.45388	2.22892	2.10504	2.70566	1.32781	0.391618	3.23318	1.99712	0.458289	0.586148	0.631671	0.378227	4.83796	0.831347	3.72472	0.593932	1.18746	1.50421	1.43877	4.64124	3.75737	3.3474
Nr3c1	2.05069	2.18495	0.900759	2.3834	2.00955	1.98751	2.38701	1.24627	1.57046	1.39188	1.13312	1.48027	1.78321	2.12906	0.956521	1.42247	2.69721	0.630915	2.53005	1.61799	2.52083	1.48695	5.54759	2.07532	1.97305	0.402711	3.40882	2.89394	3.21162	2.96676	3.39759	3.0592	1.25592	5.11438	2.51538	2.49118	0.496816	1.22987	1.25086	1.88234	1.68701	3.18163	3.52489	2.05506	3.06913	3.02073	2.50315	2.96315	2.50897
Trappc9	2.0498	3.26457	2.05638	3.60636	3.759	1.70509	3.88748	1.809	3.9049	3.171	2.67111	2.3081	2.32609	2.31369	2.4179	1.93547	1.71479	2.47436	2.14199	2.3711	3.069	1.88878	6.28964	1.55577	3.2715	1.97779	3.62542	3.57326	3.099	2.65254	3.76285	2.1635	2.29171	5.27332	2.4299	2.15344	2.27331	2.30165	1.96096	3.01422	2.71639	2.83819	1.70619	2.84396	3.49856	2.29025	3.29946	2.90636	2.72447
Tmem234	2.04916	1.20004	1.07368	1.35401	1.13919	1.48777	0.929437	1.08188	1.33944	1.31294	1.62699	1.62208	1.07595	1.25085	1.2734	1.17765	1.30835	1.30689	1.18971	1.22103	1.01461	0.492272	0.673854	1.57171	1.17114	0.935437	1.09105	1.09306	1.26783	1.32536	1.06202	1.36269	1.16385	1.20903	1.21374	1.06823	1.09178	1.0589	1.02456	1.19874	0.981147	1.00566	1.1048	1.17307	0.8334	1.32136	1.04189	1.00859	1.01567
Pdzd2	2.04854	4.68827	0.295294	4.71962	6.26043	0.395625	3.74829	1.24782	4.04539	3.02875	2.00054	1.15204	0.732097	2.51842	0.310367	0.270027	3.02601	0.147884	1.93852	1.06939	3.54949	1.26636	11.3649	2.35616	4.72935	0.230438	6.71477	8.5408	5.86863	4.88715	7.44279	3.54747	2.07897	12.3897	4.04576	0.407336	0.948161	1.43316	0.314849	7.03186	2.8394	5.36533	3.1981	3.49435	5.14447	1.46202	5.61075	5.06352	4.25234
Slc5a8	2.04682	0.848087	0.245566	2.13916	0.247418	0.858872	0.938504	0.336368	3.37864	1.05068	0.288064	0.98188	0.366163	0.817572	0.298372	0.270876	0.451617	0.221764	0.861192	0.867636	0.918055	0.284917	0.201776	1.87251	1.25805	0.309719	2.81947	0.277236	1.48871	1.64412	0.953328	0.948517	0.274386	1.49685	1.32016	0.470394	0.521655	0.413148	0.387599	5.98214	0.743339	3.07924	0.710912	0.464427	0.814831	1.02539	4.83907	1.33299	2.92425
Sestd1	2.04332	2.14465	2.84618	1.97014	2.51935	1.2811	2.6109	2.64761	2.57702	2.99311	3.61022	2.31278	3.01943	2.81615	3.35366	2.85333	0.586277	3.90028	1.21617	2.61952	1.58611	0.690571	0.510386	1.49084	3.03162	4.57373	2.16561	2.44789	2.19961	1.67153	2.25679	1.54183	0.402744	2.28954	3.60467	3.49082	3.87462	2.55487	4.17291	2.20845	3.53068	1.73004	0.777817	2.65675	3.43428	0.914168	1.66863	1.78701	1.18853
Nek7	2.04301	2.69963	1.71574	2.55392	2.26316	2.80587	2.61246	2.2816	2.95449	2.64618	1.63912	2.54416	2.88965	2.25374	1.72482	1.8973	3.62773	1.54755	2.02474	2.95089	3.22583	1.70383	4.85079	1.83789	2.02897	1.35612	2.79088	1.84008	2.44258	2.61305	2.36688	1.99418	1.00013	3.40112	1.60662	1.58136	1.64858	2.19673	1.46912	3.0431	1.68201	2.99185	3.27122	2.798	2.74279	3.18851	3.61069	2.80576	3.32024
Fam214a	2.04201	2.37842	1.73128	3.00014	2.40377	2.10473	2.30651	1.64166	3.07864	2.31901	1.68961	1.54432	1.1625	2.06967	1.02048	1.04839	0.909975	1.10778	1.62305	1.50496	2.20709	1.06429	4.38543	2.14964	3.64462	1.48872	4.60303	3.16695	2.67163	2.82646	3.6382	2.22313	1.05351	4.87375	2.58333	1.64527	1.70947	2.58153	4.12937	5.12004	2.28266	3.73864	1.03998	2.01923	2.55901	1.91214	3.85465	2.41616	2.42584
Atp6v1b2	2.03697	2.17939	0.739965	2.05702	2.5885	1.28581	1.40167	1.23929	1.69145	1.78697	1.21581	1.49957	1.8488	1.13434	0.813638	0.881231	0.975842	0.819898	1.10335	1.79783	1.50332	0.512148	0.684182	2.01964	1.42391	0.876245	2.22573	2.86154	2.24994	2.0806	2.54447	1.11227	0.768243	0.305843	1.51809	0.870458	0.878129	1.36682	0.779352	1.69017	0.992028	2.17007	1.07341	1.6918	1.49838	1.80498	2.21091	2.83689	2.07396
Man1a	2.03168	2.17239	0.419201	2.37099	2.06035	3.37939	1.49254	0.852076	1.67772	1.42016	1.27519	1.60561	1.68674	1.25292	1.62288	0.726322	2.90162	0.991495	1.2274	1.51426	2.54892	2.00335	0.109051	1.66111	1.63405	0.439714	2.76501	2.09844	2.46809	1.98457	2.80489	1.70441	2.25857	0.755746	1.48683	0.403314	1.25554	0.672546	0.266083	2.40191	0.794112	2.61118	1.89275	1.65454	1.46113	3.23131	2.65903	2.92861	2.51277
Sytl2	2.0316	1.15819	3.24175	1.46855	0.506294	1.17283	2.5196	0.962839	4.5525	1.95978	0.891451	4.08326	11.1577	2.95203	1.37923	5.93711	0.817579	1.11987	1.96062	6.50372	1.3347	0.408174	1.08923	0.216069	0.432661	0.208087	0.0227761	0.0406621	0.0547179	0.105801	0.0364489	0.77777	0.0170542	2.0681	0.899221	2.3726	0.124218	0.0837663	1.33636	0.036617	0.0883278	0.0413441	0.0775691	3.03354	0.356788	1.39698	0.01098	0.0122886	0.0190481
Wdr72	2.03069	2.99493	5.57606	2.51959	3.04776	1.12852	1.91834	10.0579	0.918492	3.22525	8.11567	1.99199	1.45074	3.33424	3.53515	5.47759	0.562622	4.95306	0.852701	2.09719	1.58629	0.41922	2.63662	1.49013	3.5741	5.68981	1.73805	3.04524	2.34324	1.64579	2.72379	1.13575	0.32045	4.24448	2.45761	3.89313	3.54008	10.0573	4.60335	0.684164	8.51837	1.27697	0.407684	1.52583	1.70739	1.05372	1.42019	1.76459	1.10622
Phactr4	2.0298	2.72342	1.56142	2.77684	2.60937	1.19269	2.50724	1.29172	2.84942	2.26814	1.77399	2.05354	2.24924	1.97877	1.76621	1.65115	1.85864	1.78211	1.69673	2.33879	2.35176	6.646	0.661376	1.47634	1.94537	1.60433	2.61905	2.56763	1.95821	2.17174	2.57735	1.8401	4.94217	2.45238	1.53594	1.71252	1.63918	1.57938	1.5764	2.37684	1.82306	2.64043	1.80633	2.15392	2.97626	1.01487	2.0699	1.97194	1.55191
Fgf1	2.0286	2.74466	2.08876	7.13835	2.5653	0.407624	5.47277	0.996788	9.06496	4.03838	1.25822	2.84926	2.07309	6.68031	0.386916	5.37337	1.25357	0.837971	1.37417	2.27952	3.89973	0.29472	12.8638	1.49285	5.24201	0.866928	8.33709	3.21363	4.91058	4.49651	4.44646	2.69365	0.23377	5.22669	7.86352	7.83009	0.802284	1.47869	2.62017	18.3459	1.27531	9.99161	1.89437	3.9992	5.14864	1.28849	2.93286	2.60504	2.5411
Elf1	2.02857	2.42137	2.82294	2.21845	2.60485	2.99783	2.31954	2.96969	2.19983	2.50823	3.61048	2.64348	3.19645	2.44535	3.07199	2.50966	4.23756	3.06551	2.27998	2.83037	3.47762	1.20514	3.07566	1.50363	2.49295	2.36496	2.15525	2.0494	1.83519	3.08636	2.27684	2.04386	1.4444	0.918259	2.28618	2.55891	3.22547	3.12158	2.53912	1.95868	3.23878	2.28949	4.20487	1.90284	2.4406	2.75139	1.68119	1.75599	2.08246
Sbno1	2.02776	1.80805	2.10075	1.92144	2.03798	1.74136	1.9455	1.72465	1.7908	2.0107	2.14831	1.60277	1.93018	1.64314	1.74026	1.93586	1.92767	1.81208	2.2834	2.00775	2.01456	1.62659	2.91153	1.89834	1.70814	1.64677	1.8037	1.82687	2.23621	1.80749	1.92837	1.50629	1.46901	4.06584	1.699	1.65447	1.74455	2.3678	1.67175	1.70661	2.35517	1.98357	1.75888	1.70977	2.07113	2.40378	1.60858	1.64803	1.59798
Vegfa	2.02638	1.23612	1.08106	1.44376	1.37191	0.579078	0.980235	1.36821	1.22038	1.48749	1.12742	0.835543	0.476084	1.01192	1.06331	0.905136	0.537883	1.75043	0.873133	0.668769	1.32667	6.16271	0.145062	3.5286	2.66852	2.57897	3.39146	2.29187	2.62902	2.04357	2.79285	1.53098	16.0699	1.08392	2.56966	2.52667	1.93512	2.48273	2.85373	2.28836	2.25526	2.99983	1.18282	1.46534	2.10928	1.57084	3.50143	2.61444	2.40392
Gon4l	2.02257	1.95501	2.38839	2.03688	1.76207	2.14976	2.47816	2.48588	2.06271	2.03277	2.62947	2.14216	2.22258	2.36666	2.34794	2.46402	2.24493	3.09958	2.12368	2.16405	2.53997	1.87389	0.578203	1.41782	1.95349	2.22665	1.58784	1.72947	1.67612	1.89491	1.61741	1.90541	2.38673	1.1004	2.2953	2.42787	2.26613	1.90748	2.22856	1.616	1.85747	1.76933	1.91843	2.12587	2.19987	2.25915	1.38749	1.42762	1.48616
2310035C23Rik	2.01976	1.4007	1.709	1.38615	1.21796	2.28184	1.30737	2.41789	1.72292	1.65251	1.74499	1.31368	1.42399	1.50267	2.25088	1.47977	2.15461	1.61485	1.83311	1.28788	1.77805	1.08691	1.8642	1.41832	1.46611	1.8465	1.48259	1.10193	1.15183	1.32077	1.27672	1.53425	1.3099	1.14143	1.99816	1.30392	2.05251	1.69679	1.62392	1.32242	1.90049	1.4028	1.9717	1.435	1.37704	1.62023	1.50214	1.34024	1.3351
Uqcr10	2.01964	0.712744	1.01331	0.487294	0.552913	1.01999	0.410769	0.946316	0.720642	0.566648	1.05886	1.4924	0.486134	0.774165	1.15467	0.711785	1.25492	0.910493	0.840963	0.871309	1.16446	0.164903	0.884845	3.14154	0.443414	0.715564	0.488145	0.689604	1.29781	1.32462	0.552433	0.775293	0.47362	1.39829	0.609967	0.782256	0.65431	0.715393	0.761508	0.444401	0.857044	0.799695	0.847353	0.57641	0.408373	2.78259	2.10839	2.69606	2.52623
Csnk1g1	2.01832	2.38814	2.50932	2.61073	2.22844	2.84746	2.84614	2.89281	2.89264	2.78622	3.108	2.02216	3.38706	2.58476	2.27461	2.82022	2.40377	2.66174	2.3916	3.14667	2.5189	2.00318	4.35073	1.09937	1.99793	2.19474	1.97604	1.59287	1.83492	1.8042	1.84738	1.49636	1.8207	3.70052	1.70254	1.94397	2.3519	2.27358	2.09059	1.93723	2.33802	2.20532	2.08455	2.99367	2.10056	1.93633	1.57952	1.48892	1.79127
Map3k2	2.01819	2.00334	2.68371	2.00433	2.0244	1.45961	1.39446	2.09067	1.71632	2.23389	2.09794	1.96815	1.81805	2.17021	2.72427	2.87757	1.13802	2.39858	1.44632	1.82816	2.1391	1.31984	1.78504	1.56584	2.05211	3.04365	1.95944	1.87171	1.74806	1.65792	2.02331	1.4737	1.38994	1.13115	1.86747	3.00153	2.2614	1.74322	2.06086	1.60197	2.26168	1.86067	1.59342	1.49636	1.73737	1.52683	2.04938	2.47707	1.87757
Phyh	2.01517	1.29854	1.39746	1.75857	1.25751	0.76729	0.767213	0.639915	1.16396	1.23185	0.992619	0.872127	0.524059	1.04654	0.622902	0.88332	0.304657	0.625595	0.565114	0.668472	1.51887	0.529883	0.597908	3.26286	1.55763	1.6303	2.56455	1.5743	2.15627	2.18034	2.03289	1.60604	0.570988	1.96159	1.56952	1.36157	1.25592	1.10411	1.53363	1.77305	1.52762	2.10295	1.40851	1.30164	1.29326	2.61398	3.10771	3.18705	3.02436
Prpf38b	2.01355	2.47005	1.5635	2.38963	2.53081	2.5271	2.16439	1.87737	2.29354	2.17199	1.79361	3.25435	1.83172	2.05821	1.66022	1.46556	1.78672	2.19928	1.60976	2.36092	1.9661	1.22696	0.374772	1.7332	1.65547	1.1246	1.78109	2.52707	2.0967	1.49892	2.13567	1.6902	1.25982	1.20332	1.50524	1.07187	1.15889	1.35264	1.0676	1.72729	1.23983	1.64455	1.12344	1.33923	1.92672	3.1063	1.74846	1.67935	1.47521
Slc25a51	2.0103	2.30036	0.882863	2.47905	2.11027	0.827169	1.54713	1.18921	2.04828	1.80027	0.812397	1.78593	1.269	1.48201	0.760162	1.38453	0.899656	0.900783	0.865464	1.43442	1.67364	0.358697	1.2858	1.8993	2.01633	1.13723	2.77095	2.35951	2.50261	1.85325	2.48967	1.16106	0.422188	0.428036	1.82323	1.26382	0.838815	1.36287	1.1639	3.08367	1.12545	2.9261	0.70779	1.82415	1.6856	1.0598	1.70731	1.55175	1.2786
Srgap2	2.00774	2.30678	1.29427	2.57343	2.10461	7.92782	3.72889	0.797113	2.60109	2.08942	1.72264	2.48347	3.38963	2.34345	1.95733	1.47662	6.56995	1.38368	3.41539	2.63211	4.08346	5.44694	4.30337	0.931171	1.43849	0.809384	1.69109	1.38226	1.61069	3.33675	1.59231	3.53377	5.84314	4.58795	1.70925	0.983642	1.17793	0.545525	0.806828	1.99618	1.21048	1.8297	5.56618	2.70016	2.20648	5.06074	1.2992	1.54579	2.50134
Glb1	2.00745	2.13429	1.09054	2.90691	1.74414	1.41553	2.30712	0.851461	2.74494	2.41434	0.687946	2.0336	1.67356	2.06525	0.785818	0.938402	0.60143	0.815915	1.43104	2.18313	1.91499	0.321432	8.75828	2.0512	1.98406	0.703006	2.72189	2.48049	2.29466	2.15681	2.54148	2.1945	0.512391	8.91347	2.38832	1.77357	0.906225	0.811343	1.56387	2.96335	1.12989	2.72142	1.11175	1.96802	1.72512	0.646688	2.03237	1.80087	1.68219
Actr2	2.00563	1.36915	1.37884	1.32199	0.94461	2.68405	1.22897	1.29661	1.40629	1.23007	1.26364	1.50699	1.59593	1.30073	1.19964	1.26449	2.09019	1.32419	1.65894	1.75227	1.65626	1.07206	0.0525133	1.58875	0.911531	1.23569	1.03442	0.956459	0.983467	1.22619	0.980512	1.33247	1.08237	0.397228	0.961028	1.19673	1.20381	0.912242	1.05834	0.983222	1.12238	1.00559	1.69348	1.44587	0.903064	2.15516	1.18452	1.21542	1.37361
Fars2	2.00499	3.09673	2.43896	3.11638	3.17426	3.41667	3.49852	3.4175	2.78079	3.07024	4.26627	2.879	2.85268	2.95387	2.89269	2.44899	2.71767	2.70586	2.4408	2.72869	2.60095	2.26388	2.19303	1.70005	3.4323	2.73906	3.43367	3.14953	2.58326	2.57523	3.61831	2.57514	2.57208	2.18465	3.04896	3.58603	3.16885	3.32024	3.01485	3.55447	3.97193	3.88972	2.7724	3.17069	3.62091	3.4112	3.18361	2.94136	2.52779
Cyld	2.00454	1.06659	0.668899	0.980546	1.04479	1.50691	0.8244	0.98158	0.949401	0.919892	0.769521	0.920019	1.04434	1.04028	0.646504	0.849968	0.696522	0.725279	1.1137	1.12802	1.13491	0.975843	0.18011	0.842094	0.777745	0.57132	0.94481	0.923257	0.9617	0.756566	0.856761	1.03186	0.771339	0.794318	0.788524	0.727435	0.890788	0.824172	0.729492	0.974294	1.1131	1.01364	0.634084	1.49519	1.40093	2.37902	0.962623	0.969437	0.921724
Wdr26	2.00421	1.50213	1.70979	1.46748	1.39416	2.27114	1.38815	1.98366	1.55035	1.53981	2.12975	1.53808	1.91895	1.76319	1.652	1.63089	2.13981	1.81847	1.86562	1.55428	2.27271	1.54722	1.85828	1.64455	1.50563	1.56592	1.30403	1.40337	1.37019	1.84787	1.34665	1.64787	2.18065	3.20742	1.49095	1.45589	1.70379	1.70692	1.6122	1.50156	1.64452	1.33523	1.71388	1.71808	1.42749	2.16442	1.40451	1.4585	1.28426
Pkn2	2.0034	1.77348	1.56908	1.79044	1.57732	1.75452	2.28062	3.33696	2.00147	1.71835	3.30746	2.24053	2.63176	1.97727	1.87657	1.88943	2.01271	1.96293	1.9107	2.5783	2.01529	2.60562	1.3919	2.01828	1.50261	1.83076	1.58762	1.48328	1.41516	1.79008	1.34634	1.68354	2.34479	0.573193	1.64685	1.5456	1.81623	5.2346	1.69951	1.44527	4.93192	1.57709	1.92316	1.94654	2.48324	2.62339	1.40637	1.58233	1.37976
Atp5f1	2.00327	0.693318	0.903399	0.643837	0.655199	1.06284	0.720249	0.901286	0.662378	0.672437	0.997782	0.895011	0.442211	0.840221	0.778607	0.804421	0.955986	0.697626	0.802043	0.595979	0.758014	0.526333	0.169102	2.91633	0.996729	1.51926	1.04879	1.30689	1.9086	1.49007	1.02753	1.40526	0.698902	1.59392	1.55316	1.43952	1.11626	1.33418	1.67071	1.04068	1.85396	1.42644	1.43133	1.11922	0.867528	2.82245	2.58053	3.37455	3.03494
Ube2k	2.00076	2.21137	2.33279	2.16833	1.99969	3.14895	2.64368	2.4598	2.21029	2.3338	2.78272	2.0988	2.25885	1.88812	2.82586	2.14739	2.17871	2.75078	2.0898	2.29761	1.89342	1.96172	6.11977	1.79326	2.37447	2.7574	2.38708	2.17961	2.26144	1.99594	2.22947	2.3134	2.1831	2.50022	2.27469	2.26711	2.92605	2.33292	2.61422	2.26747	2.1324	2.59532	2.32611	2.35959	2.94119	2.4855	2.31367	2.13513	1.99039
Luc7l3	1.99622	2.17052	2.25563	2.02359	2.22202	2.44098	2.31603	2.96906	2.37958	2.27813	3.42745	3.22418	2.30433	1.79269	2.64597	2.46877	2.62731	2.5	2.14517	2.67731	1.88419	2.68782	0.562398	2.02035	1.79433	1.92417	1.65564	1.598	2.19382	1.77878	1.78845	1.63283	2.61674	1.30682	2.1371	1.81663	1.87379	2.53528	1.80118	1.61335	2.74139	1.66491	1.97531	2.23646	2.70019	3.15892	1.48379	1.40221	1.52842
Ppp1r16b	1.99602	4.19868	0.204081	3.34686	6.04277	1.76177	1.49402	0.525032	1.2083	2.45313	0.251154	1.54724	0.569912	1.70218	0.228881	0.163668	2.93424	0.320433	1.06994	1.05026	3.28114	0.212795	0.594248	1.38843	1.73285	0.18173	1.80398	4.32349	2.33714	2.52637	3.68427	1.61001	0.267081	0.348729	1.41312	0.158618	0.362776	0.478491	0.199494	0.861736	0.739187	1.41049	3.3775	1.26208	1.38979	1.85985	2.48334	4.8426	3.46479
Mapt	1.99188	5.50457	1.95559	6.03397	5.49577	1.04593	4.602	1.45864	4.82126	3.64964	0.672086	3.98418	3.29714	3.32176	3.02461	2.45339	0.809607	1.4862	1.97726	4.98692	3.5829	5.15781	0.964745	2.4502	3.75137	1.07171	6.4238	5.25159	4.41797	3.88519	5.83309	3.26323	8.36401	2.67967	3.99061	2.25477	3.31879	1.26874	0.898948	5.38796	1.11576	6.2194	1.39977	3.68143	4.53888	1.19217	4.35074	3.27508	2.70849
Hook3	1.99115	1.8852	1.95871	1.89979	1.61269	1.28154	1.60234	3.43315	2.0127	2.17641	2.60778	2.26749	1.95675	1.65612	2.73069	1.98905	2.16209	2.44275	1.76342	2.24407	1.77729	1.4531	1.73962	1.71496	1.70265	2.73705	1.71473	1.51451	1.7387	1.68362	1.69546	1.86594	1.28577	0.638823	2.12964	2.40545	3.13685	3.68617	2.06983	1.64252	2.7533	1.51763	2.03487	1.72272	1.78933	2.47448	1.53312	1.60926	1.34792
Nbea	1.99053	0.70074	5.02174	0.39423	1.05329	1.17547	1.36449	30.9719	0.505551	2.61005	1.56077	1.25705	1.24901	3.00503	5.69938	5.1005	6.19252	5.63099	3.60692	0.660104	2.54821	1.46192	0.145062	1.05553	2.39338	5.60836	0.119435	0.815849	0.587969	1.89939	0.323686	2.53677	1.3738	0	3.11978	7.12705	4.92406	23.9823	5.11378	0.154513	0.678907	0.153535	5.58873	2.5416	1.07907	1.47256	0.0785217	0.336185	1.47266
Smyd3	1.98894	2.35712	2.64059	2.47589	2.94224	4.72334	3.04267	1.68194	2.17762	2.7481	2.54126	1.70864	2.6492	2.13476	3.8431	1.61063	2.18469	3.05189	2.67534	2.18816	2.94191	1.49701	2.4387	1.03433	2.26849	2.43488	2.01821	2.85534	2.34092	2.39842	2.53259	2.977	2.56664	3.72702	2.31918	1.80179	3.16179	2.14157	2.76963	1.71083	2.46041	1.88497	2.01766	2.67662	3.76394	4.49822	1.94272	2.55645	2.23279
Nfe2l2	1.98883	2.40738	2.95184	2.24961	1.62626	2.75533	2.61196	3.63322	1.93215	2.42347	2.79859	2.38634	2.28664	2.75125	3.24954	3.70521	2.08813	2.86292	1.19325	2.42032	2.52518	0.448407	0.818093	1.08678	1.56256	2.61063	1.32078	1.14123	1.365	1.27834	1.35738	1.34073	0.416065	0.436328	1.73083	2.24371	1.78225	3.77045	1.80203	1.10451	2.27667	1.19203	1.34319	1.46418	2.51001	1.64147	1.08435	1.20444	1.28998
Phf14	1.98878	1.75781	1.98871	1.83706	1.95392	1.81265	2.23526	1.45722	1.96911	1.95087	2.02097	1.72259	1.76217	1.75395	1.98523	1.79606	2.30018	2.23261	2.10353	1.6566	1.72531	2.0654	0.15754	1.6802	1.85134	2.12524	2.04983	1.77529	1.6961	1.80827	1.80668	1.51759	1.97861	1.30843	1.94044	2.20687	2.10696	2.07241	2.2397	2.363	1.72085	2.12328	2.24982	2.19171	2.75335	2.97482	2.18368	2.08059	1.96607
Hdlbp	1.98729	1.87236	1.61644	2.30387	2.0607	1.69916	1.59333	1.82761	1.95055	1.92168	1.85064	1.79424	1.345	1.68656	1.33963	1.30321	1.21324	1.48467	1.6161	1.65711	1.68799	1.1904	0.547601	2.64779	1.89943	1.83273	2.13702	2.57922	2.30534	2.13473	2.22387	1.7682	1.3879	2.21436	1.5898	1.67958	1.59472	1.73537	1.69165	2.06896	1.70932	2.17828	1.08954	1.72584	2.13596	2.19823	2.13054	1.99876	1.91047
Sgms2	1.98659	2.24728	12.2723	2.52043	1.5116	1.0969	3.09214	1.25925	3.16104	5.82442	1.84383	2.68898	4.01857	3.13392	2.60643	5.36444	0.369179	7.38895	1.37847	3.2725	1.81583	0.798388	3.52397	1.84862	7.51871	9.01615	1.67608	1.33736	1.77233	1.4387	1.55532	0.83778	0.334387	0.682533	3.41806	3.42974	1.35768	1.45718	21.3958	2.03055	2.31262	2.01592	0.906477	1.97495	3.11918	1.07882	1.57878	1.46965	1.30709
4932438A13Rik	1.98561	1.7496	2.14878	1.78156	1.49464	2.65933	1.98873	1.67808	1.77522	1.94303	1.74411	1.9848	1.84816	2.02009	2.32183	1.57604	3.01504	1.73014	2.1187	1.81473	1.88681	2.54055	2.59512	1.91811	1.93691	1.81972	1.89305	1.45408	1.75246	2.20718	1.7268	1.8925	1.57922	0.508648	1.71984	1.60334	2.38634	1.52891	1.99591	1.65262	1.82603	1.70888	2.96695	1.82464	1.95944	2.96041	1.93792	1.96357	2.10842
Atp5g3	1.9855	0.548785	0.642575	0.537439	0.642414	0.798084	0.484056	0.603122	0.546659	0.368858	0.551974	0.938496	0.370926	0.928569	0.499645	0.795555	0.69796	0.53703	0.594883	0.597013	0.847015	0.211674	0.673854	3.80522	0.534279	0.740531	0.6117	1.00867	1.63155	1.49567	0.760471	1.34428	0.516871	1.14119	1.09631	0.970737	1.18765	1.1905	1.12269	0.622308	1.29194	0.948975	1.5669	0.805065	0.754415	2.1962	1.99174	2.60922	2.56999
Vps54	1.98401	1.71845	1.39186	1.71221	1.7105	2.74413	2.38071	1.26157	1.88543	2.01934	2.3057	2.17109	2.33334	1.5199	1.23666	1.68587	1.95793	1.50134	1.62476	2.23667	1.61151	1.17328	1.32646	1.34811	1.38611	1.382	1.65534	1.44985	1.37277	1.64493	1.46655	1.71808	1.43035	1.0624	1.58788	1.55173	1.68091	1.25779	1.6172	1.71197	2.44986	1.71493	1.9085	1.55493	1.65331	2.70384	1.42171	1.43387	1.51213
Riok3	1.98309	1.84208	1.30258	1.70713	1.49945	2.34673	1.67735	1.98493	1.87617	1.80504	1.31866	2.2077	2.33134	1.25729	1.16004	1.35598	1.47204	1.71426	1.63197	2.48007	1.44251	1.68707	0.801451	1.26033	1.40979	1.26888	1.36542	1.26276	1.45482	1.47922	1.35318	1.65253	1.55656	0.844128	1.10226	1.15964	0.960351	1.22626	1.16485	1.37924	1.48598	1.39538	1.32248	1.47927	1.11337	1.2489	1.20473	1.13921	1.02586
Slc20a1	1.98129	2.13522	1.29708	2.04886	1.34363	1.27333	1.11294	1.39788	2.72409	1.65712	1.45053	3.97233	3.56598	1.36082	0.736481	1.53364	0.837649	0.947844	1.21321	4.16029	1.22112	0.625344	0.684182	0.880919	0.689191	0.198384	0.729106	0.836859	1.30815	0.775227	0.738619	0.302991	0.316038	1.06398	0.64436	0.383886	0.208756	0.542276	0.393607	0.517971	0.855272	1.24698	0.528814	3.49104	1.23147	0.677889	0.477839	0.440303	0.534475
Dock7	1.98031	1.58819	3.27718	1.46005	1.49815	2.33052	2.95214	3.29681	1.5234	3.00795	3.59806	1.65777	2.54654	2.70622	8.71139	2.51885	1.11941	6.92753	2.28357	1.70687	1.18861	1.12392	1.94814	1.19717	2.45282	5.43277	0.964114	1.91417	1.33939	1.32797	1.35405	1.81526	1.65118	0.952246	1.62746	2.55604	7.53742	2.37009	3.89773	1.10933	3.48676	0.919626	0.797401	2.44695	1.97002	2.35843	0.704315	1.21418	0.788403
Chuk	1.97917	1.42569	0.892119	1.83238	1.7038	1.16119	1.49499	0.992683	1.85378	1.58383	1.68179	1.48523	1.05783	1.69795	1.11513	1.09351	0.988212	0.942811	1.05615	1.29459	1.35354	0.537249	0.89825	1.95639	1.59431	1.00332	2.84974	1.58247	2.33017	1.81752	2.18371	1.19848	1.32059	0.895599	1.94526	1.15522	1.18632	1.60717	1.15173	2.89472	1.92879	2.79326	1.0188	1.76689	1.5666	2.35644	2.82316	1.98167	1.83311
Celf2	1.97854	0.55183	1.92566	0.647475	0.620774	6.98093	1.22244	0.900795	1.36442	1.17789	0.663893	0.829828	1.1424	1.17883	0.668978	1.43774	0.917724	1.31648	8.54599	0.857805	1.88463	1.08743	0.455162	1.98422	1.48921	2.28611	0.573088	0.474435	0.812023	1.45595	0.419883	5.84076	0.870754	0.195801	1.31346	0.987686	0.755001	0.942099	1.48146	0.885711	0.73158	0.648614	0.812304	2.58454	0.674224	8.26256	0.947053	0.355332	1.43336
Pcbp2	1.97786	1.0749	1.41091	1.12445	1.04513	2.24714	1.21175	0.89712	1.08607	0.956076	1.32895	1.27063	1.13388	1.42957	1.20154	1.259	1.15695	1.24078	1.25887	1.28775	1.4382	0.962847	2.55001	1.78023	1.18493	1.26006	1.01402	1.10665	1.44196	1.05884	1.04462	1.23008	0.959415	2.70304	0.978062	1.11229	1.3935	1.52796	1.35379	1.02856	1.40128	0.932482	1.25467	1.68932	1.78193	2.59536	1.09094	1.46372	1.60219
Spop	1.97593	2.06005	1.84919	2.03978	1.72392	4.57112	2.58371	2.85657	2.3281	1.6276	3.03222	1.99704	2.45879	2.13613	2.01482	1.53503	2.60412	2.08885	3.35148	2.19574	2.52612	3.35723	1.04919	1.80479	1.9754	1.93652	2.15081	2.07417	1.86305	2.27544	1.9665	2.10999	3.45832	0.628455	2.15155	1.97933	2.14088	2.94289	2.17281	2.14253	3.65304	1.97186	2.88402	2.12545	2.4348	3.43042	2.10039	1.98137	2.03115
Eif5b	1.97343	1.53516	1.54591	1.60616	1.46291	2.0795	1.57818	1.17247	1.98773	1.36799	1.57468	2.34919	1.52392	1.624	1.4757	1.32839	1.19286	1.45264	1.44504	1.88599	1.83009	1.01476	0.806193	1.9504	1.13193	1.09761	1.11455	1.07917	1.29088	1.41015	1.20559	1.31961	0.911605	1.58891	1.25487	1.04771	1.16494	0.979857	0.944741	1.11673	1.27741	1.40921	1.17283	1.67511	1.08657	2.70349	1.13887	1.1075	1.13457
St3gal3	1.97327	4.6812	1.41564	4.50835	4.02936	2.86247	4.7309	1.67562	4.77153	3.19836	1.80782	4.90891	9.20255	2.60917	1.72955	1.74346	1.72265	1.59909	2.31707	6.08313	3.36156	6.70661	0.766402	1.32158	2.54493	1.45333	2.67554	2.85579	3.48086	2.28795	2.76497	1.90406	5.55077	7.82984	2.06697	1.71456	1.58334	1.70186	1.94709	2.09292	2.13308	2.8198	1.12387	6.309	1.95226	1.79557	1.89985	1.95365	1.47113
Map4k3	1.97282	2.15116	3.23691	2.09601	1.99405	2.30354	2.63678	2.7668	2.53525	2.99183	2.92846	2.18099	2.57211	2.80073	3.81095	3.94946	3.62287	4.45643	5.59935	2.21326	2.75089	2.83701	0.306802	1.57757	2.96434	4.11089	2.07343	1.7141	1.85787	2.33143	2.02996	4.42257	2.59932	1.68136	2.85565	3.21878	5.38363	2.49043	3.32823	2.5243	2.88905	2.14644	3.38977	2.85454	2.09184	2.26587	1.79053	1.51507	2.13475
Tmprss2	1.96651	1.37423	5.99894	1.32241	1.40847	0.800356	1.00089	3.28284	1.03439	3.14194	2.71068	1.19377	0.742044	2.98245	2.99077	4.93814	0.424728	5.1632	0.647578	0.988636	0.920998	0.719073	0.400834	1.61755	2.75189	6.11079	1.34128	0.967274	1.42709	0.855801	1.26027	0.842651	0.395456	0.950641	2.45613	4.38614	2.62074	4.46696	3.86877	0.989201	3.09272	1.37537	0.720402	0.877889	1.2149	1.41729	0.727768	0.718015	0.707567
Rpl14	1.9638	0.678298	0.635946	0.475755	0.691214	1.59306	0.508727	0.913542	0.590067	0.243267	0.676417	1.43538	0.428084	0.488786	1.02719	0.831553	0.880606	1.00126	0.793659	0.884831	0.746403	1.04534	0.400834	2.26501	0.299123	0.529963	0.385546	0.492925	0.910614	1.12966	0.443097	0.989561	0.573091	0.255945	0.488005	0.541102	0.670965	0.728553	0.57075	0.471138	0.549799	0.756182	1.02328	0.731961	0.452447	1.51208	1.12058	1.56068	1.63697
Vdac1	1.96107	1.04767	0.959959	1.14414	1.13471	0.782711	1.50667	0.90608	1.03446	0.80228	1.17752	1.00807	0.630598	0.846242	0.723347	0.735828	0.778222	0.901724	0.924706	0.850733	0.987771	0.562586	0.529714	2.6728	1.46372	1.47879	1.74248	1.54993	1.97855	1.51612	1.49043	1.2172	0.859664	0.238112	1.7194	1.29863	1.41376	1.28196	1.31428	1.68556	1.4317	1.71625	0.809176	1.19846	1.01216	1.5532	2.22428	2.1689	2.10744
Cadps2	1.95652	3.31031	10.4278	1.97004	3.37739	1.41248	2.39563	2.45388	1.70361	5.36063	2.3281	4.00322	4.09782	2.87322	4.06867	4.21039	1.39626	5.32855	4.4652	3.53567	1.68138	0.733863	1.33906	1.11529	4.34406	5.33013	0.247161	1.84722	1.40566	0.995311	0.939063	3.60062	0.221552	0.763391	1.42777	2.09805	4.42554	2.1785	12.7618	0.147099	2.95946	0.339595	1.28176	3.20846	1.75418	1.04793	0.161155	0.478123	0.557392
Tmem174	1.95624	0.839626	0.244078	0.711131	0.822316	0.36738	0.55985	0.279251	0.813032	0.318498	0.420571	1.12301	0.443767	0.327423	0.258023	0.22952	0.330469	0.177508	0.459191	0.698575	0.652772	0.297627	0.435715	3.5001	0.661828	0.477461	1.01408	1.23753	1.96033	0.973068	1.05251	0.801223	0.546591	1.80648	0.943339	0.465407	0.466784	0.46434	0.472327	0.885059	0.462465	1.27257	0.798411	0.769033	0.958256	1.60986	1.66126	2.2496	1.87349
Kng2	1.9557	0.729765	11.192	0.661546	0.599179	0.766478	1.65518	1.61667	2.64255	4.02741	2.01069	1.11966	0.335769	4.56652	1.72321	10.6515	0.699634	3.18047	0.789044	0.747289	0.942969	0.344465	0.49816	2.23039	5.15688	6.61901	0.20842	0.663285	0.717018	1.0419	0.366543	1.07711	0.484089	0.185836	7.54944	18.7418	0.893269	1.99441	14.1941	1.83941	3.26522	0.287151	0.780892	0.757331	1.7592	0.557299	0.204573	0.153329	0.535238
Slc22a1	1.95539	2.38472	0.192701	2.54582	3.10687	0.686684	1.25889	0.384995	1.87493	1.48608	0.290655	1.5964	0.831168	1.24472	0.281679	0.38753	0.353783	0.330383	0.600455	1.23438	1.60698	0.220197	0.607857	1.84688	1.51895	0.245775	2.17273	2.83828	2.14847	1.971	2.52493	1.28867	0.220641	0.728849	1.46041	0.238224	0.497248	0.395064	0.369626	1.78359	0.544545	1.91942	0.731765	1.36093	1.18696	1.42376	1.79521	2.31357	2.03249
Rdx	1.95471	1.4699	1.34885	1.57533	1.73494	1.33526	2.37911	1.09535	1.44478	1.62163	1.78806	1.3694	1.2229	1.15145	1.28407	1.62606	3.73319	1.27591	1.38559	1.27957	2.75268	0.634321	3.48372	2.36208	1.71193	1.05282	2.02682	1.87312	2.1651	2.60788	2.21566	1.93639	1.13384	3.58046	1.85251	1.54808	1.23823	1.22154	1.36127	1.8326	1.67735	2.2863	4.586	1.79736	2.5285	1.03037	1.66309	2.07522	1.97901
Cstf3	1.9547	1.40859	1.6827	1.52266	1.19923	1.94297	2.40982	1.98119	1.65203	1.18025	1.86795	1.45715	1.80643	1.32252	1.52747	1.5263	1.30444	1.64929	1.61163	1.30821	2.37373	1.94915	0	1.20413	1.69711	1.67133	2.08028	1.52969	1.64969	1.72149	1.71583	1.47459	2.23533	0.208442	1.9162	1.7766	1.71355	1.69542	1.61043	2.05865	1.72742	1.91491	1.4116	1.41655	2.27479	1.42491	1.916	1.54894	1.56682
Cpt1a	1.95302	1.93845	2.65367	2.02436	1.91781	1.27676	1.56675	1.34882	1.62861	2.02428	1.38723	1.26861	1.13338	1.92336	1.9717	1.81496	0.741263	1.78918	0.971521	1.3424	1.44144	0.477049	0.0525133	2.20063	2.66115	2.84545	2.27451	1.90844	2.47986	1.84526	2.0324	1.56745	0.746257	1.40652	2.46854	3.3293	1.90791	1.83294	3.80409	1.71287	1.56779	2.06746	1.1183	1.4638	2.23094	1.77592	2.03388	2.12133	1.76599
Ctsl	1.95284	0.664197	0.4938	0.5071	0.772708	0.521676	0.31596	0.469227	0.393741	0.409857	0.561799	0.797636	0.638597	1.14345	0.504428	0.460264	0.464404	0.376404	0.556503	0.693144	0.893926	0.333382	0.81441	1.17869	0.236473	0.202707	0.373699	0.628763	0.693788	0.53424	0.512829	0.354873	0.425342	1.62409	0.224984	0.338553	0.298187	0.528953	0.302334	0.264756	0.392247	0.438277	0.447267	0.604824	0.218429	0.338135	0.773819	1.36712	1.02726
Magi3	1.95128	2.2345	1.8114	2.00079	2.24826	1.43955	3.26756	3.05695	2.18009	2.49897	5.57523	2.81876	4.4139	2.78312	3.74859	2.79872	3.45012	2.40425	3.05092	3.10962	2.59814	4.51064	1.09363	1.11981	1.53203	1.61212	1.05353	1.49468	1.45858	1.76006	1.26067	2.08059	1.18537	0.766719	2.26271	3.62221	3.80712	2.66276	0.795998	0.92613	4.98325	1.20004	3.25675	3.77926	2.92776	1.60989	1.5494	2.04993	2.2292
Cog5	1.95122	2.0368	2.7755	1.90855	1.84318	2.88011	1.85679	5.45223	1.89852	2.38129	2.8163	1.57598	2.1732	2.52421	2.68326	2.47201	2.38952	3.44214	2.23734	1.90134	2.06185	2.4598	4.37221	1.2694	2.3412	3.22906	1.88365	1.76477	1.8015	1.90538	2.05994	2.09106	2.86162	1.47103	2.306	2.72138	2.91525	4.39439	2.78728	1.91037	2.78982	2.04749	2.89819	1.85714	2.12317	2.16485	2.03576	1.88061	1.91
Rbm5	1.94737	1.82013	2.01681	1.88848	1.75976	2.06565	1.32597	2.41212	1.79286	2.08897	2.62122	1.75641	1.64384	1.39158	2.18241	1.65779	1.79668	2.20559	1.972	1.87349	1.5167	1.03585	1.97426	1.74541	2.03092	1.90169	1.77223	1.65934	1.73335	2.03033	1.74517	1.9171	1.77408	2.23809	1.53521	1.85193	2.02168	2.05429	1.69851	2.03082	2.26465	1.66807	1.97396	2.11815	1.46193	1.91378	1.79782	1.58575	1.52268
Hibadh	1.94695	2.0711	1.44138	2.13639	1.73548	1.1929	1.9396	1.14865	2.38392	1.59975	1.43605	1.67732	1.11799	2.08942	1.27933	1.72594	1.36394	1.60156	1.45841	1.42426	2.02564	0.906066	0.801667	2.93127	2.85385	2.24207	3.70263	2.60581	3.08308	3.00876	3.253	2.23359	1.37226	1.91694	2.97772	2.33617	1.74725	2.33753	2.32444	3.94215	2.1361	3.83439	2.17911	1.8295	2.52709	2.80205	4.05446	3.91127	3.89821
Cers6	1.94687	2.81355	1.19191	3.83545	1.65185	4.81355	3.80236	1.4246	5.23115	2.62666	1.41759	2.70266	3.67501	2.46938	1.29787	1.5221	0.775461	1.50268	3.52204	3.39276	2.37562	5.88019	1.38182	1.66022	2.54023	1.19063	3.81365	1.71355	2.72014	2.11842	3.08372	1.74131	6.53989	0.485976	2.18688	1.37896	1.1386	1.60246	0.506176	7.22576	1.36078	3.77624	0.930513	3.26148	2.70719	2.13529	2.86613	2.56125	2.3472
Cdc42	1.94669	1.19408	1.82172	1.26491	1.31837	2.80655	1.19154	1.62558	1.48042	1.56096	2.0739	2.28739	1.88517	1.45388	1.71385	1.88978	2.12411	1.90491	2.12908	1.92729	1.51592	1.29763	0.322863	1.56666	1.15556	1.59453	0.948091	1.05796	1.22864	1.42718	1.01183	1.9008	1.77042	0.656066	1.11424	1.12451	1.9346	2.93722	1.33331	1.05358	1.51404	1.3402	2.33704	1.53248	0.981459	2.86569	1.33743	1.54467	2.06147
Babam2	1.94645	3.58848	3.41869	2.91662	3.33551	3.28308	3.0107	3.66497	3.54425	4.05734	3.56969	2.73422	3.79326	3.24946	3.59999	3.80203	3.47586	3.06713	3.4179	3.92475	3.29038	4.66956	6.93772	1.60996	2.68401	3.33046	2.36409	2.3349	1.82119	2.5714	2.53656	2.09602	4.61305	1.54639	2.4681	2.5888	3.6352	3.50522	2.58147	2.16543	3.02436	2.23096	3.72396	2.62504	3.11143	2.35954	2.057	2.25039	2.40148
Gm20400	1.9464	3.77335	0.499014	4.14398	1.84347	0.809448	1.79697	0.56085	3.02474	2.32039	0.74791	2.15912	2.05244	1.6435	0.927452	0.640472	0.525976	0.754483	2.02816	2.61052	2.24256	0.393747	3.14409	1.7156	2.12134	0.361514	4.03107	1.62512	3.08162	1.91701	4.18917	1.8542	0.325328	10.9809	1.87291	0.375164	0.578862	0.734349	0.307871	3.61964	0.838583	3.61871	0.539555	1.57107	1.54602	0.759035	4.79283	3.29209	2.77508
Itpr2	1.94534	3.35509	3.40511	0.923506	5.65545	4.04169	1.32399	16.998	0.625475	2.92887	20.8233	2.67695	2.20603	2.5018	2.63377	2.03667	3.41515	3.04562	2.30935	1.52964	3.06438	0.870518	4.53249	2.22696	3.6146	3.61896	0.505853	7.35386	3.37884	3.09507	4.37754	3.0504	1.26781	2.99034	3.49715	2.97194	2.32508	20.9666	4.107	0.267429	28.1814	0.550266	3.29497	3.19521	2.13858	5.1176	0.357006	3.03236	1.70606
mt-Nd5	1.94349	0.461855	0.392099	0.354271	0.504272	1.01533	0.387008	0.446968	0.39975	0.322629	0.696709	0.686002	0.313273	1.02408	0.555644	0.589146	0.611393	0.542094	0.843349	0.357334	0.913265	0.928584	1.52551	5.64878	1.03511	1.84052	0.777164	1.06031	1.59176	2.04999	0.884672	1.80634	1.90236	1.6387	1.56344	1.05748	1.69277	1.89035	0.985737	0.792764	1.65314	1.20362	2.03434	1.00048	1.18783	3.78573	1.30071	1.66111	2.23995
Esyt2	1.94208	2.24402	2.58088	2.27831	1.63499	2.45472	2.76662	2.0518	2.78797	2.00922	2.42253	2.78444	3.95578	2.03576	2.13224	2.98651	2.60385	1.98008	3.83639	3.4576	2.06889	4.68465	9.38263	1.08449	1.34231	1.47431	1.19935	1.04215	1.35896	1.62667	1.23114	2.52613	2.48952	1.25076	1.63008	1.17345	1.98729	1.36434	1.21801	1.34075	1.47143	1.56275	2.48545	2.24614	1.72636	2.20934	1.41549	1.42057	1.63566
Klf9	1.94061	2.15718	1.3309	2.3372	2.22274	0.987517	1.62405	1.31566	1.8356	1.9003	1.5795	1.75108	1.21495	1.86541	0.822959	1.8211	1.54798	1.1187	2.28956	1.95068	2.44445	0.80316	0.995081	2.69632	1.57622	0.925594	1.67122	2.05119	1.61274	2.1906	1.94922	1.87866	0.729279	1.70551	1.58536	1.60893	0.890748	1.14078	1.21641	1.40886	1.62437	1.79554	1.82609	1.34753	1.23244	1.30915	2.06363	2.30252	1.95025
Tmem259	1.93761	1.15888	1.03705	1.11332	1.07199	1.15641	0.986049	0.856561	1.17562	1.1091	1.16781	1.57933	0.900719	1.13879	1.04989	1.11606	0.715762	0.984667	1.14289	1.3065	1.78329	0.426334	0.869121	1.6878	0.988206	1.11583	1.05184	1.42743	1.72328	1.19033	1.27179	0.945087	0.553321	0.825652	1.24205	1.02348	0.662943	0.761593	1.00014	1.16664	1.23003	1.23031	1.05637	1.22073	0.981957	0.989119	0.806432	0.854418	1.1541
Scaf11	1.93708	1.99548	2.34035	2.17775	2.33045	1.98807	2.24146	1.50447	1.72268	1.84414	2.01443	2.03694	1.62223	2.10434	1.91033	1.77437	2.14947	1.76762	1.98649	1.72136	1.94696	1.20062	4.24696	2.36045	1.82552	1.6297	1.82078	2.48878	2.10984	1.92256	2.14461	1.9262	1.3288	5.47747	1.99764	1.57376	1.62632	1.50002	2.05443	1.72316	1.63895	1.85418	1.47788	2.00722	2.28293	1.24778	1.45721	1.54538	1.574
Kif16b	1.93678	2.28439	2.84468	2.42049	2.21331	1.63627	2.3856	3.61884	2.09086	2.92683	5.37555	2.30502	1.54482	2.39918	2.53072	2.51035	1.28478	2.96879	1.29368	2.01916	2.13912	1.8254	0.274128	1.51078	2.67717	2.98788	2.20796	2.48991	1.81887	1.82193	2.05293	1.80295	1.56345	0.619858	2.65173	3.2948	2.32124	4.39565	3.57973	1.85144	5.87601	1.62498	1.07887	1.61721	2.27586	1.24858	1.55027	1.56206	1.16693
Trim2	1.93535	1.88947	3.75576	1.83344	1.57468	0.732146	2.1093	2.37719	1.89659	3.31818	2.96338	1.95251	1.88142	2.41483	2.65701	3.67501	1.62407	3.65873	1.45092	1.88204	1.74422	0.8397	1.13922	1.44696	2.75484	4.75002	1.30444	1.32792	1.46057	1.77924	1.47657	1.36791	0.316138	1.26286	2.65044	3.91948	2.95905	2.05777	4.79714	1.62197	3.22088	1.13773	1.80001	1.70139	1.6728	0.445311	0.817148	0.806043	1.0291
Acaa1b	1.93398	1.87613	0.365473	2.44243	1.07416	0.299455	1.02986	0.647102	1.73898	1.39212	0.418199	1.44719	0.364646	0.919616	0.315608	0.400228	0.525951	0.263599	0.692086	1.2099	1.2154	0.092579	0.27307	1.84404	1.05883	0.222567	2.39641	0.882488	1.70536	1.38247	1.47777	1.11905	0.302016	0.785931	1.09362	0.331356	0.41058	0.633813	0.264861	2.0393	0.335788	2.29162	0.631002	0.847024	1.08964	0.925924	1.56536	1.01165	0.899297
Senp5	1.93375	1.24824	1.1643	1.37708	1.0797	1.54796	1.17939	1.42644	1.51116	1.18418	0.940412	1.50119	1.55456	1.49402	1.05999	1.00155	0.873403	1.16038	1.15416	1.35286	1.46051	1.31878	3.64026	1.12543	0.98629	1.02928	1.09678	0.936711	1.04783	1.01681	1.05	0.942159	0.918035	1.72467	0.879078	0.791581	0.933291	0.900524	0.787563	1.28989	0.678355	0.986808	1.37511	1.08712	0.974243	0.822946	0.919236	0.732006	1.0135
Zfp638	1.93139	2.2352	2.46464	2.2823	2.02492	3.31934	2.67362	2.97831	2.22729	2.24286	2.64526	2.48568	2.36054	2.25957	2.31905	2.47064	3.02116	2.50162	2.67888	2.41934	2.44087	1.49446	1.05895	1.82996	2.1463	2.08235	2.22124	1.88021	1.93057	1.95564	2.17344	2.2154	2.87152	1.12297	1.89907	2.13289	2.45476	2.48998	2.60049	2.36221	2.85425	2.30749	2.88763	2.17396	2.02177	2.62904	2.14937	2.30392	2.40369
Phkb	1.93137	2.33757	2.76003	2.29759	2.10596	1.94454	2.57961	2.5388	3.52474	2.69359	2.76337	2.08612	2.22344	2.36964	2.7483	2.34382	1.60192	2.90261	1.9552	2.30348	2.00662	2.03368	0.562398	1.62757	2.60963	2.92964	2.99077	1.97147	2.19822	2.0781	2.29931	2.28543	3.30538	1.5749	2.72805	2.77956	2.70908	2.62834	2.70597	5.12141	2.41552	2.91295	1.88515	2.88556	2.55943	2.10386	2.50151	2.00019	2.01254
Crebrf	1.93013	2.0114	1.66463	2.18525	2.22065	1.54995	1.12255	1.93105	2.3437	1.6571	2.0742	1.99767	1.94281	1.37163	1.42498	1.55244	2.50478	1.48278	1.58425	2.26022	1.7271	1.13184	0.105027	1.6259	1.80184	1.2749	2.14967	2.37153	1.97794	1.67922	2.23484	1.5479	1.46305	0.295782	1.70141	1.47527	1.24249	1.47329	1.51487	2.26507	1.37829	2.13994	1.49618	2.12019	0.90339	1.46234	1.81924	2.18257	1.9015
Rsrc2	1.92862	1.10366	1.33437	1.08724	1.1484	1.48323	1.55342	1.21593	1.23842	1.32452	1.48862	1.02823	1.10922	1.70952	1.7477	1.39853	1.56486	1.35565	1.625	1.11031	1.37539	0.68361	0.661212	1.59938	1.1754	1.46533	1.21979	1.05693	1.20167	1.00657	1.15116	1.25197	1.22418	1.89157	1.51021	1.56765	1.78549	1.55198	1.58094	1.40156	1.4715	1.09439	1.55689	1.05528	1.20955	0.891851	1.18251	1.11602	1.24982
Mpp5	1.92798	1.88587	1.1229	1.80678	1.56833	1.23033	2.30327	1.70825	1.92376	1.31956	1.74997	1.88978	1.6643	1.49887	1.8819	1.03704	0.730924	1.00609	1.33742	1.62993	1.23989	4.70098	9.93714	1.83492	1.53981	1.12911	2.01583	1.59931	1.76218	1.30739	1.79045	1.01286	4.95563	2.98939	1.19891	0.681335	1.98371	2.39116	0.97412	2.39996	1.31845	2.21793	1.01398	1.60378	2.68732	1.04952	2.6979	2.32198	2.1238
Gcnt2	1.92594	4.30725	4.93679	4.89301	2.6278	1.48569	5.29917	1.07537	5.9204	4.01524	1.75052	3.37101	4.26612	4.73195	0.823877	6.51162	1.47983	0.767497	2.77042	4.40049	3.40274	0.787804	0.197575	1.90537	3.67827	0.369234	5.81991	2.79682	3.62595	2.97602	4.76981	2.05099	0.386711	2.08741	3.66395	3.94302	0.634663	1.12402	3.64015	5.17009	1.32214	5.39167	1.83826	2.84908	3.87136	1.59312	4.15605	3.39182	2.94438
Prodh	1.92557	3.58146	0.707405	2.17104	4.81169	0.502995	0.91017	0.760707	1.44156	1.6686	1.07368	2.40571	0.586997	1.6043	0.740144	0.605684	0.329438	0.841719	1.01227	1.20794	1.38012	0.467168	0.888509	2.06226	1.67713	0.638505	1.67185	3.72522	2.8933	1.70808	2.77799	1.15976	0.457553	1.36987	1.38011	0.425065	0.855591	0.592299	0.652218	0.978911	0.940002	1.64369	0.519867	1.59588	1.01765	0.878657	1.38702	2.2034	1.29038
Mtor	1.92535	2.93319	0.881616	3.54455	2.19269	0.984171	2.43615	0.882406	3.80656	1.95094	0.92126	2.01758	1.57347	1.72207	1.09088	1.11771	0.834027	0.884451	1.07145	2.43693	1.64348	1.01608	3.14175	1.6296	1.92963	0.754767	3.2795	1.93804	2.56378	2.16476	2.48906	1.67551	0.966975	1.79609	1.96698	0.882207	0.969409	1.25342	0.712645	4.72095	1.21771	3.56343	0.999715	1.72108	2.12819	1.27353	4.26916	2.53142	2.67233
Plxnb2	1.92512	0.950107	1.08031	0.761796	1.25416	1.08393	0.628654	1.78888	0.766774	0.824596	1.3109	1.80181	0.711309	1.3856	1.51114	1.27975	0.885472	1.44167	0.8389	0.897577	0.909247	0.518882	0.968452	2.19775	0.790738	1.18805	0.616197	0.827944	1.23525	0.982999	0.646806	0.987895	0.45434	3.61995	0.985942	0.8793	1.06989	1.05818	0.907596	0.586843	1.26257	0.606116	0.936952	1.08505	0.644873	1.10145	0.771308	0.792367	1.22687
Bptf	1.92248	2.19796	2.42998	2.39245	2.41508	2.34038	2.17929	3.05474	2.27502	2.01	2.18087	2.81176	2.61887	2.39148	2.12517	2.39391	3.0404	2.54385	2.4217	2.76036	2.58369	1.74011	0.105027	1.43084	1.71746	1.61428	1.47521	1.89516	1.67269	1.90192	1.57745	2.28189	1.55949	0.935216	1.68016	1.73584	2.08239	1.99078	1.84636	1.54425	1.69279	1.78186	2.56845	1.91698	1.48314	2.58223	1.20588	1.17434	1.52809
Dock1	1.92246	2.96777	4.14297	2.88042	2.81037	3.34647	3.63603	3.39454	3.25026	3.92445	3.01063	3.22637	4.3931	4.13331	3.43936	5.35544	10.2802	3.64019	4.3905	3.60219	5.51113	1.83728	1.86928	1.56167	3.40617	3.04718	2.4041	2.49352	2.84412	5.58205	2.67448	4.48774	1.99211	1.09943	3.83351	6.36185	3.58013	2.60719	4.90013	2.08016	3.02385	2.25237	9.59179	3.90109	4.3663	2.32118	1.91857	2.18377	4.17944
Klf12	1.91913	2.31915	3.69857	2.46003	3.08853	0.609238	2.73788	1.13781	2.7157	2.64051	0.640824	1.52674	2.0927	2.39117	0.584359	3.69001	4.97887	1.47634	2.70151	1.63871	2.75601	0.431783	4.64478	2.25034	4.91374	2.90388	4.82492	4.62946	3.41535	4.67369	4.67527	3.97041	0.530246	3.80561	4.30821	6.06117	1.15594	1.90078	7.76887	4.06994	1.49153	4.71254	6.57687	2.94273	4.10911	2.02315	5.27195	5.49878	5.0093
Tanc1	1.91794	3.15009	5.02444	2.4822	2.78186	1.15598	3.48381	3.47043	2.83524	4.07767	5.21037	3.43286	4.12131	3.88307	3.88082	4.77442	4.68259	5.44185	2.90054	3.48455	3.34026	7.39961	1.43943	1.54319	3.32916	6.17278	1.49419	1.95395	1.80518	2.42671	1.83585	1.95827	4.87522	0.839567	3.84355	7.26187	3.87285	4.36559	4.83168	1.83823	4.89518	1.59923	4.8667	3.88302	2.84846	1.10411	0.616062	0.843782	1.53079
Pde4dip	1.91678	2.37876	1.6344	2.28593	2.11218	1.17642	1.63825	1.3432	1.76101	1.8003	1.14674	1.82057	2.01762	1.5624	0.815051	2.23967	0.564364	1.57733	0.865386	1.98865	1.57315	3.3871	0.933479	1.52592	1.59554	1.68408	2.05801	2.14439	1.88698	1.61911	2.30386	1.40096	5.29792	1.09423	1.92868	1.73713	1.12703	1.32671	1.54746	1.75703	1.24536	2.08321	0.567213	1.91421	1.34861	2.22058	1.65305	1.95828	1.37381
Tardbp	1.91642	1.55674	1.82378	1.78638	1.36743	2.04359	2.10155	1.98785	1.69627	1.9568	2.30132	1.77112	1.60894	1.95411	1.82882	2.24396	1.60451	2.1448	1.58393	1.73381	1.59411	1.29534	0.550016	1.91192	1.85364	1.85075	2.14186	1.62594	1.60565	1.31627	1.73727	1.34599	1.34442	0.660098	2.40341	2.20985	1.63343	1.63393	1.45314	2.01414	2.22871	1.80329	1.40001	1.47147	2.41814	1.64786	2.14919	1.5793	1.42636
2210408I21Rik	1.91579	2.42194	2.1353	2.55014	2.18843	1.32364	2.30376	1.55592	2.37203	2.49615	2.17156	1.83058	2.11218	2.41341	2.21084	2.20343	2.46475	2.20542	2.2723	1.75895	1.68214	2.1119	0	1.28129	2.1184	1.70867	2.32516	1.99269	1.46004	1.65027	2.25129	1.95885	1.51998	1.92089	2.06313	1.42685	1.82082	1.39462	1.77202	2.28153	1.31622	2.44183	1.94042	2.31263	2.18622	0.53461	2.17258	2.21744	2.1434
Ube2g1	1.91529	1.96376	2.19343	1.80665	1.53606	1.36149	1.88615	1.63809	2.07761	1.98784	1.79079	1.90078	2.19773	2.1426	2.15039	1.87275	1.72318	2.19103	1.5476	2.13651	1.50746	1.06293	0.161565	1.3034	2.00404	2.26508	2.00757	1.74521	1.47152	1.58302	1.90588	1.4404	1.28128	0.589632	1.57685	1.82781	1.76543	1.70133	2.09996	1.89467	1.73057	2.0089	1.82734	2.03365	1.70822	1.40632	1.98694	1.78634	1.83792
Plec	1.91428	1.117	1.05914	0.987023	0.999335	1.79519	0.87268	1.29662	0.903397	0.772797	1.60309	2.20404	1.15213	1.24471	0.870826	1.69852	0.966781	1.03052	1.44386	1.49744	0.810644	1.26309	5.30898	1.03353	0.548271	0.603844	0.384515	0.477352	0.546582	0.708321	0.406846	0.449643	0.631422	10.9034	0.468289	0.388363	0.501421	1.2337	0.290545	0.381348	1.28954	0.471627	0.775003	0.856162	0.448239	0.699979	0.210913	0.218969	0.273351
Arhgap6	1.91398	1.48061	6.045	1.38723	1.95986	1.6425	2.21462	4.22849	0.795388	2.63129	10.5438	1.21392	1.48496	3.58414	4.9314	5.58091	0.813104	3.12474	3.44331	0.998679	1.37165	0.768612	0.65685	1.50878	4.39524	3.07312	1.75242	2.39989	1.88992	1.836	2.19998	4.74474	0.642816	2.46808	3.78336	11.0054	3.84823	4.74217	9.80189	0.886383	10.7076	1.67493	0.883451	2.88527	3.0564	2.04187	1.34085	2.59799	1.43408
P4hb	1.91338	0.52951	0.565561	0.638085	0.461703	1.45836	0.51536	0.494504	0.620715	0.379812	0.426447	0.79371	0.353907	0.953739	0.478959	0.513967	0.488121	0.483534	0.695913	0.479303	0.760992	0.724738	0.299365	2.36824	0.451255	0.492082	0.621276	0.591671	1.14488	0.900564	0.580062	0.886514	0.452352	0.794569	0.870406	0.539298	0.483847	0.512923	0.458852	0.666847	0.481787	0.760483	0.725766	0.599723	0.30412	0.751478	1.07787	1.21286	1.28886
Tcf20	1.91205	2.06563	2.6825	2.12767	2.14826	2.959	3.69855	3.22645	2.5956	2.21019	2.27619	2.28594	2.93806	2.47801	3.23173	2.39862	1.88736	3.01443	1.99141	2.66708	2.11099	1.62964	6.25412	1.40929	2.02787	1.98715	1.88919	1.80632	1.87511	1.57435	1.81016	1.70377	1.27027	4.71467	1.77578	1.87267	2.30141	2.30094	2.60895	2.21331	2.41169	2.10687	2.11358	2.25942	2.85475	3.22942	1.60997	1.3659	1.50703
Sult1d1	1.91173	1.60765	0.902369	1.62797	1.37291	1.05859	1.00934	1.18566	1.79754	0.898251	0.922528	1.79657	0.858646	0.963174	0.810804	1.09786	0.660116	0.452789	0.672808	1.62462	0.990311	0.439279	2.89889	1.66213	0.393799	0.447078	0.779451	0.706217	1.13645	0.929264	0.882659	0.649196	0.336479	0.473619	0.60827	0.592117	0.434823	0.729427	0.423606	0.737302	0.500575	1.13341	0.75224	0.67333	0.538642	1.26311	2.5184	2.98609	2.49721
Med13l	1.90881	2.07512	2.53573	2.47335	2.27091	3.5734	2.18865	2.13709	2.33209	2.14794	1.91968	1.94723	2.77336	2.50536	1.90554	3.92679	3.56702	1.40537	2.77108	2.28862	2.93165	1.09464	3.22522	1.30988	2.03142	1.08923	2.10871	1.71053	1.91383	1.99742	1.92617	2.44967	1.21077	2.65393	2.08721	2.30824	1.75661	1.9196	1.94415	1.77072	1.88972	1.86906	2.95407	1.64959	1.89156	2.79254	1.73335	1.73532	1.73818
Znrf3	1.90648	1.70982	3.13609	1.92242	1.76729	4.05059	3.00479	3.24372	1.87858	2.47227	3.43094	1.7349	2.13313	2.6872	1.55615	3.43929	0.862849	2.54244	1.48258	1.97519	1.89012	2.14462	0.28595	1.17088	2.30194	2.40816	1.57567	1.55032	1.43206	1.13273	1.68389	1.27561	2.99712	0.858999	3.09942	5.45383	1.45019	3.25851	3.9721	1.56021	4.24754	1.56458	0.639842	1.95736	3.20426	1.9087	1.10396	1.39744	1.11676
Btaf1	1.90553	1.31305	1.56794	1.36212	1.27806	2.18368	1.74531	1.75527	1.4322	1.34804	1.85498	1.33921	1.74071	1.73609	1.66524	1.41363	1.74298	1.49472	1.70612	1.61754	1.83957	1.68515	2.8013	1.1996	1.43304	1.61715	1.38432	1.39796	1.29803	1.54746	1.37455	1.24342	2.64604	0.171866	1.38542	1.34851	1.72418	1.62185	1.2709	1.48894	1.55252	1.93998	1.51589	1.57413	1.44985	2.08936	1.53945	1.44188	1.55524
Uhrf1bp1l	1.90505	1.24884	1.8319	1.29959	1.38093	0.940841	1.49907	1.66159	1.44525	1.54667	1.56622	1.24958	1.39154	1.55902	1.40952	1.8516	0.501942	1.69165	1.29156	1.32226	0.866385	1.60617	0	1.71254	1.97432	1.75207	1.42798	1.28487	1.41647	1.25316	1.32276	1.01287	1.17456	0.594984	1.44189	1.90346	1.38813	1.57898	2.88609	1.35409	2.04144	1.44125	0.899417	1.17757	2.18518	1.06024	1.40826	1.43077	1.11146
Larp1b	1.90428	2.38941	3.87344	2.76702	1.99945	1.15156	2.74926	1.97015	2.59025	2.71921	2.25043	1.65179	1.72384	3.94606	1.83655	3.26966	0.887922	2.29925	1.34754	2.21015	1.38223	2.04625	2.74168	1.84704	4.02043	3.12803	3.0974	2.33052	2.61316	2.12418	2.54707	1.6543	2.42846	0.847724	3.28663	5.04324	2.51085	2.42543	7.77097	3.34769	2.79774	3.45219	0.889327	3.07967	2.79695	1.66255	2.87991	2.23095	1.96543
Ntn1	1.9039	3.97561	0.64354	5.36447	2.55091	0.677138	5.38699	1.42838	6.83118	3.2831	0.61134	4.0692	6.62608	2.69416	0.752621	1.35888	1.07898	0.686219	1.28705	6.71161	2.68735	0.493245	1.0668	1.37009	2.40215	0.841777	4.63584	2.04093	3.08735	2.1518	3.17366	1.52811	0.416962	3.37568	2.20755	0.679432	0.491615	1.29169	0.331283	4.4316	0.615602	4.63649	1.4518	2.80035	4.07995	0.591001	4.34582	3.18528	2.70283
Rnf19a	1.90324	1.35168	2.43603	1.30347	1.245	0.807509	1.54758	2.08579	1.30137	2.40334	2.11982	1.59672	1.41294	1.92739	5.1436	2.42314	1.96837	4.73056	1.7277	1.40632	1.45281	1.14495	4.08989	1.04458	1.36006	2.63775	0.824777	1.07887	0.864606	1.26244	1.01921	1.12753	1.09603	3.24841	1.22533	1.22747	2.30692	1.7457	1.03549	0.902638	1.41423	0.882076	1.89924	1.61583	1.35445	1.05739	0.881015	1.01758	1.05665
Abi1	1.90234	1.70608	1.79894	1.64846	1.62084	4.38579	1.60223	1.79499	1.61101	1.55992	2.0669	1.6336	1.92209	2.242	1.94699	1.73524	2.67783	1.92504	3.51421	2.03367	2.24714	2.42135	0.487386	1.30674	1.48334	1.94638	1.57306	1.53256	1.47543	2.16213	1.60214	2.03242	2.16299	0.278776	1.96541	1.57019	1.72992	1.61772	1.61748	1.53789	1.90108	1.67914	2.75124	1.54985	1.23994	2.87752	1.69219	1.87825	1.86194
AC154546.2	1.90061	6.41831	0.634493	6.60683	5.35979	0.801793	2.63183	0.69947	4.7477	3.4313	0.818067	4.80713	4.59886	1.56694	0.802271	0.625341	0.561935	0.666191	1.18726	6.83778	2.31918	0.408572	4.31336	1.02138	1.80753	0.140321	3.94958	2.86931	3.08602	1.67978	3.73098	1.0035	0.166386	2.45279	1.66466	0.19004	0.427105	0.478206	0.10564	2.46713	0.483893	3.16894	0.246958	2.9763	1.6557	0.274791	2.42489	2.5221	1.39736
Clint1	1.90049	2.77538	3.84698	3.30331	2.35227	3.59789	3.23468	2.82775	3.54479	4.75945	3.5095	2.23372	2.95436	3.40266	6.4008	2.66622	2.01629	8.73223	2.36038	2.66576	2.82308	1.4892	0.668443	1.80663	3.91625	7.05599	3.93765	2.43383	2.73716	2.49513	3.15161	2.34679	1.97871	1.33267	2.53376	1.84803	3.38407	2.18028	2.08688	3.76404	2.60739	3.73026	1.89058	2.80947	2.7741	3.82663	3.33949	2.3626	2.69813
Fuca1	1.89898	1.02155	0.56068	0.865255	1.06444	0.824599	0.685534	0.601407	0.763387	0.831936	0.375934	0.903277	0.612041	0.921359	0.436588	0.626935	0.580782	0.463502	0.63646	0.61636	0.702794	0.306261	0.673854	1.80722	0.686269	0.489335	0.771039	1.14089	1.14087	1.11839	0.91908	0.818389	0.657892	0.449949	0.81728	0.390292	0.485464	0.652299	0.473242	0.547325	0.664551	0.781172	0.899345	0.797608	0.729468	1.26013	0.792393	0.846807	0.990012
Ncoa1	1.89782	2.195	3.71674	2.29153	2.57426	4.43092	2.68837	3.53801	2.41069	2.92686	3.84711	2.54293	2.13279	2.83654	3.35405	3.17432	2.65868	3.50415	4.08068	1.97483	2.66141	1.20345	11.2339	1.71798	3.63611	3.83915	2.46405	2.34662	2.02078	2.74104	2.56139	3.55503	2.07525	4.06238	3.63125	4.68529	3.97705	3.67559	5.4451	2.63006	5.08952	2.36078	2.45138	2.38628	2.73404	2.73285	2.36489	2.43793	2.37525
Lnpep	1.89347	1.6556	2.09799	1.59664	1.43364	3.2295	1.5855	2.47274	1.75711	1.88755	2.70766	1.74478	1.94903	1.90126	1.45695	2.20124	3.10291	2.1012	2.1487	1.79958	1.68732	4.29372	0.917618	2.06174	1.64826	2.11576	1.58205	1.26908	1.5294	1.79749	1.46634	1.79857	4.4774	1.14641	2.10246	1.8847	2.55746	1.73839	2.25886	1.60639	2.46777	1.57131	2.71164	1.69111	1.84617	3.51115	1.51087	1.48777	1.81075
Slc6a20b	1.89226	2.60305	0.192721	3.1732	2.49652	0.532719	2.22743	0.360096	3.00597	1.91939	0.356216	0.935635	0.455942	1.62958	0.332858	0.201587	0.510816	0.148516	0.591107	0.618689	1.75424	0.201203	3.12704	2.78982	3.27115	0.333512	5.70261	4.33998	3.94921	3.41626	5.22289	2.17104	0.532352	4.65038	2.80945	0.462107	0.791123	1.04406	0.414795	6.27172	1.10558	5.36233	0.939735	2.04946	2.87419	1.4582	5.00449	4.86359	3.30683
Luzp1	1.89169	1.45411	2.92422	1.23361	1.64693	3.07704	2.14005	2.47782	1.70622	2.13629	2.63512	1.4687	1.89691	1.90087	2.52499	2.39484	5.69712	3.11383	3.38366	1.39325	2.72459	5.50319	0.299365	1.26252	2.29623	3.50771	0.797174	1.23865	1.05554	2.32616	0.958703	2.43049	4.81363	1.94032	1.99245	2.68793	3.38296	2.39459	3.29756	1.01615	2.69866	1.06015	5.33984	1.9004	2.37375	0.933708	0.678167	0.827642	1.75298
Sypl	1.88998	1.03756	0.812464	1.06264	0.770077	0.681268	1.04643	0.473385	1.51059	0.783116	0.712379	0.933021	0.659945	1.33585	0.627715	0.688557	0.970832	0.909151	0.492514	0.945129	1.23734	0.55107	3.5105	2.26213	1.06565	0.862413	1.1906	0.955911	1.22599	1.17568	1.04587	1.20022	0.472521	2.44299	0.911738	0.659364	0.960952	0.538397	0.933865	1.37412	0.796663	1.25573	1.55158	0.968387	1.42734	1.43456	1.83546	1.86467	1.84614
Ankrd28	1.88827	2.05635	2.11708	2.25309	2.05758	1.45596	2.52655	3.81998	1.91025	2.05512	3.36254	1.90059	2.1265	1.2564	1.48778	1.97209	2.67621	2.22381	1.35178	2.16109	2.28934	1.29104	0.454664	1.39286	2.31962	2.97195	2.0549	1.82	1.83115	2.16001	2.02891	1.3855	1.55915	0.303831	1.92948	2.4067	2.06771	4.15205	3.01507	2.04443	3.23304	2.20794	2.48982	1.95196	3.42913	1.36911	1.9275	1.95939	2.0192
Vdr	1.88798	3.32552	3.74272	3.27477	3.21643	0.905577	1.97491	1.83197	2.64726	4.07571	2.53581	2.11441	2.25479	2.19937	1.18988	1.95319	0.738264	4.54101	1.04274	2.67451	2.50631	0.514318	4.48402	2.64016	5.76219	10.7012	3.59938	3.84863	3.19035	3.04169	3.86628	1.95637	0.654023	10.2251	3.25342	2.38447	1.47872	2.70416	6.82719	3.35653	2.86632	3.28932	1.23297	1.72448	2.75143	0.967513	2.47593	2.48442	1.95553
Ubap2l	1.88774	1.60423	1.49284	1.41424	1.78775	1.36038	1.45895	2.14326	1.47569	1.3477	1.87718	1.62657	1.58713	1.3516	1.59741	1.5249	1.6332	1.72341	2.03005	1.52129	1.72824	1.1198	0.128008	1.42625	1.64001	1.75869	1.67545	1.60348	1.35304	1.25744	1.58401	1.45212	1.2171	1.0308	1.5486	1.79699	1.30643	1.89659	1.65554	1.52264	1.87912	1.33461	1.57572	2.04518	1.86479	1.63226	1.56439	1.64257	1.63284
Fermt2	1.88628	1.09052	3.37546	1.16465	1.37932	0.93031	1.38437	2.09674	1.45123	2.0371	2.75966	1.16579	1.29996	2.18471	1.43922	3.32048	2.20968	2.50262	3.26741	1.16703	1.36055	5.05267	0.269745	1.43282	1.72554	2.34456	1.40099	1.26054	1.28045	1.77051	1.22016	2.925	3.30081	0.219177	1.4526	2.0395	1.74846	2.00028	2.12546	1.28007	2.16384	1.36847	2.28851	1.97651	1.60931	0.615535	1.21662	1.10367	1.48398
Tmem117	1.88613	3.51264	4.92456	1.55205	3.57987	1.64714	2.28701	68.4953	0.864799	4.37635	33.9718	3.24096	1.86093	4.35577	12.3556	5.32151	1.05171	8.89957	1.09831	2.40892	1.8866	0.940587	2.03013	1.93912	4.04346	9.47371	0.275493	3.12279	1.90596	1.55254	1.38095	1.34352	1.27874	2.58394	4.85036	6.46389	20.8341	79.1169	4.3701	0.230867	53.9768	0.365889	1.01532	1.63677	1.58318	1.87898	0.269241	0.63108	0.65278
Eif4g1	1.88526	1.74552	1.90225	1.91806	1.74638	2.233	1.96568	1.97559	1.96018	1.63769	1.60627	2.02011	1.86717	1.50398	1.91443	1.36483	1.85692	1.88187	1.95325	1.81458	1.99808	1.16563	0.773336	2.07219	1.61977	1.37263	1.60929	1.7066	1.76391	1.80574	1.63342	2.12775	1.38357	0.131426	1.76395	1.44611	1.44796	2.01458	1.35075	1.74989	1.69121	1.89177	1.74295	1.73037	1.74519	1.47247	1.30823	1.33492	1.277
Pcca	1.8852	2.85579	2.65198	2.9713	2.87876	1.37973	3.80277	1.80645	2.58417	2.93159	2.56819	1.95689	1.61013	2.61044	3.63664	2.32776	0.953217	2.67947	1.54124	1.66481	2.01485	1.22549	5.99748	2.30069	4.64549	4.70707	4.70319	3.73247	3.4833	3.34311	4.31407	2.20906	1.67359	1.09327	3.95447	5.13169	4.78468	3.10444	4.69839	3.50428	3.0335	4.10812	1.60904	2.18196	4.61602	2.20756	4.13374	3.52479	2.98725
Rpl7	1.88429	0.460956	0.441733	0.416008	0.569673	0.784897	0.216598	0.567377	0.392995	0.208263	0.468906	0.832931	0.280052	0.427125	0.623618	0.548883	0.583071	0.623762	0.437116	0.513309	0.627652	0.847536	1.27544	1.39142	0.268248	0.448093	0.289207	0.428955	0.714815	0.667944	0.291994	0.600559	0.349062	0.931559	0.489311	0.361705	0.419028	0.451759	0.500677	0.269806	0.495297	0.456493	0.991545	0.483791	0.174044	0.911417	1.02074	1.4378	1.66061
Sec24a	1.88253	2.16193	0.966147	2.51609	2.48062	1.58796	2.15245	1.45299	2.52113	2.21703	1.34721	1.57593	1.7888	1.81333	1.05287	1.15422	1.01855	1.12379	1.7494	1.53459	1.75701	1.17501	0.269745	1.52072	2.00224	1.26201	2.44027	2.31314	1.91649	1.46036	2.48847	1.72355	0.974528	0.311606	1.46917	1.05842	0.985213	1.48047	1.07017	2.34704	1.40855	2.30182	1.19561	1.67851	1.87507	1.05709	2.04719	1.75791	1.31434
Kif21a	1.87908	1.5821	1.66494	1.51577	2.0121	0.734217	1.8028	2.43284	1.3385	1.54998	2.65488	1.00549	1.14842	1.63295	1.20698	1.35455	0.318267	1.53124	0.542437	1.30585	1.36515	0.111013	4.83685	1.77824	1.93266	1.7076	2.1238	2.43801	1.7229	1.74627	2.35279	0.952948	0.550727	6.41681	1.66657	1.56207	1.28276	2.11975	1.70999	1.59445	3.02022	1.68224	0.436522	1.43157	2.02155	1.31624	2.04196	2.11632	1.45295
[truncated: 21,694 more rows]
[truncated: 43 more columns]
