# Supplementary material for: Podocyte-specific KLF6 primes proximal tubule CaMK1D signaling to attenuate diabetic kidney disease
Source: Nat Commun. 2024 Sep 13;15:8038. doi: 10.1038/s41467-024-52306-5 (PMC11399446; doi:10.1038/s41467-024-52306-5)
Supplement: Supplementary file 6 — Supplementary data 3 [file 41467_2024_52306_MOESM6_ESM.xlsx]

## Sheet: CD-PC
	p_val	avg_log2FC	pct.1	pct.2	p_val_adj
chr15-99578346-99579434	8.72001e-255	1.48794	0.74	0.028	1.6964e-249
chr7-47605681-47606560	1.08592e-197	1.27531	0.658	0.045	2.11255e-192
chr6-117956504-117957637	3.0443e-159	1.22743	0.507	0.023	5.92241e-154
chr15-99498531-99499468	9.29941e-158	1.14423	0.664	0.063	1.80912e-152
chr1-178668598-178669531	4.4668e-150	1.17789	0.493	0.02	8.68975e-145
chr7-47607089-47607904	4.77907e-148	1.16646	0.474	0.03	9.29725e-143
chr11-63230360-63231251	8.195e-140	1.15414	0.411	0.012	1.59426e-134
chr15-99573382-99574336	6.5682e-128	1.10433	0.355	0.01	1.27778e-122
chr3-132744281-132745194	1.51029e-122	1.06148	0.447	0.026	2.93813e-117
chr8-105526839-105527759	6.21398e-122	0.956388	0.569	0.068	1.20887e-116
chr5-137129043-137130021	5.57665e-120	0.991782	0.516	0.048	1.08489e-114
chr14-69003785-69004727	4.13593e-119	1.0658	0.359	0.012	8.04608e-114
chr10-21405641-21406847	5.06805e-119	1.01106	0.5	0.038	9.85943e-114
chr6-89373555-89374526	1.54501e-117	1.06512	0.349	0.011	3.00568e-112
chr7-121935758-121936716	1.65315e-115	0.983609	0.592	0.066	3.21606e-110
chr8-65097688-65098582	2.80659e-115	1.01363	0.395	0.022	5.45997e-110
chr4-41063154-41064773	9.08824e-115	0.974493	0.464	0.042	1.76804e-109
chr2-105421709-105422600	5.31612e-113	1.01769	0.365	0.017	1.0342e-107
chr17-82635678-82636857	5.03373e-111	1.02499	0.355	0.015	9.79266e-106
chr13-67281130-67282082	5.24048e-111	1.03887	0.286	0.005	1.01949e-105
chr17-25945405-25946319	1.66903e-109	0.917806	0.553	0.066	3.24694e-104
chr9-101369141-101370076	7.0503e-109	0.996098	0.395	0.021	1.37157e-103
chr16-20818415-20819386	1.3538e-108	1.00782	0.375	0.019	2.63369e-103
chr8-61132319-61133297	2.31789e-108	0.988346	0.411	0.026	4.50925e-103
chr5-136879857-136880789	3.71953e-108	0.875675	0.49	0.061	7.23601e-103
chr1-90449329-90450278	4.4913e-108	1.02526	0.378	0.017	8.73742e-103
chr2-131796568-131797504	2.87204e-107	1.02814	0.329	0.011	5.58729e-102
chr9-90069344-90070244	2.52199e-102	0.95118	0.388	0.027	4.9063e-97
chr19-4670441-4671393	2.57063e-102	0.966576	0.352	0.018	5.00093e-97
chr1-178666240-178667177	5.98093e-101	0.989374	0.329	0.013	1.16354e-95
chr14-47942369-47943350	5.59571e-100	0.949678	0.421	0.033	1.08859e-94
chr3-146117006-146117910	4.33602e-99	0.981477	0.299	0.01	8.43533e-94
chr5-100096611-100097535	1.75829e-97	0.960569	0.326	0.014	3.42059e-92
chr7-121873978-121875187	2.23488e-96	0.914012	0.441	0.038	4.34776e-91
chr16-17830133-17831020	2.65035e-96	0.863191	0.609	0.099	5.15601e-91
chr7-114361798-114362775	3.10222e-96	0.855113	0.5	0.07	6.03509e-91
chr5-122770554-122771453	1.17036e-95	0.932319	0.533	0.059	2.27684e-90
chr4-5285638-5286843	2.75371e-95	0.963904	0.322	0.014	5.3571e-90
chr16-90097869-90098893	6.40269e-95	0.916769	0.414	0.036	1.24559e-89
chr13-95231414-95232303	7.8061e-95	0.990902	0.326	0.013	1.51861e-89
chr2-28037318-28038268	2.16689e-94	0.95045	0.332	0.019	4.21549e-89
chr9-65154464-65155389	5.69078e-93	0.913612	0.326	0.018	1.10709e-87
chr3-127861037-127861967	3.84313e-92	0.913329	0.339	0.02	7.47646e-87
chr2-28209839-28210723	1.52375e-91	0.914697	0.395	0.03	2.96432e-86
chr7-121782144-121783082	6.13492e-91	0.905494	0.329	0.019	1.19349e-85
chr14-47994898-47995814	2.72441e-90	0.908758	0.362	0.026	5.30009e-85
chr1-134216765-134217737	6.05656e-90	0.915642	0.421	0.042	1.17825e-84
chr7-144233204-144234158	1.74575e-89	0.90284	0.359	0.026	3.3962e-84
chr15-99497553-99498244	2.90999e-89	0.822651	0.477	0.071	5.66112e-84
chr7-121931041-121931959	1.92873e-88	0.913202	0.444	0.045	3.75218e-83
chr17-45203634-45204557	5.69507e-88	0.934997	0.293	0.012	1.10792e-82
chr8-11127516-11128471	8.10778e-88	0.896639	0.326	0.019	1.5773e-82
chr15-54533908-54534828	2.26819e-87	0.891059	0.359	0.026	4.41256e-82
chr2-127625345-127626308	2.45003e-87	0.845614	0.513	0.074	4.76631e-82
chr2-102447518-102448401	2.98672e-86	0.890626	0.263	0.01	5.81039e-81
chr9-40154896-40155910	3.29507e-86	0.899975	0.263	0.009	6.41027e-81
chr6-117937196-117938131	5.22939e-86	0.860658	0.372	0.033	1.01733e-80
chr19-40995626-40996585	1.37994e-85	0.812153	0.536	0.088	2.68456e-80
chr11-98904882-98905703	2.13326e-85	0.894195	0.326	0.021	4.15006e-80
chr17-47452606-47453480	3.90859e-85	0.874513	0.336	0.024	7.60382e-80
chr17-14513064-14513992	4.47975e-85	0.91861	0.28	0.01	8.71494e-80
chr10-62192454-62193389	1.80458e-84	0.852995	0.372	0.035	3.51065e-79
chr19-10740561-10741510	2.63451e-84	0.857417	0.421	0.043	5.12519e-79
chr19-4719085-4719994	4.72329e-84	0.798233	0.451	0.063	9.18874e-79
chr7-79631662-79632590	7.50945e-84	0.797098	0.457	0.059	1.4609e-78
chr11-59960737-59961739	1.55286e-83	0.826957	0.418	0.046	3.02094e-78
chr18-82488297-82489240	3.25494e-83	0.862656	0.345	0.027	6.3322e-78
chr16-20815221-20816138	4.42609e-83	0.887306	0.283	0.011	8.61057e-78
chr4-25166862-25167838	9.74692e-83	0.882627	0.266	0.012	1.89618e-77
chr7-121733892-121734823	1.30655e-82	0.762642	0.493	0.093	2.54178e-77
chr14-58175479-58176440	1.4148e-82	0.827923	0.47	0.063	2.75237e-77
chr5-122760660-122761562	1.77176e-82	0.847858	0.372	0.034	3.4468e-77
chr3-88561709-88562608	1.82265e-82	0.843549	0.382	0.037	3.5458e-77
chr1-133161616-133162562	4.19128e-82	0.811334	0.408	0.046	8.15376e-77
chr15-36487326-36488197	1.17555e-81	0.821336	0.411	0.046	2.28692e-76
chr11-35735332-35736247	1.50127e-81	0.890217	0.257	0.01	2.92059e-76
chr5-72674762-72675683	2.10609e-81	0.861296	0.283	0.016	4.0972e-76
chr4-41087578-41088554	5.50727e-81	0.872622	0.28	0.013	1.07139e-75
chr7-89415778-89416681	8.32482e-81	0.833434	0.438	0.05	1.61952e-75
chr10-93759349-93760249	8.78771e-81	0.872137	0.253	0.01	1.70957e-75
chr9-100582771-100583624	3.19886e-80	0.798387	0.477	0.079	6.22309e-75
chr8-83662146-83663054	3.6281e-80	0.741745	0.615	0.144	7.05814e-75
chr16-5495911-5496840	3.96289e-80	0.816195	0.487	0.07	7.70944e-75
chr9-21988158-21989019	4.7347e-80	0.790295	0.533	0.097	9.21094e-75
chr1-126822061-126822980	5.00534e-80	0.867606	0.293	0.014	9.73744e-75
chr2-27993160-27994087	1.51578e-79	0.852958	0.352	0.027	2.94882e-74
chr13-48109892-48110806	1.69255e-79	0.890187	0.234	0.006	3.29271e-74
chr5-102827817-102828683	3.33029e-79	0.848988	0.26	0.013	6.47878e-74
chr8-105518371-105519412	7.06394e-79	0.762299	0.52	0.103	1.37423e-73
chr7-142400413-142401324	8.10118e-79	0.817786	0.431	0.054	1.57601e-73
chr2-50164745-50165766	9.2908e-79	0.859634	0.312	0.023	1.80744e-73
chr16-4608516-4609406	1.37826e-78	0.819803	0.349	0.038	2.68128e-73
chr16-23203580-23204525	1.4059e-78	0.858943	0.266	0.012	2.73505e-73
chr3-66802229-66803221	4.179e-78	0.867021	0.26	0.012	8.12987e-73
chr4-154505001-154505893	6.54085e-78	0.812814	0.385	0.04	1.27246e-72
chr9-107735849-107736834	6.66445e-78	0.831789	0.362	0.034	1.29651e-72
chr3-30246317-30247268	6.76023e-78	0.799985	0.418	0.051	1.31514e-72
chr12-69815767-69816746	7.78207e-78	0.840969	0.276	0.016	1.51393e-72
chr5-148361123-148362001	1.38638e-77	0.829364	0.372	0.034	2.69708e-72
chr4-138938577-138939563	3.71508e-77	0.793353	0.454	0.073	7.22736e-72
chr10-44111877-44112889	3.81484e-77	0.829878	0.296	0.019	7.42142e-72
chr4-59387263-59388370	4.52482e-77	0.719377	0.562	0.117	8.80262e-72
chr9-107714259-107715210	5.28195e-77	0.78755	0.388	0.053	1.02756e-71
chr4-105626631-105627606	6.29074e-77	0.85118	0.201	0.003	1.22381e-71
chr15-94325618-94326539	6.6035e-77	0.804044	0.362	0.039	1.28465e-71
chr15-37232548-37233448	7.70269e-77	0.753459	0.536	0.098	1.49849e-71
chr12-75123928-75124917	7.86286e-77	0.865152	0.211	0.005	1.52965e-71
chr5-91352360-91353260	1.36404e-76	0.835249	0.217	0.006	2.65362e-71
chr2-103436295-103437280	1.47722e-76	0.858665	0.276	0.014	2.8738e-71
chr5-116008970-116009937	4.51123e-76	0.765184	0.424	0.063	8.77619e-71
chr2-92033957-92034903	5.26219e-76	0.827797	0.303	0.021	1.02371e-70
chr5-110142188-110143062	1.34e-75	0.846625	0.276	0.016	2.60686e-70
chr16-93906168-93907179	1.70436e-75	0.734593	0.503	0.095	3.31568e-70
chr4-41056262-41057271	2.04771e-75	0.671791	0.592	0.158	3.98364e-70
chr7-142437032-142437985	2.19821e-75	0.823205	0.342	0.031	4.27642e-70
chr16-17837768-17838726	5.92379e-75	0.774238	0.444	0.061	1.15242e-69
chr5-39715817-39716716	6.71846e-75	0.818406	0.326	0.027	1.30702e-69
chr9-31526935-31527946	9.37478e-75	0.84917	0.257	0.012	1.82378e-69
chrX-73881359-73882309	1.18967e-74	0.81014	0.332	0.03	2.31439e-69
chr5-64242731-64243678	1.25139e-74	0.759954	0.385	0.052	2.43447e-69
chr7-143104997-143105891	1.43905e-74	0.787133	0.359	0.039	2.79955e-69
chr10-99939528-99940453	1.58649e-74	0.841353	0.289	0.018	3.08637e-69
chr3-152075394-152076242	1.75074e-74	0.816304	0.342	0.031	3.40591e-69
chr16-5034965-5035935	1.88974e-74	0.832204	0.27	0.016	3.67632e-69
chr19-4680328-4681302	2.0798e-74	0.842011	0.22	0.007	4.04606e-69
chr2-49832104-49833058	2.52113e-74	0.796117	0.309	0.025	4.90464e-69
chr5-72706620-72707508	3.05181e-74	0.812246	0.289	0.023	5.93703e-69
chr13-92771271-92772189	3.85371e-74	0.841377	0.217	0.006	7.49704e-69
chr18-64989790-64990664	4.654e-74	0.800358	0.263	0.016	9.05394e-69
chr11-63299571-63300496	9.65054e-74	0.812415	0.263	0.015	1.87743e-68
chr14-56389972-56391113	1.10512e-73	0.830129	0.22	0.007	2.14991e-68
chr18-12792667-12793604	1.45066e-73	0.8233	0.22	0.007	2.82213e-68
chr13-21177408-21178306	1.78983e-73	0.831992	0.276	0.016	3.48195e-68
chr2-143889704-143890630	1.38105e-72	0.807165	0.398	0.046	2.6867e-67
chr19-57243307-57244245	1.73829e-72	0.816004	0.309	0.025	3.38168e-67
chr19-54077344-54078291	1.75725e-72	0.830018	0.263	0.014	3.41857e-67
chr15-97814602-97815450	1.785e-72	0.813863	0.365	0.038	3.47255e-67
chr15-54579552-54580446	1.93627e-72	0.809573	0.289	0.022	3.76683e-67
chr4-140661326-140662261	2.57293e-72	0.761366	0.388	0.05	5.0054e-67
chr6-119864382-119865268	3.73895e-72	0.767134	0.411	0.058	7.2738e-67
chr6-88116172-88117093	1.20127e-71	0.817279	0.247	0.013	2.33697e-66
chr2-168113036-168113963	1.26421e-71	0.747148	0.424	0.065	2.45941e-66
chr15-101092826-101093694	1.35113e-71	0.761681	0.48	0.082	2.6285e-66
chr11-42944328-42945242	1.3634e-71	0.754579	0.421	0.059	2.65238e-66
chr16-25549321-25550273	1.96189e-71	0.838836	0.243	0.011	3.81668e-66
chr14-56379116-56380043	2.70506e-71	0.786468	0.322	0.033	5.26246e-66
chr4-152909880-152910828	5.34798e-71	0.829965	0.224	0.007	1.0404e-65
chr13-83730498-83731510	7.4801e-71	0.748506	0.421	0.063	1.45519e-65
chr19-44834356-44835335	1.57952e-70	0.761612	0.332	0.039	3.07281e-65
chr8-123343170-123344085	3.02002e-70	0.772549	0.365	0.041	5.87518e-65
chr16-5524106-5525054	3.91999e-70	0.765878	0.368	0.043	7.626e-65
chr4-5587196-5588141	6.43035e-70	0.816395	0.24	0.012	1.25097e-64
chr19-4720682-4721515	8.13063e-70	0.723361	0.391	0.057	1.58174e-64
chr2-131769372-131770286	9.72308e-70	0.743666	0.438	0.072	1.89154e-64
chr9-101472396-101473339	1.45152e-69	0.823027	0.257	0.013	2.82381e-64
chr16-5534520-5535813	1.47067e-69	0.72173	0.398	0.063	2.86106e-64
chr12-111385356-111386277	2.01837e-69	0.795832	0.316	0.024	3.92656e-64
chr4-129234145-129235059	2.089e-69	0.719314	0.51	0.104	4.06396e-64
chr2-57229417-57230434	2.54173e-69	0.819459	0.243	0.013	4.94472e-64
chr5-122763258-122764565	3.69652e-69	0.818559	0.27	0.016	7.19125e-64
chr6-88233738-88234706	3.79461e-69	0.793772	0.355	0.034	7.38207e-64
chr9-50443785-50444721	4.32063e-69	0.759868	0.395	0.053	8.40539e-64
chr14-99578219-99580189	9.49924e-69	0.750369	0.365	0.047	1.84799e-63
chr3-129509516-129510384	9.6931e-69	0.828061	0.299	0.021	1.8857e-63
chr6-72492639-72493583	1.01842e-68	0.814625	0.332	0.034	1.98124e-63
chr5-53961066-53962776	1.3716e-68	0.760981	0.457	0.069	2.66833e-63
chr1-75337772-75338702	2.05597e-68	0.792868	0.303	0.025	3.9997e-63
chr14-50843979-50844947	2.48444e-68	0.814765	0.24	0.013	4.83326e-63
chr9-32384543-32385509	2.75489e-68	0.721725	0.447	0.069	5.3594e-63
chr16-23198752-23199720	3.13564e-68	0.798735	0.24	0.012	6.1001e-63
chr6-24902902-24903769	3.66433e-68	0.797769	0.27	0.017	7.12863e-63
chr11-100145661-100146534	4.60427e-68	0.786728	0.194	0.005	8.95719e-63
chr18-79008884-79009804	4.66999e-68	0.719599	0.408	0.065	9.08504e-63
chr16-92358750-92359748	6.71698e-68	0.777261	0.306	0.029	1.30673e-62
chr3-53687511-53688430	8.18808e-68	0.773153	0.28	0.02	1.59292e-62
chr15-100478655-100479578	2.41737e-67	0.733964	0.378	0.053	4.70278e-62
chr2-90583490-90584431	4.39323e-67	0.715527	0.428	0.068	8.54663e-62
chr17-35173947-35174884	4.40402e-67	0.72699	0.408	0.058	8.56762e-62
chr1-183764095-183765053	5.14329e-67	0.737677	0.368	0.053	1.00058e-61
chr19-53774037-53774937	5.1563e-67	0.757608	0.401	0.057	1.00311e-61
chr7-73657030-73657996	5.60796e-67	0.820881	0.322	0.025	1.09098e-61
chr5-139429631-139430524	8.24171e-67	0.739478	0.345	0.04	1.60335e-61
chr14-27160490-27161406	1.26847e-66	0.775545	0.349	0.041	2.4677e-61
chr4-129793645-129794496	1.52447e-66	0.799026	0.303	0.025	2.96571e-61
chr2-78787930-78788838	1.61502e-66	0.80209	0.24	0.012	3.14188e-61
chr13-96990429-96991251	1.80959e-66	0.779295	0.257	0.017	3.5204e-61
chr3-95307138-95308096	2.22417e-66	0.766773	0.329	0.034	4.32692e-61
chr7-56419224-56420170	2.4348e-66	0.789005	0.293	0.024	4.73669e-61
chr13-97875841-97876796	2.61378e-66	0.741883	0.336	0.04	5.08488e-61
chr10-62412705-62413565	3.45658e-66	0.70485	0.464	0.087	6.72447e-61
chr11-116712881-116713765	3.53637e-66	0.755401	0.306	0.029	6.87969e-61
chr11-102449006-102449950	3.60797e-66	0.742289	0.414	0.063	7.01899e-61
chr11-68656401-68657433	4.42563e-66	0.790097	0.27	0.018	8.60967e-61
chr5-105154067-105155016	4.70607e-66	0.794564	0.214	0.009	9.15524e-61
chr1-187531227-187532126	5.96118e-66	0.743738	0.339	0.043	1.15969e-60
chr17-71140816-71141735	6.36333e-66	0.756792	0.326	0.036	1.23793e-60
chr19-41967582-41968544	6.82774e-66	0.750064	0.316	0.033	1.32827e-60
chr12-73868382-73869282	7.2502e-66	0.761599	0.299	0.025	1.41046e-60
chr18-84066158-84067180	8.05711e-66	0.775796	0.293	0.025	1.56744e-60
chr4-140665501-140666381	1.34691e-65	0.748286	0.368	0.053	2.62029e-60
chr7-123389633-123390571	1.73424e-65	0.775093	0.25	0.017	3.3738e-60
chr15-7074936-7075852	1.88683e-65	0.72434	0.339	0.044	3.67066e-60
chr1-174680908-174681846	3.86156e-65	0.77649	0.184	0.005	7.51231e-60
chr19-41051712-41052837	3.88419e-65	0.772385	0.257	0.016	7.55634e-60
chr7-130574207-130575173	4.12789e-65	0.609508	0.582	0.168	8.03043e-60
chr3-51590328-51591273	4.20009e-65	0.788413	0.234	0.011	8.1709e-60
chr18-35093761-35094714	4.54634e-65	0.756034	0.391	0.057	8.84449e-60
chr10-55786083-55786990	6.05349e-65	0.803621	0.23	0.012	1.17765e-59
chr8-61150290-61151291	7.14781e-65	0.780576	0.207	0.009	1.39054e-59
chr19-44893032-44894018	7.60503e-65	0.740065	0.312	0.032	1.47949e-59
chr3-94476098-94477067	8.609e-65	0.756221	0.303	0.028	1.6748e-59
chr1-151164032-151164918	1.05056e-64	0.730848	0.289	0.032	2.04377e-59
chr19-28381158-28382056	1.23694e-64	0.731663	0.296	0.032	2.40636e-59
chr6-135789271-135790246	1.26177e-64	0.7529	0.24	0.015	2.45467e-59
chr5-113266327-113267335	1.28412e-64	0.771164	0.26	0.018	2.49814e-59
chr15-59733103-59734026	1.28472e-64	0.654984	0.477	0.103	2.4993e-59
chr6-125320945-125321869	1.48463e-64	0.676085	0.543	0.119	2.88821e-59
chr16-32796931-32797811	1.5192e-64	0.759253	0.23	0.013	2.95546e-59
chr5-137171081-137171903	1.83806e-64	0.727252	0.352	0.046	3.57579e-59
chr2-103302888-103303806	2.31841e-64	0.73843	0.365	0.047	4.51025e-59
chr9-15512710-15513681	3.0694e-64	0.751452	0.319	0.034	5.97124e-59
chr11-69964937-69965845	4.5306e-64	0.686262	0.447	0.084	8.81387e-59
chr19-40998169-40999127	5.33681e-64	0.696833	0.464	0.095	1.03823e-58
chr13-40730603-40731886	6.23233e-64	0.70278	0.382	0.062	1.21244e-58
chr1-134232490-134233448	7.3194e-64	0.758724	0.382	0.055	1.42392e-58
chr13-94077255-94078127	7.38149e-64	0.728906	0.293	0.034	1.436e-58
chr13-40737903-40738848	8.67571e-64	0.713683	0.414	0.07	1.68778e-58
chr8-19160168-19161112	1.08991e-63	0.767364	0.23	0.013	2.12032e-58
chr7-136026160-136027095	1.13512e-63	0.76068	0.23	0.013	2.20828e-58
chr9-110660848-110661810	1.24803e-63	0.738661	0.299	0.031	2.42793e-58
chr18-7613958-7614907	1.44238e-63	0.755309	0.25	0.019	2.80601e-58
chr19-52636721-52637683	1.84185e-63	0.762752	0.224	0.01	3.58316e-58
chr8-105488959-105489907	1.99887e-63	0.759202	0.234	0.015	3.88862e-58
chr18-82511769-82512732	2.39304e-63	0.742529	0.296	0.029	4.65544e-58
chr9-111386144-111387099	2.46781e-63	0.696962	0.319	0.043	4.8009e-58
chr11-63243637-63244552	3.51601e-63	0.730059	0.234	0.018	6.84008e-58
chr14-56333361-56334327	4.46961e-63	0.751653	0.319	0.033	8.69523e-58
chr15-85533938-85534962	5.86716e-63	0.729792	0.286	0.03	1.1414e-57
chr11-68648304-68649350	6.17272e-63	0.775926	0.194	0.007	1.20085e-57
chr2-8877431-8878385	1.14398e-62	0.758464	0.211	0.009	2.22551e-57
chr4-133484055-133484975	1.26376e-62	0.669806	0.497	0.112	2.45853e-57
chr6-119882947-119883947	1.45068e-62	0.735839	0.257	0.021	2.82217e-57
chr8-105524921-105525844	1.49018e-62	0.763619	0.211	0.009	2.89901e-57
chr6-29066157-29067100	1.75963e-62	0.767076	0.227	0.012	3.4232e-57
chr7-130860234-130861235	1.95478e-62	0.762012	0.224	0.012	3.80286e-57
chr1-181540114-181541052	2.18127e-62	0.730171	0.378	0.056	4.24347e-57
chr1-186444422-186445380	2.50906e-62	0.761856	0.309	0.03	4.88116e-57
chr16-17828626-17829557	2.79606e-62	0.684333	0.553	0.113	5.43948e-57
chr13-96516212-96517243	2.97685e-62	0.761629	0.194	0.007	5.7912e-57
chr4-137479422-137480338	5.29841e-62	0.717481	0.336	0.045	1.03076e-56
chr2-31953379-31954255	6.40464e-62	0.679035	0.405	0.071	1.24596e-56
chr9-21960008-21960945	6.74194e-62	0.755437	0.382	0.055	1.31158e-56
chr17-82656323-82657453	6.94217e-62	0.778105	0.197	0.007	1.35054e-56
chr6-88198146-88199075	8.90941e-62	0.707766	0.503	0.103	1.73325e-56
chr6-41681430-41682264	1.28365e-61	0.746231	0.303	0.027	2.49722e-56
chr12-87380734-87381703	2.00196e-61	0.716691	0.332	0.046	3.89464e-56
chr4-65164580-65165590	2.04218e-61	0.765456	0.247	0.016	3.97287e-56
chr10-95799391-95800287	2.10625e-61	0.737858	0.289	0.028	4.09753e-56
chr8-12151499-12152451	3.27449e-61	0.754202	0.243	0.015	6.37022e-56
chr6-88200981-88201928	3.33959e-61	0.71808	0.345	0.042	6.49687e-56
chr5-92219638-92221023	3.70405e-61	0.691661	0.342	0.049	7.20589e-56
chr2-172913813-172914872	3.71197e-61	0.712261	0.438	0.074	7.22131e-56
chr4-5584054-5584962	3.977e-61	0.762611	0.237	0.015	7.73689e-56
chr15-54496279-54497284	4.24259e-61	0.758937	0.257	0.018	8.25358e-56
chr10-111694340-111695360	4.38597e-61	0.708479	0.345	0.042	8.53252e-56
chr19-15946437-15947400	5.51726e-61	0.7157	0.309	0.034	1.07333e-55
chr14-87384436-87385381	6.2726e-61	0.759801	0.289	0.024	1.22028e-55
chr6-136852265-136853366	6.61265e-61	0.759975	0.326	0.035	1.28643e-55
chr4-153436710-153437637	1.39382e-60	0.762237	0.22	0.01	2.71154e-55
chr15-8882806-8883739	1.80584e-60	0.719768	0.296	0.031	3.5131e-55
chr15-67093212-67094157	2.08668e-60	0.679348	0.345	0.056	4.05945e-55
chr12-82922823-82923784	2.10136e-60	0.753025	0.217	0.011	4.088e-55
chr12-8216330-8217269	2.92921e-60	0.734224	0.25	0.019	5.69851e-55
chr4-136186748-136187660	3.36568e-60	0.716254	0.319	0.04	6.54763e-55
chr16-92369027-92369919	4.58262e-60	0.699413	0.336	0.045	8.91508e-55
chr2-9879228-9880164	4.70172e-60	0.667252	0.513	0.111	9.14678e-55
chr5-134946517-134947450	6.18433e-60	0.684637	0.368	0.051	1.20311e-54
chr13-95191667-95192586	6.4472e-60	0.738046	0.293	0.026	1.25424e-54
chr9-60562340-60563425	6.44861e-60	0.739933	0.27	0.025	1.25452e-54
chr17-68999210-69000099	9.59131e-60	0.708615	0.319	0.034	1.8659e-54
chr6-124718481-124719369	1.64527e-59	0.700969	0.375	0.055	3.20073e-54
chr16-31459740-31460686	1.72363e-59	0.636621	0.414	0.08	3.35316e-54
chr2-9888981-9889906	2.18346e-59	0.682264	0.339	0.05	4.24773e-54
chr17-32162007-32162984	2.21469e-59	0.702198	0.332	0.046	4.30849e-54
chr1-90927023-90927887	2.22117e-59	0.73891	0.276	0.026	4.32109e-54
chr9-21346609-21347555	2.46786e-59	0.770767	0.22	0.011	4.80099e-54
chr10-3308337-3308948	2.91429e-59	0.703999	0.276	0.029	5.66949e-54
chr11-77791564-77792312	3.13546e-59	0.633225	0.418	0.1	6.09975e-54
chr13-109315384-109316320	5.22622e-59	0.758545	0.27	0.022	1.01671e-53
chr2-164510519-164511464	5.41404e-59	0.710841	0.414	0.069	1.05325e-53
chr5-25038303-25039337	5.47536e-59	0.663247	0.342	0.051	1.06518e-53
chr15-99511876-99512787	5.48726e-59	0.735785	0.227	0.015	1.0675e-53
chr8-111679726-111680638	5.67925e-59	0.729384	0.247	0.021	1.10485e-53
chr3-92169656-92170570	7.64243e-59	0.762327	0.22	0.011	1.48677e-53
chr13-104065534-104066584	9.12059e-59	0.752455	0.227	0.014	1.77433e-53
chr15-82980941-82981909	9.8077e-59	0.743189	0.194	0.008	1.908e-53
chr2-48374187-48375100	9.82336e-59	0.746238	0.178	0.006	1.91105e-53
chr14-99010290-99011193	9.92421e-59	0.74904	0.283	0.025	1.93067e-53
chr10-77484032-77484934	1.34061e-58	0.72488	0.342	0.043	2.60804e-53
chr18-61277664-61278528	1.45971e-58	0.7251	0.191	0.008	2.83974e-53
chr6-30332040-30332971	1.45991e-58	0.759925	0.23	0.012	2.84013e-53
chr8-124196124-124196956	2.25585e-58	0.737753	0.253	0.019	4.38854e-53
chr8-83666159-83667105	2.27115e-58	0.690767	0.395	0.066	4.41832e-53
chr3-85828827-85829692	2.66896e-58	0.724802	0.243	0.018	5.19223e-53
chr13-83729222-83730108	3.17123e-58	0.692568	0.312	0.043	6.16934e-53
chr12-76552040-76552953	4.24678e-58	0.680476	0.375	0.061	8.26172e-53
chr8-6515739-6516645	4.29039e-58	0.761746	0.224	0.012	8.34656e-53
chr5-113478691-113479628	4.88788e-58	0.731005	0.207	0.012	9.50893e-53
chr7-98158184-98159087	5.03556e-58	0.673447	0.474	0.091	9.79623e-53
chr6-85276272-85277297	5.3853e-58	0.722822	0.227	0.015	1.04766e-52
chr19-25862914-25863890	5.50111e-58	0.711436	0.339	0.051	1.07019e-52
chr6-72665369-72666264	6.07107e-58	0.737737	0.197	0.008	1.18107e-52
chr2-50100190-50101131	6.25946e-58	0.691157	0.286	0.033	1.21772e-52
chr7-143123942-143124901	6.37428e-58	0.667452	0.382	0.065	1.24006e-52
chr3-30239153-30240082	6.8508e-58	0.715631	0.276	0.028	1.33276e-52
chr13-9390164-9391038	7.25884e-58	0.726316	0.28	0.027	1.41214e-52
chr13-12494488-12495448	9.22891e-58	0.725518	0.22	0.015	1.7954e-52
chr5-46431631-46432554	1.02974e-57	0.717973	0.276	0.027	2.00326e-52
chr13-24289802-24290791	1.0681e-57	0.72256	0.207	0.013	2.07789e-52
chr7-139257848-139258804	1.07795e-57	0.718867	0.352	0.049	2.09706e-52
chr2-173850732-173851660	1.41692e-57	0.696852	0.289	0.032	2.75649e-52
chr1-57368156-57369083	1.80022e-57	0.696757	0.296	0.034	3.50217e-52
chr16-23269137-23270079	2.00044e-57	0.732956	0.26	0.021	3.89167e-52
chr18-34286085-34287109	2.15495e-57	0.729982	0.22	0.012	4.19227e-52
chr19-9033050-9033923	2.24192e-57	0.735742	0.257	0.022	4.36144e-52
chr3-85174781-85175667	2.30822e-57	0.700176	0.286	0.032	4.49043e-52
chr17-47450892-47451813	2.5735e-57	0.698543	0.309	0.038	5.00651e-52
chr11-3334558-3335388	2.65978e-57	0.734527	0.283	0.028	5.17437e-52
chr1-96932569-96933643	2.91636e-57	0.742075	0.207	0.01	5.67352e-52
chr7-28576163-28577091	3.02815e-57	0.673589	0.414	0.077	5.891e-52
chr7-49256090-49256916	3.35426e-57	0.723626	0.191	0.008	6.52541e-52
chr17-42480065-42481034	3.59037e-57	0.748345	0.316	0.033	6.98475e-52
chr6-69613193-69614081	3.94212e-57	0.739709	0.25	0.02	7.66903e-52
chr1-91041250-91042186	4.02793e-57	0.756904	0.247	0.016	7.83597e-52
chr9-86449400-86450324	5.65814e-57	0.708892	0.27	0.03	1.10074e-51
chr7-135960737-135961630	6.54742e-57	0.700549	0.194	0.01	1.27374e-51
chr9-32393345-32394152	6.66829e-57	0.704726	0.155	0.004	1.29726e-51
chr11-87709660-87710568	6.80295e-57	0.661555	0.349	0.054	1.32345e-51
chr7-82782806-82783747	7.13348e-57	0.7126	0.263	0.024	1.38775e-51
chr19-54721742-54722683	7.1466e-57	0.730549	0.234	0.015	1.39031e-51
chr15-78844698-78846341	9.29744e-57	0.625882	0.513	0.124	1.80873e-51
chr2-53850269-53851572	1.0119e-56	0.788942	0.26	0.017	1.96856e-51
chr1-95720163-95721118	1.70835e-56	0.741678	0.197	0.009	3.32345e-51
chr13-42987849-42988679	1.88305e-56	0.736022	0.188	0.008	3.6633e-51
chr8-124340204-124341230	1.8893e-56	0.722971	0.326	0.042	3.67546e-51
chr13-18457260-18458224	3.43883e-56	0.701445	0.27	0.029	6.68994e-51
chr10-111741035-111741981	3.751e-56	0.73172	0.211	0.012	7.29723e-51
chr16-97593734-97594739	4.16037e-56	0.588494	0.497	0.144	8.09362e-51
chr12-108840926-108841823	4.84016e-56	0.696421	0.283	0.03	9.4161e-51
chr5-146461289-146462257	4.9159e-56	0.735262	0.26	0.023	9.56344e-51
chr5-134951040-134951997	5.15363e-56	0.665389	0.316	0.04	1.00259e-50
chr3-89336195-89337001	5.36983e-56	0.7361	0.204	0.009	1.04465e-50
chr2-32972575-32973563	5.82385e-56	0.714615	0.191	0.01	1.13298e-50
chr1-151618998-151619955	6.1917e-56	0.65155	0.316	0.052	1.20454e-50
chr3-15075416-15076291	6.29265e-56	0.68109	0.289	0.03	1.22418e-50
chr13-113686376-113687385	6.9865e-56	0.656722	0.401	0.078	1.35916e-50
chr19-9026390-9027179	7.13352e-56	0.716905	0.27	0.025	1.38776e-50
chr11-99492785-99493708	7.57935e-56	0.709052	0.237	0.018	1.47449e-50
chr14-103837495-103838413	1.09012e-55	0.733959	0.25	0.02	2.12073e-50
chr4-105924533-105925464	1.23686e-55	0.706675	0.257	0.022	2.4062e-50
chr19-57241311-57242270	1.25717e-55	0.640267	0.408	0.087	2.44571e-50
chrX-73880146-73881064	1.51423e-55	0.714542	0.27	0.026	2.9458e-50
chr4-46523189-46524101	1.6972e-55	0.711819	0.22	0.014	3.30174e-50
chr4-154478710-154479633	1.80489e-55	0.710226	0.362	0.057	3.51125e-50
chr15-79879030-79879850	2.16492e-55	0.721714	0.401	0.062	4.21166e-50
chr9-31315763-31316701	2.23507e-55	0.690712	0.207	0.014	4.34813e-50
chr6-88215780-88216757	2.42459e-55	0.712245	0.25	0.019	4.71682e-50
chr7-113921799-113922750	3.00167e-55	0.717023	0.188	0.008	5.83947e-50
chr6-113991280-113992211	3.08917e-55	0.684326	0.289	0.035	6.00971e-50
chr15-99590214-99591259	3.32536e-55	0.734505	0.201	0.01	6.46919e-50
chr10-44110445-44111397	3.43361e-55	0.703692	0.247	0.021	6.67979e-50
chr3-87958192-87959148	3.63456e-55	0.707446	0.227	0.019	7.07071e-50
chr15-98972854-98973746	3.77616e-55	0.633761	0.385	0.071	7.34617e-50
chr17-79294722-79295662	4.50822e-55	0.723702	0.184	0.008	8.77034e-50
chr1-40614332-40615273	4.76056e-55	0.710058	0.211	0.012	9.26124e-50
chr17-32434633-32435794	5.48181e-55	0.708113	0.217	0.014	1.06644e-49
chr10-93721069-93722019	7.42916e-55	0.6926	0.145	0.003	1.44528e-49
chr15-26340462-26341409	8.08064e-55	0.735351	0.197	0.009	1.57202e-49
chr14-76248847-76249790	1.30703e-54	0.715172	0.178	0.007	2.54271e-49
chr14-47367274-47368186	1.44638e-54	0.636217	0.395	0.072	2.8138e-49
chr1-66495139-66496160	1.52623e-54	0.725492	0.201	0.01	2.96915e-49
chr8-7653562-7654549	1.75158e-54	0.729102	0.171	0.005	3.40754e-49
chr8-90011406-90012475	1.98313e-54	0.627216	0.467	0.089	3.85799e-49
chr11-116713846-116714744	2.59771e-54	0.667225	0.299	0.035	5.05361e-49
chr13-42681053-42681967	2.8122e-54	0.684951	0.266	0.027	5.47088e-49
chr2-74749274-74750292	2.84356e-54	0.660993	0.312	0.049	5.53189e-49
chr16-23187492-23188561	2.89844e-54	0.69107	0.227	0.018	5.63866e-49
chr7-143106682-143107573	3.00479e-54	0.635801	0.352	0.065	5.84555e-49
chr6-91020456-91021383	3.03581e-54	0.692618	0.237	0.019	5.90589e-49
chr10-21512358-21513237	3.30419e-54	0.727122	0.207	0.01	6.42801e-49
chr6-135332531-135333474	3.33255e-54	0.662494	0.339	0.053	6.48317e-49
chr2-74732781-74733739	3.59433e-54	0.671338	0.286	0.036	6.99245e-49
chr11-94508756-94509683	3.96207e-54	0.682603	0.352	0.058	7.70785e-49
chr19-28171614-28172589	4.37079e-54	0.625677	0.467	0.113	8.50298e-49
chr8-123347996-123348812	4.44504e-54	0.721694	0.243	0.019	8.64742e-49
chr14-7895896-7896800	4.66142e-54	0.666166	0.342	0.053	9.06838e-49
chr19-38372206-38373123	4.66702e-54	0.642929	0.401	0.082	9.07927e-49
chr18-12786229-12787175	5.10404e-54	0.686526	0.28	0.028	9.92946e-49
chr6-113761353-113762277	6.58612e-54	0.633081	0.326	0.054	1.28127e-48
chr4-129795106-129796042	8.02336e-54	0.695221	0.309	0.038	1.56087e-48
chr5-9627038-9627936	9.88603e-54	0.721256	0.234	0.017	1.92324e-48
chr8-106620306-106621255	1.02589e-53	0.610969	0.342	0.067	1.99578e-48
chr4-65188682-65189672	1.03e-53	0.670885	0.388	0.062	2.00377e-48
chr11-105462304-105463245	1.04726e-53	0.672894	0.263	0.024	2.03736e-48
chr5-137706576-137707599	1.06797e-53	0.662337	0.457	0.089	2.07765e-48
chr2-164500226-164501232	1.92352e-53	0.739943	0.306	0.032	3.74204e-48
chr1-20685965-20686813	1.9734e-53	0.691409	0.145	0.003	3.83906e-48
chr4-99137785-99138723	1.98941e-53	0.690357	0.224	0.017	3.87022e-48
chr19-40993795-40994728	2.0958e-53	0.573933	0.546	0.162	4.07719e-48
chr4-116157597-116158549	2.12299e-53	0.654952	0.451	0.091	4.13008e-48
chr8-7643154-7644203	2.13406e-53	0.70459	0.178	0.007	4.15162e-48
chr11-86390055-86390990	2.25957e-53	0.706921	0.224	0.016	4.3958e-48
chr11-95105128-95106109	2.99543e-53	0.705302	0.299	0.033	5.82734e-48
chr4-57153574-57154448	3.14478e-53	0.655854	0.312	0.042	6.11789e-48
chr7-46660456-46661412	4.55405e-53	0.693953	0.247	0.022	8.85949e-48
chr18-58056784-58057815	5.043e-53	0.727784	0.204	0.01	9.8107e-48
chr7-129818766-129819621	5.38799e-53	0.695838	0.178	0.008	1.04818e-47
chr10-81284111-81285098	7.5445e-53	0.676475	0.339	0.052	1.46772e-47
chr4-126131437-126132351	8.10679e-53	0.633288	0.428	0.09	1.5771e-47
chr11-35672930-35673835	8.92366e-53	0.686047	0.178	0.008	1.73602e-47
chr13-42696460-42697436	9.2929e-53	0.679363	0.224	0.018	1.80785e-47
chr6-85253781-85254769	1.00917e-52	0.517185	0.589	0.21	1.96326e-47
chr7-132693379-132694252	1.0149e-52	0.652071	0.352	0.057	1.97439e-47
chr4-139531921-139532818	1.10356e-52	0.672291	0.24	0.025	2.14687e-47
chr7-79646928-79647844	1.10679e-52	0.677217	0.27	0.028	2.15316e-47
chr11-33077713-33078626	1.85441e-52	0.688932	0.237	0.02	3.60758e-47
chr4-104067463-104068406	1.86053e-52	0.702684	0.22	0.015	3.61949e-47
chr9-32376555-32377536	1.96937e-52	0.653652	0.434	0.083	3.83124e-47
chr9-76805909-76806822	1.9936e-52	0.691998	0.197	0.012	3.87837e-47
chr17-35590363-35591543	2.242e-52	0.655946	0.329	0.058	4.36162e-47
chr1-132285333-132286307	2.56606e-52	0.658756	0.273	0.033	4.99205e-47
chr6-119431666-119432511	2.74978e-52	0.662821	0.309	0.043	5.34945e-47
chr10-54017632-54018507	2.90645e-52	0.694127	0.207	0.013	5.65424e-47
chr1-180363627-180364636	3.37174e-52	0.638942	0.474	0.107	6.55942e-47
chr16-20811755-20812728	3.48132e-52	0.612444	0.352	0.072	6.7726e-47
chr5-89859977-89860753	3.8419e-52	0.700053	0.237	0.02	7.47408e-47
chr13-5769291-5770252	4.41324e-52	0.679982	0.243	0.024	8.58556e-47
chr8-105515700-105516683	4.74427e-52	0.625045	0.411	0.088	9.22956e-47
chr9-107831548-107832488	4.81655e-52	0.673897	0.207	0.015	9.37016e-47
chr17-62788301-62789142	4.99253e-52	0.674801	0.247	0.024	9.71252e-47
chr16-25751566-25752495	5.24949e-52	0.69804	0.211	0.015	1.02124e-46
chr8-65036802-65037700	8.49404e-52	0.643073	0.276	0.038	1.65244e-46
chr15-99503838-99504801	8.82104e-52	0.692553	0.22	0.015	1.71605e-46
chr17-8864457-8865418	1.07112e-51	0.675957	0.237	0.022	2.08376e-46
chr8-126803900-126804806	1.07275e-51	0.680732	0.319	0.042	2.08695e-46
chr10-119435396-119436384	1.07709e-51	0.698241	0.178	0.007	2.09538e-46
chr15-8940589-8941548	1.12464e-51	0.694524	0.217	0.014	2.18789e-46
chr7-121939481-121940249	1.14431e-51	0.688544	0.23	0.018	2.22616e-46
chr13-70793768-70794692	1.22346e-51	0.647174	0.382	0.067	2.38013e-46
chr16-17085411-17086312	1.28909e-51	0.660293	0.263	0.029	2.5078e-46
chr9-61894762-61895691	1.35818e-51	0.635549	0.391	0.076	2.64221e-46
chr7-121933199-121934126	1.91868e-51	0.687281	0.257	0.024	3.73263e-46
chr7-121864562-121865508	2.03664e-51	0.685236	0.253	0.023	3.96211e-46
chr5-109158536-109159344	2.39533e-51	0.667958	0.128	0.002	4.65991e-46
chr9-50493927-50494958	2.40049e-51	0.682589	0.293	0.039	4.66993e-46
chr11-98469644-98470611	3.7384e-51	0.696628	0.237	0.019	7.27271e-46
chr1-87028452-87029398	4.40885e-51	0.63315	0.28	0.041	8.57702e-46
chr11-83816885-83817793	4.41445e-51	0.51898	0.513	0.166	8.58791e-46
chr3-89233392-89234292	5.38491e-51	0.703089	0.217	0.015	1.04759e-45
chr12-119389953-119390956	6.95819e-51	0.739323	0.22	0.015	1.35365e-45
chr4-99151900-99152806	7.19054e-51	0.700055	0.263	0.028	1.39886e-45
chr19-38363863-38364738	7.60953e-51	0.662213	0.28	0.035	1.48036e-45
chr16-32803057-32804079	8.53334e-51	0.649001	0.312	0.044	1.66008e-45
chr6-112870982-112871900	9.18327e-51	0.690273	0.336	0.045	1.78652e-45
chr2-11363024-11363663	1.01792e-50	0.670267	0.214	0.016	1.98027e-45
chr10-58921846-58922727	1.10156e-50	0.661975	0.247	0.024	2.14299e-45
chr10-112255577-112256504	1.18338e-50	0.69248	0.164	0.006	2.30215e-45
chr18-61531563-61532519	1.2044e-50	0.641201	0.296	0.045	2.34305e-45
chr11-64037430-64038232	1.24647e-50	0.717092	0.178	0.007	2.42489e-45
chr7-79617029-79618065	1.2756e-50	0.651053	0.27	0.032	2.48157e-45
chr4-119146990-119148003	1.36175e-50	0.677232	0.158	0.005	2.64915e-45
chr3-37747642-37748572	1.38557e-50	0.658465	0.365	0.066	2.6955e-45
chr5-101725602-101726353	1.6815e-50	0.665047	0.243	0.025	3.27121e-45
chr8-65069717-65070748	1.85254e-50	0.678869	0.194	0.011	3.60396e-45
chr16-32798585-32799323	1.91833e-50	0.68541	0.164	0.006	3.73194e-45
chr11-102845980-102847005	2.33246e-50	0.68105	0.184	0.009	4.53759e-45
chr4-105747548-105748564	2.8138e-50	0.685065	0.181	0.008	5.47399e-45
chr6-134802410-134803460	2.85764e-50	0.645118	0.411	0.075	5.55928e-45
chr4-150824704-150825363	3.12175e-50	0.646525	0.293	0.043	6.07307e-45
chr18-78377787-78378693	3.24411e-50	0.687256	0.181	0.008	6.31112e-45
chr5-150850668-150851602	3.31942e-50	0.665564	0.24	0.022	6.45764e-45
chr5-136608548-136609465	3.99947e-50	0.65951	0.24	0.025	7.78061e-45
chr10-23864389-23865301	4.26167e-50	0.689324	0.217	0.015	8.2907e-45
chr2-31954493-31955365	4.2722e-50	0.622809	0.457	0.098	8.31117e-45
chr6-119861264-119862147	4.27802e-50	0.679522	0.247	0.021	8.3225e-45
chr5-148771366-148772288	5.19895e-50	0.657665	0.194	0.014	1.01141e-44
chr5-64274098-64274658	5.28802e-50	0.636778	0.266	0.037	1.02874e-44
chr4-63032389-63033287	5.31531e-50	0.625892	0.326	0.053	1.03405e-44
chr15-100761381-100762313	7.49575e-50	0.551982	0.503	0.166	1.45823e-44
chr4-129231635-129232670	8.47498e-50	0.56813	0.375	0.091	1.64873e-44
chr19-56914861-56915779	9.82793e-50	0.600175	0.484	0.115	1.91193e-44
chr4-41094221-41095322	9.98839e-50	0.626854	0.28	0.04	1.94315e-44
chr2-103413157-103414014	1.07601e-49	0.645534	0.128	0.002	2.09327e-44
chr4-89348635-89349538	1.20284e-49	0.672059	0.243	0.024	2.34001e-44
chr13-34068381-34069278	1.2614e-49	0.64963	0.26	0.031	2.45394e-44
chr16-11086726-11087669	1.42582e-49	0.628904	0.299	0.048	2.77381e-44
chr7-100495394-100496274	1.53889e-49	0.633559	0.414	0.085	2.99377e-44
chr17-47436112-47437001	1.54972e-49	0.635781	0.372	0.072	3.01483e-44
chr4-104073867-104074792	1.62652e-49	0.656695	0.257	0.028	3.16424e-44
chr4-40356810-40357751	1.97995e-49	0.655566	0.253	0.028	3.85182e-44
chr1-133145803-133146794	1.99441e-49	0.620603	0.398	0.082	3.87995e-44
chr8-114882224-114882931	2.09144e-49	0.620127	0.349	0.059	4.06871e-44
chr14-122548167-122549080	2.42043e-49	0.645616	0.24	0.027	4.70873e-44
chr9-76803393-76804323	2.43222e-49	0.672406	0.197	0.012	4.73167e-44
chr16-90073284-90074131	2.79375e-49	0.643519	0.322	0.053	5.43498e-44
chr7-47562863-47563795	2.81348e-49	0.702453	0.194	0.011	5.47337e-44
chr14-47634076-47635063	2.97833e-49	0.659065	0.201	0.016	5.79408e-44
chr11-109641329-109642297	3.15376e-49	0.56013	0.467	0.132	6.13535e-44
chr1-54585093-54586020	3.34174e-49	0.666476	0.28	0.033	6.50106e-44
chr14-68995214-68996115	3.38514e-49	0.669599	0.188	0.012	6.58549e-44
chr13-43158020-43158956	3.51007e-49	0.625989	0.322	0.048	6.82852e-44
chr11-96113801-96114708	3.6899e-49	0.663804	0.191	0.011	7.17837e-44
chr11-79630005-79630888	4.52906e-49	0.606437	0.332	0.063	8.81087e-44
chr8-34063937-34064870	4.88273e-49	0.587398	0.395	0.091	9.49892e-44
chr5-134985525-134986494	5.01327e-49	0.536117	0.461	0.138	9.75287e-44
chr9-109816094-109817044	5.04915e-49	0.667079	0.243	0.022	9.82267e-44
chr15-51951401-51952291	5.13657e-49	0.649102	0.28	0.037	9.99273e-44
chr9-117067616-117068563	5.63217e-49	0.657637	0.204	0.015	1.09569e-43
chr16-5532122-5533017	6.09873e-49	0.666553	0.161	0.007	1.18645e-43
chr15-26335513-26336549	7.17586e-49	0.683047	0.174	0.008	1.396e-43
chr11-3291974-3292941	7.53668e-49	0.600264	0.401	0.079	1.46619e-43
chr14-59959505-59960362	8.01595e-49	0.657163	0.201	0.014	1.55943e-43
chr10-84483308-84484140	8.29454e-49	0.670243	0.168	0.007	1.61363e-43
chr17-45579310-45580240	8.62601e-49	0.614492	0.391	0.073	1.67811e-43
chr7-143956385-143957341	8.82544e-49	0.592559	0.441	0.106	1.71691e-43
chr15-97838372-97839140	9.14747e-49	0.670215	0.207	0.014	1.77956e-43
chr4-123692987-123694065	9.21499e-49	0.671312	0.26	0.031	1.79269e-43
chr4-138941588-138942400	1.05864e-48	0.631639	0.26	0.032	2.05949e-43
chr6-49276266-49277163	1.07547e-48	0.680894	0.181	0.009	2.09223e-43
chr5-144162821-144163762	1.20082e-48	0.607535	0.385	0.081	2.33608e-43
chr5-134941433-134942358	1.20162e-48	0.627468	0.306	0.046	2.33764e-43
chr3-126823030-126823951	1.25539e-48	0.642607	0.22	0.023	2.44224e-43
chr8-94979872-94980813	1.43584e-48	0.499185	0.592	0.219	2.7933e-43
chr1-144030243-144031120	1.49235e-48	0.637112	0.27	0.033	2.90322e-43
chr10-59279508-59280352	1.54976e-48	0.668001	0.148	0.005	3.01491e-43
chr1-42695220-42696198	2.12314e-48	0.508665	0.586	0.213	4.13039e-43
chr19-54617278-54618159	2.90632e-48	0.631998	0.247	0.028	5.65397e-43
chr16-7821607-7822618	3.38172e-48	0.639224	0.303	0.044	6.57883e-43
chr1-78322108-78322938	3.51494e-48	0.617489	0.296	0.049	6.838e-43
chr11-119057893-119058702	3.5275e-48	0.63243	0.237	0.026	6.86243e-43
chr18-46184357-46185253	3.56785e-48	0.661381	0.178	0.01	6.94093e-43
chr10-53769612-53770534	3.60984e-48	0.674639	0.164	0.007	7.02261e-43
chr4-151282967-151283884	3.7356e-48	0.639069	0.253	0.029	7.26728e-43
chr1-89152321-89153256	3.79608e-48	0.616064	0.414	0.087	7.38493e-43
chr11-8764609-8765519	4.1812e-48	0.673888	0.197	0.013	8.13414e-43
chr6-146946329-146947716	4.23368e-48	0.628916	0.355	0.074	8.23624e-43
chr4-26353200-26354227	4.26419e-48	0.675839	0.168	0.008	8.29559e-43
chr16-23216262-23217254	4.57108e-48	0.646579	0.188	0.013	8.89263e-43
chr9-75255568-75256539	4.7314e-48	0.669744	0.201	0.014	9.20451e-43
chr6-67535321-67536106	5.17551e-48	0.637226	0.319	0.05	1.00685e-42
chr15-59746032-59746910	5.31067e-48	0.630748	0.26	0.032	1.03314e-42
chr17-49796612-49797524	5.64785e-48	0.680643	0.161	0.006	1.09874e-42
chr4-85743225-85744151	6.98918e-48	0.655006	0.227	0.02	1.35968e-42
chr3-92158037-92159003	7.19671e-48	0.661994	0.178	0.01	1.40005e-42
chr15-59691967-59692925	7.20066e-48	0.644849	0.201	0.015	1.40082e-42
chr8-27176877-27177887	7.52805e-48	0.625384	0.309	0.054	1.46451e-42
chr18-46692556-46693495	9.50194e-48	0.693038	0.188	0.011	1.84852e-42
chr14-25844142-25845069	9.8482e-48	0.614815	0.316	0.052	1.91588e-42
chr11-119214718-119215728	1.2e-47	0.629754	0.329	0.065	2.3345e-42
chr5-9043564-9044497	1.26271e-47	0.673937	0.194	0.014	2.45648e-42
chr3-125207540-125208443	1.31188e-47	0.71313	0.181	0.007	2.55215e-42
chr19-61115706-61116682	1.40317e-47	0.657177	0.181	0.012	2.72975e-42
chr14-80007444-80008413	1.50087e-47	0.635303	0.257	0.029	2.9198e-42
chr6-135351430-135352315	1.61081e-47	0.601784	0.391	0.082	3.13368e-42
chr16-93918005-93918922	1.79217e-47	0.605418	0.329	0.061	3.48651e-42
chr10-122855981-122856945	1.86962e-47	0.63048	0.266	0.037	3.63717e-42
chr18-32152988-32153945	2.13164e-47	0.580738	0.388	0.088	4.14691e-42
chr5-35739591-35740479	2.14531e-47	0.524913	0.516	0.17	4.17351e-42
chr18-24837600-24838618	2.17353e-47	0.603071	0.395	0.084	4.22841e-42
chr3-89492420-89493361	2.24056e-47	0.597394	0.405	0.086	4.3588e-42
chr17-93549829-93550852	2.32994e-47	0.655996	0.207	0.016	4.53269e-42
chr6-114988260-114989024	2.36188e-47	0.609767	0.322	0.053	4.59483e-42
chr7-121768801-121769698	2.40503e-47	0.66431	0.207	0.015	4.67876e-42
chr4-62374239-62375120	2.89214e-47	0.621129	0.253	0.033	5.62641e-42
chr1-55495079-55495994	2.95862e-47	0.652224	0.191	0.014	5.75573e-42
chr7-129663657-129664599	2.99921e-47	0.646313	0.224	0.022	5.8347e-42
chr7-66789998-66790929	3.11466e-47	0.636039	0.247	0.028	6.0593e-42
chr5-98755189-98755996	3.22405e-47	0.627968	0.125	0.003	6.2721e-42
chr9-32115908-32116866	3.50866e-47	0.627626	0.237	0.03	6.82577e-42
chr13-96983116-96984082	3.53222e-47	0.612537	0.276	0.039	6.87162e-42
chr1-92947536-92948550	3.94731e-47	0.64484	0.26	0.031	7.67914e-42
chr15-36489463-36490391	4.10265e-47	0.615287	0.388	0.078	7.98133e-42
chr5-123820339-123821259	4.23923e-47	0.620504	0.352	0.072	8.24704e-42
chr5-148645024-148645941	4.56964e-47	0.593496	0.375	0.08	8.88983e-42
chr6-86387011-86387919	4.78701e-47	0.638397	0.211	0.02	9.3127e-42
chr15-101411893-101412844	4.90349e-47	0.607843	0.424	0.091	9.53929e-42
chr6-100795575-100796495	5.27758e-47	0.648841	0.214	0.019	1.02671e-41
chr5-148443535-148444467	5.74543e-47	0.658067	0.181	0.011	1.11772e-41
chr4-150825376-150826038	5.93414e-47	0.60799	0.293	0.046	1.15443e-41
chr11-68631782-68632635	6.74819e-47	0.631114	0.125	0.002	1.3128e-41
chr9-90035673-90036427	7.48266e-47	0.642272	0.141	0.005	1.45568e-41
chr16-23265352-23266242	1.01402e-46	0.632974	0.23	0.022	1.97269e-41
chr13-41329174-41330100	1.01732e-46	0.620239	0.286	0.041	1.97911e-41
chr2-163642404-163643393	1.06505e-46	0.576202	0.516	0.154	2.07197e-41
chr5-72647313-72648231	1.10306e-46	0.609913	0.306	0.049	2.1459e-41
chr19-47166190-47167149	1.34006e-46	0.663134	0.188	0.014	2.60697e-41
chr17-56906825-56907732	1.39031e-46	0.643452	0.204	0.017	2.70472e-41
chr4-92311611-92312444	1.47419e-46	0.645826	0.132	0.003	2.8679e-41
chr16-36065377-36066491	1.55273e-46	0.651814	0.155	0.007	3.02069e-41
chr13-52675294-52676227	1.62697e-46	0.631996	0.312	0.045	3.16512e-41
chr2-27744338-27745373	1.63114e-46	0.571386	0.428	0.118	3.17324e-41
chr11-116721520-116722516	1.79898e-46	0.657007	0.224	0.02	3.49975e-41
chr10-20738730-20739645	2.19922e-46	0.649824	0.194	0.014	4.27839e-41
chr6-17280754-17281718	2.21098e-46	0.597269	0.447	0.117	4.30126e-41
chr15-102016523-102017176	2.21347e-46	0.580918	0.332	0.065	4.3061e-41
chr1-189867087-189868110	2.21989e-46	0.674384	0.332	0.045	4.31859e-41
chr5-134164477-134165376	2.34631e-46	0.62495	0.312	0.06	4.56453e-41
chr13-59668359-59669317	2.37212e-46	0.671712	0.266	0.027	4.61474e-41
chr16-76218347-76219267	2.57901e-46	0.642065	0.24	0.028	5.01724e-41
chr17-80972670-80973602	2.71691e-46	0.574931	0.434	0.11	5.2855e-41
chr6-21823080-21824051	2.83365e-46	0.604114	0.385	0.091	5.5126e-41
chr13-83744612-83745543	2.88841e-46	0.637541	0.349	0.064	5.61914e-41
chr8-45621461-45622362	2.987e-46	0.621011	0.293	0.044	5.81094e-41
chr2-35266886-35267779	3.04033e-46	0.626435	0.289	0.043	5.91468e-41
chr10-126512881-126513838	3.05801e-46	0.629725	0.201	0.017	5.94909e-41
chr13-108660423-108661376	3.44441e-46	0.656052	0.214	0.016	6.70079e-41
chr9-70786562-70787497	3.76068e-46	0.636119	0.253	0.032	7.31606e-41
chr1-153091707-153092692	4.03946e-46	0.608332	0.359	0.069	7.85841e-41
chr10-122869793-122870722	4.72441e-46	0.587458	0.345	0.069	9.19092e-41
chr16-45669685-45670629	5.1012e-46	0.639341	0.23	0.023	9.92392e-41
chr7-4260346-4261336	5.225e-46	0.656895	0.204	0.017	1.01648e-40
chr9-60306029-60306942	5.44738e-46	0.62691	0.263	0.036	1.05974e-40
chr13-95098759-95099624	5.66291e-46	0.653793	0.204	0.015	1.10167e-40
chr1-172242136-172243045	5.92955e-46	0.576589	0.434	0.103	1.15354e-40
chr8-123341222-123342718	6.0396e-46	0.645764	0.273	0.032	1.17495e-40
chr1-60609096-60610028	6.35237e-46	0.606965	0.365	0.071	1.2358e-40
chr2-113567980-113568880	7.17453e-46	0.623972	0.25	0.031	1.39574e-40
chr17-71125402-71126280	7.49247e-46	0.679641	0.234	0.021	1.45759e-40
chr15-36374759-36375639	7.57265e-46	0.547728	0.461	0.134	1.47319e-40
chr8-126610511-126611425	7.85897e-46	0.623842	0.276	0.036	1.52889e-40
chr17-47454331-47455316	8.1861e-46	0.654048	0.217	0.02	1.59253e-40
chr6-17201787-17202747	8.19463e-46	0.627738	0.224	0.022	1.59419e-40
chr9-31204569-31205472	8.77305e-46	0.674982	0.23	0.022	1.70672e-40
chr2-103144177-103145103	1.14739e-45	0.560607	0.474	0.116	2.23214e-40
chr5-139431071-139431929	1.21957e-45	0.627867	0.207	0.019	2.37256e-40
chr5-70532771-70533697	1.27065e-45	0.628429	0.293	0.042	2.47194e-40
chr4-138995293-138996247	1.55689e-45	0.626587	0.24	0.029	3.02879e-40
chr12-112688190-112689354	1.5825e-45	0.659352	0.211	0.017	3.0786e-40
chr4-142209712-142210670	1.78012e-45	0.572097	0.378	0.095	3.46306e-40
chr18-74829614-74830537	2.14125e-45	0.637854	0.211	0.022	4.1656e-40
chr13-113270855-113271754	2.43796e-45	0.632829	0.174	0.011	4.74282e-40
chr11-68674913-68675904	2.68741e-45	0.634263	0.174	0.011	5.22811e-40
chr14-50845010-50845986	3.19612e-45	0.626028	0.211	0.021	6.21777e-40
chr5-119670259-119671227	3.61989e-45	0.601212	0.431	0.102	7.04217e-40
chr10-84346685-84347661	3.75959e-45	0.639149	0.197	0.017	7.31395e-40
chr16-32804842-32805860	3.7806e-45	0.633571	0.191	0.016	7.35482e-40
chrX-73891139-73892047	3.83548e-45	0.642896	0.217	0.019	7.46158e-40
chr5-138233650-138234662	3.88374e-45	0.619227	0.178	0.014	7.55546e-40
chr6-148222543-148223479	4.32817e-45	0.629756	0.194	0.015	8.42006e-40
chr9-107322194-107322997	4.92765e-45	0.625865	0.234	0.026	9.5863e-40
chr6-72768647-72769603	4.99147e-45	0.664453	0.197	0.015	9.71045e-40
chr14-60554035-60554941	5.16864e-45	0.570514	0.372	0.075	1.00551e-39
chr7-101005927-101006826	5.24148e-45	0.627874	0.25	0.03	1.01968e-39
chr8-94682795-94683836	5.39858e-45	0.580725	0.382	0.091	1.05025e-39
chr5-119685904-119686784	6.78376e-45	0.6361	0.201	0.017	1.31972e-39
chr10-22698231-22699157	7.06263e-45	0.61801	0.257	0.032	1.37397e-39
chr11-87017818-87018637	7.24145e-45	0.605711	0.115	0.003	1.40876e-39
chr14-69028790-69029600	7.72387e-45	0.655099	0.257	0.03	1.50261e-39
chr7-28577669-28578575	8.67728e-45	0.57261	0.424	0.109	1.68809e-39
chr17-89062249-89063190	8.74225e-45	0.635778	0.23	0.025	1.70073e-39
chr3-27310848-27311861	9.00235e-45	0.634868	0.194	0.016	1.75133e-39
chr10-21575602-21576518	9.19642e-45	0.583257	0.276	0.05	1.78908e-39
chr9-55050907-55052004	9.256e-45	0.633834	0.161	0.009	1.80067e-39
chr1-191801826-191802922	9.49361e-45	0.627652	0.234	0.023	1.8469e-39
chr13-101302367-101303393	1.14109e-44	0.639949	0.178	0.011	2.21988e-39
chr1-171477696-171478634	1.16516e-44	0.615779	0.266	0.035	2.26671e-39
chr4-119148550-119149437	1.41458e-44	0.633568	0.148	0.005	2.75193e-39
chr10-76912377-76913245	1.41674e-44	0.626164	0.171	0.011	2.75613e-39
chr7-29511004-29511883	1.53023e-44	0.632519	0.22	0.022	2.97692e-39
chr10-95567288-95568212	1.59013e-44	0.587859	0.299	0.053	3.09346e-39
chr4-138647950-138648844	1.60853e-44	0.625147	0.201	0.017	3.12924e-39
chr9-42190314-42191050	1.68515e-44	0.626581	0.151	0.007	3.27831e-39
chr15-22433065-22433982	1.74729e-44	0.628726	0.135	0.004	3.39919e-39
chr11-59964618-59965539	1.89437e-44	0.515914	0.523	0.187	3.68532e-39
chr5-116007488-116008371	2.05017e-44	0.615033	0.247	0.029	3.98842e-39
chr17-35628246-35629154	2.11372e-44	0.610209	0.178	0.014	4.11206e-39
chr11-5512167-5513026	2.22395e-44	0.65776	0.266	0.036	4.32649e-39
chr4-153006031-153007000	2.30163e-44	0.608828	0.204	0.022	4.47761e-39
chr11-72145219-72146242	2.36171e-44	0.574904	0.378	0.087	4.59449e-39
chr14-76225380-76226312	2.37966e-44	0.626013	0.188	0.017	4.62941e-39
chr2-158522776-158523702	2.42776e-44	0.59283	0.253	0.032	4.72299e-39
chr6-144620792-144621747	2.48869e-44	0.58874	0.408	0.086	4.84153e-39
chr13-96943319-96944250	3.30147e-44	0.629109	0.201	0.017	6.42272e-39
chr11-35925259-35926213	4.35934e-44	0.533646	0.352	0.091	8.48071e-39
chr2-30709094-30709953	4.41047e-44	0.499163	0.507	0.179	8.58018e-39
chr10-17184243-17185221	4.81629e-44	0.630974	0.211	0.019	9.36966e-39
chr3-132655623-132656477	4.91208e-44	0.627369	0.158	0.008	9.55601e-39
chr6-69428922-69429799	5.45463e-44	0.644231	0.145	0.005	1.06115e-38
chr10-122931013-122931953	6.69243e-44	0.597952	0.283	0.045	1.30195e-38
chr15-11539212-11540131	6.91156e-44	0.62296	0.266	0.037	1.34458e-38
chr15-101410473-101411347	7.89169e-44	0.559233	0.378	0.086	1.53526e-38
chr10-97304541-97305547	7.9001e-44	0.630775	0.253	0.032	1.53689e-38
chr6-17294889-17295793	8.00789e-44	0.639666	0.181	0.013	1.55786e-38
chr16-89954209-89955113	8.31839e-44	0.625995	0.197	0.017	1.61827e-38
chr1-189363844-189364828	9.01838e-44	0.639165	0.164	0.009	1.75444e-38
chr7-121941475-121942370	9.65768e-44	0.559122	0.296	0.056	1.87881e-38
chr3-121466846-121467810	1.1133e-43	0.635221	0.227	0.024	2.16583e-38
chr11-55027075-55028084	1.15924e-43	0.605261	0.263	0.04	2.2552e-38
chr6-125319996-125320825	1.20911e-43	0.556009	0.391	0.087	2.35221e-38
chr1-78367544-78368442	1.28749e-43	0.59132	0.263	0.038	2.5047e-38
chr7-117229397-117230284	1.35166e-43	0.594632	0.132	0.004	2.62952e-38
chr12-108685784-108686643	1.71237e-43	0.562329	0.359	0.078	3.33126e-38
chr13-52151610-52152494	1.74838e-43	0.602585	0.23	0.027	3.40132e-38
chr19-43890226-43891172	1.76224e-43	0.556404	0.349	0.072	3.42828e-38
chr5-134965513-134966858	1.76827e-43	0.511065	0.368	0.107	3.44e-38
chr6-112950188-112951123	1.78423e-43	0.607101	0.26	0.034	3.47105e-38
chr8-95497057-95498158	1.90657e-43	0.602669	0.174	0.013	3.70906e-38
chr13-101308735-101309768	2.01229e-43	0.624643	0.214	0.02	3.91472e-38
chr3-88547886-88548816	2.13299e-43	0.596713	0.352	0.07	4.14954e-38
chr2-152715983-152716895	2.3243e-43	0.617233	0.207	0.02	4.52172e-38
chr8-111229983-111230902	2.44952e-43	0.585438	0.263	0.039	4.76532e-38
chr7-29496657-29497640	2.87799e-43	0.61985	0.312	0.054	5.59887e-38
chr8-65099448-65100380	2.88686e-43	0.606929	0.293	0.046	5.61613e-38
chr3-88614960-88615818	3.07197e-43	0.559386	0.352	0.076	5.97624e-38
chr7-28570006-28570961	3.31658e-43	0.434603	0.618	0.276	6.45211e-38
chr10-86289827-86290772	3.49951e-43	0.502027	0.539	0.19	6.80799e-38
chr16-92357211-92358204	3.92124e-43	0.598422	0.234	0.027	7.62842e-38
chr3-89499377-89500463	3.95983e-43	0.623629	0.168	0.011	7.70349e-38
chr9-31432264-31433075	4.55473e-43	0.594653	0.22	0.027	8.86083e-38
chr7-143108013-143108862	4.58317e-43	0.562609	0.336	0.068	8.91615e-38
chr2-150766201-150767122	4.70043e-43	0.583668	0.319	0.059	9.14427e-38
chr7-19770213-19771664	4.89187e-43	0.502305	0.516	0.184	9.51669e-38
chr6-135304254-135305245	5.42006e-43	0.618978	0.207	0.02	1.05442e-37
chr5-113998979-113999959	5.68262e-43	0.631575	0.293	0.045	1.1055e-37
chr11-45464959-45465796	5.95444e-43	0.617278	0.128	0.003	1.15838e-37
chr19-61064666-61065611	6.05397e-43	0.630436	0.306	0.046	1.17774e-37
chr3-30163143-30164086	6.1133e-43	0.592599	0.263	0.04	1.18929e-37
chr10-79945318-79946322	6.6399e-43	0.559158	0.424	0.108	1.29173e-37
chr19-19783224-19784260	7.14958e-43	0.614989	0.214	0.024	1.39089e-37
chr2-131806408-131808251	7.28955e-43	0.630727	0.181	0.012	1.41812e-37
chr2-75137239-75138202	7.83732e-43	0.570896	0.312	0.062	1.52468e-37
chr2-103248052-103248974	9.38196e-43	0.594269	0.257	0.038	1.82518e-37
chr19-47168860-47169912	1.0557e-42	0.598701	0.316	0.054	2.05377e-37
chr18-55391029-55391961	1.4624e-42	0.61464	0.273	0.041	2.84497e-37
chr11-118540136-118541083	1.46356e-42	0.594279	0.26	0.037	2.84723e-37
chr2-14603902-14604831	1.81734e-42	0.59114	0.276	0.044	3.53548e-37
chr7-79615721-79616662	1.9759e-42	0.591836	0.237	0.03	3.84394e-37
chr12-33181568-33182490	1.98432e-42	0.622827	0.234	0.029	3.86031e-37
chr13-13532070-13533022	2.10042e-42	0.625411	0.188	0.015	4.08617e-37
chr15-62118706-62119661	2.17579e-42	0.591104	0.178	0.013	4.2328e-37
chr2-94729581-94730464	2.24498e-42	0.634259	0.201	0.016	4.3674e-37
chr7-132553825-132554741	2.24599e-42	0.574406	0.266	0.046	4.36937e-37
chr10-31416441-31417384	2.34635e-42	0.628002	0.141	0.005	4.56461e-37
chr4-106205896-106206786	2.38188e-42	0.606507	0.224	0.026	4.63374e-37
chr7-66376829-66377699	2.39267e-42	0.619806	0.211	0.021	4.65473e-37
chr8-123348853-123349524	2.55389e-42	0.616946	0.191	0.016	4.96836e-37
chr4-134130663-134131596	2.61213e-42	0.576864	0.24	0.037	5.08166e-37
chr7-15963764-15964610	2.69558e-42	0.626856	0.207	0.018	5.244e-37
chr4-154636615-154637417	2.71061e-42	0.564667	0.342	0.072	5.27325e-37
chr2-91047084-91048008	2.85961e-42	0.59396	0.332	0.06	5.56311e-37
chr2-11211865-11212780	3.1803e-42	0.60929	0.234	0.03	6.18698e-37
chr16-24403741-24404526	3.32195e-42	0.582938	0.224	0.029	6.46256e-37
chr16-93743801-93744756	3.49161e-42	0.597332	0.207	0.023	6.79261e-37
chr9-21978471-21979319	3.50111e-42	0.532592	0.332	0.077	6.8111e-37
chr12-73900769-73901852	3.89635e-42	0.606426	0.217	0.025	7.57999e-37
chr2-113566833-113567559	3.90488e-42	0.614276	0.151	0.008	7.5966e-37
chr12-108917744-108919577	3.94645e-42	0.625935	0.204	0.019	7.67746e-37
chr9-64018173-64018970	3.97272e-42	0.544689	0.388	0.085	7.72856e-37
chr19-10158648-10159596	4.24907e-42	0.626672	0.132	0.004	8.26619e-37
chr7-44537368-44538236	4.34678e-42	0.604405	0.125	0.005	8.45627e-37
chr15-96769993-96770899	4.67878e-42	0.61162	0.27	0.036	9.10215e-37
chr10-50894240-50895175	4.88333e-42	0.51932	0.497	0.158	9.50009e-37
chr16-18395912-18396834	5.31679e-42	0.542133	0.336	0.077	1.03433e-36
chr2-74932949-74933908	5.40798e-42	0.603442	0.289	0.051	1.05207e-36
chr14-56834354-56835480	5.54704e-42	0.579855	0.217	0.029	1.07913e-36
chr11-59910432-59911373	6.0361e-42	0.597047	0.28	0.041	1.17427e-36
chr8-45614422-45615329	6.19698e-42	0.585935	0.266	0.04	1.20557e-36
chr11-96270830-96271444	6.2975e-42	0.568005	0.303	0.054	1.22512e-36
chr19-4615232-4616260	6.84963e-42	0.562296	0.365	0.085	1.33253e-36
chr16-5473200-5474176	6.90938e-42	0.55962	0.368	0.087	1.34416e-36
chr18-55546907-55547923	7.28408e-42	0.588924	0.27	0.041	1.41705e-36
chr10-96647854-96648782	7.35124e-42	0.61877	0.22	0.023	1.43012e-36
chr16-18471076-18471905	7.42254e-42	0.567068	0.122	0.004	1.44399e-36
chr15-37234077-37234997	8.08907e-42	0.584031	0.332	0.064	1.57366e-36
chr14-73370648-73371577	8.77734e-42	0.504738	0.388	0.107	1.70755e-36
chr16-87001209-87002197	9.16577e-42	0.605507	0.164	0.011	1.78312e-36
chr9-63241883-63242896	9.49211e-42	0.61328	0.178	0.014	1.8466e-36
chr10-25167075-25168049	9.55283e-42	0.625451	0.184	0.014	1.85842e-36
chr4-120223576-120224453	1.0431e-41	0.608729	0.145	0.006	2.02926e-36
chr10-96697389-96698360	1.08378e-41	0.554503	0.408	0.096	2.10839e-36
chr2-158942165-158943273	1.14511e-41	0.614745	0.141	0.007	2.22772e-36
chr5-102850940-102851830	1.14905e-41	0.575592	0.247	0.04	2.23537e-36
chr4-148954901-148955806	1.2347e-41	0.583618	0.342	0.079	2.40199e-36
chr1-132284154-132284895	1.2736e-41	0.58255	0.118	0.003	2.47768e-36
chr15-68387113-68388040	1.29595e-41	0.586941	0.326	0.062	2.52115e-36
chr4-116176596-116177574	1.36782e-41	0.605219	0.477	0.105	2.66097e-36
chr3-93505967-93506940	1.42056e-41	0.596863	0.332	0.063	2.76358e-36
chr2-180289446-180290329	1.43014e-41	0.610739	0.22	0.024	2.78222e-36
chr13-56449522-56450448	1.43588e-41	0.545712	0.253	0.05	2.79337e-36
chr15-94537464-94538370	1.58837e-41	0.603132	0.128	0.004	3.09003e-36
chr14-99366038-99367892	1.60836e-41	0.644656	0.171	0.01	3.12892e-36
chr17-28101287-28102219	1.64759e-41	0.605267	0.204	0.019	3.20523e-36
chr13-95058611-95059540	1.78217e-41	0.609562	0.25	0.032	3.46705e-36
chr1-89019608-89020557	1.85304e-41	0.568096	0.306	0.054	3.60491e-36
chr11-94497912-94498798	1.86842e-41	0.540373	0.359	0.08	3.63484e-36
chr3-92513301-92514124	1.92211e-41	0.603842	0.141	0.006	3.73929e-36
chr4-109550307-109551291	1.9516e-41	0.601674	0.24	0.031	3.79666e-36
chr4-135051039-135051928	2.09521e-41	0.610498	0.164	0.011	4.07604e-36
chr1-181446418-181447194	2.09983e-41	0.601417	0.204	0.024	4.08503e-36
chr11-101696055-101696873	2.14164e-41	0.594757	0.224	0.029	4.16636e-36
chr14-30473328-30474278	2.27895e-41	0.603476	0.155	0.009	4.4335e-36
chr7-142373563-142374530	2.34574e-41	0.535376	0.451	0.142	4.56343e-36
chr18-64601154-64602091	2.57467e-41	0.594202	0.214	0.025	5.00879e-36
chr7-45643261-45644159	2.78845e-41	0.537437	0.418	0.106	5.42467e-36
chr7-121962405-121963325	2.92797e-41	0.595608	0.214	0.022	5.6961e-36
chr12-76817827-76818746	3.25533e-41	0.589525	0.339	0.061	6.33294e-36
chr19-53786547-53787399	3.43463e-41	0.58327	0.234	0.03	6.68177e-36
chr4-132938053-132938931	3.48802e-41	0.596135	0.237	0.03	6.78563e-36
chr4-123699161-123700074	3.98245e-41	0.614632	0.178	0.013	7.74749e-36
chr11-94499627-94500488	4.07261e-41	0.574365	0.286	0.051	7.9229e-36
chr9-32352308-32353219	4.36081e-41	0.612786	0.217	0.022	8.48357e-36
chr6-125314794-125315518	5.34029e-41	0.567111	0.273	0.05	1.0389e-35
chr16-92340791-92341791	5.41548e-41	0.585857	0.303	0.055	1.05353e-35
chr8-124125044-124125922	5.65194e-41	0.599667	0.181	0.015	1.09953e-35
chr14-8378451-8379383	5.9415e-41	0.611062	0.181	0.013	1.15586e-35
chr10-44148517-44149442	7.39908e-41	0.560933	0.257	0.043	1.43942e-35
chr3-141980981-141981519	7.4334e-41	0.582576	0.161	0.012	1.4461e-35
chr2-151893947-151895035	7.67575e-41	0.590757	0.237	0.029	1.49325e-35
chr8-125994849-125995755	8.35381e-41	0.554099	0.355	0.083	1.62516e-35
chr7-132692392-132693214	8.3553e-41	0.568407	0.299	0.053	1.62545e-35
chr11-72152951-72153909	8.68638e-41	0.563591	0.286	0.05	1.68986e-35
chr5-98781945-98782780	8.94743e-41	0.583416	0.112	0.002	1.74064e-35
chr15-38570417-38571374	9.73306e-41	0.557333	0.266	0.048	1.89348e-35
chr9-57462295-57463220	9.74669e-41	0.598582	0.168	0.012	1.89613e-35
chr11-32762520-32763451	9.95472e-41	0.611154	0.158	0.009	1.9366e-35
chr9-70888458-70889521	1.03314e-40	0.528451	0.339	0.075	2.00988e-35
chr10-115805787-115806713	1.03387e-40	0.582425	0.273	0.044	2.01131e-35
chr5-92758993-92759899	1.04331e-40	0.594053	0.204	0.021	2.02967e-35
chr3-98098374-98099372	1.10561e-40	0.51349	0.457	0.137	2.15087e-35
chr8-110969943-110970863	1.25428e-40	0.545544	0.454	0.133	2.44009e-35
chr7-114203402-114204315	1.42251e-40	0.490739	0.355	0.1	2.76736e-35
chr1-55826800-55827828	1.58251e-40	0.596717	0.151	0.009	3.07862e-35
chr7-118848576-118849475	1.65624e-40	0.559558	0.296	0.052	3.22206e-35
chr8-124347859-124348736	1.6621e-40	0.564783	0.289	0.055	3.23347e-35
chr11-4260403-4261102	1.83296e-40	0.592487	0.263	0.041	3.56586e-35
chr5-103735156-103736061	1.92887e-40	0.539245	0.289	0.062	3.75244e-35
chr1-23271019-23271976	1.9978e-40	0.520602	0.414	0.132	3.88654e-35
chr6-21829661-21830567	2.00198e-40	0.583007	0.211	0.025	3.89467e-35
chr12-51863099-51864076	2.0228e-40	0.513379	0.395	0.113	3.93517e-35
chr8-106512258-106513241	2.04082e-40	0.569166	0.257	0.037	3.97022e-35
chr4-119118479-119119387	2.16687e-40	0.568882	0.234	0.032	4.21545e-35
chr2-74737269-74738090	3.10859e-40	0.576686	0.194	0.021	6.04748e-35
chr16-76428995-76429968	3.19224e-40	0.586041	0.181	0.016	6.21021e-35
chr11-72997564-72998470	3.52362e-40	0.63996	0.201	0.017	6.85489e-35
chr17-62649008-62649831	3.59997e-40	0.590269	0.125	0.004	7.00343e-35
chr5-136881284-136882061	3.67895e-40	0.563911	0.263	0.041	7.15707e-35
chr15-101338090-101338948	3.73061e-40	0.583906	0.24	0.033	7.25757e-35
chr2-9918515-9919432	3.84028e-40	0.543184	0.388	0.095	7.47091e-35
chr13-43146216-43147139	3.94323e-40	0.560224	0.382	0.084	7.67121e-35
chr16-92903731-92904676	4.23154e-40	0.585489	0.214	0.026	8.23208e-35
chr3-58056084-58056975	4.38702e-40	0.607069	0.191	0.016	8.53454e-35
chr18-36374725-36375510	4.62124e-40	0.559254	0.237	0.039	8.9902e-35
chr6-134406995-134407979	4.63752e-40	0.581724	0.22	0.027	9.02188e-35
chr2-28205128-28206049	4.67201e-40	0.589706	0.303	0.056	9.08897e-35
chr2-9878104-9878883	4.81562e-40	0.57396	0.23	0.031	9.36836e-35
chr7-136046390-136047256	4.91449e-40	0.573381	0.24	0.034	9.5607e-35
chr6-53987024-53987981	4.96064e-40	0.592116	0.188	0.016	9.65049e-35
chr4-5659746-5660717	5.0031e-40	0.603197	0.194	0.018	9.73307e-35
chr5-74702443-74703395	5.10798e-40	0.563876	0.365	0.076	9.93711e-35
chr5-141377256-141378160	5.17054e-40	0.564202	0.184	0.019	1.00588e-34
chr19-30222374-30223336	5.38502e-40	0.582229	0.181	0.017	1.04761e-34
chr5-122774634-122775597	5.76854e-40	0.624419	0.26	0.034	1.12222e-34
chr9-96505785-96506768	5.94473e-40	0.554894	0.365	0.082	1.15649e-34
chr3-129503500-129504402	6.72216e-40	0.5662	0.253	0.038	1.30774e-34
chr1-193169630-193170513	6.80578e-40	0.57384	0.227	0.033	1.324e-34
chr19-44293464-44294442	7.00994e-40	0.586091	0.395	0.089	1.36372e-34
chr10-96822087-96823032	7.68504e-40	0.579227	0.217	0.026	1.49506e-34
chr2-180689495-180690534	7.87403e-40	0.556979	0.217	0.03	1.53182e-34
chr1-59394782-59395556	8.15945e-40	0.568782	0.194	0.02	1.58735e-34
chr8-118871839-118872732	8.76506e-40	0.608282	0.164	0.01	1.70516e-34
chr18-64660657-64661593	9.27578e-40	0.515188	0.441	0.127	1.80452e-34
chr9-110683470-110684445	9.38759e-40	0.418778	0.602	0.281	1.82627e-34
chr6-135196499-135197305	9.56223e-40	0.586354	0.211	0.024	1.86025e-34
chr16-93776199-93777070	1.014e-39	0.58442	0.207	0.024	1.97264e-34
chr3-143742830-143743797	1.03565e-39	0.564499	0.237	0.039	2.01477e-34
chr13-94327764-94328706	1.05816e-39	0.613017	0.23	0.026	2.05855e-34
chr1-125687686-125688688	1.10829e-39	0.561568	0.234	0.032	2.15607e-34
chr8-119708978-119710299	1.13242e-39	0.618005	0.227	0.025	2.20303e-34
chr15-97837191-97838050	1.14158e-39	0.551665	0.296	0.055	2.22084e-34
chr5-51431841-51432758	1.2162e-39	0.586936	0.201	0.023	2.36601e-34
chr11-82818115-82819079	1.21826e-39	0.542843	0.398	0.099	2.37002e-34
chr15-77797500-77798425	1.34744e-39	0.543194	0.375	0.089	2.62131e-34
chr16-17827064-17827924	1.36947e-39	0.585754	0.227	0.028	2.66419e-34
chr8-70633734-70634678	1.409e-39	0.477073	0.553	0.202	2.74108e-34
chr19-10733293-10734238	1.54554e-39	0.591925	0.181	0.016	3.0067e-34
chr4-16357601-16358524	1.74894e-39	0.601034	0.141	0.007	3.40241e-34
chr7-111296858-111297831	1.75293e-39	0.589833	0.22	0.024	3.41017e-34
chr4-131408382-131409342	1.87186e-39	0.589658	0.224	0.026	3.64153e-34
chr5-137647622-137648531	1.89929e-39	0.588867	0.174	0.014	3.69491e-34
chr1-78419221-78420125	2.049e-39	0.555123	0.24	0.039	3.98615e-34
chr1-189727165-189728565	2.13395e-39	0.542852	0.461	0.127	4.1514e-34
chr13-38150930-38151847	2.38936e-39	0.544629	0.296	0.059	4.64828e-34
chr1-19211686-19212501	2.42121e-39	0.57246	0.263	0.044	4.71024e-34
chr16-91056107-91057072	2.44489e-39	0.454944	0.497	0.189	4.7563e-34
chr2-155128972-155129872	2.47869e-39	0.57122	0.191	0.02	4.82207e-34
chr10-99555730-99556652	2.52308e-39	0.533128	0.227	0.036	4.90842e-34
chr11-60521123-60522092	2.52372e-39	0.58749	0.184	0.016	4.90968e-34
chr1-31058522-31059504	2.76898e-39	0.58364	0.214	0.025	5.38681e-34
chr5-101764576-101765511	2.85783e-39	0.460746	0.526	0.212	5.55965e-34
chr19-4729231-4730083	3.06305e-39	0.591096	0.155	0.012	5.95889e-34
chr15-89207328-89208274	3.07879e-39	0.594795	0.168	0.012	5.98951e-34
chr13-18218499-18219419	3.38913e-39	0.593069	0.168	0.012	6.59325e-34
chr1-90423959-90424968	3.59708e-39	0.565709	0.316	0.066	6.99779e-34
chr5-110390337-110391228	3.8786e-39	0.547278	0.27	0.049	7.54547e-34
chr5-137630209-137630989	3.96108e-39	0.511365	0.441	0.115	7.70592e-34
chr15-27665218-27666158	4.03955e-39	0.62291	0.191	0.016	7.85859e-34
chr1-164611657-164612590	4.12451e-39	0.574891	0.181	0.017	8.02386e-34
chr13-13535101-13536072	4.62173e-39	0.585641	0.224	0.028	8.99117e-34
chr2-165189332-165190243	4.63991e-39	0.514186	0.322	0.074	9.02653e-34
chr9-14745954-14746868	4.75756e-39	0.591657	0.217	0.025	9.2554e-34
chr17-45733387-45734400	4.78301e-39	0.538146	0.355	0.094	9.30491e-34
chr4-120517035-120517957	4.91729e-39	0.538672	0.372	0.091	9.56614e-34
chr9-71174111-71175031	5.04366e-39	0.553558	0.105	0.002	9.81198e-34
chr15-83255483-83256604	5.40022e-39	0.565894	0.299	0.057	1.05056e-33
chr1-126740996-126741938	5.55269e-39	0.58735	0.135	0.007	1.08023e-33
chr13-40722552-40723479	5.7951e-39	0.457582	0.523	0.196	1.12738e-33
chr18-23457690-23458601	5.92867e-39	0.612694	0.289	0.045	1.15337e-33
chr1-164587088-164588017	5.95772e-39	0.588949	0.273	0.043	1.15902e-33
chr12-108701983-108702932	6.45105e-39	0.484236	0.424	0.146	1.25499e-33
chr13-111967375-111968222	6.65209e-39	0.583004	0.227	0.03	1.2941e-33
chr14-20609883-20610718	6.85791e-39	0.534384	0.26	0.049	1.33414e-33
chr1-90412349-90413302	6.9284e-39	0.607289	0.26	0.032	1.34786e-33
chr11-120373794-120374756	7.82489e-39	0.546847	0.296	0.055	1.52226e-33
chr2-168078226-168079093	8.15552e-39	0.478074	0.368	0.111	1.58658e-33
chr16-88562846-88563796	8.17627e-39	0.534877	0.368	0.08	1.59062e-33
chrX-38734669-38735625	8.50722e-39	0.57216	0.122	0.004	1.655e-33
chr13-40733466-40734414	8.81759e-39	0.52696	0.293	0.056	1.71538e-33
chr12-104908680-104909531	9.31009e-39	0.579675	0.197	0.022	1.81119e-33
chr15-52563739-52564677	9.39083e-39	0.592242	0.135	0.005	1.8269e-33
chr13-76160267-76161284	9.72858e-39	0.569834	0.194	0.021	1.89261e-33
chr11-6489000-6489898	9.78575e-39	0.563217	0.273	0.041	1.90373e-33
chr7-121868340-121869113	9.79326e-39	0.578672	0.174	0.015	1.90519e-33
chr19-44283980-44284807	9.82245e-39	0.512356	0.484	0.16	1.91087e-33
chr5-113996146-113997102	1.01356e-38	0.545632	0.253	0.043	1.97179e-33
chr15-76455908-76456845	1.06887e-38	0.518855	0.332	0.075	2.07939e-33
chr2-93431263-93432126	1.13775e-38	0.558849	0.234	0.036	2.21339e-33
chr10-20420185-20421068	1.21872e-38	0.565959	0.227	0.035	2.37092e-33
chr16-62755033-62755921	1.26339e-38	0.562452	0.112	0.003	2.45782e-33
chr18-58053233-58054109	1.27941e-38	0.584776	0.204	0.023	2.48897e-33
chr9-92299190-92300159	1.28861e-38	0.532148	0.28	0.055	2.50688e-33
chr2-178926918-178927792	1.30356e-38	0.585304	0.161	0.012	2.53596e-33
chr13-98818916-98819765	1.30854e-38	0.534395	0.263	0.054	2.54564e-33
chr13-59663789-59664743	1.33946e-38	0.534947	0.211	0.031	2.60579e-33
chr11-101842096-101843026	1.43103e-38	0.543745	0.293	0.051	2.78395e-33
chr15-94656563-94657453	1.43507e-38	0.56593	0.224	0.03	2.7918e-33
chr11-30094984-30095851	1.50103e-38	0.595312	0.145	0.009	2.92011e-33
chr11-100386315-100387234	1.74162e-38	0.543601	0.349	0.074	3.38817e-33
chr5-113118460-113119382	1.74817e-38	0.544634	0.257	0.049	3.4009e-33
chr7-102061932-102062820	1.79246e-38	0.551923	0.197	0.024	3.48707e-33
chr5-148499344-148500322	1.79537e-38	0.570627	0.211	0.027	3.49273e-33
chr4-148918543-148919509	1.81145e-38	0.55279	0.359	0.086	3.52401e-33
chr7-143119269-143120146	1.94705e-38	0.559003	0.273	0.047	3.7878e-33
chr3-104661764-104662642	2.07542e-38	0.564628	0.22	0.034	4.03755e-33
chr18-11632708-11633803	2.22154e-38	0.554678	0.342	0.069	4.3218e-33
chr9-50452031-50452936	2.35871e-38	0.531527	0.283	0.059	4.58867e-33
chr4-148797496-148798452	2.39766e-38	0.563836	0.201	0.022	4.66442e-33
chr10-93776535-93777735	2.45963e-38	0.55137	0.372	0.082	4.78498e-33
chr1-53823479-53824409	2.63155e-38	0.574652	0.289	0.05	5.11944e-33
chr6-38110583-38111491	2.98242e-38	0.475351	0.391	0.114	5.80202e-33
chr11-103260170-103261113	3.16163e-38	0.547155	0.243	0.041	6.15066e-33
chr3-55079804-55080738	3.57542e-38	0.553587	0.23	0.035	6.95567e-33
chr19-44756088-44757048	3.67159e-38	0.378256	0.516	0.251	7.14275e-33
chr1-171269946-171270882	3.73146e-38	0.427472	0.559	0.257	7.25923e-33
chr11-97807719-97809510	3.80311e-38	0.473547	0.438	0.147	7.39861e-33
chr1-164600619-164601514	3.8729e-38	0.584421	0.194	0.019	7.53438e-33
chr5-136869461-136870589	4.00823e-38	0.567885	0.132	0.006	7.79766e-33
chr4-15878549-15879346	4.20297e-38	0.582105	0.135	0.006	8.1765e-33
chr10-44431477-44432389	4.2568e-38	0.561954	0.214	0.027	8.28122e-33
chr1-15892132-15893083	4.35269e-38	0.572877	0.194	0.022	8.46777e-33
chr9-63960059-63960964	4.63349e-38	0.524502	0.434	0.123	9.01404e-33
chr15-102025166-102026114	4.85858e-38	0.561382	0.178	0.018	9.45194e-33
chr7-97460440-97461442	5.03247e-38	0.578613	0.151	0.011	9.79021e-33
chr10-115255902-115256912	5.2941e-38	0.575378	0.191	0.02	1.02992e-32
chr1-42684320-42685224	5.29712e-38	0.545327	0.266	0.047	1.03051e-32
chr3-128565056-128566005	5.40836e-38	0.558214	0.201	0.027	1.05215e-32
chr7-135996603-135997529	5.41914e-38	0.563815	0.171	0.015	1.05424e-32
chr4-119008299-119009183	5.50883e-38	0.567961	0.257	0.039	1.07169e-32
chrX-41969121-41970079	5.68272e-38	0.567314	0.151	0.011	1.10552e-32
chr4-41095873-41096815	5.8726e-38	0.503276	0.312	0.079	1.14246e-32
chr13-107393948-107394897	6.65579e-38	0.571006	0.181	0.019	1.29482e-32
chr5-136376741-136377643	7.01984e-38	0.555658	0.164	0.015	1.36565e-32
chr1-80812557-80813518	8.35187e-38	0.566817	0.125	0.006	1.62478e-32
chr8-105606363-105607292	8.61211e-38	0.511578	0.507	0.158	1.67541e-32
chr4-49125124-49126188	8.9318e-38	0.576872	0.148	0.009	1.7376e-32
chr14-61929342-61930266	9.51478e-38	0.576182	0.171	0.014	1.85101e-32
chr1-153125160-153126084	9.66672e-38	0.523632	0.27	0.054	1.88057e-32
chr7-80779029-80779983	9.95139e-38	0.552595	0.408	0.099	1.93595e-32
chr6-134810801-134811800	1.18256e-37	0.57467	0.138	0.007	2.30057e-32
chr10-80937425-80938328	1.36928e-37	0.516537	0.326	0.072	2.66381e-32
chr3-143659269-143660208	1.44428e-37	0.547615	0.201	0.027	2.80971e-32
chr1-133169945-133170897	1.54993e-37	0.568462	0.23	0.032	3.01526e-32
chr4-59399155-59400058	1.71065e-37	0.554723	0.23	0.031	3.32791e-32
chr1-15919832-15920747	2.03836e-37	0.591473	0.171	0.013	3.96545e-32
chr15-36376314-36377217	2.04213e-37	0.513094	0.289	0.062	3.97278e-32
chr3-98119056-98119999	2.0913e-37	0.565509	0.168	0.016	4.06844e-32
chr3-121531962-121532869	2.1018e-37	0.512695	0.276	0.062	4.08886e-32
chr11-99473170-99474051	2.20341e-37	0.577522	0.122	0.005	4.28654e-32
chrX-104014711-104015658	2.20936e-37	0.551631	0.128	0.006	4.29811e-32
chr12-82934974-82935993	2.32645e-37	0.565036	0.214	0.028	4.52589e-32
chr11-54733301-54734220	2.46714e-37	0.523228	0.253	0.044	4.79961e-32
chr6-51760014-51760962	2.51077e-37	0.568307	0.132	0.006	4.88449e-32
chr13-111933529-111934532	2.76252e-37	0.54737	0.25	0.042	5.37424e-32
chr5-72685132-72686025	2.8567e-37	0.574232	0.135	0.006	5.55745e-32
chr19-7071975-7072915	3.05539e-37	0.504259	0.322	0.08	5.94399e-32
chr1-53720595-53721525	3.12881e-37	0.569947	0.158	0.014	6.08682e-32
chr6-24546448-24547479	3.39781e-37	0.449124	0.487	0.193	6.61014e-32
chr13-98699067-98700004	3.44789e-37	0.538539	0.243	0.037	6.70756e-32
chr7-44536230-44537205	3.45357e-37	0.516727	0.263	0.047	6.7186e-32
chr1-58306885-58307824	3.49354e-37	0.544325	0.214	0.028	6.79637e-32
chr15-68394540-68395325	3.69576e-37	0.574432	0.201	0.022	7.18977e-32
chr1-54658260-54659205	3.82005e-37	0.520363	0.283	0.056	7.43157e-32
chr2-80723953-80724756	3.99929e-37	0.555429	0.112	0.003	7.78026e-32
chr1-93617764-93618741	4.01755e-37	0.558831	0.224	0.031	7.81578e-32
chr7-34570424-34571285	4.26136e-37	0.450537	0.49	0.184	8.29008e-32
chr18-58061062-58061962	4.28922e-37	0.561895	0.122	0.005	8.3443e-32
chr10-59275824-59276717	4.93645e-37	0.524637	0.27	0.054	9.60343e-32
chr7-129984167-129985079	5.24506e-37	0.558001	0.148	0.01	1.02038e-31
chr2-110188470-110189458	5.42472e-37	0.529544	0.273	0.054	1.05533e-31
chr16-45873136-45874028	5.49426e-37	0.5341	0.253	0.044	1.06886e-31
chr2-131224921-131225854	5.78729e-37	0.481949	0.424	0.136	1.12587e-31
chr7-35362621-35363597	5.9013e-37	0.556882	0.211	0.028	1.14804e-31
chr2-127627904-127628821	6.11014e-37	0.559014	0.214	0.029	1.18867e-31
chr18-15427280-15428149	6.86519e-37	0.552654	0.105	0.003	1.33556e-31
chr7-80763815-80764760	7.09869e-37	0.574147	0.306	0.059	1.38099e-31
chr9-96868425-96869227	7.96776e-37	0.525513	0.174	0.021	1.55006e-31
chr8-83251016-83252054	8.03186e-37	0.56611	0.158	0.014	1.56253e-31
chr11-94370438-94371371	8.38432e-37	0.583982	0.197	0.021	1.63109e-31
chr7-4671664-4672602	8.41062e-37	0.538801	0.26	0.045	1.63621e-31
chr12-76502723-76503655	8.5563e-37	0.543551	0.237	0.039	1.66455e-31
chrX-139562703-139563619	8.81352e-37	0.569123	0.257	0.042	1.71459e-31
chr4-59757463-59758310	1.01069e-36	0.532217	0.24	0.038	1.96621e-31
chr9-71636061-71636955	1.01347e-36	0.534017	0.257	0.049	1.97161e-31
chr2-113538001-113538981	1.01535e-36	0.441828	0.382	0.134	1.97527e-31
chr3-121504548-121505497	1.02377e-36	0.566013	0.174	0.017	1.99165e-31
chr9-34995656-34996550	1.02452e-36	0.554434	0.188	0.023	1.99312e-31
chr9-76695277-76696222	1.05541e-36	0.574507	0.204	0.022	2.0532e-31
chr10-84331280-84332194	1.07099e-36	0.560488	0.171	0.016	2.08351e-31
chr6-67532755-67533725	1.09064e-36	0.539591	0.322	0.067	2.12174e-31
chr18-29755079-29756212	1.09318e-36	0.56276	0.125	0.006	2.12668e-31
chr12-76805332-76806203	1.13822e-36	0.580194	0.155	0.01	2.21431e-31
chr19-44266682-44267677	1.15778e-36	0.535008	0.428	0.111	2.25235e-31
chr4-115095555-115096419	1.17073e-36	0.458354	0.398	0.134	2.27755e-31
chr1-65137257-65138165	1.18155e-36	0.464066	0.309	0.088	2.2986e-31
chr2-165323671-165324555	1.40142e-36	0.555423	0.224	0.033	2.72633e-31
chr10-43578630-43579570	1.41413e-36	0.518834	0.441	0.113	2.75105e-31
chr4-15880812-15881724	1.46292e-36	0.526502	0.253	0.043	2.84598e-31
chr17-56307826-56308729	1.61306e-36	0.548871	0.257	0.046	3.13807e-31
chr15-58412391-58413363	1.68854e-36	0.557889	0.178	0.018	3.2849e-31
chr4-11675548-11676496	1.70587e-36	0.537579	0.303	0.068	3.31862e-31
chr15-98609569-98610380	1.74013e-36	0.443522	0.536	0.203	3.38528e-31
chr12-73742877-73743756	1.94817e-36	0.570491	0.194	0.021	3.78998e-31
chr1-40266245-40267205	1.98246e-36	0.54756	0.306	0.064	3.8567e-31
chr6-100825808-100826763	2.05954e-36	0.483793	0.296	0.072	4.00664e-31
chr2-103411469-103412418	2.07312e-36	0.537648	0.115	0.005	4.03308e-31
chr2-113607504-113608415	2.09028e-36	0.564043	0.125	0.006	4.06646e-31
chr7-110773387-110774302	2.19099e-36	0.521289	0.411	0.108	4.26237e-31
chr18-14935679-14936642	2.20077e-36	0.556499	0.184	0.02	4.28141e-31
chr11-68555606-68556606	2.23078e-36	0.536954	0.332	0.068	4.33978e-31
chr4-129227584-129228492	2.45542e-36	0.535685	0.247	0.041	4.77679e-31
chr4-99115705-99116663	2.47157e-36	0.557066	0.207	0.026	4.80821e-31
chr8-47745958-47747061	2.52811e-36	0.565022	0.253	0.043	4.91821e-31
chr14-63427313-63428247	2.57218e-36	0.574443	0.155	0.012	5.00394e-31
chr1-172340587-172341523	2.73355e-36	0.517176	0.296	0.064	5.31787e-31
chr17-62634606-62635575	2.86695e-36	0.542737	0.184	0.021	5.5774e-31
chr2-30901418-30902335	2.88544e-36	0.583014	0.217	0.025	5.61336e-31
chr12-8571750-8572638	2.91328e-36	0.531957	0.243	0.044	5.66752e-31
chr18-20773030-20773983	3.08338e-36	0.537348	0.362	0.084	5.99844e-31
chr12-73448486-73449515	3.09652e-36	0.553366	0.283	0.057	6.024e-31
chr9-50462514-50463468	3.2162e-36	0.517846	0.296	0.065	6.25682e-31
chr8-47760267-47761208	3.22003e-36	0.543685	0.27	0.051	6.26428e-31
chr1-105169987-105170831	3.24843e-36	0.553578	0.224	0.031	6.31953e-31
chr6-114003298-114004277	3.32503e-36	0.563292	0.148	0.01	6.46854e-31
chr10-122867225-122868156	3.43179e-36	0.556949	0.207	0.027	6.67623e-31
chr15-85539388-85540229	3.47084e-36	0.570289	0.171	0.015	6.75221e-31
chr10-95743518-95744409	3.51632e-36	0.575536	0.168	0.015	6.84068e-31
chr4-154479943-154480778	3.82328e-36	0.543923	0.227	0.035	7.43785e-31
chr15-97832033-97833065	3.82442e-36	0.520923	0.349	0.082	7.44006e-31
chr4-154450050-154451069	3.85613e-36	0.53622	0.263	0.05	7.50176e-31
chr10-81568488-81569425	3.93168e-36	0.51526	0.309	0.069	7.64873e-31
chr8-95780909-95781839	4.07938e-36	0.538685	0.181	0.023	7.93606e-31
chr15-57957130-57957920	4.15564e-36	0.519388	0.092	0.002	8.08442e-31
chr9-111404668-111405592	4.1679e-36	0.514744	0.207	0.029	8.10828e-31
chr1-181521156-181522109	4.52914e-36	0.549309	0.122	0.006	8.81103e-31
chr3-130289823-130290781	4.62242e-36	0.561461	0.122	0.006	8.99251e-31
chr11-96306519-96307395	5.05576e-36	0.54564	0.368	0.087	9.83553e-31
chr2-131204331-131205278	5.72281e-36	0.441409	0.569	0.248	1.11332e-30
chr9-42195292-42196059	5.97265e-36	0.52619	0.273	0.052	1.16193e-30
chr8-34062816-34063733	6.03811e-36	0.516175	0.329	0.079	1.17466e-30
chr14-78417601-78418525	6.38959e-36	0.544178	0.092	0.002	1.24304e-30
chr5-134963296-134964213	6.92117e-36	0.547301	0.227	0.031	1.34645e-30
chr2-19559880-19560835	7.08008e-36	0.56771	0.253	0.045	1.37737e-30
chr3-101666910-101667870	7.18084e-36	0.504596	0.414	0.106	1.39697e-30
chr18-46676467-46677331	7.36974e-36	0.554263	0.204	0.025	1.43372e-30
chr18-26036103-26036960	7.51776e-36	0.57367	0.128	0.006	1.46251e-30
chr2-29744015-29744956	7.70994e-36	0.530526	0.283	0.06	1.4999e-30
chr16-88572587-88573531	7.77146e-36	0.536392	0.227	0.034	1.51187e-30
chr1-118751367-118752199	7.9459e-36	0.528495	0.253	0.043	1.5458e-30
chr2-68386219-68387010	8.20489e-36	0.540505	0.234	0.034	1.59619e-30
chr7-144941165-144942089	8.55499e-36	0.441259	0.484	0.203	1.6643e-30
chr15-90501090-90502032	8.7332e-36	0.574479	0.234	0.033	1.69897e-30
chr15-8854091-8855046	8.83149e-36	0.566633	0.174	0.016	1.71809e-30
chr13-103314879-103315888	8.95678e-36	0.543458	0.168	0.018	1.74246e-30
chr18-20766533-20767490	9.13195e-36	0.530284	0.184	0.023	1.77654e-30
chr13-95045640-95046660	9.30166e-36	0.556412	0.168	0.015	1.80955e-30
chr9-21963206-21964289	9.42113e-36	0.576154	0.197	0.022	1.8328e-30
chr6-87544964-87546059	9.70352e-36	0.555493	0.158	0.014	1.88773e-30
chr11-42938928-42939955	9.78015e-36	0.570947	0.26	0.044	1.90264e-30
chr8-25483159-25484137	9.84868e-36	0.535853	0.266	0.051	1.91597e-30
chr6-113458344-113459244	1.07166e-35	0.540247	0.217	0.029	2.08481e-30
chr8-56504052-56504841	1.11198e-35	0.544918	0.102	0.003	2.16326e-30
chr11-59894769-59895803	1.11946e-35	0.566028	0.151	0.012	2.17781e-30
chr15-8935082-8936009	1.15294e-35	0.57155	0.155	0.01	2.24295e-30
chr2-167834528-167835350	1.16533e-35	0.544446	0.263	0.047	2.26705e-30
chr12-75829435-75830313	1.28219e-35	0.528805	0.243	0.044	2.49438e-30
chr11-75949891-75950832	1.32555e-35	0.552304	0.132	0.009	2.57874e-30
chr14-16200615-16201525	1.37926e-35	0.545258	0.171	0.017	2.68322e-30
chr9-107709592-107710595	1.41715e-35	0.476448	0.467	0.171	2.75693e-30
chr9-50448766-50449730	1.60667e-35	0.505691	0.293	0.069	3.12563e-30
chr3-10292460-10293370	1.62085e-35	0.525236	0.263	0.051	3.15322e-30
chr3-137617107-137618065	1.62156e-35	0.549465	0.128	0.007	3.15459e-30
chr1-51529835-51530758	1.67215e-35	0.501528	0.411	0.121	3.25301e-30
chr3-130731544-130732195	1.7258e-35	0.571282	0.168	0.015	3.35738e-30
chr4-88438515-88439428	1.73368e-35	0.602215	0.217	0.024	3.37273e-30
chr14-59862101-59863017	1.75087e-35	0.553673	0.118	0.005	3.40616e-30
chr5-91561158-91562035	1.83611e-35	0.544521	0.128	0.007	3.57198e-30
chr16-36694822-36695651	1.89475e-35	0.562951	0.181	0.019	3.68606e-30
chr7-4460678-4461704	1.98715e-35	0.578431	0.194	0.021	3.86582e-30
chr4-135044826-135045780	2.01341e-35	0.542959	0.253	0.044	3.91692e-30
chr2-145822683-145823547	2.03151e-35	0.48769	0.454	0.145	3.95211e-30
chr9-42106024-42106946	2.07237e-35	0.537417	0.197	0.026	4.0316e-30
chr5-136862957-136863848	2.15076e-35	0.560172	0.148	0.011	4.18411e-30
chr15-97691576-97692491	2.5091e-35	0.548179	0.171	0.017	4.88123e-30
chr19-38644889-38645760	2.63124e-35	0.555178	0.197	0.021	5.11885e-30
chr10-50717790-50718744	2.68685e-35	0.552627	0.188	0.021	5.22702e-30
chr11-116701013-116701975	2.82408e-35	0.525283	0.312	0.07	5.494e-30
chr14-24173049-24173957	2.89289e-35	0.535009	0.197	0.029	5.62787e-30
chr17-4934313-4935280	2.90926e-35	0.551302	0.164	0.016	5.6597e-30
chr2-30711613-30712634	3.14716e-35	0.427802	0.612	0.276	6.12252e-30
chr3-125190316-125191190	3.18685e-35	0.551173	0.112	0.004	6.19973e-30
chr10-18065825-18066777	3.25396e-35	0.519396	0.23	0.039	6.33028e-30
chr10-43723018-43723962	3.49559e-35	0.52318	0.362	0.09	6.80036e-30
chr15-25758312-25759239	3.51087e-35	0.517878	0.253	0.048	6.83009e-30
chr1-57296005-57296905	3.63471e-35	0.550143	0.132	0.008	7.071e-30
chr11-59218132-59219023	3.71816e-35	0.500434	0.306	0.07	7.23335e-30
chr7-24591841-24592722	3.75645e-35	0.488331	0.266	0.063	7.30783e-30
chr11-95707730-95708672	3.80343e-35	0.531419	0.155	0.014	7.39922e-30
chr5-146799361-146800269	3.96298e-35	0.55504	0.161	0.014	7.70963e-30
chr9-107723756-107724694	3.97296e-35	0.545857	0.382	0.084	7.72904e-30
chr3-68015437-68016335	4.08187e-35	0.53849	0.125	0.007	7.94091e-30
chr1-134055436-134056272	4.10984e-35	0.536927	0.24	0.035	7.99532e-30
chr9-53402844-53403509	4.15797e-35	0.537701	0.227	0.036	8.08895e-30
chr2-75133377-75134373	4.21324e-35	0.51646	0.266	0.047	8.19647e-30
chr11-83587439-83588386	4.24993e-35	0.553028	0.194	0.021	8.26786e-30
chr1-60803941-60804919	4.25481e-35	0.542884	0.138	0.009	8.27734e-30
chr3-116722665-116723628	4.34901e-35	0.54695	0.263	0.048	8.4606e-30
chr4-136451341-136452246	4.63193e-35	0.51993	0.23	0.04	9.011e-30
chr10-82795028-82795974	4.64528e-35	0.518032	0.286	0.066	9.03698e-30
chr14-55793000-55794000	4.67445e-35	0.559727	0.151	0.012	9.09372e-30
chr1-92460498-92461431	4.85089e-35	0.532167	0.211	0.034	9.43697e-30
chr17-56379117-56379990	4.86917e-35	0.538702	0.194	0.025	9.47254e-30
chr9-75231603-75232577	5.89858e-35	0.556641	0.217	0.034	1.14752e-29
chr2-135679916-135680895	6.21713e-35	0.568974	0.178	0.016	1.20949e-29
chr12-45021688-45022585	6.29786e-35	0.539881	0.184	0.02	1.22519e-29
chr10-75779433-75780208	7.14754e-35	0.514566	0.296	0.059	1.39049e-29
chr1-164665502-164666406	7.23636e-35	0.495285	0.089	0.002	1.40777e-29
chr18-35885705-35886624	7.34046e-35	0.540872	0.237	0.039	1.42802e-29
chr2-130288632-130289604	7.48595e-35	0.54118	0.148	0.012	1.45632e-29
chr14-50981031-50981876	7.81095e-35	0.527102	0.224	0.035	1.51955e-29
chr1-174921297-174922281	7.93087e-35	0.56331	0.155	0.011	1.54288e-29
chr19-10277567-10278365	8.14463e-35	0.490312	0.391	0.11	1.58446e-29
chr7-24459265-24460268	8.185e-35	0.530557	0.26	0.046	1.59232e-29
chr4-58552776-58553775	8.20443e-35	0.532919	0.293	0.062	1.5961e-29
chr14-99598900-99599828	8.36132e-35	0.54153	0.122	0.005	1.62662e-29
chr3-27658134-27659054	8.65311e-35	0.524239	0.24	0.042	1.68338e-29
chr11-95009295-95010278	9.1002e-35	0.519521	0.303	0.061	1.77036e-29
chr3-37894744-37895716	9.39205e-35	0.559179	0.171	0.015	1.82714e-29
chr15-85580070-85581170	1.03725e-34	0.550093	0.161	0.015	2.01788e-29
chr1-126604143-126604996	1.05859e-34	0.498866	0.385	0.11	2.05939e-29
chr9-53264080-53265002	1.08151e-34	0.526637	0.207	0.031	2.10398e-29
chr12-91787896-91788891	1.11486e-34	0.554489	0.145	0.01	2.16886e-29
chr15-54570928-54571815	1.20344e-34	0.519749	0.253	0.046	2.34119e-29
chr9-31463789-31464678	1.20347e-34	0.503512	0.306	0.071	2.34123e-29
chr4-123231921-123232706	1.20828e-34	0.540879	0.148	0.011	2.35059e-29
chr6-41694167-41695076	1.43454e-34	0.562132	0.141	0.009	2.79078e-29
chr2-110806464-110807423	1.43727e-34	0.551054	0.135	0.007	2.79607e-29
chr6-72509820-72511430	1.45179e-34	0.517133	0.293	0.066	2.82433e-29
chr4-26441256-26442195	1.46829e-34	0.506343	0.263	0.058	2.85642e-29
chr4-63288203-63289101	1.52332e-34	0.531155	0.125	0.008	2.96348e-29
chr5-147557681-147558640	1.61478e-34	0.51997	0.207	0.03	3.14142e-29
chr2-25286584-25287594	1.74687e-34	0.55701	0.204	0.024	3.39839e-29
chr1-97004518-97005284	1.78615e-34	0.540242	0.099	0.002	3.47479e-29
chr5-146419830-146420751	1.89796e-34	0.529316	0.164	0.019	3.69232e-29
chr1-86997773-86998686	1.91994e-34	0.538605	0.122	0.006	3.73508e-29
chr8-123332236-123333166	2.00807e-34	0.448276	0.385	0.125	3.90651e-29
chr8-123318155-123319069	2.00996e-34	0.425904	0.487	0.187	3.9102e-29
chr2-25497645-25498550	2.08846e-34	0.541731	0.25	0.04	4.0629e-29
chr13-39915449-39916375	2.27592e-34	0.507703	0.092	0.002	4.4276e-29
chr17-47065460-47066219	2.27657e-34	0.520035	0.263	0.059	4.42886e-29
chr4-12048754-12049757	2.31781e-34	0.534866	0.148	0.011	4.5091e-29
chr9-32223697-32224654	2.48533e-34	0.500391	0.342	0.089	4.83499e-29
chr17-8524595-8525537	2.48886e-34	0.52403	0.329	0.079	4.84185e-29
chr7-135059329-135060258	2.64423e-34	0.549117	0.155	0.014	5.14411e-29
chr4-47278789-47279699	2.72547e-34	0.522115	0.204	0.03	5.30216e-29
chr8-121897774-121898924	2.72684e-34	0.491853	0.372	0.101	5.30483e-29
chr19-34165623-34166602	2.96115e-34	0.551153	0.138	0.009	5.76064e-29
chr1-87030373-87031313	2.96139e-34	0.539918	0.184	0.023	5.76113e-29
chr11-24371513-24372438	3.00178e-34	0.54151	0.125	0.007	5.8397e-29
chr11-64025585-64026511	3.0102e-34	0.541623	0.122	0.007	5.85606e-29
chr2-30707730-30708569	3.12712e-34	0.396427	0.599	0.283	6.08353e-29
chr5-100166792-100167733	3.17149e-34	0.549418	0.155	0.014	6.16984e-29
chr1-90092569-90093556	3.33629e-34	0.542449	0.141	0.011	6.49046e-29
chr18-34006703-34007646	3.37205e-34	0.481542	0.405	0.121	6.56003e-29
chr9-62018177-62019126	3.47977e-34	0.472134	0.388	0.125	6.76959e-29
chr13-108498204-108499042	3.59615e-34	0.520414	0.227	0.036	6.99599e-29
chr11-120747769-120748734	3.73657e-34	0.57422	0.211	0.026	7.26915e-29
chr2-148184587-148185552	3.81006e-34	0.583146	0.204	0.02	7.41212e-29
chr8-104607483-104608407	3.81311e-34	0.51055	0.283	0.062	7.41806e-29
chr9-107701329-107702254	3.89778e-34	0.579602	0.224	0.028	7.58279e-29
chr7-142915875-142916781	4.00526e-34	0.540267	0.148	0.013	7.79188e-29
chr14-79527453-79528378	4.58325e-34	0.491467	0.309	0.069	8.91631e-29
chr15-62206199-62207134	4.64351e-34	0.519549	0.204	0.031	9.03354e-29
chr7-44405331-44406282	4.78146e-34	0.486024	0.434	0.137	9.30191e-29
chr15-30279117-30280002	4.82312e-34	0.533519	0.115	0.006	9.38295e-29
chr1-42613971-42614870	5.03626e-34	0.535742	0.181	0.02	9.79759e-29
chr18-69085955-69086744	5.06476e-34	0.53672	0.178	0.02	9.85303e-29
chr13-45913809-45914605	5.27945e-34	0.541485	0.168	0.019	1.02707e-28
chr7-4464228-4465115	5.32978e-34	0.533318	0.289	0.06	1.03686e-28
chr2-37755866-37756745	5.49411e-34	0.528319	0.194	0.025	1.06883e-28
chr17-62879514-62880473	5.67115e-34	0.539176	0.181	0.023	1.10327e-28
chr19-53557002-53557940	5.7166e-34	0.493344	0.26	0.053	1.11211e-28
chr12-86864164-86865116	5.8167e-34	0.46566	0.368	0.113	1.13159e-28
chr13-40718923-40719814	5.91854e-34	0.519255	0.168	0.019	1.1514e-28
chr2-35691290-35692233	6.05335e-34	0.408052	0.5	0.223	1.17762e-28
chr7-3472460-3473371	6.18991e-34	0.549259	0.184	0.02	1.20419e-28
chr15-99502140-99503038	6.49523e-34	0.525844	0.184	0.027	1.26359e-28
chr11-31733825-31734732	6.68797e-34	0.484042	0.309	0.073	1.30108e-28
chr19-53848240-53849134	6.81749e-34	0.543179	0.188	0.024	1.32628e-28
chr6-29947783-29948649	6.98747e-34	0.504874	0.112	0.005	1.35935e-28
chr4-5029634-5030608	7.05639e-34	0.550859	0.178	0.021	1.37276e-28
chr15-37199136-37200055	7.80434e-34	0.540016	0.188	0.022	1.51826e-28
chr17-68995920-68996776	7.81412e-34	0.534478	0.112	0.005	1.52017e-28
chr2-11502977-11503772	8.13556e-34	0.527669	0.329	0.076	1.5827e-28
chr4-46600699-46601499	8.18967e-34	0.538007	0.155	0.013	1.59323e-28
chr6-88193407-88194366	8.32854e-34	0.524943	0.247	0.048	1.62024e-28
chr5-139640425-139641339	8.48989e-34	0.526397	0.197	0.027	1.65163e-28
chr2-135811309-135812246	8.5528e-34	0.509647	0.286	0.067	1.66387e-28
chr12-80260037-80261010	8.85481e-34	0.426187	0.53	0.207	1.72262e-28
chr13-54675656-54676573	8.98184e-34	0.503787	0.237	0.047	1.74734e-28
chr3-89337492-89338422	9.07536e-34	0.49893	0.352	0.092	1.76553e-28
chr11-70499583-70500696	9.21817e-34	0.515407	0.319	0.081	1.79331e-28
chr10-57644179-57645057	9.68265e-34	0.506147	0.109	0.004	1.88367e-28
chr10-39631434-39632349	9.70493e-34	0.553356	0.178	0.018	1.88801e-28
chr8-106510354-106511344	1.00401e-33	0.511946	0.28	0.062	1.95321e-28
chr3-85827448-85828341	1.01089e-33	0.524069	0.214	0.032	1.9666e-28
chr9-50515224-50516199	1.12005e-33	0.521419	0.178	0.023	2.17895e-28
chr5-142424522-142425485	1.13267e-33	0.52401	0.342	0.078	2.20351e-28
chr16-10569311-10570223	1.15753e-33	0.530561	0.135	0.008	2.25186e-28
chr6-43313136-43314097	1.24061e-33	0.507898	0.217	0.034	2.41349e-28
chr7-136049239-136050170	1.26045e-33	0.53407	0.168	0.016	2.4521e-28
chr14-11203290-11204472	1.31101e-33	0.530703	0.138	0.01	2.55045e-28
chr12-110122701-110123630	1.35809e-33	0.546017	0.178	0.018	2.64203e-28
chr8-14988664-14989411	1.41042e-33	0.54967	0.132	0.008	2.74385e-28
chr6-54028465-54029383	1.50972e-33	0.524675	0.181	0.021	2.93703e-28
chr3-56191580-56192685	1.53306e-33	0.531106	0.112	0.005	2.98243e-28
chr17-86986334-86987262	1.55203e-33	0.521607	0.191	0.027	3.01933e-28
chr12-112125603-112126542	1.6071e-33	0.497117	0.273	0.061	3.12647e-28
chr13-92150387-92151265	1.65565e-33	0.547311	0.115	0.004	3.22091e-28
chr19-26634158-26635063	1.65592e-33	0.536211	0.181	0.021	3.22144e-28
chr12-35016661-35017576	1.65931e-33	0.542545	0.125	0.006	3.22804e-28
chrX-167022991-167023888	1.74069e-33	0.531557	0.132	0.008	3.38635e-28
chr10-34510902-34511845	1.81584e-33	0.529618	0.168	0.018	3.53256e-28
chr3-14031403-14032566	1.82997e-33	0.572005	0.24	0.037	3.56004e-28
chr17-35701688-35702673	1.92794e-33	0.437168	0.431	0.167	3.75064e-28
chr13-64513954-64514864	1.94573e-33	0.545765	0.138	0.009	3.78523e-28
chr13-63186803-63187759	1.94614e-33	0.480578	0.319	0.074	3.78604e-28
chr19-53850208-53851106	2.28015e-33	0.505132	0.336	0.084	4.43582e-28
chr9-101412895-101413807	2.28054e-33	0.516721	0.099	0.004	4.43659e-28
chr13-9395839-9396753	2.34318e-33	0.542649	0.145	0.011	4.55845e-28
chr15-51483926-51484896	2.47933e-33	0.561756	0.207	0.025	4.82331e-28
chr7-79628115-79629110	2.50327e-33	0.504773	0.237	0.038	4.86988e-28
chr5-72709167-72710059	2.51198e-33	0.535806	0.138	0.01	4.88684e-28
chr9-71582779-71583688	2.5517e-33	0.529725	0.168	0.018	4.96411e-28
chr9-107305435-107306450	2.61419e-33	0.490407	0.27	0.06	5.08568e-28
chr7-130862167-130863111	2.71166e-33	0.530673	0.164	0.018	5.27528e-28
chr1-118755983-118756929	2.79278e-33	0.481731	0.329	0.084	5.4331e-28
chr5-25006618-25007531	2.90024e-33	0.447864	0.424	0.153	5.64216e-28
chr1-174860203-174861107	2.95918e-33	0.497308	0.234	0.043	5.75682e-28
chr2-36216376-36218357	3.33192e-33	0.535708	0.214	0.034	6.48196e-28
chr19-3842231-3843077	3.60811e-33	0.517677	0.309	0.069	7.01925e-28
chr11-45785491-45786428	3.67603e-33	0.542124	0.145	0.012	7.15139e-28
chr6-6222416-6223345	3.70685e-33	0.515241	0.227	0.042	7.21134e-28
chr4-129238858-129239794	3.85419e-33	0.458849	0.326	0.095	7.49799e-28
chr16-31506598-31507492	3.90382e-33	0.504109	0.191	0.03	7.59454e-28
chr19-59467499-59468450	3.97525e-33	0.457601	0.395	0.134	7.7335e-28
chr2-14534038-14534958	3.99649e-33	0.537502	0.138	0.01	7.77482e-28
chr7-143723550-143724446	4.15987e-33	0.525202	0.161	0.018	8.09265e-28
chr16-74260527-74261516	4.34582e-33	0.542421	0.194	0.024	8.4544e-28
chr6-117954073-117954919	4.36023e-33	0.542539	0.128	0.007	8.48243e-28
chr10-106181519-106182473	4.4023e-33	0.542086	0.237	0.036	8.56428e-28
chr1-135180660-135181568	4.55084e-33	0.526481	0.168	0.016	8.85324e-28
chr12-69879051-69879964	4.59193e-33	0.511463	0.243	0.043	8.93318e-28
chr12-8669382-8670326	4.906e-33	0.518806	0.105	0.004	9.54419e-28
chr2-164485720-164486721	4.92977e-33	0.481896	0.362	0.111	9.59042e-28
chr19-25671879-25672830	4.99258e-33	0.518415	0.22	0.036	9.71262e-28
chr9-117021288-117022141	5.45663e-33	0.499011	0.092	0.002	1.06154e-27
chr6-31267274-31268802	6.20464e-33	0.515772	0.181	0.024	1.20706e-27
chr9-31449110-31450085	6.47915e-33	0.521853	0.118	0.007	1.26046e-27
chr2-8756250-8757090	6.73366e-33	0.538824	0.145	0.011	1.30997e-27
chr4-118272019-118272869	7.0341e-33	0.43941	0.411	0.153	1.36842e-27
chr3-152063933-152064873	7.29706e-33	0.498516	0.273	0.052	1.41958e-27
chr1-135680788-135681920	7.38599e-33	0.525683	0.164	0.017	1.43688e-27
chr18-21210868-21211835	7.49403e-33	0.527255	0.214	0.032	1.4579e-27
chr8-126883839-126884938	7.51345e-33	0.470127	0.349	0.1	1.46167e-27
chr2-139322229-139323117	7.90446e-33	0.539326	0.161	0.016	1.53774e-27
chr17-8841726-8842477	7.94986e-33	0.537785	0.145	0.01	1.54657e-27
chr2-151973584-151974586	7.97755e-33	0.487237	0.329	0.092	1.55196e-27
chr11-78628542-78629483	8.15905e-33	0.507043	0.155	0.017	1.58727e-27
chr1-161444581-161445525	8.15981e-33	0.538321	0.135	0.009	1.58742e-27
chr16-34003623-34004624	8.54659e-33	0.534237	0.151	0.014	1.66266e-27
chr18-63409253-63410232	8.73643e-33	0.528392	0.181	0.022	1.69959e-27
chr9-49307416-49308285	8.84024e-33	0.524142	0.164	0.018	1.71979e-27
chr12-73617420-73618336	9.17826e-33	0.606697	0.207	0.02	1.78555e-27
chr8-61442766-61443699	9.69644e-33	0.529974	0.201	0.026	1.88635e-27
chr10-22199725-22200795	9.76135e-33	0.559217	0.145	0.012	1.89898e-27
chr5-149863022-149863958	1.00609e-32	0.504197	0.211	0.037	1.95725e-27
chr6-135197662-135198551	1.05156e-32	0.514684	0.306	0.076	2.04572e-27
chr13-72198245-72199280	1.20437e-32	0.50912	0.164	0.017	2.34299e-27
chr4-95075217-95076098	1.20573e-32	0.540826	0.161	0.015	2.34564e-27
chr2-144417822-144418767	1.238e-32	0.497764	0.23	0.044	2.40842e-27
chr14-34517907-34518791	1.26692e-32	0.531608	0.161	0.016	2.46467e-27
chr13-4774194-4775104	1.34427e-32	0.521308	0.201	0.03	2.61516e-27
chr15-74955032-74955981	1.35811e-32	0.501853	0.388	0.123	2.64209e-27
chr4-11386429-11387538	1.39813e-32	0.463632	0.306	0.083	2.71994e-27
chr6-29497438-29498346	1.44326e-32	0.52601	0.155	0.014	2.80773e-27
chr5-143706226-143707150	1.48694e-32	0.517978	0.211	0.036	2.89271e-27
chr15-51957115-51958053	1.50893e-32	0.530467	0.158	0.016	2.93548e-27
chr7-127993298-127994199	1.53746e-32	0.500757	0.306	0.071	2.99098e-27
chr13-42740660-42741641	1.57778e-32	0.519431	0.201	0.027	3.06943e-27
chr11-28852857-28853792	1.61137e-32	0.503186	0.243	0.047	3.13477e-27
chr3-52045736-52046617	1.61571e-32	0.436425	0.467	0.181	3.14322e-27
chr9-59655870-59656809	1.64124e-32	0.431824	0.566	0.228	3.19289e-27
chr10-123048485-123049376	1.66425e-32	0.520955	0.115	0.006	3.23765e-27
chr14-59478439-59479284	1.78791e-32	0.512195	0.201	0.031	3.47821e-27
chr17-17448560-17449507	1.80063e-32	0.522863	0.289	0.059	3.50297e-27
chr4-134682345-134683362	1.81562e-32	0.550572	0.174	0.018	3.53212e-27
chr10-68873814-68874709	1.84888e-32	0.523963	0.138	0.009	3.59684e-27
chr17-45736454-45737325	2.03323e-32	0.513737	0.332	0.083	3.95547e-27
chr8-122836480-122837395	2.20166e-32	0.516609	0.197	0.028	4.28312e-27
chr7-116286076-116287704	2.45618e-32	0.442426	0.467	0.181	4.77827e-27
chr16-37779437-37780365	2.48321e-32	0.535749	0.171	0.017	4.83086e-27
chr2-61341052-61341861	2.55598e-32	0.511605	0.099	0.004	4.97243e-27
chr10-62189858-62190555	2.74597e-32	0.526442	0.171	0.022	5.34204e-27
chr10-125798486-125799419	2.77102e-32	0.510383	0.145	0.014	5.39077e-27
chr18-21216487-21217398	2.97004e-32	0.520574	0.194	0.025	5.77795e-27
chr13-67284137-67285029	3.0297e-32	0.512154	0.145	0.013	5.89401e-27
chr1-180342942-180344257	3.17051e-32	0.520539	0.227	0.04	6.16794e-27
chr2-103293426-103294315	3.19548e-32	0.479795	0.27	0.062	6.21652e-27
chr8-107265546-107266495	3.19805e-32	0.525053	0.23	0.041	6.22152e-27
chr10-75558236-75559147	3.2664e-32	0.503857	0.191	0.029	6.35448e-27
chr7-30803858-30804782	3.32836e-32	0.51611	0.145	0.012	6.47503e-27
chr11-75930768-75931773	3.34391e-32	0.555954	0.181	0.018	6.50527e-27
chr3-92361450-92362354	3.37273e-32	0.506454	0.105	0.004	6.56134e-27
chr11-75922458-75923379	3.37972e-32	0.485596	0.303	0.068	6.57495e-27
chr15-103229595-103230500	3.43672e-32	0.504251	0.214	0.038	6.68584e-27
chr16-29815587-29816463	3.51331e-32	0.521896	0.188	0.028	6.83482e-27
chr5-96412511-96413470	3.57045e-32	0.521904	0.155	0.017	6.94599e-27
chr4-119108454-119109405	3.74805e-32	0.385081	0.592	0.297	7.29149e-27
chr5-100159014-100159913	3.78323e-32	0.509548	0.168	0.021	7.35993e-27
chr11-117522806-117523799	3.80624e-32	0.53492	0.263	0.051	7.4047e-27
chr12-104903865-104904823	3.91291e-32	0.508383	0.194	0.028	7.61222e-27
chr10-76930900-76931790	4.00476e-32	0.474974	0.286	0.066	7.7909e-27
chrX-36715574-36716502	4.08041e-32	0.522209	0.135	0.01	7.93807e-27
chr17-86456234-86457109	4.23757e-32	0.509414	0.105	0.004	8.24381e-27
chr11-96616537-96617318	4.26525e-32	0.529269	0.204	0.027	8.29767e-27
chr18-36383759-36384549	4.32692e-32	0.479592	0.26	0.064	8.41762e-27
chr9-117061130-117062075	4.4835e-32	0.525804	0.128	0.008	8.72225e-27
chr7-119830354-119831390	4.69949e-32	0.514493	0.138	0.013	9.14244e-27
chr9-50752559-50753564	4.98593e-32	0.447676	0.414	0.136	9.69968e-27
chr3-38798266-38799319	5.09226e-32	0.522214	0.178	0.022	9.90653e-27
chr3-98024186-98025089	5.20523e-32	0.480373	0.296	0.072	1.01263e-26
chr5-64240676-64241668	5.2791e-32	0.49452	0.276	0.061	1.027e-26
chr1-90111090-90112053	5.51496e-32	0.489278	0.276	0.064	1.07289e-26
chr3-108810479-108811396	5.76767e-32	0.483991	0.201	0.037	1.12205e-26
chr12-73445235-73446148	5.8112e-32	0.48046	0.257	0.057	1.13052e-26
chr15-22412518-22413511	5.85122e-32	0.539569	0.122	0.006	1.1383e-26
chr13-75519663-75520853	6.61245e-32	0.518593	0.141	0.013	1.28639e-26
chr9-37081856-37082880	7.44018e-32	0.514878	0.141	0.013	1.44742e-26
chr6-41682385-41683171	7.47983e-32	0.527588	0.122	0.006	1.45513e-26
chr11-97585676-97586594	7.52573e-32	0.520609	0.197	0.028	1.46406e-26
chr2-165366769-165367665	7.53356e-32	0.514113	0.207	0.032	1.46559e-26
chr16-93911931-93912830	8.04856e-32	0.434329	0.405	0.137	1.56577e-26
chr7-19540743-19541660	8.26624e-32	0.506102	0.201	0.035	1.60812e-26
chr14-63448453-63449282	8.29654e-32	0.51813	0.109	0.005	1.61402e-26
chr17-31297322-31298222	8.7472e-32	0.489016	0.253	0.054	1.70169e-26
chr18-14990074-14990965	9.05559e-32	0.497445	0.211	0.034	1.76168e-26
chr12-69776323-69777143	9.18063e-32	0.485569	0.243	0.054	1.78601e-26
chr7-112946438-112947341	9.19817e-32	0.502231	0.227	0.038	1.78942e-26
chr11-41470882-41471803	9.81971e-32	0.505291	0.191	0.031	1.91034e-26
chr5-4115815-4116710	1.02218e-31	0.480924	0.092	0.003	1.98856e-26
chr2-106862820-106863882	1.04701e-31	0.532872	0.135	0.009	2.03686e-26
chr6-89352927-89353806	1.07173e-31	0.496931	0.247	0.048	2.08495e-26
chr19-44741152-44742026	1.08535e-31	0.399405	0.497	0.225	2.11145e-26
chr11-80052760-80053649	1.08539e-31	0.514938	0.132	0.01	2.11154e-26
chr13-111977602-111978219	1.09943e-31	0.541942	0.174	0.02	2.13884e-26
chr10-62000027-62000950	1.11635e-31	0.506426	0.141	0.013	2.17175e-26
chr17-83522683-83523620	1.12576e-31	0.488307	0.266	0.063	2.19006e-26
chr17-8508032-8508942	1.15912e-31	0.501721	0.306	0.079	2.25496e-26
chr9-117039809-117040739	1.1683e-31	0.515574	0.201	0.03	2.27281e-26
chr3-122458476-122459444	1.22191e-31	0.513326	0.164	0.018	2.37711e-26
chr18-46655187-46656149	1.2258e-31	0.50946	0.178	0.022	2.38468e-26
chr10-81290801-81291705	1.2946e-31	0.489068	0.299	0.071	2.51854e-26
chr19-4727073-4728010	1.34702e-31	0.499322	0.194	0.027	2.62052e-26
chr13-95017716-95018621	1.36656e-31	0.50349	0.194	0.031	2.65853e-26
chr13-32924627-32925571	1.48642e-31	0.459919	0.342	0.098	2.8917e-26
chr14-47373726-47374730	1.58243e-31	0.473587	0.303	0.073	3.07847e-26
chr7-64989180-64990155	1.6046e-31	0.511843	0.128	0.01	3.1216e-26
chr6-29388007-29389171	1.61443e-31	0.487466	0.289	0.076	3.14072e-26
chr1-178707714-178708658	1.64747e-31	0.541533	0.168	0.015	3.20501e-26
chr6-37698389-37699333	1.68573e-31	0.519881	0.141	0.013	3.27944e-26
chr1-92356498-92357434	1.69862e-31	0.523031	0.174	0.019	3.30451e-26
chr11-56440909-56441863	1.7822e-31	0.518841	0.161	0.017	3.46712e-26
chr1-189359348-189360311	1.82826e-31	0.518034	0.125	0.007	3.55671e-26
chr15-85669237-85670119	1.84011e-31	0.422242	0.516	0.216	3.57976e-26
chr7-121740300-121741230	1.87984e-31	0.5179	0.148	0.014	3.65706e-26
chr16-92105327-92106272	1.89393e-31	0.467065	0.283	0.068	3.68447e-26
chr18-54667442-54668382	1.91907e-31	0.509217	0.168	0.02	3.73338e-26
chr4-36040102-36041154	1.94604e-31	0.533347	0.171	0.017	3.78584e-26
chr5-92858218-92859247	1.99826e-31	0.45705	0.306	0.082	3.88743e-26
chr17-56384638-56385568	2.03111e-31	0.495364	0.194	0.031	3.95135e-26
chr3-104349656-104350599	2.08732e-31	0.492998	0.224	0.041	4.0607e-26
chr4-133488563-133489504	2.11562e-31	0.489307	0.26	0.053	4.11574e-26
chr7-125678389-125679301	2.19258e-31	0.499376	0.188	0.028	4.26546e-26
chr11-102086897-102087759	2.19462e-31	0.50832	0.253	0.049	4.26945e-26
chr5-28526173-28527114	2.23586e-31	0.520645	0.171	0.019	4.34966e-26
chr8-19706937-19707950	2.27274e-31	0.476713	0.408	0.139	4.42142e-26
chr1-90962813-90963661	2.28202e-31	0.451332	0.395	0.125	4.43947e-26
chr4-105275181-105276065	2.36092e-31	0.549935	0.197	0.025	4.59296e-26
chr6-19512511-19514056	2.64093e-31	0.538673	0.145	0.011	5.13769e-26
chr13-24272466-24273451	2.67678e-31	0.504628	0.181	0.024	5.20744e-26
chr16-33732835-33733828	2.68044e-31	0.51432	0.155	0.015	5.21456e-26
chr9-42109679-42110603	2.69278e-31	0.41342	0.474	0.185	5.23855e-26
chr16-90104624-90105544	2.699e-31	0.506979	0.171	0.02	5.25066e-26
chr4-129810635-129811647	3.01091e-31	0.483756	0.326	0.082	5.85745e-26
chr12-112299745-112300596	3.11658e-31	0.502504	0.234	0.044	6.06303e-26
chr2-120060215-120061141	3.1609e-31	0.478561	0.23	0.048	6.14925e-26
chr6-91156391-91157320	3.1682e-31	0.401257	0.51	0.223	6.16344e-26
chr15-76456960-76457865	3.20248e-31	0.47803	0.243	0.053	6.23014e-26
chr12-108256503-108257407	3.23221e-31	0.482954	0.332	0.091	6.28797e-26
chr1-106938575-106939599	3.25454e-31	0.505653	0.109	0.005	6.33142e-26
chr19-44294507-44295295	3.30655e-31	0.496906	0.309	0.069	6.4326e-26
chr15-37312594-37313513	3.43513e-31	0.505899	0.197	0.03	6.68274e-26
chr10-82849742-82850670	3.51127e-31	0.506914	0.164	0.02	6.83085e-26
chr2-161138700-161139644	3.53249e-31	0.48405	0.201	0.032	6.87214e-26
chr19-7310456-7311295	3.56393e-31	0.453213	0.378	0.131	6.9333e-26
chr8-106563497-106564476	3.62717e-31	0.512023	0.201	0.03	7.05634e-26
chr17-22795012-22795938	3.66025e-31	0.519965	0.112	0.006	7.12068e-26
chr18-35021723-35022790	3.7031e-31	0.44177	0.391	0.136	7.20405e-26
chr6-101921011-101921921	3.78706e-31	0.508849	0.181	0.024	7.36739e-26
chr7-130265859-130266773	3.94921e-31	0.489178	0.266	0.057	7.68283e-26
chr5-113490177-113491194	4.07625e-31	0.508639	0.145	0.013	7.92997e-26
chr10-93063357-93064239	4.09781e-31	0.49202	0.224	0.043	7.97192e-26
chr16-91541619-91542598	4.16592e-31	0.534209	0.148	0.013	8.10441e-26
chr2-154651082-154651989	4.24464e-31	0.498509	0.211	0.035	8.25757e-26
chr4-116161964-116162829	4.29015e-31	0.462985	0.28	0.067	8.34611e-26
chr12-77695892-77696824	4.34537e-31	0.517975	0.174	0.022	8.45353e-26
chr1-69061835-69062752	4.79672e-31	0.521165	0.115	0.006	9.33158e-26
chr11-29645155-29646122	4.93982e-31	0.509412	0.158	0.019	9.60998e-26
chr10-62279011-62280069	4.94858e-31	0.492894	0.237	0.042	9.62702e-26
chr6-18809949-18810870	5.01163e-31	0.512528	0.151	0.015	9.74967e-26
chr4-110268468-110269399	5.01809e-31	0.476439	0.072	0.001	9.76224e-26
chr3-101660794-101661702	5.20623e-31	0.502938	0.207	0.036	1.01282e-25
chr15-85542300-85543216	5.25394e-31	0.489303	0.102	0.004	1.02211e-25
chr2-151972487-151973221	5.33917e-31	0.514928	0.181	0.022	1.03869e-25
chr1-40618847-40620556	5.46445e-31	0.509599	0.151	0.016	1.06306e-25
chr6-67531003-67531893	5.53968e-31	0.485915	0.303	0.068	1.07769e-25
chr17-87609291-87610316	6.45334e-31	0.481389	0.214	0.038	1.25544e-25
chr1-181441470-181442347	6.45488e-31	0.494492	0.191	0.027	1.25574e-25
chr11-70459347-70460319	6.5432e-31	0.488896	0.339	0.108	1.27292e-25
chr9-63958053-63958906	6.61254e-31	0.485909	0.306	0.073	1.28641e-25
chr13-37907863-37908855	6.8045e-31	0.486454	0.211	0.036	1.32375e-25
chr9-63876304-63877937	6.84739e-31	0.517842	0.155	0.018	1.3321e-25
chr3-37722704-37723675	6.92268e-31	0.399196	0.441	0.187	1.34674e-25
chr18-44088350-44089312	6.99521e-31	0.515481	0.158	0.015	1.36086e-25
chr4-114377341-114378281	7.07497e-31	0.47943	0.345	0.084	1.37637e-25
chr14-34516932-34517773	7.20072e-31	0.520166	0.145	0.012	1.40084e-25
chr4-155582024-155582912	7.22603e-31	0.511946	0.224	0.039	1.40576e-25
chr8-106134938-106135853	7.6898e-31	0.338285	0.625	0.348	1.49598e-25
chr4-37727246-37728294	8.11697e-31	0.55752	0.145	0.011	1.57908e-25
chr16-94979216-94980122	8.24668e-31	0.514395	0.109	0.005	1.60432e-25
chr10-129821996-129822914	8.31974e-31	0.506242	0.23	0.04	1.61853e-25
chr2-100976927-100977902	8.5086e-31	0.516983	0.171	0.021	1.65527e-25
chr3-132723819-132724786	8.51892e-31	0.506788	0.217	0.034	1.65728e-25
chr15-76203829-76204759	8.53807e-31	0.515044	0.253	0.045	1.66101e-25
chr11-85832140-85833420	8.70453e-31	0.376162	0.599	0.281	1.69339e-25
chr5-141380419-141381317	8.70509e-31	0.469564	0.283	0.083	1.6935e-25
chr1-190995200-190996133	8.72363e-31	0.436642	0.378	0.132	1.6971e-25
chr6-53956246-53957170	9.11968e-31	0.508872	0.158	0.018	1.77415e-25
chr5-113280161-113281081	9.14413e-31	0.508423	0.155	0.018	1.77891e-25
chr11-96271562-96272500	9.19726e-31	0.441253	0.431	0.17	1.78924e-25
chr13-35485855-35486792	9.21994e-31	0.492507	0.188	0.026	1.79366e-25
chr7-98170028-98170636	9.30972e-31	0.504663	0.112	0.006	1.81112e-25
chr18-78009307-78010215	9.48775e-31	0.504599	0.188	0.027	1.84576e-25
chr1-10285098-10286042	9.60909e-31	0.514855	0.23	0.042	1.86936e-25
chr4-53437078-53437974	9.65811e-31	0.538285	0.148	0.013	1.8789e-25
chr4-59433754-59434718	9.78025e-31	0.514935	0.145	0.016	1.90266e-25
chr10-126470793-126471770	9.85559e-31	0.487156	0.188	0.032	1.91732e-25
chr16-3820018-3820882	1.01886e-30	0.467923	0.086	0.002	1.9821e-25
chr18-54613352-54614270	1.02577e-30	0.505908	0.201	0.029	1.99555e-25
chr19-17263386-17264319	1.13397e-30	0.474871	0.23	0.045	2.20604e-25
chr13-42317419-42318373	1.16536e-30	0.491288	0.217	0.041	2.26711e-25
chr19-25876814-25877749	1.16856e-30	0.485863	0.214	0.039	2.27333e-25
chr7-45332412-45333217	1.18675e-30	0.503442	0.207	0.035	2.30871e-25
chr13-101371595-101372450	1.22893e-30	0.458786	0.234	0.051	2.39078e-25
chr3-132736696-132737638	1.2399e-30	0.506739	0.181	0.025	2.41212e-25
chr1-35875047-35875983	1.26945e-30	0.511262	0.188	0.024	2.4696e-25
chr6-114019125-114020034	1.34756e-30	0.51825	0.122	0.008	2.62156e-25
chr5-116060007-116060909	1.3654e-30	0.502177	0.105	0.005	2.65626e-25
chr7-113590925-113591867	1.40774e-30	0.441771	0.299	0.081	2.73864e-25
chr6-99934160-99935093	1.44643e-30	0.515684	0.168	0.019	2.8139e-25
chr7-98184984-98185929	1.48181e-30	0.449928	0.309	0.085	2.88272e-25
chr12-69800964-69801814	1.55487e-30	0.468131	0.184	0.036	3.02487e-25
chr4-119082398-119083390	1.56785e-30	0.510351	0.155	0.017	3.05012e-25
chr11-109419576-109420702	1.5745e-30	0.486652	0.286	0.072	3.06306e-25
chr17-29427922-29428912	1.63572e-30	0.527617	0.155	0.015	3.18215e-25
chr5-149867578-149868528	1.6799e-30	0.509425	0.184	0.024	3.26809e-25
chr2-8780891-8781888	1.72445e-30	0.517485	0.125	0.009	3.35476e-25
chr17-62689982-62690936	1.74994e-30	0.4982	0.178	0.024	3.40436e-25
chr9-31127521-31128485	1.75629e-30	0.484869	0.207	0.036	3.41671e-25
chr5-118047083-118048026	1.75794e-30	0.498167	0.217	0.035	3.41991e-25
chr8-23166403-23167356	1.75824e-30	0.557654	0.273	0.046	3.4205e-25
chr10-111858105-111859095	1.78885e-30	0.499176	0.141	0.014	3.48005e-25
chr7-128004587-128005597	1.82963e-30	0.422574	0.405	0.154	3.55938e-25
chr11-59908209-59909135	2.01038e-30	0.480646	0.243	0.052	3.911e-25
chr13-51753977-51754697	2.07195e-30	0.48929	0.145	0.015	4.03079e-25
chr12-40344505-40345468	2.18768e-30	0.499586	0.122	0.009	4.25594e-25
chr12-118969693-118970554	2.20761e-30	0.491703	0.092	0.003	4.2947e-25
chr4-65125593-65126448	2.23682e-30	0.463826	0.309	0.084	4.35152e-25
chr8-22838313-22839324	2.25379e-30	0.546583	0.168	0.015	4.38454e-25
chr3-88262038-88263097	2.25506e-30	0.499565	0.155	0.014	4.38702e-25
chr16-62769081-62770037	2.26907e-30	0.513836	0.115	0.006	4.41427e-25
chr7-89411260-89412026	2.3533e-30	0.501823	0.24	0.045	4.57813e-25
chr1-129146185-129147137	2.37687e-30	0.49068	0.174	0.024	4.624e-25
chr1-132287622-132288598	2.40169e-30	0.479431	0.188	0.031	4.67227e-25
chr6-21805949-21807107	2.42321e-30	0.518875	0.122	0.008	4.71414e-25
chr4-119105502-119106415	2.51211e-30	0.431887	0.391	0.139	4.88709e-25
chr6-108527310-108528428	2.65325e-30	0.446471	0.253	0.064	5.16166e-25
chr4-116167177-116168078	2.71905e-30	0.488377	0.224	0.042	5.28966e-25
chr15-36389496-36390418	2.72415e-30	0.496544	0.171	0.024	5.2996e-25
chr9-53408796-53409706	2.76029e-30	0.497107	0.28	0.065	5.3699e-25
chr9-42196268-42197193	3.01027e-30	0.401056	0.48	0.197	5.8562e-25
chr5-126228919-126229919	3.08711e-30	0.496267	0.115	0.007	6.0057e-25
chr2-34167340-34168323	3.20781e-30	0.49831	0.141	0.011	6.24051e-25
chr13-4205875-4206800	3.3914e-30	0.493286	0.178	0.025	6.59767e-25
chr5-151399914-151400785	3.49949e-30	0.480238	0.086	0.002	6.80794e-25
chr4-56838140-56838990	3.53302e-30	0.503616	0.135	0.011	6.87317e-25
chr4-141353780-141354567	3.65378e-30	0.530161	0.227	0.04	7.10811e-25
chr5-103367106-103368081	3.6679e-30	0.48829	0.214	0.035	7.13558e-25
chr7-139280864-139281771	3.76477e-30	0.509183	0.194	0.026	7.32402e-25
chr9-109805502-109807122	3.77444e-30	0.475711	0.178	0.03	7.34284e-25
chr3-57976299-57977321	3.94268e-30	0.49932	0.178	0.024	7.67013e-25
chr4-106202226-106203162	3.99156e-30	0.488694	0.184	0.029	7.76521e-25
chr1-53845678-53846500	4.30765e-30	0.518169	0.138	0.011	8.38015e-25
chr7-30602329-30603259	4.449e-30	0.47777	0.299	0.077	8.65513e-25
chr7-120874972-120875757	4.51557e-30	0.465785	0.089	0.002	8.78463e-25
chr13-21456043-21456980	4.64608e-30	0.499061	0.135	0.011	9.03853e-25
chr11-114846716-114847618	4.64655e-30	0.497499	0.155	0.017	9.03945e-25
chr9-31428741-31429676	4.80998e-30	0.463206	0.214	0.044	9.35738e-25
chr1-89494502-89495425	4.88336e-30	0.490626	0.197	0.034	9.50014e-25
chr9-44199279-44200159	5.04665e-30	0.500905	0.141	0.013	9.8178e-25
chr16-36693658-36694550	5.04836e-30	0.472007	0.25	0.057	9.82112e-25
chr13-95843408-95844301	5.26428e-30	0.474751	0.194	0.032	1.02412e-24
chr16-30102342-30103327	5.35418e-30	0.507558	0.224	0.04	1.04161e-24
chr10-43634182-43635172	5.66897e-30	0.477767	0.306	0.073	1.10285e-24
chr14-114840478-114841416	5.75751e-30	0.530283	0.145	0.012	1.12007e-24
chr16-5093037-5093923	5.86785e-30	0.477464	0.135	0.014	1.14154e-24
chr5-51552136-51552994	6.01666e-30	0.427334	0.441	0.182	1.17049e-24
chr4-119076286-119077046	6.11187e-30	0.492884	0.174	0.024	1.18901e-24
chr2-127655849-127656760	6.27212e-30	0.484884	0.322	0.085	1.22018e-24
chr18-35930393-35931249	6.30899e-30	0.441546	0.303	0.087	1.22736e-24
chr4-154638838-154639687	6.77856e-30	0.462532	0.283	0.064	1.31871e-24
chr7-80762029-80762983	6.83155e-30	0.461536	0.293	0.071	1.32902e-24
chr8-108896180-108897102	6.90228e-30	0.517982	0.23	0.043	1.34278e-24
chr1-92332015-92332940	7.1256e-30	0.500655	0.125	0.009	1.38622e-24
chr8-34300225-34301156	7.13797e-30	0.503036	0.164	0.019	1.38863e-24
chr13-106998400-106999325	7.35653e-30	0.51855	0.141	0.012	1.43115e-24
chr7-73739988-73740900	7.79849e-30	0.522463	0.181	0.022	1.51713e-24
chr11-71707420-71708349	7.81672e-30	0.477168	0.243	0.05	1.52067e-24
chr11-93593554-93594485	7.92987e-30	0.505368	0.105	0.005	1.54269e-24
chr4-138966662-138967518	8.03683e-30	0.367157	0.493	0.247	1.56349e-24
chr15-97767388-97768315	8.32022e-30	0.319519	0.701	0.439	1.61862e-24
chr11-114838058-114838814	8.42704e-30	0.498935	0.115	0.009	1.63941e-24
chr3-138236266-138237333	8.53533e-30	0.481804	0.155	0.021	1.66047e-24
chr17-87375829-87376728	9.06622e-30	0.522437	0.25	0.048	1.76375e-24
chr12-16739762-16740697	9.27066e-30	0.488188	0.191	0.03	1.80352e-24
chr11-56704982-56705908	9.67686e-30	0.465553	0.092	0.003	1.88255e-24
chr11-85792500-85793391	9.75848e-30	0.473264	0.207	0.039	1.89842e-24
chr11-35750222-35751198	9.76939e-30	0.425058	0.326	0.102	1.90055e-24
chr15-77821779-77822712	1.06847e-29	0.428388	0.365	0.117	2.07861e-24
chr4-100030845-100031772	1.06943e-29	0.501578	0.155	0.018	2.08049e-24
chr18-33228998-33229889	1.1779e-29	0.463269	0.082	0.002	2.2915e-24
chr6-31075404-31076352	1.22437e-29	0.452057	0.382	0.124	2.38189e-24
chr11-117881584-117882617	1.24519e-29	0.533081	0.263	0.048	2.4224e-24
chr19-41793842-41794715	1.26175e-29	0.47498	0.095	0.003	2.45462e-24
chr18-36416440-36417274	1.34343e-29	0.4566	0.332	0.101	2.61351e-24
chr3-55105332-55106285	1.34998e-29	0.491113	0.155	0.018	2.62626e-24
chr5-114664519-114665461	1.36252e-29	0.478186	0.201	0.035	2.65067e-24
chr1-182679363-182680205	1.37716e-29	0.48435	0.204	0.032	2.67914e-24
chr16-17822106-17823096	1.38164e-29	0.492869	0.158	0.02	2.68786e-24
chr2-131799191-131800036	1.39756e-29	0.477749	0.099	0.005	2.71882e-24
chr11-94489190-94490103	1.43029e-29	0.485018	0.197	0.033	2.7825e-24
chr6-119230440-119231349	1.46549e-29	0.498761	0.141	0.014	2.85097e-24
chr2-62435967-62436911	1.47045e-29	0.492568	0.148	0.015	2.86064e-24
chr8-105750351-105751274	1.48208e-29	0.504843	0.273	0.059	2.88325e-24
chr5-74161213-74162233	1.49914e-29	0.509048	0.194	0.028	2.91644e-24
chr9-42187401-42188423	1.50302e-29	0.480343	0.161	0.021	2.924e-24
chr15-90288716-90289838	1.50415e-29	0.49223	0.145	0.015	2.92618e-24
chr11-95000574-95001604	1.54581e-29	0.498103	0.309	0.078	3.00724e-24
chr9-31131297-31132239	1.59892e-29	0.459723	0.329	0.088	3.11056e-24
chr18-56413858-56414785	1.61242e-29	0.476624	0.155	0.023	3.13682e-24
chr8-90058309-90059318	1.63253e-29	0.479714	0.276	0.07	3.17595e-24
chr9-119116485-119117427	1.66618e-29	0.480805	0.178	0.026	3.24141e-24
chr5-102859548-102860419	1.81292e-29	0.483923	0.224	0.039	3.52687e-24
chr14-75937509-75938402	1.8839e-29	0.489152	0.204	0.034	3.66495e-24
chr11-59282570-59283569	1.92989e-29	0.488991	0.125	0.012	3.75443e-24
chr16-34000496-34001480	1.96183e-29	0.501438	0.158	0.019	3.81656e-24
chr2-131044969-131045790	1.9967e-29	0.508671	0.168	0.019	3.8844e-24
chr13-97638319-97639417	1.9998e-29	0.498787	0.122	0.009	3.89044e-24
chr5-43522628-43523552	2.08071e-29	0.50008	0.181	0.025	4.04783e-24
chr2-148801226-148802204	2.08274e-29	0.494433	0.168	0.02	4.05178e-24
chr8-3609088-3610220	2.08408e-29	0.440613	0.395	0.131	4.05439e-24
chr15-59652583-59653514	2.1072e-29	0.451035	0.431	0.164	4.09937e-24
chr2-59779168-59780087	2.12237e-29	0.484745	0.28	0.067	4.12889e-24
chr7-67064396-67065329	2.12596e-29	0.490176	0.197	0.031	4.13587e-24
chr3-141981584-141982484	2.12753e-29	0.471183	0.217	0.046	4.13893e-24
chr4-129516618-129517569	2.24061e-29	0.502693	0.211	0.035	4.3589e-24
chr13-96573933-96574853	2.24541e-29	0.490129	0.148	0.018	4.36825e-24
chr9-107833719-107834569	2.43027e-29	0.477877	0.102	0.005	4.72787e-24
chr2-106844727-106845733	2.43687e-29	0.486175	0.164	0.022	4.74072e-24
chr3-30508118-30509000	2.50107e-29	0.443441	0.362	0.104	4.86561e-24
chr4-119077111-119077839	2.78724e-29	0.498046	0.164	0.02	5.42233e-24
chr4-82386067-82387012	2.80418e-29	0.470643	0.178	0.031	5.45529e-24
chr10-44427646-44428544	2.85038e-29	0.433355	0.424	0.143	5.54516e-24
chr1-40650714-40651685	2.90578e-29	0.482282	0.191	0.033	5.65293e-24
chr13-40569142-40570123	2.95613e-29	0.476419	0.128	0.01	5.75089e-24
chr15-85684073-85685436	2.9939e-29	0.457179	0.316	0.092	5.82437e-24
chr7-19796661-19797621	3.05132e-29	0.343809	0.526	0.26	5.93607e-24
chr17-45244584-45245481	3.06065e-29	0.510689	0.155	0.017	5.95422e-24
chr1-178683460-178684388	3.09528e-29	0.491948	0.138	0.014	6.0216e-24
chr10-93347177-93347979	3.2657e-29	0.495994	0.164	0.019	6.35313e-24
chr8-106619384-106620224	3.54769e-29	0.441652	0.336	0.101	6.90171e-24
chr4-142588779-142589643	3.67858e-29	0.485948	0.191	0.026	7.15634e-24
chr4-156059346-156060293	3.73277e-29	0.34233	0.572	0.3	7.26178e-24
chr3-15159708-15160670	3.93677e-29	0.492376	0.194	0.032	7.65862e-24
chr12-17773492-17774384	4.01571e-29	0.448776	0.365	0.118	7.8122e-24
chr11-74870562-74871611	4.09495e-29	0.483492	0.184	0.029	7.96635e-24
chr5-46348313-46349068	4.10891e-29	0.503488	0.125	0.008	7.99351e-24
chr15-99505246-99506034	4.28634e-29	0.475793	0.095	0.004	8.33869e-24
chr18-75462483-75463047	4.2952e-29	0.4826	0.181	0.027	8.35593e-24
chr1-135260639-135261545	4.29695e-29	0.501038	0.151	0.02	8.35933e-24
chr8-64832446-64833315	4.40407e-29	0.495982	0.112	0.007	8.56773e-24
chr7-143030669-143031493	4.69417e-29	0.494809	0.102	0.004	9.13208e-24
chr8-11173243-11174307	4.81912e-29	0.444661	0.332	0.097	9.37516e-24
chr12-73290542-73291519	4.91421e-29	0.475874	0.125	0.011	9.56014e-24
chr1-174600078-174600976	4.98952e-29	0.474915	0.092	0.004	9.70667e-24
chr12-69753641-69754520	5.00097e-29	0.485502	0.122	0.008	9.72893e-24
chr3-51577861-51578772	5.07901e-29	0.476137	0.247	0.051	9.88075e-24
chr16-15807179-15807992	5.11809e-29	0.470444	0.082	0.002	9.95678e-24
chr15-83166464-83167663	5.17542e-29	0.470938	0.191	0.035	1.00683e-23
chr5-98695849-98696771	5.21614e-29	0.472821	0.155	0.022	1.01475e-23
chr3-121439527-121440413	5.23099e-29	0.477663	0.266	0.061	1.01764e-23
chr9-63911763-63912664	5.31209e-29	0.497078	0.158	0.018	1.03342e-23
chr1-181525736-181526641	5.43566e-29	0.494803	0.161	0.019	1.05746e-23
chr15-102673346-102674249	5.55388e-29	0.488231	0.296	0.067	1.08046e-23
chr8-111865605-111866530	5.68009e-29	0.490589	0.178	0.024	1.10501e-23
chr4-20203289-20204167	5.80818e-29	0.474074	0.089	0.003	1.12993e-23
chr7-73749199-73750661	5.83519e-29	0.498609	0.145	0.015	1.13518e-23
chr2-165857250-165858148	5.8558e-29	0.375478	0.434	0.183	1.13919e-23
chr11-110839156-110840000	5.87302e-29	0.495824	0.184	0.027	1.14254e-23
chr16-13865830-13866721	5.88352e-29	0.480058	0.161	0.022	1.14459e-23
chr19-53852429-53853297	5.88834e-29	0.456123	0.319	0.088	1.14552e-23
chr7-80375127-80376026	6.07284e-29	0.512701	0.234	0.04	1.18142e-23
chr19-26913893-26914832	6.49782e-29	0.503157	0.102	0.005	1.26409e-23
chr10-43406007-43406691	6.5081e-29	0.477671	0.118	0.008	1.26609e-23
chr12-76822012-76822958	6.53707e-29	0.474198	0.22	0.042	1.27173e-23
chr2-11367041-11367966	6.66091e-29	0.505185	0.155	0.016	1.29582e-23
chr13-97918232-97919203	6.67398e-29	0.485598	0.174	0.025	1.29836e-23
chr10-88385724-88386702	6.79935e-29	0.470126	0.22	0.042	1.32275e-23
chr4-120589578-120590516	6.84023e-29	0.468998	0.283	0.073	1.3307e-23
chr3-85484494-85485493	6.92529e-29	0.505868	0.118	0.008	1.34725e-23
chr16-93691164-93692089	7.00692e-29	0.477059	0.207	0.038	1.36313e-23
chr11-80791781-80792664	7.11225e-29	0.489171	0.184	0.027	1.38362e-23
chr2-127652342-127653364	7.95842e-29	0.483845	0.164	0.02	1.54824e-23
chr7-112699765-112700706	8.04408e-29	0.445632	0.289	0.078	1.5649e-23
chr6-56350276-56351182	8.26134e-29	0.48977	0.099	0.004	1.60717e-23
chr11-100402349-100403253	8.284e-29	0.493918	0.188	0.027	1.61158e-23
chr17-87636341-87637110	8.41178e-29	0.441399	0.276	0.07	1.63644e-23
chr5-137455598-137456551	8.65852e-29	0.448973	0.23	0.05	1.68444e-23
chr4-49058459-49059930	8.68367e-29	0.470823	0.237	0.048	1.68933e-23
chr4-129263106-129264092	8.77082e-29	0.494292	0.296	0.074	1.70628e-23
chr12-75826564-75827527	8.80239e-29	0.43188	0.378	0.126	1.71243e-23
chr4-47224243-47225086	9.4073e-29	0.482426	0.174	0.026	1.8301e-23
chr7-118981087-118982032	9.40757e-29	0.484923	0.171	0.022	1.83016e-23
chr4-148906579-148907412	9.60945e-29	0.472845	0.191	0.034	1.86943e-23
chr1-125549942-125550821	9.76983e-29	0.475992	0.197	0.032	1.90063e-23
chr5-17293702-17294535	9.85451e-29	0.494068	0.125	0.012	1.91711e-23
chr1-82539740-82540661	1.01561e-28	0.510076	0.217	0.04	1.97578e-23
chr1-86150981-86151903	1.06152e-28	0.495968	0.158	0.017	2.0651e-23
chr3-85028874-85029822	1.09489e-28	0.465866	0.22	0.047	2.13001e-23
chr16-30513340-30514271	1.09921e-28	0.454218	0.368	0.106	2.13841e-23
chr5-31567764-31568738	1.13982e-28	0.503713	0.197	0.028	2.21742e-23
chr5-116041664-116042661	1.23038e-28	0.483335	0.132	0.013	2.3936e-23
chr1-89080796-89081789	1.28506e-28	0.488012	0.148	0.017	2.49997e-23
chr10-95800950-95801934	1.32144e-28	0.478831	0.184	0.027	2.57075e-23
chr11-117429125-117430475	1.34759e-28	0.476959	0.171	0.023	2.62162e-23
chr18-61536157-61537032	1.35168e-28	0.472245	0.312	0.085	2.62957e-23
chr14-65968118-65969041	1.37241e-28	0.415051	0.382	0.137	2.6699e-23
chr2-156420502-156421422	1.38766e-28	0.413332	0.293	0.09	2.69957e-23
chr15-90320450-90321367	1.40546e-28	0.450628	0.082	0.003	2.7342e-23
chr11-58307557-58308185	1.42283e-28	0.453971	0.28	0.078	2.76799e-23
chr10-112232635-112233552	1.47925e-28	0.494163	0.125	0.009	2.87775e-23
chr2-118782917-118783996	1.4987e-28	0.494075	0.145	0.015	2.91558e-23
chr3-129494487-129495338	1.51003e-28	0.484353	0.115	0.008	2.93762e-23
chr10-62413655-62413992	1.54119e-28	0.486955	0.141	0.012	2.99825e-23
chr7-132711573-132712702	1.54164e-28	0.487962	0.188	0.031	2.99913e-23
chr10-128032972-128033917	1.67138e-28	0.486821	0.155	0.02	3.25152e-23
chr1-133226690-133227593	1.67205e-28	0.453098	0.24	0.059	3.25282e-23
chr9-37089889-37090813	1.74632e-28	0.473783	0.214	0.041	3.39732e-23
chr12-69781916-69782784	1.79051e-28	0.366504	0.53	0.257	3.48327e-23
chr18-46092440-46093314	1.86223e-28	0.475426	0.089	0.004	3.62279e-23
chr15-54535157-54535835	1.92118e-28	0.476957	0.099	0.004	3.73749e-23
chr8-70406164-70407030	1.92404e-28	0.492277	0.204	0.036	3.74305e-23
chr3-122316902-122317665	1.94919e-28	0.489129	0.171	0.023	3.79198e-23
chr9-32347828-32348734	1.95443e-28	0.478452	0.214	0.039	3.80217e-23
chr1-172350215-172351149	2.03832e-28	0.45362	0.359	0.106	3.96537e-23
chr6-22416861-22417793	2.11007e-28	0.47662	0.22	0.039	4.10495e-23
chr5-137268184-137269162	2.13812e-28	0.503443	0.148	0.015	4.15952e-23
chr15-36824997-36825898	2.14844e-28	0.4517	0.234	0.053	4.17959e-23
chr18-35045160-35046155	2.20259e-28	0.422948	0.336	0.103	4.28494e-23
chr17-13743428-13744155	2.31011e-28	0.460282	0.22	0.048	4.49411e-23
chr6-125318666-125319519	2.3757e-28	0.471683	0.224	0.045	4.62171e-23
chr13-6225960-6226925	2.48972e-28	0.483671	0.141	0.015	4.84353e-23
chr13-34129300-34130101	2.57153e-28	0.472392	0.319	0.078	5.00268e-23
chr18-20748792-20749649	2.72142e-28	0.477485	0.184	0.027	5.29427e-23
chrX-98347651-98348493	2.73579e-28	0.497964	0.161	0.02	5.32224e-23
chr12-62233234-62234118	2.88792e-28	0.489662	0.115	0.008	5.61819e-23
chr3-141778977-141779912	2.95016e-28	0.461923	0.201	0.041	5.73928e-23
chr14-47319441-47320441	2.95732e-28	0.546616	0.174	0.02	5.75319e-23
chr11-100155468-100156363	3.15191e-28	0.457388	0.086	0.003	6.13175e-23
chr6-148412223-148413152	3.17196e-28	0.486516	0.132	0.012	6.17077e-23
chr11-16738874-16739847	3.21025e-28	0.462538	0.102	0.006	6.24526e-23
chr9-53400543-53401567	3.46075e-28	0.46991	0.293	0.072	6.73257e-23
chr11-116174635-116175642	3.46677e-28	0.369662	0.464	0.224	6.74428e-23
chr6-4982386-4983346	3.47112e-28	0.492482	0.135	0.014	6.75275e-23
chr9-15520065-15521034	3.47615e-28	0.471238	0.197	0.034	6.76253e-23
chr13-54357203-54358116	3.49331e-28	0.515336	0.171	0.023	6.79592e-23
chr1-180385009-180385867	3.62327e-28	0.468873	0.247	0.055	7.04875e-23
chr9-60547912-60548838	3.67432e-28	0.463225	0.161	0.024	7.14805e-23
chr16-91052985-91053925	3.74979e-28	0.462828	0.148	0.021	7.29489e-23
chr5-89844055-89844933	3.7604e-28	0.484514	0.148	0.017	7.31552e-23
chr16-5136227-5137162	3.76103e-28	0.445832	0.276	0.074	7.31675e-23
chr7-55990678-55991816	3.77081e-28	0.476612	0.125	0.01	7.33578e-23
chr12-16727187-16728075	3.84954e-28	0.472445	0.224	0.042	7.48894e-23
chr11-4422802-4423680	3.87042e-28	0.492096	0.118	0.008	7.52955e-23
chr3-127868618-127869469	3.90142e-28	0.481188	0.128	0.013	7.58987e-23
chr1-60393281-60394249	3.91804e-28	0.487723	0.135	0.014	7.6222e-23
chr4-106281388-106282386	3.9203e-28	0.459219	0.296	0.073	7.62658e-23
chr3-24667968-24668817	3.92755e-28	0.48219	0.158	0.022	7.64069e-23
chr1-171369846-171370822	3.98398e-28	0.482867	0.194	0.032	7.75048e-23
chr14-101733327-101734340	4.02941e-28	0.482098	0.26	0.06	7.83886e-23
chr3-132807997-132808913	4.04984e-28	0.47911	0.118	0.011	7.87861e-23
chr19-37368442-37369424	4.05149e-28	0.470785	0.105	0.006	7.8818e-23
chr15-101267639-101268379	4.23821e-28	0.510261	0.26	0.048	8.24505e-23
chr13-63272318-63273389	4.24252e-28	0.426536	0.391	0.14	8.25343e-23
chr7-28931081-28932021	4.44431e-28	0.388518	0.49	0.219	8.64601e-23
chr6-29468866-29469541	4.54356e-28	0.455543	0.247	0.057	8.83908e-23
chr5-52748464-52749365	4.6043e-28	0.453264	0.22	0.046	8.95726e-23
chr11-56376335-56377283	4.67997e-28	0.482818	0.102	0.005	9.10445e-23
chr13-83737535-83738482	4.68995e-28	0.467232	0.181	0.032	9.12388e-23
chr17-5125220-5126270	4.94227e-28	0.410196	0.391	0.145	9.61475e-23
chr10-60053821-60054743	5.0204e-28	0.474234	0.118	0.009	9.76674e-23
chr7-82785229-82785968	5.04151e-28	0.476979	0.145	0.017	9.80781e-23
chr12-8961329-8962277	5.06922e-28	0.490801	0.174	0.025	9.8617e-23
chr2-113828673-113829585	5.25514e-28	0.452891	0.286	0.079	1.02234e-22
chr19-27395506-27396418	5.3627e-28	0.402019	0.306	0.098	1.04327e-22
chr5-135345866-135346809	5.57654e-28	0.479878	0.151	0.019	1.08487e-22
chr1-153095976-153097609	5.58392e-28	0.485725	0.148	0.016	1.0863e-22
chr10-81563951-81564808	5.62131e-28	0.452899	0.289	0.075	1.09358e-22
chr8-84722746-84723803	5.79561e-28	0.464461	0.263	0.06	1.12748e-22
chr16-77469143-77470185	5.82378e-28	0.472657	0.161	0.023	1.13296e-22
chr2-180236706-180237547	5.85529e-28	0.455925	0.24	0.053	1.13909e-22
chr13-113292794-113293724	6.09508e-28	0.46357	0.181	0.032	1.18574e-22
chr1-170417923-170418858	6.25721e-28	0.503022	0.164	0.021	1.21728e-22
chr8-21783214-21784122	6.29941e-28	0.44543	0.247	0.057	1.22549e-22
chr6-17492391-17493302	6.56336e-28	0.460367	0.171	0.029	1.27684e-22
chr4-138958690-138959563	6.58265e-28	0.441721	0.286	0.085	1.28059e-22
chr7-132780322-132781242	6.60139e-28	0.443948	0.299	0.079	1.28424e-22
chr11-90268782-90269734	6.68936e-28	0.444482	0.312	0.089	1.30135e-22
chr17-12749691-12750677	6.74263e-28	0.46709	0.211	0.04	1.31172e-22
chr1-131112318-131113300	6.75316e-28	0.45825	0.28	0.077	1.31377e-22
chr5-66150692-66151537	6.77951e-28	0.404121	0.418	0.166	1.31889e-22
chr19-54044460-54045426	7.01697e-28	0.471888	0.184	0.032	1.36509e-22
chr16-58499131-58500095	7.11184e-28	0.492426	0.181	0.028	1.38354e-22
chr8-124316312-124317248	7.26883e-28	0.471726	0.178	0.029	1.41409e-22
chr6-88123606-88124477	7.619e-28	0.484936	0.178	0.025	1.48221e-22
chr13-108501540-108502649	7.61973e-28	0.477701	0.135	0.013	1.48235e-22
chr3-89872116-89873090	7.65863e-28	0.514366	0.178	0.021	1.48992e-22
chr10-110841418-110842274	7.85774e-28	0.47204	0.138	0.015	1.52865e-22
chr1-187511109-187512008	8.23359e-28	0.483468	0.132	0.01	1.60177e-22
chr10-34483228-34483980	8.62259e-28	0.444736	0.322	0.099	1.67745e-22
chr2-70066313-70067263	8.66665e-28	0.415395	0.382	0.133	1.68602e-22
chr11-87689146-87690054	8.72803e-28	0.453826	0.204	0.041	1.69796e-22
chr11-97739881-97740838	9.28367e-28	0.503789	0.217	0.036	1.80605e-22
chr12-73546106-73546909	9.39981e-28	0.451324	0.24	0.058	1.82865e-22
chr10-20724610-20725575	9.43595e-28	0.45162	0.319	0.097	1.83568e-22
chr5-67654188-67655107	9.62415e-28	0.464612	0.086	0.003	1.87229e-22
chr8-11541768-11542686	9.81627e-28	0.461785	0.168	0.026	1.90967e-22
chr10-127924565-127925492	9.89485e-28	0.469569	0.132	0.014	1.92495e-22
chr6-56363062-56364065	1.01511e-27	0.48563	0.125	0.009	1.97481e-22
chr13-30108878-30109915	1.0312e-27	0.455663	0.099	0.005	2.00611e-22
chr10-3291788-3292569	1.06211e-27	0.45856	0.082	0.002	2.06625e-22
chr11-85800065-85800956	1.07053e-27	0.453011	0.201	0.043	2.08262e-22
chr3-122462292-122463196	1.08418e-27	0.481201	0.22	0.047	2.10917e-22
chr6-125367714-125368624	1.08887e-27	0.466479	0.263	0.06	2.11829e-22
chr18-14915586-14916535	1.13153e-27	0.496099	0.158	0.018	2.20128e-22
chr12-85360944-85361837	1.13873e-27	0.460438	0.102	0.006	2.21529e-22
chr18-26018212-26019157	1.1449e-27	0.475801	0.197	0.035	2.2273e-22
chr5-124509514-124510434	1.16324e-27	0.407652	0.316	0.103	2.26298e-22
chr12-76547553-76548453	1.17305e-27	0.4766	0.191	0.033	2.28207e-22
chr2-104717133-104718224	1.18188e-27	0.456898	0.174	0.03	2.29925e-22
chr12-80273051-80273993	1.22918e-27	0.480635	0.201	0.039	2.39126e-22
chr11-107001480-107002415	1.24182e-27	0.460521	0.286	0.082	2.41584e-22
chr2-156447162-156448090	1.26715e-27	0.460688	0.289	0.078	2.46513e-22
chr6-108255651-108256571	1.29338e-27	0.404158	0.332	0.112	2.51615e-22
chr2-148186348-148187294	1.29379e-27	0.487608	0.109	0.006	2.51695e-22
chr5-34190698-34191591	1.32048e-27	0.456482	0.237	0.058	2.56888e-22
chr10-9650045-9650956	1.32386e-27	0.479201	0.151	0.02	2.57545e-22
chr13-63901270-63902331	1.37079e-27	0.495697	0.155	0.019	2.66675e-22
chr16-32708749-32709688	1.50097e-27	0.468689	0.184	0.027	2.92001e-22
chr4-123209548-123210515	1.54469e-27	0.487904	0.145	0.017	3.00505e-22
chr1-138083400-138084341	1.59943e-27	0.480453	0.184	0.028	3.11154e-22
chr14-32105373-32106297	1.63011e-27	0.452843	0.22	0.045	3.17123e-22
chr5-38499422-38500156	1.64492e-27	0.466237	0.194	0.035	3.20004e-22
chr14-45690515-45691481	1.67612e-27	0.443765	0.227	0.051	3.26074e-22
chr17-42927902-42928839	1.70986e-27	0.459983	0.164	0.027	3.32638e-22
chr2-106746784-106747881	1.74087e-27	0.454174	0.184	0.032	3.3867e-22
chr5-19246105-19247136	1.77471e-27	0.486654	0.132	0.012	3.45253e-22
chr4-33289739-33290574	1.78357e-27	0.483322	0.197	0.032	3.46978e-22
chr16-10988018-10988715	1.81002e-27	0.466707	0.112	0.008	3.52122e-22
chr11-105210009-105211018	1.84765e-27	0.469532	0.168	0.026	3.59444e-22
chr12-8555090-8556086	1.84954e-27	0.46135	0.138	0.017	3.59811e-22
chr15-11363744-11364686	1.90941e-27	0.472157	0.135	0.013	3.71458e-22
chr2-179928872-179929890	1.91873e-27	0.484375	0.276	0.063	3.73271e-22
chr5-103364962-103365967	1.93413e-27	0.366829	0.47	0.211	3.76267e-22
chr8-112936045-112936954	1.96816e-27	0.471397	0.25	0.059	3.82888e-22
chr11-98918034-98918946	1.96884e-27	0.460083	0.266	0.072	3.83019e-22
chr4-99158293-99159169	1.98023e-27	0.464719	0.125	0.011	3.85237e-22
chr14-60592550-60593369	1.99621e-27	0.520491	0.227	0.038	3.88345e-22
chr5-139422880-139423830	2.09297e-27	0.47244	0.128	0.012	4.07168e-22
chr6-72562631-72563574	2.10819e-27	0.454474	0.28	0.062	4.10129e-22
chr1-132292342-132293286	2.11604e-27	0.464608	0.227	0.043	4.11657e-22
chr13-112152696-112153627	2.1309e-27	0.448091	0.27	0.072	4.14548e-22
chr11-86852567-86853467	2.23316e-27	0.478875	0.145	0.016	4.34441e-22
chr2-31972258-31973165	2.31725e-27	0.39725	0.428	0.174	4.508e-22
chr10-43760060-43760985	2.33238e-27	0.445831	0.25	0.057	4.53744e-22
chr7-79612628-79613440	2.33858e-27	0.45087	0.197	0.034	4.54949e-22
chr19-10818269-10819205	2.34762e-27	0.481048	0.164	0.023	4.56709e-22
chr4-123093067-123093994	2.3715e-27	0.472446	0.125	0.01	4.61353e-22
chr1-118331743-118332702	2.40508e-27	0.4601	0.161	0.024	4.67888e-22
chr8-15004558-15005418	2.40773e-27	0.465539	0.214	0.043	4.68402e-22
chr11-95025571-95026595	2.48011e-27	0.427819	0.276	0.078	4.82483e-22
chr11-115630869-115631987	2.49065e-27	0.454123	0.266	0.068	4.84534e-22
chr4-46639580-46640463	2.55947e-27	0.474702	0.158	0.019	4.97923e-22
chr19-53447632-53448592	2.57558e-27	0.436602	0.303	0.091	5.01056e-22
chr13-38144856-38145694	2.58666e-27	0.470163	0.188	0.029	5.03212e-22
chr19-10690039-10691003	2.59546e-27	0.404361	0.355	0.125	5.04923e-22
chr5-98791001-98791956	2.62676e-27	0.467182	0.155	0.023	5.11013e-22
chr14-47911441-47912492	2.63578e-27	0.355931	0.516	0.228	5.12767e-22
chr9-54566721-54567647	2.64097e-27	0.472309	0.141	0.016	5.13777e-22
chr16-92872338-92873287	2.67481e-27	0.47385	0.118	0.01	5.20361e-22
chr9-53330377-53331286	2.77036e-27	0.466068	0.118	0.01	5.38949e-22
chr13-42617589-42618526	2.83625e-27	0.460329	0.168	0.025	5.51767e-22
chr11-8558066-8558982	2.87281e-27	0.421066	0.345	0.115	5.58879e-22
chr7-127712268-127713069	2.87285e-27	0.427615	0.332	0.111	5.58887e-22
chr17-27056836-27057756	2.97521e-27	0.472958	0.303	0.079	5.788e-22
chr11-120754258-120755250	3.10397e-27	0.457746	0.181	0.031	6.03849e-22
chr11-60526212-60527136	3.18045e-27	0.415097	0.372	0.13	6.18728e-22
chr1-89190945-89191950	3.21808e-27	0.44708	0.336	0.095	6.26049e-22
chr8-14048110-14049156	3.35114e-27	0.446969	0.138	0.018	6.51934e-22
chr7-143007899-143009485	3.50705e-27	0.426452	0.388	0.14	6.82266e-22
chr10-78105367-78106280	3.64776e-27	0.427298	0.293	0.095	7.09638e-22
chr13-67278094-67279029	3.65467e-27	0.488679	0.224	0.046	7.10983e-22
chr8-122536739-122537663	3.70054e-27	0.459361	0.224	0.046	7.19907e-22
chr16-97679263-97680008	3.70969e-27	0.447996	0.092	0.004	7.21687e-22
chr8-95145862-95146716	3.71015e-27	0.416292	0.26	0.071	7.21776e-22
chr18-35087195-35088186	3.72245e-27	0.472434	0.263	0.06	7.24169e-22
chr6-125473260-125474098	3.86567e-27	0.484221	0.105	0.006	7.52032e-22
chr2-148690725-148691638	3.94832e-27	0.457259	0.194	0.037	7.68111e-22
chr8-78791483-78792360	4.14961e-27	0.471529	0.115	0.009	8.0727e-22
chr14-24179210-24180120	4.22402e-27	0.467043	0.171	0.027	8.21745e-22
chr7-16415206-16416142	4.22757e-27	0.415689	0.336	0.116	8.22435e-22
chr7-34454664-34455585	4.2548e-27	0.46756	0.148	0.017	8.27733e-22
chr7-129829554-129830462	4.35452e-27	0.431598	0.079	0.002	8.47133e-22
chr9-21337429-21338320	4.47394e-27	0.461142	0.227	0.048	8.70366e-22
chr11-62654820-62655767	4.49856e-27	0.467117	0.115	0.009	8.75153e-22
chr1-82766419-82767322	4.55945e-27	0.435269	0.082	0.003	8.87e-22
chr17-8905253-8906185	4.59737e-27	0.47031	0.105	0.006	8.94377e-22
chr1-82428860-82429800	4.65938e-27	0.424362	0.227	0.059	9.0644e-22
chr14-45769113-45770010	4.80047e-27	0.477184	0.115	0.009	9.33887e-22
chr12-79535272-79536189	4.98783e-27	0.451995	0.201	0.042	9.70338e-22
chr10-68125641-68126618	5.15859e-27	0.510937	0.181	0.024	1.00356e-21
chr1-131967029-131967917	5.31503e-27	0.413824	0.26	0.077	1.03399e-21
chr14-48005824-48006307	5.31515e-27	0.447321	0.247	0.055	1.03402e-21
chr9-53404822-53405747	5.34007e-27	0.459159	0.266	0.065	1.03886e-21
chr6-86879198-86880070	5.49988e-27	0.470842	0.164	0.028	1.06995e-21
chr6-8374016-8374879	5.63463e-27	0.448405	0.086	0.004	1.09617e-21
chr2-118164977-118165833	5.65364e-27	0.486167	0.132	0.011	1.09987e-21
chr6-24955824-24956756	5.69552e-27	0.376758	0.444	0.206	1.10801e-21
chr7-46960730-46961612	5.75725e-27	0.45341	0.164	0.026	1.12002e-21
chr3-30004633-30005593	5.79497e-27	0.433457	0.25	0.063	1.12736e-21
chr17-45246814-45247751	5.88892e-27	0.475792	0.125	0.011	1.14564e-21
chr2-63828446-63829332	5.97485e-27	0.459148	0.082	0.003	1.16235e-21
chr12-25219184-25219883	6.02234e-27	0.44327	0.184	0.038	1.17159e-21
chr12-73597974-73598884	6.03695e-27	0.514055	0.191	0.024	1.17443e-21
chr4-104366849-104367825	6.26355e-27	0.424908	0.224	0.06	1.21852e-21
chr4-97380851-97381779	6.39253e-27	0.486725	0.174	0.023	1.24361e-21
chr1-10253676-10254597	6.41569e-27	0.468829	0.155	0.02	1.24811e-21
chr4-137164265-137165324	6.54817e-27	0.45066	0.23	0.051	1.27389e-21
chr13-97910754-97911679	6.81007e-27	0.454716	0.184	0.032	1.32484e-21
chr2-127608835-127609651	6.82809e-27	0.47097	0.174	0.028	1.32834e-21
chr2-11433028-11433978	6.95402e-27	0.462473	0.174	0.029	1.35284e-21
chr4-41097784-41098695	7.01534e-27	0.393119	0.286	0.097	1.36477e-21
chr19-44295452-44296411	7.16721e-27	0.444187	0.309	0.084	1.39432e-21
chr10-62339908-62340834	7.35404e-27	0.421135	0.484	0.184	1.43066e-21
chr12-110808404-110809163	7.3784e-27	0.464077	0.105	0.008	1.4354e-21
chr1-168708016-168708843	7.46901e-27	0.420207	0.266	0.075	1.45303e-21
chr9-96383695-96384618	7.6773e-27	0.462139	0.158	0.022	1.49355e-21
chr4-63222337-63223011	7.70403e-27	0.421639	0.25	0.071	1.49875e-21
chr2-135766377-135767291	7.70782e-27	0.481758	0.138	0.014	1.49949e-21
chr4-89360065-89361032	7.95086e-27	0.457386	0.174	0.029	1.54677e-21
chr1-155843248-155844948	8.15723e-27	0.462947	0.151	0.02	1.58691e-21
chr8-33992651-33993553	8.19114e-27	0.437193	0.234	0.059	1.59351e-21
chr3-30697653-30698586	8.27654e-27	0.456056	0.122	0.011	1.61013e-21
chr5-141463524-141464401	8.37941e-27	0.452375	0.082	0.003	1.63014e-21
chr18-55049796-55050805	8.50489e-27	0.483715	0.105	0.007	1.65455e-21
chr4-150292343-150293370	8.57953e-27	0.478151	0.135	0.014	1.66907e-21
chr7-101307962-101308911	8.8983e-27	0.44873	0.207	0.043	1.73108e-21
chr15-76900513-76901279	8.90769e-27	0.453708	0.257	0.064	1.73291e-21
chr1-161688753-161689640	8.92357e-27	0.467529	0.118	0.009	1.736e-21
chr15-97789639-97790625	9.0759e-27	0.44388	0.345	0.113	1.76563e-21
chr8-3252568-3253417	9.08116e-27	0.439344	0.211	0.049	1.76666e-21
chr4-107243448-107244393	9.10814e-27	0.460913	0.132	0.015	1.77191e-21
chr13-113795034-113795713	9.18295e-27	0.479059	0.211	0.037	1.78646e-21
chr5-23249742-23250679	9.18624e-27	0.473749	0.148	0.021	1.7871e-21
chr8-70645471-70646418	9.29712e-27	0.422763	0.326	0.108	1.80867e-21
chr7-113594171-113595095	9.48245e-27	0.43539	0.204	0.046	1.84473e-21
chr13-27996247-27997135	9.5455e-27	0.465817	0.161	0.026	1.85699e-21
chr5-146861382-146862311	9.59543e-27	0.486276	0.135	0.011	1.8667e-21
chr14-47638236-47639070	9.60441e-27	0.4338	0.089	0.004	1.86845e-21
chr8-94770697-94771412	9.74821e-27	0.454627	0.204	0.039	1.89643e-21
chr9-116167188-116168074	9.80089e-27	0.469231	0.118	0.01	1.90668e-21
chr17-27069563-27070474	9.87239e-27	0.453579	0.089	0.004	1.92058e-21
chr6-125423862-125424781	9.87683e-27	0.469305	0.217	0.046	1.92145e-21
chr17-21473132-21474089	1.00215e-26	0.444165	0.293	0.079	1.94959e-21
chr2-117802495-117803426	1.02348e-26	0.473999	0.151	0.019	1.99109e-21
chr16-44716355-44717287	1.03048e-26	0.464552	0.273	0.07	2.0047e-21
chr10-62193931-62194851	1.09212e-26	0.468508	0.164	0.024	2.12462e-21
chr5-129971383-129972370	1.10761e-26	0.463722	0.138	0.016	2.15476e-21
chr10-81571416-81572206	1.14716e-26	0.422314	0.438	0.174	2.2317e-21
chr4-148632005-148632949	1.17678e-26	0.460068	0.181	0.031	2.28931e-21
chr4-11364352-11365350	1.19816e-26	0.461311	0.171	0.024	2.33091e-21
chr4-136802209-136803136	1.23547e-26	0.458022	0.191	0.03	2.40349e-21
chr12-71112752-71113683	1.27163e-26	0.469242	0.24	0.053	2.47384e-21
chr5-92198039-92198949	1.29022e-26	0.456763	0.155	0.022	2.51e-21
chr7-132571240-132572164	1.34512e-26	0.390523	0.359	0.132	2.61682e-21
chr4-57156412-57157245	1.42933e-26	0.442473	0.22	0.045	2.78063e-21
chr13-95222703-95223666	1.48799e-26	0.502912	0.164	0.019	2.89475e-21
chr4-105778402-105779441	1.53463e-26	0.466442	0.135	0.015	2.98549e-21
chr7-130259971-130261203	1.56951e-26	0.482477	0.141	0.015	3.05335e-21
chr16-46007793-46008786	1.61219e-26	0.438496	0.164	0.029	3.13637e-21
chr9-107254410-107255405	1.61966e-26	0.445996	0.214	0.042	3.15091e-21
chr16-33833498-33834392	1.62757e-26	0.42953	0.247	0.067	3.16628e-21
chr7-102515972-102516870	1.65749e-26	0.461316	0.125	0.012	3.2245e-21
chr2-27022021-27022900	1.65965e-26	0.451758	0.194	0.04	3.2287e-21
chr7-82751871-82752841	1.67995e-26	0.463201	0.151	0.019	3.26819e-21
chr18-60493144-60494088	1.68011e-26	0.483989	0.135	0.014	3.26851e-21
chr9-70260052-70261029	1.71605e-26	0.484271	0.174	0.027	3.33842e-21
chr2-103632080-103633638	1.74922e-26	0.463446	0.148	0.02	3.40294e-21
chr12-73441023-73441923	1.77519e-26	0.442773	0.22	0.046	3.45347e-21
chr7-98324054-98324775	1.80731e-26	0.479741	0.105	0.007	3.51596e-21
chr4-63219572-63220436	1.83982e-26	0.441763	0.194	0.042	3.5792e-21
chr2-151962227-151963162	1.8402e-26	0.475624	0.25	0.055	3.57994e-21
chr19-43912790-43913751	1.86389e-26	0.44962	0.194	0.035	3.62603e-21
chr2-92427595-92428536	1.96923e-26	0.424027	0.352	0.114	3.83096e-21
chr3-107985980-107986929	1.98349e-26	0.49292	0.204	0.034	3.85871e-21
chr4-47064535-47065474	2.016e-26	0.453001	0.132	0.014	3.92194e-21
chr4-133378139-133378986	2.08424e-26	0.455655	0.161	0.024	4.0547e-21
chr10-59285296-59286209	2.11896e-26	0.399702	0.345	0.121	4.12225e-21
chr6-48872444-48873328	2.2004e-26	0.439228	0.161	0.026	4.28069e-21
chr14-60597331-60598257	2.21173e-26	0.455963	0.224	0.046	4.30273e-21
[truncated: 4,881 more rows]

## Sheet: CNT
	p_val	avg_log2FC	pct.1	pct.2	p_val_adj
chr8-105526839-105527759	6.09779e-214	0.921794	0.523	0.061	1.18627e-208
chr7-121873978-121875187	5.24515e-207	0.964576	0.441	0.031	1.0204e-201
chr17-25945405-25946319	4.9363e-201	0.904265	0.523	0.059	9.60313e-196
chr5-137129043-137130021	1.12852e-200	0.932544	0.477	0.041	2.19543e-195
chr7-47605681-47606560	1.05137e-197	0.947813	0.465	0.041	2.04534e-192
chr15-99498531-99499468	2.88709e-190	0.928946	0.533	0.057	5.61657e-185
chr2-28209839-28210723	3.53567e-188	0.944544	0.396	0.023	6.87832e-183
chr15-99578346-99579434	3.83556e-186	0.968057	0.431	0.027	7.46173e-181
chr14-76265518-76266444	1.13521e-177	0.85662	0.469	0.048	2.20845e-172
chr1-178668598-178669531	2.73791e-175	0.924752	0.347	0.017	5.32635e-170
chr7-79631662-79632590	7.61982e-175	0.836704	0.455	0.052	1.48237e-169
chr3-132744281-132745194	1.31267e-174	0.91834	0.368	0.022	2.55369e-169
chr11-59960737-59961739	5.36697e-173	0.863767	0.431	0.039	1.0441e-167
chr6-88200981-88201928	7.24367e-172	0.875541	0.396	0.035	1.40919e-166
chr4-40356810-40357751	4.46584e-164	0.873832	0.339	0.021	8.68788e-159
chr7-121935758-121936716	2.23985e-159	0.846593	0.503	0.06	4.35743e-154
chr6-85253781-85254769	1.65411e-158	0.655204	0.672	0.2	3.21793e-153
chr6-41681430-41682264	3.62936e-158	0.866892	0.332	0.021	7.06059e-153
chr6-113991280-113992211	2.0886e-153	0.832333	0.351	0.028	4.06318e-148
chr3-132723819-132724786	8.10175e-152	0.843389	0.356	0.025	1.57612e-146
chr10-21405641-21406847	1.52448e-150	0.827704	0.389	0.034	2.96575e-145
chr7-121782144-121783082	5.436e-150	0.83626	0.295	0.015	1.05753e-144
chr2-173850732-173851660	1.13366e-149	0.820214	0.339	0.026	2.20544e-144
chr2-27993160-27994087	3.90475e-148	0.841865	0.332	0.022	7.59634e-143
chr14-32105373-32106297	5.95755e-146	0.790668	0.361	0.037	1.15899e-140
chr16-5495911-5496840	6.3721e-146	0.80202	0.469	0.064	1.23963e-140
chr14-47994898-47995814	5.75637e-143	0.826017	0.323	0.022	1.11985e-137
chr5-122760660-122761562	7.46244e-142	0.806679	0.345	0.029	1.45175e-136
chr8-126610511-126611425	8.32863e-139	0.799145	0.33	0.03	1.62026e-133
chr9-101369141-101370076	3.27787e-134	0.798333	0.295	0.019	6.3768e-129
chr6-88233738-88234706	9.51396e-134	0.800332	0.34	0.029	1.85085e-128
chr10-129821996-129822914	7.53561e-131	0.780372	0.349	0.032	1.46599e-125
chr9-53408796-53409706	9.94073e-131	0.768848	0.431	0.056	1.93388e-125
chr7-89415778-89416681	4.66187e-130	0.769312	0.382	0.045	9.06925e-125
chr17-45601575-45602498	4.63427e-129	0.755622	0.439	0.066	9.01556e-124
chr14-47942369-47943350	1.00262e-128	0.782945	0.335	0.029	1.95051e-123
chr1-133161616-133162562	8.16785e-128	0.736958	0.365	0.041	1.58898e-122
chr4-105924533-105925464	1.54074e-127	0.777916	0.274	0.018	2.99738e-122
chr3-85174781-85175667	9.16037e-127	0.760001	0.312	0.026	1.78207e-121
chr5-27485868-27486828	1.66835e-126	0.77266	0.24	0.012	3.24562e-121
chr4-154505001-154505893	6.83658e-125	0.748635	0.347	0.035	1.33e-119
chr6-135332531-135333474	1.48999e-124	0.736617	0.373	0.046	2.89863e-119
chr2-172913813-172914872	2.16301e-124	0.740611	0.436	0.067	4.20794e-119
chr7-56419224-56420170	1.35866e-123	0.777199	0.276	0.019	2.64315e-118
chr15-97814602-97815450	1.63029e-123	0.770851	0.335	0.033	3.17158e-118
chr7-121737084-121738001	5.77049e-123	0.778375	0.22	0.008	1.1226e-117
chr8-90011406-90012475	8.51464e-122	0.687974	0.477	0.082	1.65645e-116
chr4-129234145-129235059	1.01961e-121	0.695439	0.491	0.097	1.98356e-116
chr5-134941433-134942358	1.37661e-121	0.72914	0.335	0.041	2.67806e-116
chr14-58175479-58176440	3.50005e-121	0.732087	0.42	0.057	6.80904e-116
chr11-5803376-5804224	3.81295e-121	0.739076	0.307	0.03	7.41775e-116
chr6-88215780-88216757	7.38143e-121	0.763972	0.253	0.015	1.43599e-115
chr2-165189332-165190243	1.25104e-120	0.672776	0.401	0.067	2.43378e-115
chr6-129509897-129510873	1.8883e-120	0.672688	0.491	0.101	3.67351e-115
chr4-116157597-116158549	3.83947e-119	0.714796	0.47	0.084	7.46935e-114
chr7-79646928-79647844	5.75012e-119	0.742705	0.285	0.023	1.11863e-113
chr5-38499422-38500156	6.89652e-119	0.735517	0.299	0.028	1.34166e-113
chr17-28096858-28097805	1.02867e-118	0.723937	0.302	0.028	2.00119e-113
chr4-59387263-59388370	1.09512e-118	0.65325	0.497	0.112	2.13045e-113
chr2-168113036-168113963	1.94536e-118	0.701862	0.394	0.06	3.78452e-113
chr7-121962405-121963325	1.12205e-117	0.74202	0.257	0.017	2.18284e-112
chr8-105518371-105519412	2.65249e-117	0.679582	0.46	0.098	5.16019e-112
chr12-73742877-73743756	2.81201e-117	0.758076	0.252	0.015	5.47051e-112
chr10-62412705-62413565	1.19981e-116	0.683554	0.45	0.081	2.33412e-111
chr17-45579310-45580240	1.62799e-116	0.697755	0.415	0.066	3.16711e-111
chr5-129761716-129762672	3.33472e-116	0.73826	0.262	0.021	6.48739e-111
chr18-35093761-35094714	1.52668e-114	0.730904	0.373	0.052	2.97002e-109
chr15-99497553-99498244	1.1073e-113	0.677709	0.41	0.066	2.15414e-108
chr14-56333361-56334327	1.29382e-113	0.733378	0.302	0.028	2.51701e-108
chr19-38372206-38373123	1.30442e-113	0.682456	0.422	0.076	2.53763e-108
chr9-61894762-61895691	1.65108e-113	0.69094	0.431	0.069	3.21203e-108
chr15-100478655-100479578	5.37115e-112	0.690854	0.345	0.049	1.04491e-106
chr17-28101287-28102219	1.90809e-111	0.729127	0.231	0.014	3.71202e-106
chr8-61132319-61133297	3.17229e-111	0.724476	0.285	0.024	6.17141e-106
chr7-121933199-121934126	8.95202e-111	0.73492	0.259	0.02	1.74154e-105
chr16-5524106-5525054	1.10453e-110	0.700356	0.323	0.039	2.14877e-105
chr1-187531227-187532126	1.26794e-110	0.702483	0.319	0.038	2.46666e-105
chr7-121733892-121734823	2.03513e-110	0.645237	0.432	0.088	3.95917e-105
chr10-95567288-95568212	2.40152e-110	0.682829	0.332	0.048	4.67194e-105
chr14-25844142-25845069	2.5662e-110	0.688096	0.34	0.046	4.99231e-105
chr3-132736696-132737638	3.34698e-110	0.722667	0.253	0.02	6.51125e-105
chr13-41329174-41330100	4.95675e-110	0.699654	0.306	0.036	9.64292e-105
chr16-97593734-97594739	1.28656e-109	0.603658	0.512	0.137	2.50289e-104
chr10-44110445-44111397	1.46757e-109	0.719771	0.241	0.017	2.85502e-104
chr10-59275824-59276717	1.11534e-108	0.668937	0.342	0.047	2.16978e-103
chr13-42681053-42681967	1.64568e-108	0.705785	0.271	0.023	3.20151e-103
chr16-92105327-92106272	2.19462e-108	0.651436	0.363	0.061	4.26944e-103
chr5-139429631-139430524	2.27309e-108	0.686432	0.321	0.036	4.42209e-103
chr7-121931041-121931959	2.39854e-108	0.734529	0.358	0.041	4.66615e-103
chr10-93063357-93064239	2.7649e-108	0.690078	0.302	0.037	5.37887e-103
chr2-103144177-103145103	3.40259e-108	0.634243	0.5	0.109	6.61942e-103
chr16-31459740-31460686	1.00243e-107	0.629236	0.391	0.075	1.95013e-102
chr11-116347243-116348177	1.94301e-107	0.71423	0.253	0.018	3.77994e-102
chr11-42944328-42945242	2.8597e-107	0.673392	0.354	0.056	5.56329e-102
chr13-40737903-40738848	1.18655e-106	0.672773	0.394	0.065	2.30833e-101
chr13-43158020-43158956	1.43755e-106	0.67756	0.342	0.043	2.79663e-101
chr3-88256174-88257147	2.14492e-106	0.6919	0.266	0.025	4.17275e-101
chr7-121768801-121769698	2.1876e-106	0.722306	0.219	0.011	4.25577e-101
chr8-114882224-114882931	5.6092e-106	0.666927	0.359	0.053	1.09122e-100
chr4-11691589-11692485	1.16711e-105	0.640724	0.391	0.071	2.27051e-100
chr5-136879857-136880789	1.18802e-105	0.63334	0.34	0.059	2.31119e-100
chr1-59394782-59395556	1.67399e-105	0.683628	0.227	0.015	3.2566e-100
chr7-121955641-121956585	3.99081e-105	0.7072	0.24	0.017	7.76376e-100
chr6-129512093-129513003	1.56987e-104	0.641805	0.375	0.066	3.05404e-99
chr10-122931013-122931953	3.3549e-103	0.67509	0.306	0.04	6.52665e-98
chr6-134802410-134803460	1.02891e-102	0.675167	0.413	0.069	2.00165e-97
chr1-59477165-59478033	1.23823e-102	0.683673	0.267	0.028	2.40887e-97
chr7-132693379-132694252	2.27427e-102	0.665648	0.345	0.052	4.42439e-97
chr15-78844698-78846341	2.68455e-102	0.616076	0.514	0.117	5.22256e-97
chr12-8571750-8572638	3.36993e-102	0.664542	0.293	0.038	6.5559e-97
chr7-43934447-43935332	6.03266e-102	0.652429	0.351	0.054	1.1736e-96
chr7-143104997-143105891	7.18119e-102	0.668556	0.304	0.035	1.39704e-96
chr17-68999210-69000099	1.58158e-101	0.673316	0.293	0.03	3.07681e-96
chr11-76593259-76594293	1.63261e-101	0.715156	0.203	0.01	3.1761e-96
chr1-75337772-75338702	2.63897e-101	0.696657	0.252	0.022	5.13388e-96
chr7-143956385-143957341	3.3774e-101	0.626865	0.477	0.099	6.57043e-96
chr2-127625345-127626308	5.65184e-101	0.665822	0.411	0.07	1.09951e-95
chr17-71140816-71141735	1.46881e-100	0.679392	0.29	0.032	2.85745e-95
chr9-32376555-32377536	2.4032e-100	0.661283	0.42	0.077	4.67521e-95
chr11-82818115-82819079	2.58198e-100	0.636759	0.444	0.092	5.02301e-95
chr10-95799391-95800287	4.04872e-100	0.68448	0.264	0.024	7.87642e-95
chr16-5473200-5474176	1.37222e-99	0.63571	0.403	0.081	2.66953e-94
chr9-107254410-107255405	6.3214e-99	0.654588	0.288	0.037	1.22977e-93
chr7-129663657-129664599	7.2235e-99	0.682421	0.24	0.018	1.40527e-93
chr1-89019608-89020557	8.1336e-99	0.646995	0.352	0.048	1.58232e-93
chr1-90449329-90450278	1.19955e-98	0.703524	0.234	0.016	2.33361e-93
chr10-111694340-111695360	1.9595e-98	0.655655	0.304	0.038	3.81204e-93
chr18-65505206-65506114	5.19477e-98	0.717188	0.264	0.024	1.0106e-92
chr13-9390164-9391038	7.9534e-98	0.685307	0.253	0.024	1.54726e-92
chr4-65188682-65189672	1.41047e-97	0.660201	0.356	0.058	2.74394e-92
chr13-43146216-43147139	1.6068e-97	0.643113	0.401	0.078	3.12588e-92
chr8-124196124-124196956	1.82103e-97	0.687185	0.229	0.016	3.54266e-92
chr2-119148663-119149657	3.64803e-97	0.687429	0.184	0.008	7.09691e-92
chr14-99010290-99011193	3.69485e-97	0.695716	0.257	0.021	7.18799e-92
chr15-101411893-101412844	4.61272e-97	0.640002	0.438	0.084	8.97363e-92
chr5-150883349-150884283	4.7866e-97	0.650671	0.316	0.044	9.3119e-92
chr2-113567980-113568880	7.7015e-97	0.665213	0.264	0.027	1.49826e-91
chr4-41063154-41064773	8.00203e-97	0.650242	0.299	0.041	1.55672e-91
chr8-77078968-77079923	2.05525e-96	0.678425	0.248	0.024	3.9983e-91
chr7-79617029-79618065	3.3656e-96	0.655985	0.262	0.028	6.54747e-91
chr6-67532755-67533725	6.78696e-96	0.645544	0.361	0.061	1.32034e-90
chr16-92358750-92359748	8.37329e-96	0.667887	0.255	0.026	1.62895e-90
chr7-46660456-46661412	8.65616e-96	0.675477	0.229	0.019	1.68398e-90
chr5-100096611-100097535	1.24241e-95	0.676627	0.208	0.012	2.417e-90
chr1-59399151-59400258	2.67942e-95	0.680597	0.2	0.012	5.21258e-90
chr17-45599207-45600119	1.53472e-94	0.629683	0.345	0.062	2.98566e-89
chr3-152063933-152064873	2.05301e-94	0.632078	0.323	0.046	3.99395e-89
chr2-166135543-166136479	2.28576e-94	0.656432	0.285	0.036	4.44674e-89
chr11-69964937-69965845	3.30733e-94	0.60935	0.396	0.08	6.43412e-89
chr1-164600619-164601514	4.52612e-94	0.675392	0.215	0.015	8.80516e-89
chr7-82782806-82783747	1.1504e-93	0.663035	0.234	0.02	2.23801e-88
chr3-51577861-51578772	1.35192e-93	0.642644	0.318	0.045	2.63004e-88
chr19-9033050-9033923	1.6015e-93	0.678498	0.226	0.019	3.11558e-88
chr10-58921846-58922727	2.25852e-93	0.652987	0.231	0.02	4.39375e-88
chr15-58598758-58599687	3.7077e-93	0.628793	0.316	0.046	7.21299e-88
chr12-8611584-8612549	7.66789e-93	0.660774	0.224	0.017	1.49172e-87
chr12-87380734-87381703	1.17319e-92	0.640665	0.297	0.042	2.28233e-87
chr4-148906579-148907412	1.25454e-92	0.640922	0.259	0.029	2.4406e-87
chr3-94476098-94477067	1.31083e-92	0.653832	0.25	0.026	2.5501e-87
chr10-93776535-93777735	2.77109e-92	0.630776	0.399	0.076	5.3909e-87
chr2-75133377-75134373	3.01656e-92	0.624269	0.306	0.042	5.86845e-87
chr17-83224095-83225023	5.41594e-92	0.619528	0.328	0.052	1.05362e-86
chr3-37747642-37748572	7.38273e-92	0.647718	0.366	0.061	1.43624e-86
chr3-15075416-15076291	7.56453e-92	0.634833	0.262	0.026	1.47161e-86
chr19-7071975-7072915	7.84049e-92	0.589191	0.375	0.074	1.5253e-86
chr3-101709137-101710051	9.77647e-92	0.649049	0.372	0.058	1.90192e-86
chr1-57368156-57369083	1.30755e-91	0.639719	0.26	0.03	2.54373e-86
chr4-5659746-5660717	1.72738e-91	0.666233	0.21	0.014	3.36047e-86
chr6-85252014-85252947	2.22681e-91	0.571828	0.464	0.123	4.33207e-86
chr6-145478641-145479535	3.04023e-91	0.616728	0.342	0.057	5.91449e-86
chr13-113686376-113687385	5.0311e-91	0.61201	0.375	0.073	9.78754e-86
chr19-56914861-56915779	1.06767e-90	0.593976	0.467	0.109	2.07706e-85
chr2-103436295-103437280	1.1429e-90	0.665269	0.2	0.012	2.22342e-85
chrX-134690935-134691867	2.38279e-90	0.648108	0.253	0.028	4.63551e-85
chr6-83743909-83744965	2.99007e-90	0.582393	0.384	0.075	5.81692e-85
chr10-115805787-115806713	3.21204e-90	0.638789	0.3	0.039	6.24874e-85
chr9-107507284-107508150	3.27515e-90	0.644952	0.184	0.009	6.37151e-85
chr3-51590328-51591273	5.50546e-90	0.657836	0.182	0.009	1.07104e-84
chr3-58224381-58225266	5.6818e-90	0.618816	0.285	0.039	1.10534e-84
chr16-23269137-23270079	5.71076e-90	0.661473	0.224	0.018	1.11098e-84
chr17-56379117-56379990	6.43726e-90	0.641426	0.22	0.021	1.25231e-84
chr10-86814105-86815026	6.8131e-90	0.622769	0.269	0.033	1.32543e-84
chr12-73868382-73869282	9.831e-90	0.640832	0.236	0.023	1.91253e-84
chr16-17828626-17829557	1.80447e-89	0.600895	0.479	0.108	3.51043e-84
chr4-41087578-41088554	2.20043e-89	0.651088	0.193	0.011	4.28074e-84
chr17-26678050-26678980	4.61821e-89	0.613664	0.38	0.077	8.98431e-84
chr13-108660423-108661376	9.3859e-89	0.658216	0.198	0.013	1.82594e-83
chr5-28526173-28527114	9.62455e-89	0.653265	0.205	0.015	1.87237e-83
chr11-116701013-116701975	1.25831e-88	0.617111	0.342	0.065	2.44794e-83
chr1-178666240-178667177	1.45169e-88	0.657469	0.2	0.012	2.82413e-83
chr13-37500576-37501530	1.58658e-88	0.612357	0.285	0.042	3.08654e-83
chr6-114019125-114020034	2.04026e-88	0.6503	0.155	0.005	3.96914e-83
chr6-117956504-117957637	2.08563e-88	0.668535	0.257	0.024	4.05741e-83
chr11-102449006-102449950	3.60361e-88	0.623725	0.335	0.059	7.01049e-83
chr13-70793768-70794692	3.70042e-88	0.618501	0.359	0.062	7.19884e-83
chr15-36389496-36390418	4.6698e-88	0.635057	0.217	0.019	9.08467e-83
chr11-117522806-117523799	5.30947e-88	0.655776	0.319	0.045	1.03291e-82
chr1-181525736-181526641	6.19154e-88	0.646336	0.201	0.015	1.20451e-82
chr15-36487326-36488197	8.12839e-88	0.617389	0.288	0.044	1.5813e-82
chr15-37232548-37233448	1.24116e-87	0.588207	0.42	0.094	2.41456e-82
chr5-146799361-146800269	1.89872e-87	0.645263	0.182	0.01	3.69378e-82
chr17-80972670-80973602	1.96517e-87	0.580097	0.431	0.104	3.82307e-82
chr3-30246317-30247268	2.42369e-87	0.616197	0.306	0.049	4.71507e-82
chr11-83816885-83817793	2.83258e-87	0.499733	0.486	0.161	5.51052e-82
chr16-17830133-17831020	3.57502e-87	0.604344	0.444	0.097	6.95487e-82
chr7-121941475-121942370	4.65402e-87	0.582714	0.304	0.052	9.05398e-82
chr11-96306519-96307395	6.84402e-87	0.624323	0.405	0.081	1.33144e-81
chr4-41056262-41057271	7.23319e-87	0.528522	0.491	0.154	1.40715e-81
chr5-151003928-151004859	7.50193e-87	0.634113	0.229	0.024	1.45943e-81
chr4-141415618-141416571	7.69883e-87	0.616154	0.403	0.083	1.49774e-81
chr17-45203634-45204557	8.61279e-87	0.656918	0.193	0.011	1.67554e-81
chr6-17280754-17281718	1.01632e-86	0.598263	0.462	0.111	1.97717e-81
chr14-47367274-47368186	2.17457e-86	0.587064	0.351	0.068	4.23043e-81
chr6-125320945-125321869	2.55429e-86	0.572679	0.464	0.114	4.96914e-81
chr14-65968118-65969041	2.74785e-86	0.539529	0.479	0.13	5.3457e-81
chr6-119861264-119862147	2.88031e-86	0.645852	0.217	0.019	5.60339e-81
chr10-3308337-3308948	3.60792e-86	0.615176	0.234	0.027	7.01888e-81
chr14-69003785-69004727	5.82214e-86	0.643271	0.2	0.012	1.13265e-80
chr18-65506656-65507443	8.69156e-86	0.636611	0.189	0.012	1.69086e-80
chr15-98972854-98973746	1.12312e-85	0.578352	0.335	0.068	2.18492e-80
chr16-20815221-20816138	1.36056e-85	0.636896	0.182	0.01	2.64684e-80
chr14-22549018-22549924	2.02573e-85	0.63494	0.184	0.012	3.94088e-80
chr4-151282967-151283884	2.19452e-85	0.620569	0.231	0.026	4.26924e-80
chr2-31954493-31955365	3.3164e-85	0.595097	0.434	0.093	6.45176e-80
chr16-88562846-88563796	4.34097e-85	0.585001	0.382	0.074	8.44496e-80
chr13-40733466-40734414	5.87776e-85	0.578441	0.295	0.052	1.14347e-79
chr11-59964618-59965539	9.0788e-85	0.523215	0.533	0.181	1.7662e-79
chr14-103837495-103838413	9.21444e-85	0.651411	0.217	0.017	1.79259e-79
chr1-19244738-19245614	9.78808e-85	0.574731	0.333	0.069	1.90418e-79
chr11-116713846-116714744	1.0435e-84	0.606714	0.255	0.032	2.03004e-79
chr16-23187492-23188561	1.04589e-84	0.622538	0.2	0.015	2.03468e-79
chr1-118755983-118756929	1.4424e-84	0.572383	0.368	0.078	2.80606e-79
chr5-72681168-72682077	2.12267e-84	0.616341	0.253	0.029	4.12946e-79
chr10-50894240-50895175	2.17241e-84	0.541071	0.498	0.152	4.22623e-79
chr13-54237235-54238088	3.34374e-84	0.616221	0.286	0.042	6.50494e-79
chr14-7951394-7952343	3.92605e-84	0.611044	0.252	0.032	7.63778e-79
chr15-83255483-83256604	4.73629e-84	0.611716	0.302	0.053	9.21403e-79
chr4-154636615-154637417	5.28757e-84	0.586526	0.352	0.067	1.02865e-78
chr4-107084564-107085545	5.75531e-84	0.602011	0.401	0.078	1.11964e-78
chr5-39715817-39716716	9.20686e-84	0.621826	0.238	0.025	1.79111e-78
chr13-71798077-71798962	1.08111e-83	0.609953	0.262	0.035	2.10319e-78
chr18-60970297-60971207	1.38036e-83	0.606071	0.25	0.031	2.68537e-78
chr13-42725614-42726554	1.48949e-83	0.588217	0.319	0.054	2.89766e-78
chr2-118782917-118783996	3.09255e-83	0.631695	0.182	0.011	6.01628e-78
chr5-38491615-38492506	3.19124e-83	0.615421	0.212	0.022	6.20826e-78
chr1-172350215-172351149	3.68202e-83	0.578406	0.429	0.099	7.16305e-78
chr2-144417822-144418767	3.74336e-83	0.593499	0.266	0.04	7.28236e-78
chr6-125314794-125315518	3.98964e-83	0.595403	0.293	0.045	7.76149e-78
chr9-32384543-32385509	4.01709e-83	0.582171	0.356	0.066	7.81489e-78
chr19-40998169-40999127	6.33664e-83	0.578902	0.391	0.091	1.23274e-77
chr19-53774037-53774937	7.77024e-83	0.611596	0.323	0.054	1.51163e-77
chr7-132692392-132693214	8.09222e-83	0.597099	0.29	0.049	1.57427e-77
chr6-113761353-113762277	8.12698e-83	0.574115	0.29	0.05	1.58103e-77
chr16-92369027-92369919	8.66009e-83	0.597769	0.286	0.042	1.68474e-77
chr17-56307826-56308729	9.732e-83	0.610837	0.29	0.041	1.89327e-77
chr7-121864562-121865508	1.14754e-82	0.629095	0.219	0.02	2.23244e-77
chr15-101410473-101411347	1.50651e-82	0.565241	0.391	0.081	2.93078e-77
chr1-133226690-133227593	1.81092e-82	0.580254	0.302	0.053	3.52297e-77
chr5-47985050-47985911	1.98015e-82	0.553356	0.443	0.111	3.8522e-77
chr10-77484032-77484934	1.98761e-82	0.623652	0.281	0.04	3.86672e-77
chr6-49965834-49966810	2.15207e-82	0.584812	0.344	0.062	4.18665e-77
chr5-135345866-135346809	2.15943e-82	0.619463	0.193	0.015	4.20099e-77
chr8-83666159-83667105	2.51612e-82	0.59869	0.333	0.063	4.89488e-77
chr12-112299745-112300596	3.75403e-82	0.608375	0.28	0.039	7.30312e-77
chr11-120539167-120540068	4.35807e-82	0.503921	0.585	0.191	8.47824e-77
chr7-98158184-98159087	7.56099e-82	0.58465	0.399	0.087	1.47092e-76
chr2-164510519-164511464	9.92947e-82	0.60996	0.34	0.066	1.93169e-76
chr12-108685784-108686643	1.30322e-81	0.566994	0.352	0.073	2.53531e-76
chr18-46676467-46677331	1.46199e-81	0.617348	0.22	0.022	2.84417e-76
chr10-44148517-44149442	2.20599e-81	0.583733	0.262	0.039	4.29156e-76
chr11-115903861-115904779	2.998e-81	0.552998	0.366	0.087	5.83235e-76
chr18-44088350-44089312	3.00857e-81	0.621553	0.179	0.011	5.8529e-76
chr19-4719085-4719994	3.37175e-81	0.571111	0.33	0.061	6.55943e-76
chr5-148361123-148362001	3.85553e-81	0.612338	0.257	0.032	7.50059e-76
chr16-93906168-93907179	6.8459e-81	0.55472	0.38	0.092	1.33181e-75
chr2-9888981-9889906	6.90099e-81	0.579424	0.29	0.047	1.34253e-75
chr4-15880812-15881724	7.33588e-81	0.581093	0.264	0.039	1.42713e-75
chr1-88475209-88476179	8.44244e-81	0.520684	0.438	0.12	1.6424e-75
chr7-129682350-129683210	1.02785e-80	0.614646	0.181	0.013	1.99958e-75
chr6-112870982-112871900	1.98222e-80	0.631438	0.293	0.042	3.85623e-75
chr8-25483159-25484137	2.56591e-80	0.594533	0.292	0.047	4.99175e-75
chr4-96244122-96245041	2.60419e-80	0.618664	0.144	0.005	5.06622e-75
chr9-49307416-49308285	3.82801e-80	0.608287	0.194	0.015	7.44705e-75
chr2-75137239-75138202	4.02696e-80	0.57516	0.309	0.057	7.83408e-75
chr5-143706226-143707150	4.78345e-80	0.604473	0.25	0.031	9.30577e-75
chr12-16727187-16728075	5.4664e-80	0.598449	0.26	0.038	1.06344e-74
chr6-129524382-129525387	7.7822e-80	0.522702	0.365	0.093	1.51396e-74
chr15-67093212-67094157	8.87133e-80	0.568573	0.286	0.053	1.72584e-74
chr8-104607483-104608407	1.08387e-79	0.579259	0.314	0.057	2.10858e-74
chr14-60554035-60554941	1.40911e-79	0.558476	0.359	0.07	2.74129e-74
chr12-77695892-77696824	1.59711e-79	0.616807	0.203	0.018	3.10704e-74
chr1-134055436-134056272	1.72971e-79	0.598811	0.253	0.031	3.36499e-74
chr14-65890113-65891111	1.79889e-79	0.597142	0.318	0.049	3.49957e-74
chr10-99939528-99940453	2.79872e-79	0.618331	0.203	0.016	5.44466e-74
chr4-123692987-123694065	3.12677e-79	0.62083	0.245	0.028	6.08284e-74
chr10-20418442-20419386	3.26615e-79	0.615495	0.215	0.02	6.35399e-74
chr19-9026390-9027179	3.46491e-79	0.61558	0.22	0.023	6.74068e-74
chr10-17184243-17185221	3.98847e-79	0.614015	0.2	0.016	7.75921e-74
chr19-28171614-28172589	5.52173e-79	0.553174	0.436	0.108	1.0742e-73
chr8-6515739-6516645	7.58819e-79	0.630865	0.179	0.01	1.47621e-73
chr11-31733825-31734732	7.61966e-79	0.550158	0.342	0.067	1.48234e-73
chr13-95191667-95192586	7.86683e-79	0.609511	0.222	0.024	1.53042e-73
chr7-4671664-4672602	1.05832e-78	0.583228	0.269	0.041	2.05888e-73
chr10-88385724-88386702	1.10515e-78	0.583199	0.248	0.038	2.14997e-73
chr17-9893737-9894561	1.14005e-78	0.619268	0.208	0.019	2.21786e-73
chr2-92033957-92034903	1.34569e-78	0.601865	0.21	0.019	2.61792e-73
chr16-20818415-20819386	1.73303e-78	0.61125	0.208	0.019	3.37146e-73
chr4-148908100-148909001	1.8701e-78	0.508753	0.523	0.171	3.63811e-73
chr2-30918442-30919367	1.96579e-78	0.606473	0.247	0.029	3.82426e-73
chr1-164502841-164503858	2.0268e-78	0.579136	0.295	0.049	3.94295e-73
chr1-90412349-90413302	2.10855e-78	0.631106	0.253	0.028	4.10199e-73
chr2-103248052-103248974	2.13281e-78	0.589988	0.253	0.035	4.14919e-73
chr13-42696460-42697436	2.23268e-78	0.59622	0.194	0.016	4.34348e-73
chr19-54721742-54722683	3.25465e-78	0.611781	0.181	0.013	6.33163e-73
chr6-129478051-129478977	4.38298e-78	0.604946	0.226	0.024	8.52669e-73
chr2-11211865-11212780	4.69126e-78	0.605765	0.233	0.027	9.12642e-73
chr3-122316902-122317665	5.82324e-78	0.606142	0.203	0.019	1.13286e-72
chr4-136451341-136452246	7.7772e-78	0.574558	0.247	0.036	1.51299e-72
chr9-31441270-31442185	8.07519e-78	0.595139	0.203	0.019	1.57096e-72
chr4-100030845-100031772	9.96979e-78	0.604976	0.188	0.014	1.93953e-72
chr4-114377341-114378281	1.64961e-77	0.565066	0.372	0.078	3.20917e-72
chr2-49832104-49833058	1.77321e-77	0.5833	0.224	0.024	3.44962e-72
chr12-24705216-24706063	1.8543e-77	0.57417	0.247	0.037	3.60736e-72
chr18-12786229-12787175	2.0156e-77	0.594282	0.227	0.026	3.92116e-72
chr1-51758198-51759096	2.38977e-77	0.615653	0.245	0.028	4.64909e-72
chr3-101647986-101649014	3.65957e-77	0.545742	0.363	0.083	7.11937e-72
chr11-94508756-94509683	5.28597e-77	0.592195	0.319	0.054	1.02834e-71
chr13-34068381-34069278	5.70953e-77	0.587141	0.22	0.029	1.11074e-71
chr2-163691746-163692642	7.19986e-77	0.596848	0.227	0.027	1.40067e-71
chr5-134946517-134947450	7.35623e-77	0.562639	0.281	0.048	1.43109e-71
chr2-131190334-131191215	9.75797e-77	0.576734	0.288	0.049	1.89832e-71
chr13-42989222-42990121	9.83656e-77	0.582237	0.255	0.035	1.91361e-71
chr16-18395912-18396834	9.88851e-77	0.540536	0.323	0.073	1.92372e-71
chr6-83236791-83237749	1.05569e-76	0.590385	0.207	0.021	2.05376e-71
chr8-122836480-122837395	1.22829e-76	0.590675	0.219	0.024	2.38953e-71
chr14-48005301-48005780	1.3685e-76	0.573239	0.286	0.045	2.6623e-71
chr1-164321120-164322053	1.37303e-76	0.496978	0.443	0.138	2.67111e-71
chr4-140661326-140662261	1.47937e-76	0.567541	0.273	0.049	2.87799e-71
chr7-80779029-80779983	1.55462e-76	0.578448	0.424	0.093	3.02438e-71
chr5-139405128-139406481	1.64411e-76	0.605169	0.297	0.044	3.19847e-71
chr11-5135597-5136581	1.67335e-76	0.579595	0.267	0.039	3.25535e-71
chr15-38706077-38707055	1.75628e-76	0.568272	0.255	0.043	3.41669e-71
chr15-11539212-11540131	1.80393e-76	0.59995	0.247	0.034	3.50939e-71
chr13-13535101-13536072	1.99402e-76	0.600744	0.222	0.025	3.87918e-71
chr17-81735360-81736278	2.27868e-76	0.5878	0.203	0.019	4.43297e-71
chr4-154638838-154639687	2.29043e-76	0.55364	0.307	0.059	4.45583e-71
chr6-52115540-52116487	2.30327e-76	0.590977	0.224	0.027	4.4808e-71
chr13-40730603-40731886	2.51402e-76	0.558986	0.304	0.059	4.89079e-71
chr6-17294889-17295793	2.97542e-76	0.608095	0.168	0.01	5.78842e-71
chr12-25157915-25158795	3.28198e-76	0.600879	0.227	0.028	6.38479e-71
chr4-135565045-135566034	3.28478e-76	0.601041	0.24	0.028	6.39024e-71
chr1-92460498-92461431	4.05462e-76	0.580858	0.234	0.03	7.88789e-71
chr5-116007488-116008371	4.11403e-76	0.587597	0.224	0.027	8.00348e-71
chr1-40266245-40267205	4.53995e-76	0.583825	0.314	0.059	8.83206e-71
chr19-40993795-40994728	4.73654e-76	0.502093	0.484	0.158	9.21451e-71
chr1-89190945-89191950	4.82218e-76	0.558022	0.387	0.089	9.38112e-71
chr17-56380875-56381816	4.90914e-76	0.520954	0.297	0.069	9.55028e-71
chr9-96992396-96993394	4.93908e-76	0.590576	0.198	0.017	9.60853e-71
chr13-47049737-47050693	5.67393e-76	0.584479	0.224	0.027	1.10381e-70
chr14-73370648-73371577	5.76133e-76	0.502724	0.365	0.103	1.12082e-70
chr7-121869346-121870469	8.44874e-76	0.589109	0.17	0.013	1.64363e-70
chr9-100582771-100583624	8.59716e-76	0.564941	0.359	0.076	1.6725e-70
chr7-47607089-47607904	1.18797e-75	0.605855	0.238	0.031	2.31108e-70
chr4-134130663-134131596	1.25412e-75	0.565541	0.238	0.033	2.43977e-70
chr3-88561709-88562608	1.79392e-75	0.580937	0.25	0.036	3.4899e-70
chr1-89152321-89153256	1.8203e-75	0.564033	0.38	0.083	3.54123e-70
chr2-145822683-145823547	1.95707e-75	0.524916	0.467	0.139	3.80731e-70
chr7-121939481-121940249	3.52611e-75	0.597269	0.181	0.016	6.85974e-70
chr13-98699067-98700004	3.53777e-75	0.566145	0.241	0.034	6.88242e-70
chr10-39534046-39534959	4.32844e-75	0.522161	0.424	0.113	8.4206e-70
chr17-82635678-82636857	5.4846e-75	0.596333	0.184	0.015	1.06698e-69
chr9-32371992-32372941	6.31573e-75	0.566649	0.29	0.051	1.22867e-69
chr6-144620792-144621747	6.4268e-75	0.561472	0.378	0.081	1.25028e-69
chr12-12474929-12475852	8.89822e-75	0.581005	0.148	0.007	1.73107e-69
chr6-24902902-24903769	1.30343e-74	0.592469	0.179	0.016	2.53571e-69
chr11-109641329-109642297	1.53685e-74	0.505725	0.434	0.128	2.98981e-69
chr6-136599860-136600844	1.88762e-74	0.58464	0.16	0.01	3.6722e-69
chr1-133169945-133170897	2.1824e-74	0.588662	0.234	0.029	4.24566e-69
chr1-153125160-153126084	2.68321e-74	0.543346	0.267	0.05	5.21994e-69
chr4-49058459-49059930	2.73583e-74	0.566472	0.269	0.043	5.3223e-69
chr7-143106682-143107573	2.90609e-74	0.542984	0.311	0.061	5.65354e-69
chr16-93776199-93777070	3.55672e-74	0.582853	0.208	0.021	6.91928e-69
chr18-82511769-82512732	3.64533e-74	0.578467	0.22	0.027	7.09167e-69
chr1-172340587-172341523	3.98638e-74	0.54758	0.307	0.059	7.75514e-69
chr12-76817827-76818746	4.53157e-74	0.579398	0.323	0.057	8.81577e-69
chr8-126803900-126804806	8.75439e-74	0.591112	0.266	0.039	1.70309e-68
chr3-58318496-58319450	9.07135e-74	0.5829	0.247	0.033	1.76475e-68
chr2-50164745-50165766	1.2445e-73	0.593139	0.214	0.022	2.42106e-68
chr4-131408382-131409342	2.73627e-73	0.587277	0.208	0.023	5.32317e-68
chr13-58057969-58058959	3.49713e-73	0.531485	0.441	0.115	6.80335e-68
chr3-127861037-127861967	4.07669e-73	0.579263	0.203	0.019	7.93084e-68
chr16-11086726-11087669	6.16001e-73	0.555786	0.253	0.045	1.19837e-67
chr8-107108929-107109899	1.12117e-72	0.582449	0.224	0.027	2.18113e-67
chr6-125319996-125320825	1.43227e-72	0.527618	0.365	0.083	2.78636e-67
chr4-47351308-47352105	1.46364e-72	0.532169	0.326	0.078	2.84738e-67
chr10-62279011-62280069	1.51555e-72	0.561644	0.255	0.038	2.94837e-67
chr5-116008970-116009937	1.86012e-72	0.541198	0.326	0.061	3.61869e-67
chr11-77830636-77831533	2.05664e-72	0.575947	0.224	0.031	4.001e-67
chr11-96831344-96832201	2.42335e-72	0.497542	0.398	0.108	4.71441e-67
chr7-114361798-114362775	2.84655e-72	0.538676	0.307	0.069	5.53771e-67
chr13-95763557-95764408	4.13603e-72	0.578342	0.26	0.036	8.04627e-67
chr7-80066395-80067305	4.48519e-72	0.544458	0.281	0.054	8.72553e-67
chr1-19211686-19212501	5.70727e-72	0.568878	0.255	0.04	1.1103e-66
chr15-36434937-36435918	6.69073e-72	0.460092	0.507	0.185	1.30162e-66
chr15-36376314-36377217	7.17142e-72	0.526356	0.273	0.058	1.39514e-66
chr14-61929342-61930266	8.98367e-72	0.578181	0.163	0.011	1.74769e-66
chr8-114634568-114635478	9.35577e-72	0.555453	0.262	0.038	1.82008e-66
chr5-118047083-118048026	1.01058e-71	0.568386	0.229	0.031	1.966e-66
chr4-154785227-154786089	1.52566e-71	0.580946	0.21	0.025	2.96803e-66
chr5-137630209-137630989	1.54926e-71	0.510245	0.403	0.11	3.01395e-66
chr16-92370666-92371460	1.61416e-71	0.571494	0.137	0.007	3.14019e-66
chr2-30897005-30897947	1.71869e-71	0.571603	0.233	0.03	3.34355e-66
chr2-103625126-103626043	1.7876e-71	0.554051	0.238	0.034	3.47762e-66
chr9-53402844-53403509	1.83458e-71	0.566101	0.231	0.032	3.569e-66
chr10-4558845-4559769	2.05353e-71	0.583177	0.207	0.02	3.99497e-66
chr10-22698231-22699157	2.29012e-71	0.567272	0.226	0.029	4.45521e-66
chr7-143123942-143124901	3.80005e-71	0.539256	0.318	0.061	7.39265e-66
chr4-47278789-47279699	4.15585e-71	0.556009	0.212	0.027	8.08483e-66
chr2-139229946-139231007	4.75777e-71	0.586401	0.161	0.011	9.25582e-66
chr2-164418092-164419048	5.03367e-71	0.521437	0.34	0.082	9.79256e-66
chr8-70671506-70672332	5.25877e-71	0.502512	0.372	0.094	1.02305e-65
chr4-148918543-148919509	5.95463e-71	0.551676	0.358	0.081	1.15842e-65
chr5-35739591-35740479	1.02255e-70	0.470501	0.451	0.166	1.98928e-65
chr9-53400543-53401567	1.02864e-70	0.554586	0.345	0.066	2.00112e-65
chr6-83742475-83743368	1.14729e-70	0.528277	0.304	0.058	2.23195e-65
chr18-65496852-65497741	1.35769e-70	0.592244	0.241	0.031	2.64126e-65
chr2-62435967-62436911	1.38652e-70	0.565574	0.163	0.013	2.69735e-65
chr2-9905752-9906672	1.57669e-70	0.568597	0.212	0.025	3.0673e-65
chrX-162986807-162987786	1.83854e-70	0.565599	0.148	0.008	3.57672e-65
chr4-141755014-141756006	1.91784e-70	0.569795	0.295	0.05	3.73098e-65
chr7-123389633-123390571	2.15787e-70	0.571115	0.177	0.016	4.19795e-65
chr6-92518514-92519462	2.29434e-70	0.563407	0.137	0.007	4.46344e-65
chr2-74930456-74931384	2.51014e-70	0.564408	0.201	0.024	4.88325e-65
chr10-81284111-81285098	2.54409e-70	0.567868	0.274	0.05	4.9493e-65
chr1-54658260-54659205	2.87803e-70	0.529078	0.28	0.052	5.59895e-65
chr13-70802525-70803493	3.02511e-70	0.532447	0.309	0.063	5.88508e-65
chr6-49276266-49277163	3.50447e-70	0.579888	0.146	0.007	6.81762e-65
chr15-84481215-84482157	3.86811e-70	0.561767	0.224	0.028	7.52507e-65
chr18-55391029-55391961	4.41319e-70	0.575269	0.26	0.038	8.58546e-65
chr17-47450892-47451813	4.46318e-70	0.558584	0.243	0.036	8.68272e-65
chr10-21512358-21513237	4.97944e-70	0.583394	0.153	0.009	9.68705e-65
chr4-138938577-138939563	5.20286e-70	0.548307	0.323	0.071	1.01217e-64
chr2-91047084-91048008	8.43775e-70	0.558365	0.29	0.056	1.64149e-64
chr5-150850668-150851602	1.10636e-69	0.564796	0.196	0.02	2.15233e-64
chr5-46431631-46432554	1.47825e-69	0.566521	0.214	0.025	2.8758e-64
chr2-159068741-159069808	1.4888e-69	0.490391	0.382	0.11	2.89633e-64
chr12-80692125-80692939	1.64402e-69	0.534514	0.266	0.047	3.1983e-64
chr19-10740561-10741510	1.76712e-69	0.561567	0.266	0.042	3.43778e-64
chr11-75922458-75923379	1.8236e-69	0.530166	0.309	0.063	3.54764e-64
chr4-49104578-49105514	1.89652e-69	0.56755	0.186	0.019	3.68951e-64
chr1-66495139-66496160	1.94261e-69	0.577292	0.148	0.009	3.77918e-64
chr8-68082815-68083755	1.95234e-69	0.54764	0.344	0.077	3.7981e-64
chr14-122000333-122001303	2.0179e-69	0.554603	0.203	0.024	3.92565e-64
chr8-105606363-105607292	2.13609e-69	0.508951	0.481	0.153	4.15558e-64
chr1-90423959-90424968	2.13728e-69	0.552829	0.307	0.062	4.15788e-64
chrX-162969629-162970505	2.76538e-69	0.563008	0.142	0.008	5.37981e-64
chr8-118871839-118872732	2.80796e-69	0.577492	0.144	0.008	5.46263e-64
chr12-16739762-16740697	2.83223e-69	0.555517	0.214	0.026	5.50985e-64
chr11-59218132-59219023	2.97911e-69	0.520468	0.3	0.066	5.79558e-64
chr1-58306885-58307824	3.13881e-69	0.546044	0.203	0.026	6.10627e-64
chr17-28098839-28099690	3.23563e-69	0.566891	0.16	0.012	6.29462e-64
chr2-9879228-9880164	3.39602e-69	0.522979	0.399	0.108	6.60666e-64
chr1-90401357-90402275	4.1727e-69	0.559427	0.217	0.026	8.11761e-64
chr17-35173947-35174884	4.24862e-69	0.534412	0.295	0.056	8.26531e-64
chr7-143119269-143120146	5.51165e-69	0.550269	0.269	0.043	1.07224e-63
chr6-38110583-38111491	5.59498e-69	0.472889	0.368	0.11	1.08845e-63
chr8-65069717-65070748	5.82987e-69	0.562718	0.151	0.009	1.13415e-63
chr12-73792281-73793510	6.01518e-69	0.557896	0.188	0.02	1.1702e-63
chr10-75779433-75780208	7.39394e-69	0.534982	0.271	0.056	1.43842e-63
chr1-131194145-131194951	9.45191e-69	0.561224	0.165	0.012	1.83878e-63
chr10-44111877-44112889	1.02906e-68	0.554599	0.181	0.019	2.00194e-63
chr4-99151900-99152806	1.22025e-68	0.586761	0.222	0.026	2.3739e-63
chr3-30163143-30164086	1.23041e-68	0.547653	0.247	0.036	2.39365e-63
chr16-90097869-90098893	1.35893e-68	0.560147	0.24	0.036	2.64368e-63
chr11-101786420-101787328	1.36797e-68	0.54362	0.247	0.038	2.66125e-63
chr7-144266531-144267466	1.4345e-68	0.546716	0.226	0.034	2.79069e-63
chr7-121906426-121907620	1.73253e-68	0.557818	0.177	0.015	3.37049e-63
chr17-42480065-42481034	1.85921e-68	0.588798	0.243	0.031	3.61693e-63
chr5-64242731-64243678	2.32374e-68	0.524849	0.26	0.051	4.52062e-63
chr4-11675548-11676496	2.64933e-68	0.541658	0.319	0.064	5.15404e-63
chr8-10924249-10925195	2.68381e-68	0.521622	0.372	0.091	5.22112e-63
chr1-90962813-90963661	2.74016e-68	0.494243	0.408	0.12	5.33074e-63
chr12-117083719-117084687	3.06686e-68	0.547442	0.142	0.008	5.9663e-63
chr3-10292460-10293370	3.5711e-68	0.537176	0.264	0.048	6.94726e-63
chr1-151164032-151164918	3.62484e-68	0.53825	0.214	0.03	7.05181e-63
chr7-73756638-73757557	3.78292e-68	0.564303	0.177	0.018	7.35933e-63
chr4-15263594-15264441	3.83971e-68	0.540709	0.248	0.042	7.46981e-63
chr9-111386144-111387099	3.92635e-68	0.521189	0.233	0.041	7.63836e-63
chr12-16730835-16731762	4.24008e-68	0.538777	0.33	0.071	8.24869e-63
chr2-151893947-151895035	4.28115e-68	0.556296	0.205	0.027	8.32859e-63
chr15-101338090-101338948	4.31784e-68	0.55592	0.226	0.03	8.39998e-63
chr3-128287520-128288516	4.43453e-68	0.544872	0.186	0.022	8.62698e-63
chr3-88254221-88255139	5.46505e-68	0.540942	0.286	0.059	1.06318e-62
chr9-70786562-70787497	5.47005e-68	0.560582	0.217	0.029	1.06415e-62
chr2-90583490-90584431	5.48075e-68	0.523041	0.302	0.067	1.06623e-62
chr1-134071325-134072288	6.17751e-68	0.536889	0.354	0.079	1.20178e-62
chr11-35925259-35926213	6.67469e-68	0.487474	0.33	0.087	1.2985e-62
chr8-90058309-90059318	8.65827e-68	0.540461	0.318	0.065	1.68439e-62
chr8-47446421-47447384	8.79174e-68	0.574289	0.168	0.013	1.71035e-62
chr4-96381677-96382565	8.81408e-68	0.557048	0.226	0.029	1.7147e-62
chr8-124347859-124348736	1.23055e-67	0.535654	0.276	0.051	2.39392e-62
chr8-37879967-37880928	1.26734e-67	0.553819	0.273	0.045	2.46549e-62
chr9-45142384-45143315	1.46773e-67	0.520601	0.375	0.089	2.85533e-62
chr19-40995626-40996585	1.54992e-67	0.525511	0.377	0.086	3.01523e-62
chr10-23864389-23865301	1.70893e-67	0.570866	0.165	0.014	3.32458e-62
chr5-42116456-42117478	2.01118e-67	0.513369	0.406	0.102	3.91257e-62
chr6-77564029-77564954	2.4452e-67	0.556382	0.125	0.004	4.75692e-62
chr4-46898026-46898990	2.50896e-67	0.542738	0.203	0.027	4.88095e-62
chr10-110841418-110842274	3.36586e-67	0.547466	0.156	0.012	6.54798e-62
chr19-38363863-38364738	3.49609e-67	0.551539	0.233	0.032	6.80132e-62
chr11-68548089-68549047	3.57527e-67	0.567754	0.17	0.014	6.95537e-62
chr6-148222543-148223479	4.21201e-67	0.55183	0.16	0.013	8.19408e-62
chr11-23114349-23115266	6.05805e-67	0.520493	0.278	0.049	1.17854e-61
chr7-143108013-143108862	6.77344e-67	0.514451	0.304	0.065	1.31771e-61
chr12-13809077-13810029	6.86148e-67	0.55056	0.21	0.026	1.33484e-61
chr3-85173615-85174565	1.01599e-66	0.549305	0.161	0.013	1.97652e-61
chr1-106586519-106587483	1.01631e-66	0.545349	0.184	0.019	1.97714e-61
chr4-128227674-128228597	1.16006e-66	0.540955	0.226	0.032	2.2568e-61
chr4-137479422-137480338	1.16572e-66	0.53695	0.253	0.043	2.26781e-61
chr1-20605190-20606126	1.17915e-66	0.517983	0.243	0.046	2.29394e-61
chr5-74175657-74176584	1.22227e-66	0.55681	0.191	0.02	2.37782e-61
chr9-101506935-101507908	1.31309e-66	0.549249	0.238	0.039	2.55449e-61
chr7-111281937-111282966	1.32303e-66	0.520612	0.318	0.07	2.57384e-61
chr7-121740300-121741230	1.34847e-66	0.554041	0.16	0.011	2.62334e-61
chr6-67530446-67530926	1.45403e-66	0.563282	0.16	0.013	2.82868e-61
chr8-3609088-3610220	1.56081e-66	0.492522	0.417	0.126	3.03641e-61
chr9-13497491-13498408	1.58809e-66	0.552074	0.33	0.07	3.08948e-61
chr13-13532070-13533022	1.67228e-66	0.563201	0.165	0.013	3.25328e-61
chr19-32240191-32241108	1.75243e-66	0.552902	0.17	0.016	3.40919e-61
chr2-30251344-30252302	2.7144e-66	0.549845	0.25	0.043	5.28063e-61
chr7-130574207-130575173	3.00609e-66	0.448773	0.457	0.166	5.84808e-61
chr5-139431071-139431929	3.0562e-66	0.543721	0.174	0.017	5.94555e-61
chr6-134860331-134861184	3.28706e-66	0.552253	0.194	0.022	6.39469e-61
chr4-132938053-132938931	3.2878e-66	0.550844	0.205	0.028	6.39612e-61
chr11-101842096-101843026	3.34123e-66	0.523794	0.278	0.047	6.50007e-61
chr7-28577669-28578575	3.91193e-66	0.509091	0.38	0.105	7.61031e-61
chr14-54802120-54803080	4.3291e-66	0.549626	0.153	0.011	8.42188e-61
chr16-36532845-36533629	4.61271e-66	0.52938	0.281	0.051	8.97361e-61
chr2-180236706-180237547	5.65829e-66	0.524332	0.269	0.049	1.10077e-60
chr7-28576163-28577091	6.30327e-66	0.525531	0.337	0.074	1.22624e-60
chr8-83662146-83663054	6.43782e-66	0.494503	0.439	0.143	1.25242e-60
chr3-88262038-88263097	7.07072e-66	0.543821	0.155	0.012	1.37554e-60
chr18-82488297-82489240	7.54165e-66	0.546902	0.217	0.026	1.46716e-60
chr9-109098751-109099647	7.57739e-66	0.527004	0.233	0.04	1.47411e-60
chr4-106490327-106491228	7.84617e-66	0.52389	0.366	0.081	1.5264e-60
chr1-53823479-53824409	8.66088e-66	0.55153	0.278	0.046	1.6849e-60
chr11-115448780-115449719	9.10972e-66	0.50639	0.29	0.068	1.77221e-60
chr1-78367544-78368442	9.92701e-66	0.529731	0.229	0.035	1.93121e-60
chr9-96505785-96506768	1.01842e-65	0.522254	0.332	0.078	1.98124e-60
chr7-34570424-34571285	1.07136e-65	0.442253	0.464	0.18	2.08424e-60
chr3-101666910-101667870	1.25724e-65	0.503263	0.406	0.101	2.44584e-60
chr1-92975894-92976781	1.28444e-65	0.546813	0.142	0.009	2.49875e-60
chr8-123343170-123344085	1.286e-65	0.536104	0.248	0.039	2.50181e-60
chr7-118981087-118982032	1.52124e-65	0.544073	0.175	0.019	2.95944e-60
chr5-113266327-113267335	1.57067e-65	0.550278	0.177	0.016	3.0556e-60
chr10-43634182-43635172	1.7278e-65	0.524664	0.323	0.068	3.36129e-60
chr19-58581755-58582777	1.89668e-65	0.539789	0.191	0.021	3.68981e-60
chr11-68555606-68556606	2.09738e-65	0.529378	0.306	0.064	4.08026e-60
chr9-42196268-42197193	2.31172e-65	0.438154	0.5	0.192	4.49725e-60
chr15-101092826-101093694	2.32274e-65	0.529518	0.354	0.079	4.51869e-60
chr5-134164477-134165376	2.75883e-65	0.540143	0.288	0.056	5.36705e-60
chr10-62189858-62190555	3.06705e-65	0.550428	0.181	0.019	5.96667e-60
chr5-114153108-114154076	3.63999e-65	0.498607	0.311	0.074	7.08127e-60
chr1-60609096-60610028	4.30692e-65	0.527669	0.332	0.067	8.37873e-60
chr11-100386315-100387234	4.83958e-65	0.519715	0.319	0.07	9.41497e-60
chr6-135351430-135352315	4.86287e-65	0.514064	0.339	0.079	9.46027e-60
chr11-85832140-85833420	5.53201e-65	0.404246	0.618	0.275	1.0762e-59
chr1-181540114-181541052	1.0268e-64	0.537355	0.283	0.054	1.99754e-59
chrX-73881359-73882309	1.15428e-64	0.539115	0.219	0.028	2.24555e-59
chr2-49732332-49733257	1.2808e-64	0.541038	0.207	0.027	2.49169e-59
chr4-5029634-5030608	1.3803e-64	0.556094	0.179	0.018	2.68525e-59
chr19-5126674-5127609	2.03645e-64	0.532569	0.198	0.025	3.96173e-59
chr10-79945318-79946322	2.46753e-64	0.501426	0.375	0.104	4.80035e-59
chr12-25108635-25109452	2.56481e-64	0.483171	0.314	0.083	4.98961e-59
chr10-93062066-93063030	2.57752e-64	0.553538	0.259	0.039	5.01433e-59
chr7-44224852-44225829	2.72312e-64	0.523792	0.278	0.055	5.29759e-59
chr17-45923002-45923886	2.82922e-64	0.52328	0.248	0.041	5.504e-59
chr5-130180174-130181126	3.19436e-64	0.538525	0.194	0.025	6.21435e-59
chr1-78322108-78322938	3.37125e-64	0.518152	0.257	0.046	6.55846e-59
chr3-30398634-30399521	4.39964e-64	0.519325	0.243	0.037	8.55911e-59
chr2-31953379-31954255	4.78293e-64	0.501806	0.316	0.069	9.30476e-59
chr2-9897561-9898489	5.18222e-64	0.534747	0.149	0.012	1.00816e-58
chr14-27160490-27161406	5.39866e-64	0.545988	0.243	0.04	1.05026e-58
chr5-136862957-136863848	5.57145e-64	0.544352	0.141	0.009	1.08388e-58
chr11-8764609-8765519	5.73674e-64	0.552941	0.158	0.011	1.11603e-58
chr11-59894769-59895803	6.01267e-64	0.548331	0.149	0.01	1.16971e-58
chr3-127818530-127819360	7.77022e-64	0.503894	0.233	0.039	1.51163e-58
chr6-88198146-88199075	8.14847e-64	0.525128	0.391	0.1	1.58521e-58
chr2-50100190-50101131	8.52017e-64	0.521174	0.219	0.031	1.65752e-58
chr2-103302888-103303806	8.79003e-64	0.530457	0.26	0.046	1.71002e-58
chr13-97875841-97876796	9.01348e-64	0.522858	0.227	0.039	1.75349e-58
chr19-44283980-44284807	1.09135e-63	0.482258	0.486	0.154	2.12312e-58
chr12-73113023-73113935	1.10654e-63	0.496125	0.281	0.059	2.15268e-58
chr5-102850940-102851830	1.13375e-63	0.519659	0.227	0.037	2.2056e-58
chr4-106281388-106282386	1.14531e-63	0.514943	0.306	0.069	2.2281e-58
chr18-36374725-36375510	1.34398e-63	0.515364	0.22	0.036	2.61459e-58
chr2-102063632-102064585	1.43968e-63	0.477999	0.349	0.108	2.80076e-58
chr14-48005824-48006307	1.64847e-63	0.514156	0.278	0.05	3.20694e-58
chr17-62788301-62789142	1.7409e-63	0.53477	0.191	0.022	3.38677e-58
chr4-57137324-57138345	1.77443e-63	0.511103	0.333	0.079	3.452e-58
chr7-29511004-29511883	1.98212e-63	0.544087	0.177	0.02	3.85603e-58
chr10-102511528-102512506	1.99485e-63	0.517838	0.319	0.071	3.8808e-58
chr2-79523166-79524087	2.01434e-63	0.52437	0.236	0.041	3.91872e-58
chr17-81672394-81673307	2.04747e-63	0.541299	0.134	0.007	3.98317e-58
chr9-107284856-107285750	2.36654e-63	0.52632	0.236	0.04	4.60389e-58
chr9-15495870-15496858	2.53366e-63	0.532733	0.264	0.048	4.929e-58
chr17-71152840-71153696	3.3247e-63	0.53196	0.2	0.027	6.46791e-58
chr4-153436710-153437637	3.43825e-63	0.544865	0.144	0.009	6.6888e-58
chr1-133090370-133091306	3.4564e-63	0.522447	0.332	0.07	6.72411e-58
chr19-53848240-53849134	3.71812e-63	0.543519	0.186	0.021	7.23326e-58
chr8-94979872-94980813	4.86693e-63	0.417068	0.5	0.216	9.46818e-58
chr14-68341973-68342882	4.95522e-63	0.539542	0.13	0.008	9.63993e-58
chr9-15502103-15503033	4.96509e-63	0.528814	0.205	0.03	9.65915e-58
chr9-61377440-61378372	5.21408e-63	0.445389	0.432	0.157	1.01435e-57
chr4-85743225-85744151	5.62307e-63	0.538307	0.181	0.018	1.09392e-57
chr16-25549321-25550273	6.32465e-63	0.549263	0.149	0.01	1.2304e-57
chr1-73538136-73539081	6.441e-63	0.520202	0.207	0.029	1.25304e-57
chr7-110773387-110774302	7.01922e-63	0.50387	0.399	0.104	1.36553e-57
chr11-71707420-71708349	7.20082e-63	0.515682	0.255	0.046	1.40086e-57
chr2-65116223-65117157	7.48241e-63	0.448864	0.41	0.138	1.45564e-57
chr8-65097688-65098582	1.08132e-62	0.530818	0.2	0.023	2.10362e-57
chr2-25167946-25168938	1.11698e-62	0.522858	0.255	0.047	2.17298e-57
chr5-125070118-125070961	1.33299e-62	0.531555	0.2	0.028	2.59321e-57
chr3-122417205-122418182	1.55598e-62	0.494652	0.248	0.051	3.02702e-57
chr9-107714259-107715210	2.01195e-62	0.511184	0.262	0.052	3.91408e-57
chr7-118848576-118849475	2.11928e-62	0.508247	0.257	0.05	4.12287e-57
chr1-51303610-51304575	2.3295e-62	0.524043	0.205	0.029	4.53184e-57
chr13-58311136-58312137	2.42801e-62	0.525256	0.127	0.007	4.72348e-57
chr6-125423862-125424781	2.45446e-62	0.534749	0.247	0.042	4.77492e-57
chr11-72152951-72153909	2.97246e-62	0.509265	0.245	0.048	5.78266e-57
chr4-137641872-137642739	3.10982e-62	0.529363	0.224	0.036	6.04988e-57
chr19-28172919-28173722	5.69539e-62	0.522705	0.231	0.037	1.10799e-56
chr11-77791564-77792312	5.77281e-62	0.471386	0.325	0.097	1.12305e-56
chr10-111881301-111882249	7.20215e-62	0.536092	0.163	0.015	1.40111e-56
chr3-100417747-100418770	8.33309e-62	0.524242	0.201	0.027	1.62113e-56
chr11-115463234-115464126	9.07415e-62	0.508048	0.267	0.049	1.76529e-56
chr1-42695220-42696198	9.16944e-62	0.420326	0.517	0.209	1.78383e-56
chr5-118051824-118052779	9.46437e-62	0.4206	0.476	0.189	1.84121e-56
chr7-129680492-129681480	1.06377e-61	0.500807	0.227	0.043	2.06947e-56
chr13-111978337-111979117	1.45114e-61	0.521168	0.217	0.034	2.82305e-56
chr2-150766201-150767122	1.48836e-61	0.5097	0.281	0.056	2.89546e-56
chr3-53687511-53688430	1.60601e-61	0.521769	0.175	0.02	3.12434e-56
chr15-97932154-97933070	1.74027e-61	0.521155	0.196	0.026	3.38554e-56
chr7-132780322-132781242	1.74807e-61	0.49193	0.311	0.075	3.40071e-56
chr15-42520694-42521638	1.84305e-61	0.540146	0.175	0.016	3.58549e-56
chr6-134406995-134407979	2.01903e-61	0.523331	0.193	0.025	3.92783e-56
chr12-32770531-32771381	2.08629e-61	0.517524	0.172	0.02	4.05869e-56
chr9-71582779-71583688	2.48053e-61	0.526135	0.165	0.015	4.82565e-56
chr13-95098759-95099624	2.73719e-61	0.53846	0.151	0.013	5.32495e-56
chr1-138083400-138084341	3.03294e-61	0.532968	0.196	0.025	5.90031e-56
chr17-46859798-46860729	3.13116e-61	0.531033	0.194	0.027	6.09138e-56
chr12-87474477-87475413	3.39947e-61	0.521156	0.188	0.023	6.61335e-56
chr5-103735156-103736061	3.42125e-61	0.48648	0.264	0.059	6.65573e-56
chr17-62882417-62883507	3.64279e-61	0.494545	0.368	0.101	7.08671e-56
chr2-28287084-28288027	3.67695e-61	0.526408	0.165	0.016	7.15318e-56
chr10-95743518-95744409	4.25504e-61	0.541657	0.153	0.013	8.27781e-56
chr10-17410991-17411917	4.38944e-61	0.508465	0.269	0.053	8.53926e-56
chr3-37723955-37724895	4.47696e-61	0.393372	0.575	0.256	8.70953e-56
chr1-55495079-55495994	4.62816e-61	0.52744	0.153	0.012	9.00367e-56
chr16-76218347-76219267	4.64001e-61	0.530665	0.198	0.026	9.02673e-56
chr8-105515700-105516683	5.47074e-61	0.492393	0.319	0.085	1.06428e-55
chr1-42703466-42704262	6.15078e-61	0.495476	0.25	0.05	1.19658e-55
chr6-43313136-43314097	8.76743e-61	0.503753	0.217	0.031	1.70562e-55
chr9-45203652-45204510	8.77493e-61	0.520912	0.219	0.035	1.70708e-55
chr2-9918515-9919432	9.02208e-61	0.489634	0.351	0.091	1.75516e-55
chr14-68361135-68362044	9.03562e-61	0.541493	0.186	0.02	1.7578e-55
chr14-122548167-122549080	9.36071e-61	0.515077	0.193	0.025	1.82104e-55
chr1-152990291-152991188	9.50739e-61	0.523527	0.149	0.012	1.84958e-55
chr11-79630005-79630888	1.07096e-60	0.490709	0.274	0.06	2.08345e-55
chr1-133856454-133857457	1.09263e-60	0.50073	0.259	0.047	2.12561e-55
chr13-12494488-12495448	1.38218e-60	0.524187	0.155	0.014	2.68891e-55
chr1-15919832-15920747	1.39861e-60	0.541762	0.148	0.011	2.72086e-55
chr9-7977338-7978209	1.50625e-60	0.498792	0.231	0.041	2.93028e-55
chr5-92106111-92107103	1.60748e-60	0.520035	0.174	0.017	3.12722e-55
chr1-60393281-60394249	1.94805e-60	0.52822	0.149	0.011	3.78975e-55
chr18-36383759-36384549	1.97332e-60	0.487741	0.262	0.06	3.83892e-55
chr16-7821607-7822618	1.97835e-60	0.518622	0.243	0.041	3.84871e-55
chr3-30004633-30005593	2.07179e-60	0.486366	0.273	0.059	4.03048e-55
chr2-148242004-148242855	2.73338e-60	0.523695	0.21	0.03	5.31754e-55
chr7-142400413-142401324	2.74773e-60	0.515798	0.283	0.053	5.34546e-55
chr10-93331299-93332730	3.62632e-60	0.501574	0.271	0.054	7.05468e-55
chr16-23203580-23204525	3.83633e-60	0.523464	0.149	0.012	7.46324e-55
chr16-17085411-17086312	3.92199e-60	0.511614	0.201	0.028	7.62988e-55
chr4-57153574-57154448	3.99872e-60	0.503148	0.227	0.041	7.77915e-55
chr2-173247617-173248583	4.6156e-60	0.509183	0.226	0.039	8.97923e-55
chr5-89859977-89860753	5.02916e-60	0.534313	0.184	0.019	9.78378e-55
chr6-97252644-97253575	5.61763e-60	0.51127	0.189	0.024	1.09286e-54
chr1-40243310-40244315	6.22295e-60	0.512113	0.174	0.019	1.21062e-54
chr2-150660862-150661845	6.7542e-60	0.480217	0.405	0.109	1.31397e-54
chr5-66259369-66260286	7.39264e-60	0.50768	0.285	0.063	1.43817e-54
chr3-30508118-30509000	8.78948e-60	0.470701	0.361	0.1	1.70991e-54
chr11-94497912-94498798	8.9228e-60	0.476257	0.314	0.076	1.73585e-54
chr11-116718059-116718989	1.05058e-59	0.513559	0.106	0.004	2.04381e-54
chr10-81568488-81569425	1.09084e-59	0.487669	0.285	0.066	2.12212e-54
chr14-76295138-76296103	1.12768e-59	0.516545	0.144	0.011	2.1938e-54
chr4-119057586-119058509	1.19275e-59	0.511789	0.214	0.032	2.3204e-54
chr17-35814426-35815301	1.29853e-59	0.469845	0.34	0.088	2.52618e-54
chr8-121897774-121898924	1.39592e-59	0.477998	0.359	0.096	2.71564e-54
chr16-92340791-92341791	1.42689e-59	0.514023	0.253	0.052	2.77588e-54
chr14-97847380-97848286	1.4382e-59	0.491806	0.288	0.061	2.79789e-54
chr10-43760060-43760985	1.44749e-59	0.491753	0.255	0.053	2.81595e-54
chr2-160298308-160299255	1.69243e-59	0.516595	0.165	0.016	3.29246e-54
chr15-99503838-99504801	1.71547e-59	0.525999	0.156	0.014	3.33729e-54
chr4-136106610-136107550	1.73863e-59	0.498406	0.264	0.053	3.38234e-54
chr15-99583308-99584260	1.97491e-59	0.507763	0.188	0.025	3.84202e-54
chr17-14513064-14513992	2.06743e-59	0.532985	0.144	0.011	4.022e-54
chr6-87544964-87546059	2.15122e-59	0.518778	0.144	0.012	4.185e-54
chr4-36040102-36041154	2.40771e-59	0.534885	0.16	0.015	4.68398e-54
chr16-74260527-74261516	2.45028e-59	0.530892	0.184	0.021	4.76681e-54
chr17-45593367-45594178	2.57519e-59	0.518237	0.208	0.032	5.00981e-54
chr1-118331743-118332702	3.80148e-59	0.504292	0.179	0.021	7.39543e-54
chr2-71142837-71143726	3.86903e-59	0.510409	0.111	0.005	7.52685e-54
chr13-31339646-31341103	3.88961e-59	0.491462	0.293	0.068	7.56689e-54
chr19-52623108-52624931	4.16236e-59	0.536499	0.141	0.009	8.0975e-54
chr6-41680623-41681286	4.27572e-59	0.483638	0.111	0.005	8.31802e-54
chr11-59910432-59911373	4.38932e-59	0.515268	0.236	0.038	8.53902e-54
chr14-79527453-79528378	4.96062e-59	0.477934	0.281	0.066	9.65044e-54
chr13-95058611-95059540	5.23214e-59	0.526198	0.207	0.03	1.01787e-53
chr19-4720682-4721515	6.00256e-59	0.47969	0.273	0.056	1.16774e-53
chr10-86771528-86772426	6.62219e-59	0.480166	0.286	0.069	1.28829e-53
chr7-73657030-73657996	6.92366e-59	0.547164	0.196	0.024	1.34693e-53
chr5-70532771-70533697	8.58254e-59	0.516152	0.224	0.04	1.66966e-53
chr6-114988260-114989024	8.94172e-59	0.492107	0.252	0.051	1.73953e-53
chr8-21776108-21777000	9.07256e-59	0.502355	0.339	0.078	1.76498e-53
chr1-126822061-126822980	9.23578e-59	0.519175	0.155	0.014	1.79674e-53
chr11-97585676-97586594	9.30271e-59	0.520046	0.193	0.025	1.80976e-53
chr9-21988158-21989019	1.30949e-58	0.491879	0.34	0.097	2.54749e-53
chr7-30711667-30712575	1.4063e-58	0.507377	0.217	0.035	2.73583e-53
chr2-30676871-30677701	1.44755e-58	0.521163	0.243	0.042	2.81608e-53
chr1-106566302-106567243	1.45814e-58	0.50934	0.295	0.065	2.83669e-53
chr8-111229983-111230902	1.57171e-58	0.494281	0.214	0.037	3.05763e-53
chr13-44622325-44623261	1.64747e-58	0.495741	0.328	0.068	3.205e-53
chr13-70841247-70842077	2.1535e-58	0.510577	0.153	0.017	4.18944e-53
chr1-133145803-133146794	2.23936e-58	0.490572	0.309	0.08	4.35647e-53
chr4-129226297-129227147	2.51939e-58	0.489893	0.21	0.038	4.90125e-53
chr4-154478710-154479633	2.59624e-58	0.525781	0.283	0.054	5.05076e-53
chr9-31432264-31433075	2.72791e-58	0.49914	0.177	0.025	5.3069e-53
chr13-42821310-42822139	3.29591e-58	0.511395	0.198	0.026	6.4119e-53
chr2-105421709-105422600	3.3478e-58	0.512874	0.168	0.018	6.51284e-53
chr7-80762029-80762983	3.37566e-58	0.478537	0.286	0.067	6.56705e-53
chr15-11363744-11364686	4.34215e-58	0.507974	0.137	0.011	8.44726e-53
chr14-24215706-24216681	4.85862e-58	0.492055	0.299	0.068	9.45202e-53
chr10-122869793-122870722	5.30635e-58	0.48039	0.295	0.066	1.0323e-52
chr5-118043411-118044335	5.41754e-58	0.492301	0.203	0.031	1.05393e-52
chr6-114003298-114004277	5.85446e-58	0.51112	0.13	0.008	1.13893e-52
chr7-118368955-118369824	6.34752e-58	0.508694	0.13	0.009	1.23485e-52
chr4-106205896-106206786	6.97975e-58	0.511045	0.184	0.024	1.35785e-52
chr6-129372903-129373793	7.03461e-58	0.497572	0.165	0.016	1.36852e-52
chr19-3810325-3811327	7.16098e-58	0.508205	0.21	0.033	1.3931e-52
chr5-114664519-114665461	8.36246e-58	0.495536	0.203	0.032	1.62684e-52
chr2-103293426-103294315	8.39873e-58	0.47576	0.253	0.059	1.6339e-52
chr2-59784130-59785040	9.06154e-58	0.483874	0.345	0.087	1.76284e-52
chr6-29497438-29498346	9.1892e-58	0.510213	0.139	0.012	1.78768e-52
chr6-140569737-140570812	9.5562e-58	0.464681	0.311	0.087	1.85907e-52
chr17-32162007-32162984	1.04807e-57	0.497631	0.231	0.045	2.03892e-52
chr11-116712881-116713765	1.07557e-57	0.501107	0.196	0.029	2.09243e-52
chr7-139257848-139258804	1.09671e-57	0.517322	0.267	0.047	2.13355e-52
chr4-138941588-138942400	1.1776e-57	0.494638	0.203	0.03	2.29091e-52
chr18-35071978-35072864	1.41859e-57	0.510094	0.16	0.015	2.75973e-52
chr13-54238548-54239544	1.53541e-57	0.518726	0.21	0.03	2.987e-52
chr7-98191536-98192456	1.61229e-57	0.489937	0.224	0.042	3.13657e-52
chr19-4670441-4671393	1.76383e-57	0.508743	0.172	0.019	3.43137e-52
chr5-101725602-101726353	1.87193e-57	0.506875	0.184	0.023	3.64168e-52
chr1-31058522-31059504	2.29143e-57	0.51038	0.177	0.023	4.45778e-52
chr19-7172087-7172967	2.31561e-57	0.481844	0.253	0.053	4.50482e-52
chr2-25180203-25181179	2.78164e-57	0.475609	0.405	0.129	5.41144e-52
chr5-151104507-151105458	2.82675e-57	0.47493	0.269	0.06	5.4992e-52
chr11-3496541-3497448	3.21835e-57	0.492317	0.316	0.072	6.26101e-52
chr11-65124677-65125576	3.45067e-57	0.512755	0.177	0.024	6.71296e-52
chr16-16865897-16866911	3.56799e-57	0.487274	0.37	0.087	6.9412e-52
chr8-106620306-106621255	3.58566e-57	0.456014	0.264	0.065	6.97557e-52
chr14-43051934-43052848	3.6187e-57	0.508149	0.146	0.013	7.03986e-52
chr9-65154464-65155389	3.87179e-57	0.501188	0.168	0.018	7.53222e-52
chr4-81248949-81249898	3.89539e-57	0.496899	0.217	0.035	7.57814e-52
chr19-43890226-43891172	4.1219e-57	0.46604	0.286	0.069	8.01878e-52
chr12-104908680-104909531	4.14124e-57	0.509349	0.172	0.02	8.05642e-52
chrX-41969121-41970079	4.27542e-57	0.498065	0.139	0.009	8.31745e-52
chr4-154479943-154480778	4.4247e-57	0.499953	0.212	0.033	8.60786e-52
chr4-129238858-129239794	5.47245e-57	0.445953	0.306	0.091	1.06462e-51
chr4-15882053-15882881	5.73059e-57	0.509003	0.146	0.013	1.11483e-51
chr1-54742764-54743673	6.75948e-57	0.513695	0.146	0.014	1.315e-51
chr11-87709660-87710568	7.21841e-57	0.4776	0.247	0.053	1.40428e-51
chr7-139296528-139297403	8.09892e-57	0.501179	0.2	0.03	1.57557e-51
chr13-34109346-34110244	9.22135e-57	0.434851	0.401	0.13	1.79393e-51
chr10-75558236-75559147	1.19356e-56	0.491599	0.186	0.027	2.32195e-51
chr6-33226562-33228072	1.48645e-56	0.489839	0.116	0.007	2.89176e-51
chr11-74435071-74436021	1.5002e-56	0.494091	0.205	0.03	2.91851e-51
chr15-99573382-99574336	1.6728e-56	0.509721	0.146	0.012	3.25428e-51
chr6-125367714-125368624	1.79143e-56	0.494924	0.273	0.056	3.48507e-51
chr12-75829435-75830313	2.06337e-56	0.487846	0.215	0.042	4.01409e-51
chr15-100761381-100762313	2.07603e-56	0.428742	0.439	0.162	4.03872e-51
chr7-29496657-29497640	2.46579e-56	0.5129	0.266	0.051	4.79696e-51
chr16-4913527-4914492	2.49659e-56	0.432011	0.464	0.179	4.85689e-51
chr15-68387113-68388040	2.83955e-56	0.497304	0.288	0.059	5.52408e-51
chr4-63032389-63033287	2.90537e-56	0.480664	0.25	0.051	5.65213e-51
chr9-119116485-119117427	2.98518e-56	0.490827	0.179	0.023	5.80739e-51
chr18-60951880-60952820	3.14886e-56	0.506293	0.264	0.05	6.12582e-51
chr1-135680788-135681920	3.52785e-56	0.50051	0.16	0.015	6.86311e-51
chr17-9895040-9895938	3.5528e-56	0.469974	0.319	0.08	6.91165e-51
chr13-40722552-40723479	3.73324e-56	0.403545	0.474	0.192	7.26269e-51
chr7-4464228-4465115	3.91493e-56	0.502433	0.276	0.057	7.61614e-51
chr2-78787930-78788838	4.20656e-56	0.51287	0.146	0.012	8.18348e-51
chr11-34158620-34159551	4.35178e-56	0.488842	0.177	0.022	8.466e-51
chr19-55266510-55267379	5.49664e-56	0.485977	0.297	0.065	1.06932e-50
chr15-6044271-6045200	5.67416e-56	0.496566	0.188	0.028	1.10386e-50
chr15-58529921-58530840	6.2334e-56	0.488411	0.168	0.023	1.21265e-50
chr5-102066478-102067391	6.34305e-56	0.502981	0.188	0.027	1.23398e-50
chr10-20738730-20739645	7.09904e-56	0.505844	0.146	0.013	1.38106e-50
chr13-112125615-112126624	7.46928e-56	0.503557	0.148	0.014	1.45308e-50
chr14-65915810-65916723	8.68213e-56	0.494436	0.196	0.028	1.68903e-50
chr6-18822508-18823440	8.77209e-56	0.485163	0.253	0.05	1.70653e-50
chr11-78669619-78670552	1.05969e-55	0.501145	0.231	0.044	2.06154e-50
chr2-68386219-68387010	1.07393e-55	0.492421	0.203	0.031	2.08923e-50
chr13-65227664-65228531	1.26838e-55	0.506145	0.139	0.01	2.46752e-50
chr14-69028790-69029600	1.2718e-55	0.524221	0.208	0.028	2.47417e-50
chr12-12508901-12509856	1.32857e-55	0.486031	0.229	0.039	2.58461e-50
chr11-3334558-3335388	1.94933e-55	0.51402	0.201	0.027	3.79225e-50
chr12-8432040-8432991	1.96805e-55	0.488915	0.285	0.068	3.82867e-50
chr5-141380419-141381317	2.10121e-55	0.465449	0.306	0.078	4.08771e-50
chr6-34226935-34227852	2.25187e-55	0.503612	0.148	0.015	4.3808e-50
chr3-121504548-121505497	2.5834e-55	0.500995	0.149	0.015	5.02577e-50
chr15-94325618-94326539	2.6232e-55	0.486408	0.212	0.039	5.10321e-50
chr14-76302157-76303113	2.87109e-55	0.504506	0.149	0.013	5.58545e-50
chr2-180030960-180031876	2.93077e-55	0.478554	0.24	0.05	5.70155e-50
chr3-88614960-88615818	3.02553e-55	0.461821	0.311	0.073	5.88589e-50
chr14-87384436-87385381	3.30219e-55	0.511292	0.184	0.023	6.42412e-50
chr19-18720052-18720996	3.3499e-55	0.487486	0.174	0.02	6.51693e-50
chr6-86753762-86754718	3.38088e-55	0.481645	0.182	0.025	6.5772e-50
chr11-63230360-63231251	4.04408e-55	0.507724	0.151	0.015	7.86739e-50
chr17-56384638-56385568	4.11396e-55	0.482953	0.194	0.028	8.00334e-50
chr12-16725951-16726920	4.32658e-55	0.480066	0.233	0.048	8.41697e-50
chr1-131184221-131185205	4.59089e-55	0.504298	0.217	0.034	8.93117e-50
chr2-131224921-131225854	4.70888e-55	0.432087	0.394	0.132	9.16071e-50
chr1-178684769-178685613	4.72127e-55	0.492291	0.106	0.004	9.1848e-50
chr19-15946437-15947400	4.75765e-55	0.484608	0.201	0.033	9.25557e-50
chr2-28245895-28246832	5.58055e-55	0.503859	0.141	0.013	1.08564e-49
chr1-92947536-92948550	5.78068e-55	0.500509	0.194	0.029	1.12458e-49
chr4-135597299-135598380	5.88312e-55	0.547241	0.163	0.016	1.14451e-49
chr9-31127521-31128485	5.895e-55	0.480628	0.208	0.033	1.14682e-49
chr11-85790877-85791796	6.61602e-55	0.489569	0.156	0.019	1.28709e-49
chr2-25177460-25178350	6.65447e-55	0.505631	0.234	0.045	1.29457e-49
chr4-133488563-133489504	8.28337e-55	0.477273	0.245	0.05	1.61145e-49
chr15-99511876-99512787	8.56752e-55	0.497213	0.146	0.014	1.66673e-49
chr5-134985525-134986494	1.01162e-54	0.412816	0.392	0.135	1.96802e-49
chr19-54077344-54078291	1.08008e-54	0.501458	0.146	0.014	2.10121e-49
chr4-138995293-138996247	1.1094e-54	0.492851	0.184	0.027	2.15824e-49
chr17-8843646-8844590	1.27094e-54	0.490707	0.175	0.023	2.4725e-49
chr19-38329048-38329957	1.34544e-54	0.485941	0.207	0.034	2.61743e-49
chr1-105169987-105170831	1.40623e-54	0.493922	0.188	0.029	2.7357e-49
chr16-34066744-34067652	1.44932e-54	0.480882	0.227	0.039	2.81952e-49
chr2-28205128-28206049	1.62187e-54	0.500528	0.26	0.053	3.15521e-49
chr15-102016523-102017176	1.68179e-54	0.456991	0.25	0.064	3.27178e-49
chr11-101277346-101278215	1.77689e-54	0.368499	0.549	0.267	3.45678e-49
chr14-59959505-59960362	1.78486e-54	0.489996	0.141	0.013	3.47228e-49
chr10-67298565-67299524	1.81393e-54	0.492904	0.163	0.02	3.52884e-49
chr11-8558066-8558982	1.99848e-54	0.442735	0.344	0.111	3.88787e-49
chr4-65126903-65127821	2.13484e-54	0.452389	0.377	0.113	4.15314e-49
chr6-30300171-30301095	2.17669e-54	0.414903	0.413	0.162	4.23456e-49
chr3-87958192-87959148	2.51992e-54	0.495761	0.163	0.018	4.90228e-49
chr9-61843271-61844151	2.54653e-54	0.41728	0.356	0.12	4.95404e-49
chr2-70066313-70067263	2.76707e-54	0.431465	0.377	0.128	5.38309e-49
chr18-36379557-36380452	2.8064e-54	0.446055	0.255	0.064	5.45959e-49
chr14-54754264-54755246	2.97786e-54	0.482812	0.255	0.053	5.79315e-49
chr5-74737917-74738911	3.21431e-54	0.46681	0.302	0.069	6.25316e-49
chr13-42617589-42618526	3.25582e-54	0.482044	0.177	0.022	6.3339e-49
chr4-107015686-107016659	3.34727e-54	0.4476	0.347	0.105	6.51182e-49
chr4-154511469-154512334	3.3951e-54	0.490776	0.158	0.016	6.60486e-49
chr17-27464234-27465176	3.50431e-54	0.496637	0.149	0.016	6.81733e-49
chr10-7014959-7015918	4.06501e-54	0.474086	0.222	0.045	7.90812e-49
chr14-47911441-47912492	4.1006e-54	0.373497	0.519	0.223	7.97734e-49
chr7-4260346-4261336	4.45346e-54	0.504889	0.158	0.015	8.66381e-49
chr16-23265352-23266242	4.61825e-54	0.486341	0.168	0.021	8.98438e-49
chr2-113538001-113538981	5.08109e-54	0.395721	0.349	0.13	9.88481e-49
chr1-180363627-180364636	5.2939e-54	0.471934	0.365	0.104	1.02988e-48
chr10-123721747-123722722	5.47435e-54	0.496179	0.293	0.063	1.06499e-48
chr7-45643261-45644159	5.73951e-54	0.449634	0.34	0.104	1.11657e-48
chr2-131796568-131797504	5.79457e-54	0.505089	0.142	0.012	1.12728e-48
chr2-14326932-14327950	6.17052e-54	0.49617	0.118	0.008	1.20042e-48
chr18-79008884-79009804	6.53317e-54	0.461293	0.274	0.064	1.27097e-48
chr4-99137785-99138723	6.67693e-54	0.489154	0.151	0.016	1.29894e-48
chr10-86289827-86290772	6.68238e-54	0.410747	0.474	0.186	1.3e-48
chr4-10727603-10728547	6.69933e-54	0.492088	0.165	0.019	1.30329e-48
chr4-106491910-106492817	6.91539e-54	0.455341	0.351	0.098	1.34533e-48
chr13-13173428-13174332	7.62737e-54	0.498375	0.186	0.025	1.48384e-48
chr12-69781916-69782784	7.74748e-54	0.373606	0.547	0.251	1.5072e-48
chr3-130731544-130732195	8.07341e-54	0.503751	0.146	0.013	1.57061e-48
chr5-122770554-122771453	9.55499e-54	0.508283	0.295	0.06	1.85884e-48
chr2-74704170-74705096	1.14406e-53	0.449279	0.224	0.053	2.22567e-48
chr12-73747338-73748375	1.14653e-53	0.499046	0.139	0.01	2.23046e-48
chr11-3291974-3292941	1.16144e-53	0.457393	0.3	0.077	2.25948e-48
chr18-4075949-4076866	1.19133e-53	0.496074	0.144	0.013	2.31763e-48
chr3-89337492-89338422	1.21523e-53	0.462196	0.312	0.089	2.36412e-48
chr1-40650714-40651685	1.2956e-53	0.482447	0.194	0.031	2.52048e-48
chr4-138647950-138648844	1.36229e-53	0.487628	0.151	0.015	2.65022e-48
chr8-62730127-62731002	1.54303e-53	0.481041	0.109	0.006	3.00182e-48
chr15-37323557-37324460	1.55726e-53	0.474906	0.212	0.038	3.02951e-48
chr13-65216676-65217598	1.65624e-53	0.47685	0.102	0.005	3.22206e-48
chr16-30102342-30103327	1.66511e-53	0.498675	0.222	0.037	3.23932e-48
chr16-92357211-92358204	1.77041e-53	0.478695	0.17	0.026	3.44417e-48
chr9-67077650-67078537	1.81926e-53	0.43514	0.236	0.058	3.53921e-48
chr19-38381887-38382721	1.89232e-53	0.502179	0.167	0.019	3.68135e-48
chr10-95152231-95153214	1.90002e-53	0.459063	0.307	0.085	3.69631e-48
chr3-92169656-92170570	1.9568e-53	0.506003	0.141	0.011	3.80678e-48
chr1-172242136-172243045	1.96032e-53	0.453101	0.351	0.101	3.81363e-48
chr10-84331280-84332194	1.98604e-53	0.486953	0.141	0.014	3.86367e-48
chr13-13013777-13014730	2.06907e-53	0.516174	0.186	0.024	4.02518e-48
chr12-105248345-105249314	2.13358e-53	0.495969	0.135	0.012	4.15069e-48
chr17-34964334-34965271	2.32723e-53	0.474626	0.219	0.04	4.52742e-48
chr17-93549829-93550852	2.45366e-53	0.49215	0.148	0.015	4.77337e-48
chr11-118540136-118541083	2.5298e-53	0.481268	0.212	0.035	4.92149e-48
chr6-92261109-92262042	2.54275e-53	0.47461	0.189	0.029	4.9467e-48
chr7-25644813-25645785	3.05505e-53	0.461367	0.255	0.059	5.94333e-48
chr3-128040075-128041052	3.16775e-53	0.487334	0.179	0.023	6.16257e-48
chr17-45250295-45252074	3.34745e-53	0.468341	0.24	0.051	6.51217e-48
chr8-104623941-104624865	3.61512e-53	0.337186	0.578	0.312	7.03289e-48
chr6-88193407-88194366	4.03605e-53	0.482131	0.227	0.046	7.85177e-48
chr7-44115605-44116509	4.10367e-53	0.496268	0.214	0.033	7.98333e-48
chr4-142173925-142174743	4.5011e-53	0.481429	0.16	0.021	8.75649e-48
chr13-54211670-54212662	4.6836e-53	0.481946	0.207	0.034	9.11153e-48
chr8-75199275-75200279	5.01001e-53	0.481583	0.165	0.019	9.74651e-48
chr15-37234077-37234997	5.43959e-53	0.477473	0.281	0.061	1.05822e-47
chr10-106181519-106182473	6.88379e-53	0.500061	0.21	0.034	1.33918e-47
chr8-71558637-71559565	6.98898e-53	0.452629	0.293	0.076	1.35964e-47
chr19-7605891-7606955	8.26142e-53	0.423649	0.312	0.095	1.60718e-47
chr17-86405034-86405991	8.98429e-53	0.471824	0.194	0.032	1.74781e-47
chr11-101772158-101773106	9.27397e-53	0.463428	0.238	0.051	1.80417e-47
chr18-80975995-80976824	9.36557e-53	0.473362	0.188	0.029	1.82199e-47
chr18-35930393-35931249	9.39128e-53	0.435015	0.297	0.084	1.82699e-47
chr1-167716964-167717886	1.05244e-52	0.49313	0.172	0.023	2.04742e-47
chr4-154527305-154528172	1.13862e-52	0.460477	0.264	0.06	2.21508e-47
chr14-47950726-47951655	1.26634e-52	0.514507	0.224	0.037	2.46355e-47
chr13-95045640-95046660	1.29894e-52	0.485277	0.141	0.013	2.52697e-47
chr2-31972258-31973165	1.32528e-52	0.408837	0.45	0.169	2.57822e-47
chr19-25856108-25857031	1.44443e-52	0.466639	0.281	0.067	2.81002e-47
chr2-143889704-143890630	1.46036e-52	0.490836	0.245	0.046	2.84099e-47
chr6-87224944-87225874	1.61199e-52	0.46692	0.222	0.044	3.13598e-47
chr9-71797145-71798094	1.86804e-52	0.476072	0.219	0.039	3.6341e-47
chr3-85337752-85338550	2.08812e-52	0.488296	0.163	0.02	4.06224e-47
chr2-11433028-11433978	2.30141e-52	0.478052	0.179	0.026	4.47718e-47
chr3-101660794-101661702	2.34914e-52	0.4793	0.203	0.033	4.57003e-47
chr13-4205875-4206800	2.55324e-52	0.476766	0.172	0.023	4.96709e-47
chr19-26634158-26635063	3.21884e-52	0.485524	0.158	0.019	6.26196e-47
chr11-4482413-4483316	3.62982e-52	0.458662	0.248	0.056	7.06149e-47
chr9-107735849-107736834	3.64447e-52	0.483056	0.212	0.033	7.08998e-47
chr7-79628115-79629110	3.7376e-52	0.46254	0.2	0.036	7.27116e-47
chr4-104073867-104074792	3.75893e-52	0.48148	0.188	0.027	7.31265e-47
chr15-63442109-63443152	3.77995e-52	0.464101	0.101	0.004	7.35355e-47
chr3-122029511-122030515	3.89916e-52	0.486216	0.188	0.026	7.58546e-47
chr4-140919646-140920605	4.31764e-52	0.474435	0.142	0.015	8.39958e-47
chr1-174860203-174861107	4.68793e-52	0.456449	0.21	0.04	9.11994e-47
chr11-74385444-74386348	4.72323e-52	0.465249	0.21	0.039	9.18861e-47
chr10-96697389-96698360	4.76943e-52	0.45199	0.34	0.093	9.2785e-47
chr16-21204166-21205107	5.06055e-52	0.377049	0.49	0.204	9.84485e-47
chr3-131506462-131507346	5.12409e-52	0.467069	0.188	0.028	9.96846e-47
chr9-77463688-77464491	5.31473e-52	0.439792	0.266	0.065	1.03393e-46
chr18-64660657-64661593	5.32681e-52	0.431226	0.38	0.124	1.03628e-46
chr1-144030243-144031120	5.72136e-52	0.472379	0.194	0.032	1.11304e-46
chr13-44905821-44906727	5.73915e-52	0.437672	0.342	0.104	1.1165e-46
chr4-49125124-49126188	6.06532e-52	0.479292	0.118	0.008	1.17995e-46
chr6-91156391-91157320	6.10955e-52	0.381926	0.502	0.219	1.18856e-46
chr4-148920332-148921297	6.26619e-52	0.465134	0.247	0.054	1.21903e-46
chr15-76880907-76881911	6.48971e-52	0.456581	0.267	0.063	1.26251e-46
chr5-38519039-38519956	6.54018e-52	0.484491	0.135	0.012	1.27233e-46
chr11-70199741-70200674	7.00324e-52	0.460859	0.231	0.046	1.36242e-46
chr1-151059271-151060251	7.06592e-52	0.462485	0.269	0.066	1.37461e-46
chr7-79615721-79616662	7.57776e-52	0.470521	0.186	0.028	1.47419e-46
chr19-61064666-61065611	7.58524e-52	0.500449	0.227	0.044	1.47564e-46
chr2-74700212-74701143	8.33522e-52	0.447226	0.297	0.073	1.62154e-46
chr9-117640938-117642320	9.30159e-52	0.473738	0.111	0.006	1.80954e-46
chr14-7895896-7896800	9.71394e-52	0.468475	0.25	0.051	1.88976e-46
chr8-47994993-47995922	9.77745e-52	0.422957	0.319	0.103	1.90211e-46
chr5-123827369-123828284	1.04353e-51	0.472979	0.201	0.038	2.03009e-46
chr11-72400795-72401588	1.10184e-51	0.4754	0.189	0.031	2.14353e-46
chr16-24403741-24404526	1.42413e-51	0.463882	0.184	0.027	2.77051e-46
chr5-137171081-137171903	1.4488e-51	0.464825	0.227	0.045	2.81851e-46
chr13-34129300-34130101	1.57808e-51	0.470281	0.302	0.075	3.07001e-46
chr12-79535272-79536189	1.73238e-51	0.463484	0.201	0.039	3.37018e-46
chr3-138236266-138237333	2.06182e-51	0.464254	0.149	0.019	4.01108e-46
chr8-119586939-119587796	2.10833e-51	0.480455	0.142	0.014	4.10157e-46
chr11-105462304-105463245	2.14443e-51	0.465752	0.168	0.023	4.1718e-46
chr18-69085955-69086744	2.15546e-51	0.478342	0.153	0.018	4.19325e-46
chr3-55524507-55525466	2.343e-51	0.479269	0.186	0.026	4.55809e-46
chr2-128887689-128888642	2.35358e-51	0.472424	0.161	0.022	4.57867e-46
chr4-129213615-129214500	2.35528e-51	0.468647	0.156	0.019	4.58198e-46
chr8-91140550-91141485	2.37095e-51	0.47116	0.281	0.064	4.61247e-46
chr10-17549249-17550148	2.54596e-51	0.437093	0.257	0.063	4.95293e-46
chr18-73946287-73947238	2.59647e-51	0.46915	0.168	0.022	5.0512e-46
chr10-53416107-53417044	2.74548e-51	0.478359	0.148	0.016	5.34108e-46
chr8-76453985-76454893	2.76508e-51	0.488429	0.128	0.009	5.37921e-46
chr15-11357132-11357913	2.94313e-51	0.478913	0.122	0.01	5.72559e-46
chr16-45669685-45670629	2.98878e-51	0.480015	0.172	0.022	5.81441e-46
chr8-28195548-28196526	3.00948e-51	0.47139	0.109	0.006	5.85467e-46
chr17-80936155-80937052	3.24299e-51	0.46997	0.146	0.017	6.30895e-46
chr2-74697369-74698274	3.47472e-51	0.432272	0.411	0.147	6.75975e-46
chr16-93691164-93692089	3.51376e-51	0.46883	0.201	0.035	6.8357e-46
chr19-19783224-19784260	3.55032e-51	0.480231	0.165	0.022	6.90683e-46
chr4-105030874-105031460	3.8388e-51	0.468871	0.142	0.014	7.46804e-46
chr9-32347828-32348734	3.97408e-51	0.47365	0.203	0.036	7.73121e-46
chr1-95720163-95721118	4.24475e-51	0.486693	0.122	0.008	8.25777e-46
chr3-141965962-141966900	4.55113e-51	0.465215	0.118	0.009	8.85381e-46
chr12-31407715-31408644	4.67481e-51	0.465857	0.16	0.021	9.09442e-46
chr11-84884653-84885491	4.80232e-51	0.462814	0.189	0.035	9.34248e-46
chr2-164562088-164562971	5.10212e-51	0.45438	0.319	0.089	9.92572e-46
chr4-137164265-137165324	6.47134e-51	0.460402	0.231	0.047	1.25894e-45
chr2-74691332-74692245	6.55182e-51	0.432647	0.453	0.152	1.2746e-45
chr5-25038303-25039337	7.23362e-51	0.441495	0.22	0.05	1.40724e-45
chr10-62193931-62194851	7.33602e-51	0.477818	0.163	0.021	1.42716e-45
chr11-85842897-85843793	7.70038e-51	0.41846	0.37	0.13	1.49804e-45
chr8-47482138-47483062	7.72112e-51	0.463482	0.198	0.036	1.50207e-45
chr7-44215636-44216582	8.39713e-51	0.467706	0.184	0.027	1.63359e-45
chr17-27040046-27040949	8.6514e-51	0.436526	0.299	0.091	1.68305e-45
chr10-59285296-59286209	9.85545e-51	0.413041	0.352	0.117	1.91729e-45
chr2-102056019-102056946	1.03439e-50	0.46772	0.174	0.026	2.01232e-45
chr2-36257901-36258747	1.31794e-50	0.475279	0.118	0.009	2.56394e-45
chr18-32152988-32153945	1.43007e-50	0.435211	0.311	0.086	2.78207e-45
chr8-75211194-75212134	1.55384e-50	0.426509	0.387	0.123	3.02285e-45
chr13-112152696-112153627	1.71287e-50	0.451192	0.271	0.068	3.33224e-45
chr10-20420185-20421068	1.84536e-50	0.467798	0.191	0.033	3.58998e-45
chr9-62389409-62390321	2.2159e-50	0.470399	0.116	0.008	4.31083e-45
chr11-78377403-78378366	2.2622e-50	0.460757	0.189	0.031	4.4009e-45
chr2-104335598-104336555	2.59437e-50	0.468894	0.21	0.036	5.04712e-45
chr4-141425645-141426579	2.63616e-50	0.446284	0.396	0.105	5.12841e-45
chr5-114588950-114589856	2.68117e-50	0.421785	0.29	0.082	5.21597e-45
chr4-3233915-3234912	3.42517e-50	0.465125	0.181	0.029	6.66337e-45
chr18-21216487-21217398	3.69639e-50	0.472636	0.165	0.024	7.19099e-45
chr1-54585093-54586020	3.90702e-50	0.480436	0.196	0.032	7.60075e-45
chr13-101308735-101309768	4.34581e-50	0.477053	0.158	0.019	8.45437e-45
chr4-156059346-156060293	4.53005e-50	0.332566	0.573	0.295	8.81281e-45
chr9-110660848-110661810	4.83157e-50	0.464161	0.179	0.031	9.39938e-45
chr4-57156412-57157245	5.56354e-50	0.45089	0.219	0.042	1.08234e-44
chr5-139146369-139147324	5.73761e-50	0.426286	0.366	0.112	1.1162e-44
chr2-113548648-113549546	6.33253e-50	0.465915	0.155	0.018	1.23194e-44
chr19-55219240-55220049	7.06927e-50	0.476558	0.179	0.025	1.37526e-44
chr19-41967582-41968544	7.46768e-50	0.462605	0.194	0.033	1.45277e-44
chr15-99502140-99503038	8.46185e-50	0.463134	0.165	0.025	1.64618e-44
chr3-141981584-141982484	8.68292e-50	0.451915	0.207	0.043	1.68918e-44
chr13-97310054-97310999	9.07557e-50	0.433082	0.304	0.091	1.76557e-44
chr6-51735752-51736703	9.30615e-50	0.475199	0.116	0.009	1.81043e-44
chr3-136426401-136427973	9.36715e-50	0.477836	0.198	0.031	1.8223e-44
chr6-119864382-119865268	9.93205e-50	0.455841	0.255	0.058	1.93219e-44
chr11-68674913-68675904	1.02882e-49	0.466192	0.127	0.01	2.00147e-44
chr13-111933529-111934532	1.03608e-49	0.458629	0.21	0.04	2.01561e-44
chr8-123348853-123349524	1.06633e-49	0.473384	0.139	0.015	2.07445e-44
chr3-68664529-68665468	1.06977e-49	0.467153	0.108	0.006	2.08114e-44
chr8-117512729-117513709	1.20078e-49	0.452772	0.196	0.034	2.336e-44
chr1-59402951-59403875	1.32337e-49	0.463197	0.097	0.005	2.5745e-44
chr5-37389593-37390518	1.43828e-49	0.465472	0.141	0.016	2.79805e-44
chr8-94325724-94326648	2.15387e-49	0.450701	0.217	0.04	4.19015e-44
chr6-17201787-17202747	2.31347e-49	0.46251	0.163	0.02	4.50064e-44
chr11-5868141-5869047	2.32353e-49	0.453751	0.238	0.051	4.52023e-44
chr11-97807719-97809510	2.32986e-49	0.394496	0.368	0.145	4.53254e-44
chr13-54675656-54676573	2.35164e-49	0.444812	0.203	0.045	4.57491e-44
chr13-42740660-42741641	2.45134e-49	0.465547	0.177	0.025	4.76886e-44
chr13-113670345-113671279	2.55937e-49	0.463104	0.153	0.018	4.97903e-44
chr17-82947672-82948589	2.60635e-49	0.460809	0.156	0.02	5.07042e-44
chr9-31131297-31132239	2.67699e-49	0.438231	0.292	0.085	5.20784e-44
chr15-58706154-58707185	2.69898e-49	0.443929	0.321	0.083	5.25063e-44
chr9-111486331-111487255	2.81629e-49	0.468314	0.142	0.015	5.47883e-44
chr18-46692556-46693495	3.11564e-49	0.490708	0.127	0.01	6.06121e-44
chr18-64989790-64990664	3.88512e-49	0.450512	0.142	0.016	7.55816e-44
chr11-88285780-88286839	4.24922e-49	0.463336	0.186	0.032	8.26647e-44
chr16-95854931-95855877	4.26225e-49	0.45757	0.155	0.019	8.29181e-44
chr1-134077351-134078120	4.93496e-49	0.477818	0.224	0.043	9.60051e-44
chr4-151224182-151225013	4.93818e-49	0.464233	0.122	0.01	9.60679e-44
chr9-76695277-76696222	5.05395e-49	0.47741	0.161	0.021	9.832e-44
chr13-28988666-28989530	5.06195e-49	0.467856	0.168	0.022	9.84757e-44
chr1-23271019-23271976	5.13943e-49	0.418635	0.375	0.129	9.9983e-44
chr13-52675294-52676227	5.50921e-49	0.466144	0.233	0.043	1.07177e-43
chr7-3373524-3374563	5.59661e-49	0.463585	0.13	0.012	1.08877e-43
chr2-104736188-104737190	6.20525e-49	0.446114	0.174	0.032	1.20718e-43
chr11-102603793-102604643	6.20818e-49	0.44421	0.253	0.065	1.20775e-43
chr2-74932949-74933908	6.20981e-49	0.470205	0.234	0.049	1.20806e-43
chr12-73441023-73441923	6.47843e-49	0.447167	0.21	0.043	1.26032e-43
chr5-137706576-137707599	8.05472e-49	0.456863	0.311	0.088	1.56697e-43
chr12-31726422-31727349	8.56021e-49	0.463305	0.156	0.02	1.66531e-43
chr5-21961534-21962453	8.69294e-49	0.483261	0.227	0.043	1.69113e-43
chr8-68085146-68086075	9.30676e-49	0.453897	0.227	0.046	1.81055e-43
chr8-33733275-33734068	1.03226e-48	0.437683	0.106	0.007	2.00816e-43
chr15-25758312-25759239	1.03938e-48	0.444832	0.22	0.046	2.02202e-43
chr6-136631157-136632037	1.04041e-48	0.446591	0.142	0.015	2.02403e-43
chr15-54496279-54497284	1.09619e-48	0.47404	0.149	0.018	2.13253e-43
chr13-111967375-111968222	1.11291e-48	0.469433	0.188	0.028	2.16507e-43
chr1-92332015-92332940	1.16099e-48	0.459472	0.108	0.007	2.2586e-43
chr2-110188470-110189458	1.16763e-48	0.442374	0.231	0.052	2.27153e-43
chr5-72674762-72675683	1.28233e-48	0.460634	0.148	0.016	2.49466e-43
chr1-153174587-153175492	1.30033e-48	0.455421	0.2	0.036	2.52968e-43
chr9-31428741-31429676	1.30949e-48	0.434809	0.205	0.041	2.54749e-43
chr3-121489053-121489986	1.42115e-48	0.461399	0.172	0.028	2.76473e-43
chr11-84633002-84633926	1.42198e-48	0.440402	0.226	0.046	2.76634e-43
chr18-4087766-4088721	1.49022e-48	0.457578	0.292	0.065	2.89909e-43
chr13-103977776-103978883	1.50172e-48	0.403585	0.392	0.13	2.92146e-43
chr15-84512344-84513303	1.51034e-48	0.455734	0.182	0.03	2.93823e-43
chr4-23982796-23983744	1.51127e-48	0.466719	0.161	0.022	2.94004e-43
chr4-123196204-123197172	1.5138e-48	0.463471	0.201	0.035	2.94495e-43
chr19-52636721-52637683	1.53322e-48	0.457878	0.125	0.01	2.98274e-43
chr13-95032766-95033645	1.58332e-48	0.457593	0.201	0.034	3.08021e-43
chr6-136852265-136853366	1.83306e-48	0.481515	0.203	0.034	3.56606e-43
chr4-41095873-41096815	2.05881e-48	0.415198	0.26	0.077	4.00523e-43
chr3-30239153-30240082	2.16209e-48	0.462771	0.181	0.027	4.20615e-43
chr13-54418520-54419439	2.20696e-48	0.445738	0.201	0.037	4.29345e-43
chr1-10317857-10318795	2.21766e-48	0.460317	0.155	0.022	4.31426e-43
chr11-69935238-69936146	2.55255e-48	0.413569	0.382	0.14	4.96575e-43
chr3-98024186-98025089	2.56378e-48	0.4338	0.253	0.07	4.98761e-43
chr6-72562631-72563574	2.57725e-48	0.445481	0.253	0.059	5.01381e-43
chr4-106496488-106497403	2.84563e-48	0.44332	0.26	0.058	5.53592e-43
chr15-103229595-103230500	2.98359e-48	0.451344	0.194	0.036	5.8043e-43
chr1-180385009-180385867	3.50941e-48	0.452548	0.243	0.052	6.82725e-43
chr15-22412518-22413511	3.94582e-48	0.468522	0.097	0.005	7.67624e-43
chr1-164611657-164612590	4.80117e-48	0.454285	0.137	0.016	9.34025e-43
chr10-95604825-95605740	4.85579e-48	0.462369	0.175	0.027	9.44651e-43
chr9-90069344-90070244	5.20819e-48	0.456456	0.181	0.028	1.01321e-42
chr4-136724463-136725415	5.61282e-48	0.446149	0.295	0.077	1.09192e-42
chr18-58053233-58054109	5.86336e-48	0.466329	0.156	0.021	1.14066e-42
chr14-97830500-97831282	6.06675e-48	0.460725	0.109	0.007	1.18023e-42
chr9-31416723-31417594	6.31465e-48	0.447939	0.102	0.007	1.22846e-42
chr11-94499627-94500488	6.377e-48	0.448013	0.226	0.049	1.24059e-42
chr9-77776435-77777304	6.85041e-48	0.446295	0.179	0.03	1.33269e-42
chr4-105282432-105283346	7.10944e-48	0.468506	0.161	0.023	1.38308e-42
chr5-64298142-64299059	7.69325e-48	0.438966	0.273	0.067	1.49665e-42
chr11-98469644-98470611	7.84304e-48	0.47393	0.158	0.019	1.52579e-42
chr2-59779168-59780087	7.92921e-48	0.454602	0.267	0.063	1.54256e-42
chr2-71359994-71360889	8.34286e-48	0.457947	0.148	0.019	1.62303e-42
chr16-97655508-97656437	8.50349e-48	0.446335	0.293	0.07	1.65428e-42
chr9-63958053-63958906	8.94754e-48	0.443968	0.274	0.071	1.74066e-42
chr8-120284788-120285746	9.04469e-48	0.457187	0.217	0.04	1.75956e-42
chr13-51905867-51906810	9.66926e-48	0.422749	0.333	0.103	1.88107e-42
chr14-102731443-102732378	9.67667e-48	0.448439	0.229	0.046	1.88251e-42
chr5-114155022-114156030	9.73841e-48	0.448166	0.264	0.067	1.89452e-42
chr18-56859377-56860416	1.03187e-47	0.446366	0.174	0.029	2.00742e-42
chr1-87283298-87284204	1.04227e-47	0.453506	0.203	0.038	2.02764e-42
chr4-63222337-63223011	1.11567e-47	0.417447	0.241	0.068	2.17044e-42
chr6-24546448-24547479	1.12863e-47	0.371725	0.441	0.19	2.19564e-42
chr10-96647854-96648782	1.21707e-47	0.469757	0.158	0.021	2.3677e-42
chr2-159062412-159063209	1.56701e-47	0.454985	0.113	0.008	3.04848e-42
chr7-43931983-43932851	1.57855e-47	0.457656	0.141	0.017	3.07093e-42
chr9-32283209-32284258	1.6595e-47	0.460487	0.226	0.046	3.22841e-42
chr6-21823080-21824051	1.7205e-47	0.443004	0.304	0.089	3.34708e-42
chr9-73269920-73270859	1.75294e-47	0.454665	0.128	0.011	3.41018e-42
chr6-17204821-17205764	1.8602e-47	0.462916	0.12	0.01	3.61886e-42
chr7-127750218-127751142	2.09468e-47	0.455845	0.201	0.034	4.07501e-42
chr18-35045160-35046155	2.32948e-47	0.404947	0.309	0.1	4.5318e-42
chr9-101472396-101473339	2.4149e-47	0.468461	0.135	0.013	4.69797e-42
chr6-85276272-85277297	2.43707e-47	0.453328	0.139	0.014	4.7411e-42
chr6-28748001-28748949	2.55076e-47	0.466272	0.22	0.041	4.96227e-42
chr12-7749574-7750470	2.62877e-47	0.433624	0.094	0.004	5.11404e-42
chr1-75545897-75546887	2.66941e-47	0.437559	0.302	0.081	5.1931e-42
chr13-9395839-9396753	2.71292e-47	0.461028	0.118	0.01	5.27774e-42
chr1-164587088-164588017	2.74615e-47	0.468585	0.222	0.041	5.34239e-42
chr17-45591744-45592546	3.03124e-47	0.465954	0.21	0.042	5.897e-42
chr10-122927512-122928438	3.05103e-47	0.453222	0.17	0.028	5.9355e-42
chr7-43978644-43979575	3.22211e-47	0.466441	0.17	0.022	6.26833e-42
chr19-10277567-10278365	3.43278e-47	0.417529	0.339	0.107	6.67816e-42
chr12-45021688-45022585	3.45436e-47	0.451788	0.146	0.019	6.72014e-42
chr1-123814574-123815360	3.50998e-47	0.451852	0.111	0.008	6.82835e-42
chr16-28242820-28243895	3.66128e-47	0.437913	0.198	0.041	7.12269e-42
chr14-76414168-76415117	3.74094e-47	0.371877	0.5	0.213	7.27767e-42
chr9-53324563-53325330	4.11764e-47	0.447194	0.128	0.013	8.01049e-42
chr16-76428995-76429968	4.17602e-47	0.450597	0.137	0.015	8.12407e-42
chr3-122458476-122459444	4.37383e-47	0.452793	0.139	0.017	8.50889e-42
chr5-74702443-74703395	4.49021e-47	0.444175	0.3	0.073	8.73529e-42
chr2-127635292-127636230	4.98404e-47	0.413107	0.375	0.115	9.696e-42
chr19-30516406-30517383	5.01429e-47	0.417573	0.28	0.082	9.75485e-42
chr14-65855070-65855961	5.12311e-47	0.411264	0.248	0.069	9.96655e-42
chr4-136186748-136187660	5.16819e-47	0.449803	0.198	0.04	1.00542e-41
chr14-22678815-22679750	5.17553e-47	0.453248	0.137	0.016	1.00685e-41
chr3-28945747-28946716	5.19481e-47	0.454692	0.122	0.01	1.0106e-41
chrX-73891139-73892047	5.2494e-47	0.464242	0.149	0.018	1.02122e-41
chr2-65022459-65023310	5.29145e-47	0.42187	0.306	0.095	1.0294e-41
chr8-70792230-70793162	5.39171e-47	0.313089	0.611	0.348	1.04891e-41
chr5-89881756-89882693	5.57043e-47	0.455452	0.222	0.045	1.08368e-41
chr1-10253676-10254597	5.7312e-47	0.454051	0.142	0.018	1.11495e-41
chr16-32595213-32596110	6.20691e-47	0.454993	0.141	0.016	1.2075e-41
chr1-88462485-88463448	6.84779e-47	0.447326	0.194	0.037	1.33218e-41
chr9-46891553-46892479	8.59074e-47	0.452646	0.137	0.014	1.67125e-41
chr3-132720829-132721755	8.71674e-47	0.448414	0.106	0.008	1.69576e-41
chr4-154781087-154782059	9.78323e-47	0.447943	0.177	0.028	1.90324e-41
chr11-72145219-72146242	9.90052e-47	0.427817	0.297	0.085	1.92606e-41
chr11-80791781-80792664	1.0484e-46	0.455185	0.165	0.025	2.03957e-41
chr2-166102604-166103567	1.05204e-46	0.463245	0.21	0.038	2.04666e-41
chr19-3842231-3843077	1.05682e-46	0.448445	0.269	0.066	2.05596e-41
chr17-44061095-44062008	1.10659e-46	0.449182	0.095	0.005	2.15277e-41
chr2-30709094-30709953	1.16749e-46	0.374701	0.434	0.176	2.27125e-41
chr17-71995269-71996137	1.34739e-46	0.45051	0.165	0.025	2.62123e-41
chr17-27212547-27213467	1.34922e-46	0.428704	0.214	0.05	2.62478e-41
chr7-80763815-80764760	1.38637e-46	0.468441	0.255	0.056	2.69706e-41
chr9-64018173-64018970	1.43286e-46	0.416294	0.295	0.083	2.7875e-41
chr8-21809784-21810724	1.52908e-46	0.447365	0.17	0.024	2.97469e-41
chr12-86864164-86865116	1.56312e-46	0.39991	0.319	0.11	3.04091e-41
chr8-45614422-45615329	1.57212e-46	0.444107	0.201	0.038	3.05841e-41
chr9-110683470-110684445	1.6076e-46	0.331525	0.547	0.278	3.12745e-41
chr12-73793852-73794827	1.64809e-46	0.412687	0.372	0.129	3.20622e-41
chr11-64598905-64599874	1.74751e-46	0.458431	0.222	0.045	3.39962e-41
chr1-126604143-126604996	1.87314e-46	0.421273	0.347	0.106	3.64402e-41
chr6-99934160-99935093	1.88728e-46	0.460162	0.146	0.017	3.67154e-41
chr9-57462295-57463220	1.89932e-46	0.449452	0.116	0.011	3.69496e-41
chr14-59478439-59479284	1.98453e-46	0.445317	0.177	0.028	3.86072e-41
chr4-32982858-32983879	2.08292e-46	0.406293	0.356	0.125	4.05214e-41
chr15-36348109-36348985	2.13532e-46	0.440585	0.205	0.04	4.15407e-41
chr13-102578225-102579231	2.14257e-46	0.431556	0.193	0.034	4.16817e-41
chr4-154979165-154980109	2.15276e-46	0.448625	0.175	0.028	4.18799e-41
chr7-128004587-128005597	2.22855e-46	0.384274	0.391	0.15	4.33544e-41
chr4-65164580-65165590	2.40134e-46	0.461895	0.142	0.016	4.67158e-41
chr10-111858105-111859095	2.40583e-46	0.443477	0.127	0.012	4.68033e-41
chr17-5125220-5126270	2.56203e-46	0.389765	0.384	0.141	4.9842e-41
chr6-83005549-83006636	2.76317e-46	0.452596	0.128	0.011	5.3755e-41
chr12-52925761-52926644	2.97157e-46	0.453004	0.128	0.013	5.78092e-41
chr6-67531003-67531893	3.15865e-46	0.435276	0.264	0.066	6.14486e-41
chr10-125389104-125389942	3.17176e-46	0.411213	0.293	0.091	6.17037e-41
chr18-61277664-61278528	3.17463e-46	0.439101	0.113	0.008	6.17596e-41
chr4-5285638-5286843	3.34799e-46	0.461916	0.137	0.015	6.51321e-41
chr6-146979026-146979953	3.41629e-46	0.373725	0.344	0.128	6.64609e-41
chr11-68656401-68657433	3.64629e-46	0.459251	0.149	0.018	7.09353e-41
chr15-86388432-86389381	3.67743e-46	0.431398	0.227	0.051	7.15411e-41
chr15-36489463-36490391	3.79914e-46	0.439847	0.283	0.077	7.39088e-41
chr17-68924756-68925764	3.85187e-46	0.443326	0.108	0.007	7.49347e-41
chr11-93593554-93594485	3.85314e-46	0.445302	0.09	0.004	7.49595e-41
chr10-17538901-17539870	4.01508e-46	0.451186	0.153	0.02	7.81098e-41
chr9-96383695-96384618	4.2461e-46	0.445109	0.149	0.02	8.26041e-41
chr11-96113801-96114708	4.84055e-46	0.445908	0.12	0.011	9.41685e-41
chr8-111679726-111680638	4.93347e-46	0.450113	0.149	0.02	9.59762e-41
chr2-37755866-37756745	5.5867e-46	0.444124	0.165	0.024	1.08684e-40
chr6-119329010-119329953	5.60766e-46	0.42119	0.283	0.078	1.09092e-40
chr9-42097703-42098787	5.67983e-46	0.444948	0.325	0.084	1.10496e-40
chr10-99864173-99865034	5.84533e-46	0.443534	0.111	0.009	1.13716e-40
chr10-69009007-69009911	5.98988e-46	0.442888	0.113	0.01	1.16528e-40
chr4-151222945-151223907	6.11135e-46	0.43988	0.101	0.007	1.18891e-40
chr13-104065534-104066584	6.46038e-46	0.45952	0.132	0.013	1.25681e-40
chr11-20800116-20801030	6.49154e-46	0.440279	0.139	0.015	1.26287e-40
chr1-57333511-57334435	7.35452e-46	0.427826	0.094	0.005	1.43076e-40
chr9-42106024-42106946	7.8959e-46	0.440866	0.161	0.024	1.53608e-40
chr11-7119449-7120322	8.2904e-46	0.443347	0.113	0.008	1.61282e-40
chr3-121453609-121454506	9.34808e-46	0.434144	0.2	0.039	1.81858e-40
chr6-100795575-100796495	1.02061e-45	0.45093	0.144	0.018	1.98551e-40
chr16-5534520-5535813	1.12431e-45	0.417033	0.245	0.063	2.18724e-40
chr6-67515632-67516675	1.13737e-45	0.453002	0.113	0.01	2.21265e-40
chr1-134060638-134061572	1.18356e-45	0.424745	0.392	0.13	2.30251e-40
chr6-29468866-29469541	1.20006e-45	0.428836	0.233	0.054	2.3346e-40
chr11-59908209-59909135	1.23921e-45	0.431784	0.231	0.05	2.41078e-40
chr6-135304254-135305245	1.2395e-45	0.45171	0.148	0.019	2.41134e-40
chr9-109816094-109817044	1.24581e-45	0.453398	0.16	0.021	2.42361e-40
chr16-45886312-45887203	1.34007e-45	0.423536	0.205	0.046	2.60699e-40
chr17-28022634-28023531	1.34528e-45	0.367513	0.455	0.193	2.61711e-40
chr10-43723018-43723962	1.38163e-45	0.434245	0.306	0.088	2.68783e-40
chr4-45421635-45422577	1.38489e-45	0.402008	0.337	0.114	2.69418e-40
chr19-44293464-44294442	1.47325e-45	0.455526	0.326	0.086	2.86607e-40
chr3-121864626-121865564	1.85376e-45	0.416904	0.3	0.088	3.60633e-40
chr18-21210868-21211835	1.86478e-45	0.44949	0.177	0.03	3.62776e-40
chr1-128723551-128725439	1.87597e-45	0.441256	0.214	0.045	3.64953e-40
chr16-23060505-23061515	1.98299e-45	0.458456	0.205	0.039	3.85773e-40
chr18-88441513-88442460	2.00983e-45	0.457253	0.229	0.057	3.90994e-40
chr13-107395780-107396697	2.14755e-45	0.439665	0.156	0.023	4.17786e-40
chr11-115453070-115454021	2.163e-45	0.44138	0.182	0.033	4.20792e-40
chr6-94203341-94204353	2.17736e-45	0.442769	0.165	0.027	4.23586e-40
chr4-154632766-154633702	2.2237e-45	0.442801	0.175	0.029	4.32601e-40
chr4-148857889-148858803	2.31074e-45	0.433784	0.226	0.049	4.49535e-40
chr7-44218674-44219546	2.72149e-45	0.435393	0.214	0.044	5.29442e-40
chr16-21234835-21235782	2.78132e-45	0.449081	0.165	0.025	5.4108e-40
chr8-105529070-105529793	2.9354e-45	0.409119	0.092	0.005	5.71056e-40
chr9-21204342-21205252	3.065e-45	0.427579	0.198	0.04	5.96268e-40
chr18-46669029-46669978	3.42924e-45	0.364148	0.403	0.162	6.67128e-40
chr2-69611935-69612757	3.55977e-45	0.419126	0.163	0.033	6.92522e-40
chr5-74155739-74156550	3.69308e-45	0.432003	0.087	0.004	7.18455e-40
chr11-118550781-118551680	4.16615e-45	0.447594	0.163	0.024	8.10487e-40
chr19-41051712-41052837	4.36932e-45	0.44438	0.139	0.016	8.50013e-40
chr9-42195292-42196059	4.41744e-45	0.428261	0.226	0.05	8.59374e-40
chr19-61008962-61009904	4.49976e-45	0.441951	0.155	0.024	8.75388e-40
chr15-58594585-58595487	4.66076e-45	0.441328	0.203	0.04	9.0671e-40
chr17-12749691-12750677	4.7808e-45	0.436682	0.198	0.038	9.30062e-40
chr6-124718481-124719369	4.95495e-45	0.435726	0.233	0.055	9.63941e-40
chr2-53850269-53851572	5.80839e-45	0.490007	0.153	0.017	1.12997e-39
chr1-42693868-42694723	5.88969e-45	0.380213	0.286	0.097	1.14579e-39
chr11-65126191-65127121	5.99391e-45	0.429617	0.181	0.034	1.16606e-39
chr3-95307138-95308096	6.95962e-45	0.444716	0.186	0.035	1.35393e-39
chr10-95715468-95716383	7.88219e-45	0.408822	0.248	0.064	1.53341e-39
chr4-63261872-63262771	8.4306e-45	0.433138	0.155	0.025	1.6401e-39
chr4-11364352-11365350	8.43543e-45	0.439517	0.151	0.022	1.64104e-39
chr19-54617278-54618159	8.63309e-45	0.431643	0.17	0.027	1.67949e-39
chr3-121531962-121532869	8.79317e-45	0.407713	0.226	0.061	1.71063e-39
chr3-100420372-100421296	8.81296e-45	0.422666	0.109	0.009	1.71448e-39
chr17-32434633-32435794	9.0424e-45	0.442532	0.127	0.013	1.75912e-39
chr4-136726637-136727647	9.06628e-45	0.430141	0.198	0.04	1.76376e-39
chr3-89492420-89493361	1.10364e-44	0.41908	0.297	0.084	2.14703e-39
chr18-75343927-75344719	1.13855e-44	0.426598	0.222	0.051	2.21495e-39
chr10-21575602-21576518	1.2267e-44	0.418026	0.212	0.048	2.38644e-39
chr1-44580078-44581028	1.22793e-44	0.461364	0.172	0.025	2.38882e-39
chr14-65266052-65266989	1.23919e-44	0.435077	0.255	0.064	2.41073e-39
chr13-109315384-109316320	1.30963e-44	0.460565	0.16	0.021	2.54776e-39
chr5-66034284-66035173	1.31116e-44	0.395727	0.359	0.128	2.55075e-39
chr19-38347922-38348892	1.31489e-44	0.418245	0.247	0.058	2.55801e-39
chr14-76272225-76273208	1.38036e-44	0.436157	0.122	0.012	2.68536e-39
chr16-17944892-17945878	1.38662e-44	0.417922	0.309	0.097	2.69755e-39
chr2-30902787-30903833	1.44197e-44	0.456628	0.142	0.015	2.80522e-39
chr9-59655870-59656809	1.47592e-44	0.371062	0.519	0.224	2.87127e-39
chr7-19770213-19771664	1.48519e-44	0.372675	0.444	0.181	2.88931e-39
chr13-42346318-42347199	1.51701e-44	0.415752	0.262	0.077	2.95121e-39
chr5-113118460-113119382	1.54512e-44	0.423993	0.201	0.047	3.00588e-39
chr8-111865605-111866530	1.6469e-44	0.442911	0.156	0.023	3.20389e-39
chr1-132061860-132062788	1.78706e-44	0.431572	0.325	0.089	3.47656e-39
chr2-172813674-172814516	1.83457e-44	0.442864	0.109	0.008	3.56899e-39
chr4-148900485-148901435	1.88206e-44	0.332433	0.524	0.266	3.66138e-39
chr2-71198658-71199554	2.00997e-44	0.437828	0.168	0.028	3.91022e-39
chr11-116721520-116722516	2.02978e-44	0.451919	0.144	0.02	3.94876e-39
chr13-51017378-51018405	2.15429e-44	0.437034	0.281	0.073	4.19097e-39
chr8-25410662-25411690	2.38092e-44	0.430285	0.099	0.007	4.63187e-39
chr9-90166297-90167172	2.6824e-44	0.44189	0.115	0.01	5.21836e-39
chr16-23024862-23025831	2.69888e-44	0.423999	0.307	0.092	5.25043e-39
chr7-111296858-111297831	2.89773e-44	0.444564	0.167	0.023	5.63728e-39
chr12-108840926-108841823	3.27756e-44	0.436361	0.174	0.03	6.3762e-39
chr7-118364963-118365787	3.74671e-44	0.440644	0.151	0.021	7.28889e-39
chr18-35887412-35888414	3.79643e-44	0.42655	0.333	0.105	7.38561e-39
chr4-105747548-105748564	3.97309e-44	0.439858	0.104	0.008	7.72929e-39
chr7-132553825-132554741	4.24524e-44	0.421977	0.207	0.044	8.25873e-39
chr8-3252568-3253417	4.58539e-44	0.416928	0.21	0.046	8.92047e-39
chr11-98904882-98905703	4.81779e-44	0.44451	0.153	0.022	9.37258e-39
chr2-166169914-166170847	4.84059e-44	0.447615	0.165	0.024	9.41694e-39
chr6-119431666-119432511	4.88582e-44	0.433601	0.207	0.042	9.50492e-39
chr6-114012530-114013406	5.49868e-44	0.419876	0.234	0.062	1.06972e-38
chr13-51400164-51401594	5.69355e-44	0.396867	0.276	0.077	1.10763e-38
chr4-136449563-136450630	5.71612e-44	0.423245	0.115	0.01	1.11202e-38
chr8-124753885-124754769	5.79104e-44	0.427835	0.155	0.025	1.12659e-38
chr10-54017632-54018507	5.97191e-44	0.440412	0.123	0.013	1.16178e-38
chr4-148921927-148922893	6.55301e-44	0.407709	0.233	0.058	1.27483e-38
chr13-92291368-92292261	6.5727e-44	0.436731	0.184	0.034	1.27866e-38
chr19-18630246-18630874	6.80106e-44	0.39977	0.283	0.088	1.32308e-38
chr13-38150930-38151847	7.31965e-44	0.415845	0.224	0.057	1.42397e-38
chr15-54533908-54534828	7.45019e-44	0.440723	0.17	0.028	1.44937e-38
chr19-37074315-37075217	7.54748e-44	0.340951	0.481	0.226	1.46829e-38
chr4-104982338-104983313	7.66955e-44	0.427426	0.097	0.006	1.49204e-38
chr4-148009384-148010323	7.72996e-44	0.421007	0.205	0.048	1.50379e-38
chr7-145159638-145160500	7.8874e-44	0.432997	0.137	0.018	1.53442e-38
chr4-65134936-65135832	8.59126e-44	0.427374	0.165	0.027	1.67135e-38
chr8-127464018-127464961	8.91145e-44	0.423831	0.203	0.043	1.73364e-38
chr12-82587218-82588043	9.55726e-44	0.415024	0.234	0.059	1.85928e-38
chr2-168078226-168079093	1.07952e-43	0.370216	0.295	0.109	2.1001e-38
chr15-98603995-98604864	1.10089e-43	0.422196	0.22	0.052	2.14168e-38
chr6-34155972-34156759	1.21e-43	0.395858	0.207	0.062	2.35396e-38
chr10-45698655-45699554	1.30003e-43	0.426296	0.148	0.02	2.52909e-38
chr12-105555015-105555884	1.30684e-43	0.413582	0.266	0.065	2.54234e-38
chr3-85346022-85346910	1.359e-43	0.432465	0.115	0.01	2.64382e-38
chr6-28733695-28734602	1.38192e-43	0.433321	0.135	0.017	2.68839e-38
chr12-35008045-35008957	1.56622e-43	0.429199	0.104	0.008	3.04693e-38
chr19-53786547-53787399	1.59926e-43	0.427888	0.165	0.029	3.11121e-38
chr14-58149805-58150750	1.6103e-43	0.417912	0.241	0.058	3.13269e-38
chr2-103325043-103325954	1.63265e-43	0.439113	0.135	0.016	3.17618e-38
chr6-140211711-140212341	1.69802e-43	0.435296	0.108	0.008	3.30335e-38
chr18-37822239-37823169	1.72311e-43	0.414913	0.226	0.056	3.35216e-38
chr2-157957480-157958426	1.91557e-43	0.432415	0.16	0.026	3.72657e-38
chr2-9878104-9878883	1.9841e-43	0.426054	0.175	0.029	3.85988e-38
chrX-73880146-73881064	1.99483e-43	0.443646	0.168	0.025	3.88076e-38
chr4-108781560-108782279	2.00578e-43	0.41324	0.214	0.052	3.90207e-38
chr9-71506464-71507420	2.23157e-43	0.420341	0.109	0.009	4.34132e-38
chr5-74704113-74705045	2.35867e-43	0.404102	0.319	0.1	4.58858e-38
chr13-63272318-63273389	2.36854e-43	0.390168	0.372	0.137	4.60779e-38
chr17-6793927-6794752	2.38666e-43	0.436951	0.194	0.037	4.64302e-38
chr4-49149206-49150173	2.50142e-43	0.431314	0.16	0.024	4.86628e-38
chr10-20724610-20725575	2.55579e-43	0.415401	0.309	0.094	4.97207e-38
chr2-19559880-19560835	2.61481e-43	0.449719	0.219	0.043	5.08687e-38
chr8-68276174-68277003	2.69334e-43	0.402799	0.293	0.091	5.23965e-38
chr19-38395312-38396539	2.87705e-43	0.431961	0.25	0.064	5.59704e-38
chr8-90555509-90556414	2.88267e-43	0.429668	0.128	0.016	5.60798e-38
chr11-74487709-74488638	3.01879e-43	0.434994	0.248	0.058	5.87279e-38
chr10-80937425-80938328	3.08492e-43	0.402775	0.25	0.07	6.00143e-38
chr5-38469667-38470607	3.08846e-43	0.423412	0.236	0.06	6.00832e-38
chr5-64240676-64241668	3.20931e-43	0.419508	0.234	0.059	6.24342e-38
chr4-62374239-62375120	3.27465e-43	0.421317	0.172	0.032	6.37053e-38
chr2-127643737-127644586	3.33084e-43	0.436996	0.163	0.028	6.47985e-38
chr9-65724685-65725596	3.53841e-43	0.410189	0.212	0.049	6.88365e-38
chr6-129479687-129480585	3.6991e-43	0.431887	0.127	0.015	7.19627e-38
chr5-92758993-92759899	3.71996e-43	0.433238	0.137	0.021	7.23685e-38
chr19-53852429-53853297	3.84149e-43	0.409416	0.297	0.085	7.47328e-38
chr14-25453950-25454897	3.98023e-43	0.428837	0.191	0.038	7.74318e-38
chr6-145998281-145999205	4.0372e-43	0.429214	0.148	0.019	7.854e-38
chr17-4934313-4935280	4.07885e-43	0.433318	0.127	0.014	7.93503e-38
chr16-76386332-76387231	4.13644e-43	0.425978	0.104	0.008	8.04707e-38
chr11-87689146-87690054	4.336e-43	0.415053	0.186	0.039	8.4353e-38
chr7-73793851-73794779	4.4524e-43	0.419986	0.08	0.003	8.66175e-38
chr10-43578630-43579570	4.46458e-43	0.410509	0.344	0.111	8.68544e-38
chr9-15715159-15716171	4.66491e-43	0.437363	0.118	0.011	9.07516e-38
chr11-9190965-9191817	5.12203e-43	0.418709	0.283	0.09	9.96445e-38
chr15-54570928-54571815	5.25082e-43	0.419893	0.205	0.044	1.0215e-37
chr14-56379116-56380043	5.33358e-43	0.428084	0.177	0.033	1.0376e-37
chr2-150770553-150771465	5.3459e-43	0.413704	0.227	0.056	1.04e-37
chr7-19540743-19541660	5.72928e-43	0.426637	0.165	0.033	1.11458e-37
chr5-96478998-96479897	5.81028e-43	0.43209	0.101	0.008	1.13034e-37
chr11-102086897-102087759	6.14487e-43	0.432706	0.208	0.047	1.19543e-37
chr2-144284244-144285020	6.19721e-43	0.414792	0.208	0.046	1.20561e-37
chr13-99024980-99025914	6.22614e-43	0.420184	0.2	0.047	1.21124e-37
chr10-59995668-59996565	6.33466e-43	0.427399	0.156	0.024	1.23235e-37
chr12-88629697-88630628	6.47402e-43	0.434388	0.153	0.021	1.25946e-37
chr2-145613447-145614367	7.37949e-43	0.428475	0.156	0.024	1.43561e-37
chr1-88474229-88475089	7.76023e-43	0.394072	0.299	0.09	1.50968e-37
chr4-119008299-119009183	8.04028e-43	0.433603	0.184	0.038	1.56416e-37
chr4-154746454-154747375	8.61299e-43	0.420264	0.174	0.032	1.67558e-37
chr18-70124515-70125445	9.4941e-43	0.428116	0.109	0.009	1.84699e-37
chr13-63186803-63187759	9.69563e-43	0.397622	0.273	0.072	1.8862e-37
chr11-83581561-83582435	9.69694e-43	0.424533	0.191	0.037	1.88645e-37
chr11-85827150-85827890	9.70417e-43	0.365269	0.3	0.103	1.88786e-37
chr3-38798266-38799319	1.04088e-42	0.433648	0.148	0.021	2.02493e-37
chr15-94628653-94629594	1.12184e-42	0.383294	0.339	0.122	2.18244e-37
chr19-44893032-44894018	1.13825e-42	0.421562	0.172	0.032	2.21436e-37
chr1-168708016-168708843	1.16032e-42	0.392105	0.252	0.072	2.2573e-37
chr7-98184984-98185929	1.28982e-42	0.390306	0.28	0.082	2.50922e-37
chr19-7310456-7311295	1.37575e-42	0.388166	0.342	0.128	2.67641e-37
chr5-105817054-105818023	1.42601e-42	0.383986	0.266	0.089	2.77417e-37
chr9-31128863-31129752	1.42957e-42	0.427793	0.135	0.019	2.78111e-37
chr6-94130115-94130982	1.45438e-42	0.425943	0.148	0.022	2.82937e-37
chr6-100825808-100826763	1.60472e-42	0.380428	0.241	0.07	3.12185e-37
chr4-105778402-105779441	1.65038e-42	0.429122	0.125	0.013	3.21066e-37
chrX-142467591-142468523	1.66149e-42	0.432687	0.155	0.023	3.23228e-37
chr10-75796496-75797313	1.6647e-42	0.417012	0.172	0.033	3.23852e-37
chr11-102084018-102084880	1.78621e-42	0.425392	0.16	0.026	3.4749e-37
chr4-148960839-148961704	1.84041e-42	0.419415	0.198	0.043	3.58035e-37
chr13-90488265-90489146	1.86166e-42	0.411858	0.087	0.005	3.6217e-37
chr17-71268104-71269017	1.87264e-42	0.426174	0.101	0.008	3.64305e-37
chr18-35070420-35071320	1.88454e-42	0.427523	0.113	0.011	3.66621e-37
chr10-61162096-61163066	1.89279e-42	0.433486	0.2	0.042	3.68226e-37
chr6-125318666-125319519	1.90845e-42	0.422847	0.201	0.043	3.71272e-37
chr17-56476057-56476984	1.92919e-42	0.426815	0.34	0.106	3.75306e-37
chr5-96331031-96331980	1.95104e-42	0.417781	0.161	0.03	3.79558e-37
chr2-153586338-153587304	1.98572e-42	0.374966	0.344	0.132	3.86304e-37
chr6-67535321-67536106	1.99681e-42	0.427752	0.222	0.048	3.88461e-37
chr14-59862101-59863017	2.10432e-42	0.417825	0.085	0.004	4.09376e-37
chr16-13865830-13866721	2.15772e-42	0.421529	0.142	0.02	4.19766e-37
chr17-80976839-80977726	2.17727e-42	0.414606	0.203	0.044	4.23567e-37
chr1-19388563-19389491	2.26706e-42	0.41946	0.189	0.039	4.41036e-37
chr3-108288104-108289039	2.28376e-42	0.426896	0.127	0.017	4.44286e-37
chr10-62339908-62340834	2.41099e-42	0.388789	0.484	0.178	4.69037e-37
chr6-17307189-17308106	2.42782e-42	0.422419	0.245	0.061	4.72311e-37
chr2-93328876-93329786	2.47249e-42	0.415425	0.222	0.053	4.81001e-37
chr19-44294507-44295295	2.61018e-42	0.42242	0.259	0.066	5.07786e-37
chr5-139413206-139414159	2.61123e-42	0.425281	0.12	0.013	5.07991e-37
chr1-40236491-40237433	2.77001e-42	0.432139	0.132	0.016	5.3888e-37
chr17-71980396-71981387	2.88954e-42	0.431458	0.182	0.031	5.62135e-37
chr19-53792947-53793838	3.14006e-42	0.411294	0.248	0.061	6.1087e-37
chr10-62192454-62193389	3.14691e-42	0.421611	0.186	0.036	6.12202e-37
chr7-4250767-4251711	3.19097e-42	0.420545	0.181	0.034	6.20774e-37
chr18-20773030-20773983	3.20252e-42	0.421075	0.293	0.082	6.23021e-37
chr4-98845537-98846448	3.27828e-42	0.421964	0.128	0.016	6.37759e-37
chr2-31949795-31950677	3.38825e-42	0.409192	0.219	0.055	6.59154e-37
chr4-118272019-118272869	3.9305e-42	0.364068	0.377	0.15	7.64644e-37
chr2-106844727-106845733	4.17505e-42	0.421363	0.141	0.02	8.12218e-37
chr5-96574359-96575324	4.3061e-42	0.419904	0.194	0.038	8.37714e-37
chr14-48049988-48050958	4.68239e-42	0.389716	0.207	0.055	9.10916e-37
chr1-190948457-190949352	4.83811e-42	0.432531	0.2	0.04	9.41211e-37
chr10-81290801-81291705	5.35341e-42	0.411193	0.253	0.069	1.04146e-36
chr12-76822012-76822958	5.35924e-42	0.417669	0.191	0.04	1.04259e-36
chr2-120482650-120483637	5.45037e-42	0.425544	0.194	0.035	1.06032e-36
chr14-58208153-58209001	5.50316e-42	0.422822	0.243	0.057	1.07059e-36
chr8-11541768-11542686	5.88535e-42	0.415009	0.149	0.024	1.14494e-36
chr14-50845010-50845986	5.92086e-42	0.423913	0.139	0.02	1.15185e-36
chr6-86387011-86387919	6.1505e-42	0.422752	0.141	0.02	1.19652e-36
chr17-26422163-26423094	6.5278e-42	0.336251	0.526	0.254	1.26992e-36
chr6-117954073-117954919	6.59427e-42	0.427626	0.095	0.006	1.28286e-36
chr14-65902529-65903450	6.7065e-42	0.428489	0.13	0.015	1.30469e-36
chr4-47064535-47065474	6.92779e-42	0.415071	0.116	0.013	1.34774e-36
chr11-33826764-33827691	6.95429e-42	0.414321	0.102	0.009	1.35289e-36
chr7-117557911-117558850	6.95528e-42	0.421213	0.155	0.026	1.35309e-36
chr12-71796375-71797326	7.07211e-42	0.412453	0.156	0.026	1.37582e-36
chr6-134413992-134414955	7.17635e-42	0.410296	0.194	0.042	1.39609e-36
chr16-4865980-4866923	7.33969e-42	0.346564	0.42	0.193	1.42787e-36
chr6-93822015-93822945	7.37493e-42	0.411678	0.161	0.031	1.43473e-36
chr2-25174971-25175898	7.65367e-42	0.35027	0.366	0.156	1.48895e-36
chr3-88242248-88243176	7.77619e-42	0.409193	0.184	0.041	1.51279e-36
chr5-136882101-136882590	7.80126e-42	0.383059	0.071	0.002	1.51766e-36
chr7-136026160-136027095	7.88634e-42	0.421225	0.118	0.013	1.53422e-36
chr4-140665501-140666381	8.1045e-42	0.423135	0.224	0.053	1.57666e-36
chr2-35691290-35692233	8.1479e-42	0.331846	0.458	0.22	1.5851e-36
chr2-14345362-14346275	8.55384e-42	0.3991	0.233	0.06	1.66407e-36
chr7-4478049-4478929	8.6939e-42	0.421659	0.293	0.083	1.69132e-36
chr8-90347918-90348966	9.33733e-42	0.393977	0.252	0.075	1.81649e-36
chr2-30901418-30902335	9.43707e-42	0.446084	0.155	0.024	1.8359e-36
chr13-45913809-45914605	1.08528e-41	0.427727	0.137	0.018	2.11132e-36
chr11-79860381-79861333	1.193e-41	0.415088	0.163	0.031	2.32088e-36
chr14-76494673-76495585	1.19415e-41	0.411022	0.234	0.057	2.3231e-36
chr7-144233204-144234158	1.2281e-41	0.427412	0.161	0.027	2.38916e-36
chr13-63916916-63917834	1.28769e-41	0.357617	0.365	0.152	2.50509e-36
chr6-145499619-145500668	1.28822e-41	0.408526	0.214	0.052	2.50611e-36
chr17-46876286-46877200	1.3172e-41	0.394405	0.281	0.089	2.56249e-36
chr15-59733103-59734026	1.32163e-41	0.375081	0.302	0.103	2.57112e-36
chr18-42949210-42950185	1.38657e-41	0.420301	0.111	0.01	2.69746e-36
chr5-134951040-134951997	1.41123e-41	0.404926	0.194	0.04	2.74542e-36
chr7-34454664-34455585	1.47367e-41	0.420026	0.132	0.016	2.8669e-36
chr4-119637087-119638040	1.57244e-41	0.411509	0.16	0.028	3.05903e-36
chr1-90964009-90964672	1.61259e-41	0.409045	0.196	0.044	3.13716e-36
chr1-118647749-118648659	1.67713e-41	0.37542	0.247	0.081	3.26271e-36
chr4-135335410-135336333	1.96161e-41	0.330418	0.319	0.138	3.81613e-36
chr15-11357947-11358838	1.98136e-41	0.418024	0.104	0.008	3.85457e-36
chr10-123710251-123711134	2.22135e-41	0.432123	0.115	0.01	4.32144e-36
chr12-77660255-77661184	2.32016e-41	0.424712	0.113	0.011	4.51366e-36
chr7-135059329-135060258	2.33017e-41	0.427105	0.12	0.013	4.53314e-36
chr11-77836409-77837334	2.34359e-41	0.400112	0.231	0.061	4.55924e-36
chr2-70069697-70070567	2.42541e-41	0.42637	0.22	0.05	4.71842e-36
chr14-25739811-25740710	2.58965e-41	0.416329	0.104	0.009	5.03793e-36
chr15-74901767-74902907	2.59698e-41	0.418237	0.101	0.008	5.05218e-36
chr7-74989858-74990791	2.93643e-41	0.422289	0.118	0.011	5.71257e-36
chr4-152909880-152910828	2.96477e-41	0.424865	0.102	0.008	5.7677e-36
chrX-101260401-101261323	3.07457e-41	0.43421	0.104	0.009	5.98129e-36
chr9-32115908-32116866	3.23426e-41	0.413321	0.161	0.03	6.29196e-36
chr6-37740942-37741880	3.24912e-41	0.416905	0.137	0.018	6.32088e-36
chr5-36585591-36586549	3.31323e-41	0.4182	0.144	0.023	6.44559e-36
chr4-124278472-124279380	3.41743e-41	0.412235	0.158	0.027	6.6483e-36
chr13-112119565-112120471	3.45794e-41	0.415621	0.2	0.045	6.72712e-36
chr17-26368006-26368967	3.87395e-41	0.437633	0.219	0.048	7.53643e-36
chr7-17025004-17025891	3.90074e-41	0.382339	0.253	0.081	7.58855e-36
chr11-68544562-68545466	3.92833e-41	0.43822	0.155	0.022	7.64221e-36
chr16-29945676-29946591	4.53904e-41	0.395252	0.384	0.137	8.83029e-36
chr17-29595925-29596826	4.71517e-41	0.426754	0.234	0.056	9.17294e-36
chr12-112125603-112126542	4.97809e-41	0.399819	0.215	0.059	9.68442e-36
chr1-106583835-106584826	5.14904e-41	0.401201	0.215	0.052	1.0017e-35
chr12-77260997-77261902	5.81718e-41	0.404012	0.156	0.031	1.13168e-35
chr10-80116956-80117785	5.8966e-41	0.406744	0.207	0.054	1.14713e-35
chr8-19706937-19707950	6.11375e-41	0.397855	0.377	0.136	1.18938e-35
chr11-77916824-77917771	6.20299e-41	0.403838	0.295	0.086	1.20674e-35
chr1-90451954-90452865	6.27085e-41	0.425076	0.102	0.008	1.21994e-35
chr4-133073871-133074784	6.62654e-41	0.413539	0.161	0.033	1.28913e-35
chr2-173406452-173407417	7.09865e-41	0.415272	0.198	0.041	1.38098e-35
chr1-135818248-135819236	7.15733e-41	0.358238	0.363	0.157	1.39239e-35
chr8-107143440-107144201	7.95823e-41	0.379503	0.214	0.062	1.5482e-35
chr3-107361108-107362139	7.97689e-41	0.405335	0.102	0.009	1.55183e-35
chr8-45610621-45611571	8.14007e-41	0.39945	0.274	0.082	1.58358e-35
chr14-45464386-45465171	8.22748e-41	0.418389	0.141	0.021	1.60058e-35
chr11-42938928-42939955	8.39508e-41	0.438534	0.208	0.042	1.63319e-35
chr3-109622100-109623010	8.66333e-41	0.392395	0.234	0.064	1.68537e-35
chr11-59912843-59913767	8.81741e-41	0.447125	0.158	0.023	1.71535e-35
chr11-3982449-3983327	8.86662e-41	0.381836	0.25	0.076	1.72492e-35
chr13-107469189-107470128	8.94464e-41	0.401303	0.307	0.092	1.7401e-35
chr18-11848255-11849343	9.61262e-41	0.43074	0.163	0.027	1.87005e-35
chr4-109550307-109551291	9.87489e-41	0.422204	0.156	0.03	1.92107e-35
chr15-98609569-98610380	1.00084e-40	0.341635	0.432	0.201	1.94705e-35
chr6-72492639-72493583	1.00226e-40	0.439623	0.188	0.034	1.94982e-35
chr11-50457132-50458190	1.00457e-40	0.419705	0.135	0.019	1.9543e-35
chr4-9981258-9982334	1.07523e-40	0.41793	0.101	0.008	2.09175e-35
chr4-65190341-65191171	1.13719e-40	0.403795	0.094	0.006	2.2123e-35
chr7-43952624-43953553	1.13968e-40	0.397583	0.226	0.056	2.21714e-35
chr8-122502892-122503761	1.17166e-40	0.41429	0.196	0.046	2.27935e-35
chr13-24272466-24273451	1.17584e-40	0.414697	0.141	0.023	2.28749e-35
chr6-119230440-119231349	1.22768e-40	0.418648	0.116	0.013	2.38834e-35
chrX-7674211-7675075	1.2782e-40	0.414602	0.174	0.03	2.48663e-35
chr3-117500932-117501873	1.31598e-40	0.420756	0.115	0.012	2.56012e-35
chr16-23198752-23199720	1.39599e-40	0.419485	0.12	0.012	2.71577e-35
chr2-61390391-61391377	1.53818e-40	0.423833	0.101	0.009	2.99238e-35
chr6-135196499-135197305	1.55434e-40	0.419135	0.149	0.023	3.02384e-35
chr4-118265348-118266271	1.6133e-40	0.405643	0.217	0.052	3.13852e-35
chr1-183764095-183765053	1.63657e-40	0.40345	0.208	0.053	3.1838e-35
chr12-86919563-86920049	1.64929e-40	0.407101	0.115	0.014	3.20854e-35
chr18-35087195-35088186	1.65153e-40	0.422505	0.247	0.057	3.21291e-35
chr1-45904928-45905809	1.80081e-40	0.430073	0.2	0.039	3.50331e-35
chr9-15512710-15513681	1.81562e-40	0.418152	0.174	0.034	3.53212e-35
chr8-34300225-34301156	1.82562e-40	0.420905	0.135	0.018	3.55158e-35
chr9-107726826-107727716	1.88342e-40	0.416674	0.168	0.03	3.66403e-35
chr5-35313172-35314116	1.93161e-40	0.374224	0.318	0.115	3.75777e-35
chr1-153091707-153092692	1.94113e-40	0.407635	0.247	0.068	3.7763e-35
chr11-68644709-68645609	2.09461e-40	0.404145	0.09	0.006	4.07487e-35
chr1-93617764-93618741	2.12444e-40	0.416848	0.163	0.03	4.13291e-35
chr14-50979784-50980605	2.14535e-40	0.42577	0.118	0.013	4.17358e-35
chr3-122620303-122621330	2.21143e-40	0.345787	0.401	0.178	4.30214e-35
chr4-99115705-99116663	2.4138e-40	0.418351	0.153	0.025	4.69583e-35
chr6-135199819-135200754	2.41867e-40	0.389147	0.205	0.05	4.70531e-35
chr18-55491730-55492652	2.62807e-40	0.404187	0.184	0.037	5.11266e-35
chr16-34095516-34096425	2.88409e-40	0.385727	0.278	0.089	5.61073e-35
chr14-120042090-120043034	3.26332e-40	0.41446	0.248	0.06	6.34849e-35
chr2-36216376-36218357	3.32237e-40	0.423695	0.177	0.032	6.46338e-35
chr10-79860964-79861887	3.37673e-40	0.381067	0.377	0.14	6.56912e-35
chr5-143987296-143988234	3.47449e-40	0.404146	0.167	0.032	6.75931e-35
chr6-128104483-128105498	3.54737e-40	0.357312	0.37	0.152	6.9011e-35
chr17-71250720-71252031	3.59296e-40	0.387127	0.262	0.077	6.98977e-35
chr4-78116980-78117965	3.60079e-40	0.422752	0.123	0.013	7.00501e-35
chr4-129231635-129232670	3.83367e-40	0.366973	0.281	0.089	7.45805e-35
chr3-105372083-105372984	4.07818e-40	0.420361	0.118	0.013	7.93373e-35
chr2-29819858-29820881	4.10716e-40	0.41554	0.255	0.071	7.9901e-35
chr7-119830354-119831390	4.19715e-40	0.408666	0.116	0.011	8.16518e-35
chr11-84627649-84628573	4.53322e-40	0.411721	0.226	0.053	8.81896e-35
chr10-88307261-88308215	5.14265e-40	0.410897	0.113	0.01	1.00046e-34
chr7-145219076-145220023	5.318e-40	0.406241	0.191	0.039	1.03457e-34
chr16-91978594-91979525	5.60247e-40	0.409662	0.273	0.075	1.08991e-34
chr4-59388553-59389350	6.57341e-40	0.408287	0.17	0.034	1.2788e-34
chr3-30450124-30451068	6.61486e-40	0.405715	0.267	0.075	1.28686e-34
chr4-56097548-56098457	6.98679e-40	0.392682	0.075	0.003	1.35922e-34
chr4-120517035-120517957	7.22793e-40	0.393409	0.274	0.089	1.40613e-34
chr18-35021723-35022790	7.27224e-40	0.366002	0.359	0.133	1.41475e-34
chr7-138269330-138270301	7.82955e-40	0.413474	0.099	0.008	1.52317e-34
chr13-58066112-58066961	7.84991e-40	0.382233	0.161	0.028	1.52713e-34
chr16-23151174-23152100	7.9753e-40	0.404371	0.194	0.042	1.55152e-34
chr1-172342515-172343404	8.57611e-40	0.409968	0.135	0.019	1.6684e-34
chr10-81563951-81564808	8.71115e-40	0.396313	0.264	0.072	1.69468e-34
chr11-33077713-33078626	9.26086e-40	0.417347	0.146	0.02	1.80162e-34
chr6-6222416-6223345	9.58322e-40	0.407353	0.196	0.04	1.86433e-34
chr14-68196836-68197784	9.72649e-40	0.408351	0.12	0.014	1.8922e-34
chr19-46857310-46858165	9.83276e-40	0.396559	0.181	0.038	1.91288e-34
chr1-97647781-97648692	9.93552e-40	0.40716	0.168	0.033	1.93287e-34
chr1-52660003-52660941	1.04436e-39	0.407519	0.099	0.009	2.0317e-34
chr13-18457260-18458224	1.13458e-39	0.412067	0.168	0.029	2.20721e-34
chr1-156761220-156762183	1.14918e-39	0.406557	0.125	0.018	2.23563e-34
chr4-150825376-150826038	1.19232e-39	0.39819	0.203	0.045	2.31955e-34
chr2-92350006-92351156	1.42703e-39	0.402775	0.141	0.021	2.77617e-34
chr16-93743801-93744756	1.44733e-39	0.407585	0.134	0.022	2.81566e-34
chr19-29666731-29667671	1.46377e-39	0.405204	0.215	0.047	2.84763e-34
chr9-63911763-63912664	1.52605e-39	0.417392	0.132	0.017	2.9688e-34
chr6-10372299-10373249	1.61762e-39	0.413235	0.134	0.019	3.14693e-34
chr15-80683214-80683816	1.62165e-39	0.408931	0.141	0.021	3.15477e-34
chr2-113828673-113829585	1.62829e-39	0.394034	0.26	0.076	3.16769e-34
chr3-100498084-100499156	1.68752e-39	0.387279	0.153	0.029	3.28292e-34
chr10-60028732-60029669	1.73138e-39	0.347495	0.354	0.15	3.36824e-34
chr16-55789037-55789965	1.73239e-39	0.396758	0.198	0.045	3.3702e-34
chr6-80823523-80824434	1.86573e-39	0.414423	0.13	0.018	3.62961e-34
chr9-65794139-65795049	1.94701e-39	0.407295	0.139	0.019	3.78774e-34
chr17-26212342-26213296	1.95996e-39	0.40062	0.186	0.039	3.81293e-34
chr6-134612174-134613085	1.99848e-39	0.413179	0.099	0.009	3.88786e-34
chr4-106632966-106634040	2.01785e-39	0.416999	0.128	0.017	3.92554e-34
chr11-6489000-6489898	2.02625e-39	0.40635	0.191	0.04	3.94189e-34
chr4-119076286-119077046	2.05462e-39	0.407631	0.148	0.022	3.99708e-34
chr2-59749790-59750657	2.26522e-39	0.412115	0.172	0.031	4.40678e-34
chr11-117129370-117130292	2.31042e-39	0.406185	0.177	0.034	4.49471e-34
chr7-118405086-118405991	2.38981e-39	0.408946	0.116	0.015	4.64917e-34
chr18-46152254-46153106	2.51066e-39	0.385674	0.219	0.061	4.88427e-34
chr1-187511109-187512008	2.58082e-39	0.410266	0.101	0.009	5.02076e-34
chr11-68550081-68551023	2.7297e-39	0.409382	0.111	0.013	5.31039e-34
chr5-39000884-39001842	2.83731e-39	0.411337	0.097	0.009	5.51973e-34
chr2-11502977-11503772	2.84599e-39	0.412044	0.264	0.074	5.53662e-34
chr2-156731811-156732721	2.90844e-39	0.331034	0.457	0.206	5.6581e-34
chrX-106093621-106094593	2.93263e-39	0.41197	0.108	0.01	5.70517e-34
chr4-106202226-106203162	2.93731e-39	0.403624	0.156	0.028	5.71428e-34
chr5-134965513-134966858	3.06853e-39	0.350267	0.274	0.106	5.96954e-34
chr9-65560716-65561609	3.07445e-39	0.438569	0.155	0.025	5.98107e-34
chr16-92332491-92333365	3.07482e-39	0.39797	0.139	0.021	5.98179e-34
chr8-76903363-76904369	3.08903e-39	0.420891	0.161	0.029	6.00943e-34
chr12-33181568-33182490	3.1277e-39	0.423171	0.163	0.028	6.08465e-34
chr5-27537384-27538199	3.13662e-39	0.383957	0.061	0.001	6.10201e-34
chr9-14745954-14746868	3.28749e-39	0.418885	0.146	0.024	6.39552e-34
chr10-127667571-127668487	3.30857e-39	0.346057	0.524	0.24	6.43653e-34
chr18-35488610-35489548	3.39258e-39	0.405353	0.168	0.031	6.59996e-34
chr4-41097784-41098695	3.56447e-39	0.351369	0.25	0.095	6.93435e-34
chr4-105275181-105276065	3.63461e-39	0.439757	0.161	0.023	7.07082e-34
chr1-178585350-178586260	3.73514e-39	0.399273	0.092	0.007	7.26637e-34
chr1-57296005-57296905	3.77765e-39	0.402576	0.095	0.007	7.34907e-34
chr1-62947539-62948472	3.92999e-39	0.408759	0.142	0.021	7.64543e-34
chr1-191435090-191436012	4.01053e-39	0.374977	0.328	0.116	7.80213e-34
chr15-74784487-74785341	4.04062e-39	0.391013	0.248	0.068	7.86066e-34
chr3-94819315-94820228	4.05546e-39	0.411754	0.13	0.019	7.88954e-34
chr3-85827448-85828341	4.53617e-39	0.405182	0.158	0.031	8.8247e-34
chr16-30045285-30046258	4.54893e-39	0.355284	0.389	0.155	8.84954e-34
chr18-61350256-61351117	4.66984e-39	0.372346	0.312	0.108	9.08475e-34
chr11-117685306-117686153	4.95002e-39	0.386786	0.285	0.093	9.62981e-34
chr18-80937773-80938705	4.98522e-39	0.399928	0.149	0.028	9.6983e-34
chr2-103138608-103139710	5.0225e-39	0.402982	0.248	0.064	9.77082e-34
chr2-127627904-127628821	5.05914e-39	0.408546	0.16	0.028	9.84209e-34
chr8-90244490-90245404	5.26512e-39	0.408022	0.158	0.027	1.02428e-33
chr11-74408567-74409477	5.34157e-39	0.392064	0.276	0.09	1.03915e-33
chr1-36917033-36917939	5.49119e-39	0.414074	0.123	0.016	1.06826e-33
chr10-4490525-4491637	5.89379e-39	0.400804	0.161	0.03	1.14658e-33
chr14-73445572-73446501	5.94897e-39	0.317058	0.472	0.234	1.15732e-33
chr9-42109679-42110603	6.08182e-39	0.337822	0.406	0.182	1.18316e-33
chr3-89320339-89321232	6.62648e-39	0.420649	0.17	0.033	1.28912e-33
chr6-145870759-145871662	6.67308e-39	0.401117	0.155	0.029	1.29819e-33
chrX-98347651-98348493	6.68871e-39	0.420198	0.137	0.018	1.30123e-33
chr17-47441241-47442242	6.93033e-39	0.409577	0.26	0.068	1.34823e-33
chr8-68277100-68277858	7.02316e-39	0.397992	0.255	0.076	1.36629e-33
chr3-129503500-129504402	7.21383e-39	0.398654	0.186	0.037	1.40338e-33
chr6-97929178-97930070	7.38587e-39	0.393284	0.215	0.051	1.43685e-33
chr5-64623606-64624557	7.4392e-39	0.366717	0.323	0.119	1.44723e-33
chr7-28570006-28570961	7.58268e-39	0.299009	0.514	0.273	1.47514e-33
chr4-15852201-15853086	7.66008e-39	0.396462	0.08	0.004	1.4902e-33
chr2-139322229-139323117	7.67632e-39	0.41577	0.125	0.015	1.49336e-33
chr11-3492369-3493289	7.72919e-39	0.400156	0.177	0.037	1.50364e-33
chr7-34845467-34846405	7.97006e-39	0.387828	0.076	0.004	1.5505e-33
chr17-71935300-71936306	7.99012e-39	0.384861	0.191	0.044	1.55441e-33
chr6-69613193-69614081	8.21147e-39	0.421047	0.137	0.02	1.59747e-33
chr6-38109053-38109743	8.62618e-39	0.388074	0.193	0.047	1.67815e-33
chr19-25862914-25863890	8.73079e-39	0.410848	0.208	0.051	1.6985e-33
chr5-29132007-29132928	9.47425e-39	0.401098	0.113	0.012	1.84313e-33
chr6-22416861-22417793	9.59249e-39	0.405351	0.182	0.038	1.86613e-33
chr13-6204538-6205446	9.70669e-39	0.413375	0.097	0.009	1.88835e-33
chr3-151838125-151839060	9.8889e-39	0.359641	0.269	0.09	1.9238e-33
chr6-39318858-39319815	1.02437e-38	0.401968	0.21	0.053	1.99281e-33
chr18-11632708-11633803	1.04426e-38	0.401482	0.25	0.068	2.03152e-33
chr6-55042818-55043703	1.08087e-38	0.397378	0.097	0.01	2.10273e-33
chr3-88547886-88548816	1.09026e-38	0.403933	0.25	0.069	2.121e-33
chr10-115808889-115809821	1.11264e-38	0.342788	0.378	0.165	2.16453e-33
chr8-83251016-83252054	1.13381e-38	0.405928	0.111	0.013	2.20573e-33
chr14-24179210-24180120	1.16462e-38	0.405308	0.148	0.025	2.26566e-33
chr7-133115652-133116525	1.19263e-38	0.3831	0.325	0.11	2.32016e-33
chr6-91104489-91105390	1.20563e-38	0.394944	0.179	0.04	2.34545e-33
chr13-98423713-98424636	1.2171e-38	0.402043	0.12	0.016	2.36776e-33
chr13-37907863-37908855	1.24811e-38	0.393391	0.165	0.035	2.42809e-33
chr13-13216122-13217071	1.27327e-38	0.406193	0.123	0.016	2.47704e-33
chr13-31578116-31579045	1.28541e-38	0.362101	0.271	0.092	2.50065e-33
chr7-15987544-15988486	1.42256e-38	0.394488	0.217	0.056	2.76747e-33
chr15-8854091-8855046	1.45208e-38	0.413493	0.122	0.015	2.8249e-33
chr12-45011556-45012483	1.47055e-38	0.401021	0.194	0.046	2.86083e-33
chr3-68477215-68478130	1.6286e-38	0.406394	0.226	0.054	3.16829e-33
chr5-115120768-115121684	1.67106e-38	0.390693	0.177	0.041	3.2509e-33
chr8-127437338-127438276	1.71417e-38	0.355799	0.253	0.084	3.33476e-33
chr1-156775676-156776633	1.73748e-38	0.397957	0.108	0.013	3.3801e-33
chr5-143675980-143676867	1.82484e-38	0.427797	0.168	0.03	3.55006e-33
chr16-89718640-89719579	1.85231e-38	0.40234	0.189	0.042	3.6035e-33
chr14-54820027-54820954	1.95531e-38	0.391148	0.177	0.043	3.80387e-33
chr6-148412223-148413152	1.97846e-38	0.404995	0.108	0.011	3.84892e-33
chr4-59460979-59461912	1.99327e-38	0.403497	0.132	0.019	3.87772e-33
chr8-77082719-77083644	2.01725e-38	0.406041	0.142	0.024	3.92439e-33
chr8-77254285-77255163	2.03595e-38	0.40021	0.151	0.028	3.96075e-33
chr2-61353752-61354677	2.07263e-38	0.409296	0.123	0.015	4.03212e-33
chr12-75826564-75827527	2.09127e-38	0.365558	0.33	0.123	4.06838e-33
chr13-30140278-30141302	2.10412e-38	0.405376	0.156	0.028	4.09338e-33
chr1-191343609-191344515	2.18977e-38	0.389179	0.188	0.044	4.26001e-33
chr13-32850667-32851558	2.22993e-38	0.384413	0.193	0.05	4.33813e-33
chr4-99141343-99142261	2.24886e-38	0.390661	0.26	0.08	4.37496e-33
chr6-129219751-129220685	2.27324e-38	0.416984	0.108	0.011	4.42239e-33
chr4-47224243-47225086	2.29538e-38	0.402807	0.149	0.025	4.46545e-33
chr14-68451054-68451863	2.3183e-38	0.400674	0.158	0.029	4.51005e-33
chr10-13219805-13220739	2.34599e-38	0.399604	0.095	0.009	4.56392e-33
chr1-9951173-9952107	2.36959e-38	0.391046	0.212	0.049	4.60982e-33
chr17-42607955-42608833	2.49652e-38	0.39419	0.082	0.005	4.85675e-33
chr1-118751367-118752199	2.51458e-38	0.393044	0.184	0.042	4.89188e-33
chr11-72410303-72411250	2.52199e-38	0.296683	0.474	0.256	4.9063e-33
chr11-115780336-115781181	2.57005e-38	0.392138	0.224	0.059	4.99981e-33
chr6-112950188-112951123	2.60875e-38	0.403713	0.172	0.034	5.07508e-33
chr14-99598900-99599828	2.65239e-38	0.390005	0.082	0.005	5.15998e-33
chr17-28127900-28128832	2.66119e-38	0.397389	0.108	0.012	5.1771e-33
chr12-7771540-7772441	2.72602e-38	0.392188	0.083	0.005	5.30323e-33
chr3-88241065-88241897	2.87178e-38	0.377423	0.085	0.005	5.58679e-33
chr8-61442766-61443699	2.88809e-38	0.4098	0.151	0.025	5.61852e-33
chr4-128224182-128225118	2.99515e-38	0.382466	0.271	0.078	5.82679e-33
chr4-105276176-105277102	3.1261e-38	0.394133	0.177	0.037	6.08154e-33
chr3-32905585-32906523	3.16994e-38	0.409285	0.111	0.012	6.16684e-33
chr2-68377094-68377929	3.3396e-38	0.399692	0.212	0.051	6.49688e-33
chr12-82934974-82935993	3.47029e-38	0.405304	0.156	0.027	6.75114e-33
chr14-68455246-68456249	3.55257e-38	0.401437	0.25	0.068	6.91121e-33
chr16-25757747-25758744	3.55786e-38	0.396617	0.087	0.006	6.92149e-33
chr1-167757973-167758912	3.59166e-38	0.404991	0.102	0.01	6.98724e-33
chr4-154450050-154451069	3.66188e-38	0.396836	0.214	0.049	7.12385e-33
chr18-8914528-8915442	3.75207e-38	0.405969	0.139	0.02	7.29931e-33
chr4-155143808-155144819	3.91e-38	0.385783	0.236	0.061	7.60656e-33
chr18-73932273-73933160	3.96951e-38	0.376422	0.188	0.047	7.72232e-33
chr17-81711784-81712818	3.97075e-38	0.403604	0.167	0.031	7.72474e-33
chr13-51916661-51917569	4.50734e-38	0.403218	0.158	0.03	8.76862e-33
chr14-47531020-47531901	4.52438e-38	0.403049	0.141	0.023	8.80177e-33
chr8-128327021-128327885	4.52802e-38	0.402196	0.111	0.012	8.80885e-33
chr18-75461753-75462410	4.54625e-38	0.399601	0.163	0.027	8.84431e-33
chr10-42108330-42109243	4.57548e-38	0.386482	0.219	0.053	8.90118e-33
chr7-67064396-67065329	4.87295e-38	0.403146	0.16	0.03	9.47989e-33
chr17-7875617-7876501	4.91947e-38	0.384889	0.236	0.063	9.57039e-33
chr1-69513363-69514262	5.17445e-38	0.411346	0.089	0.007	1.00664e-32
chr7-121868340-121869113	5.35446e-38	0.400009	0.12	0.014	1.04166e-32
chr4-116167177-116168078	5.40464e-38	0.39605	0.184	0.04	1.05142e-32
chr16-96376006-96376916	5.72578e-38	0.390628	0.172	0.039	1.1139e-32
chr4-150396297-150397319	5.75645e-38	0.373462	0.189	0.048	1.11987e-32
chr4-137664394-137665271	5.75855e-38	0.387096	0.189	0.05	1.12027e-32
chr16-97658878-97659822	5.79603e-38	0.388799	0.28	0.08	1.12757e-32
chr12-110471964-110472856	6.13884e-38	0.404798	0.144	0.026	1.19426e-32
chr12-77693906-77694967	6.25882e-38	0.400755	0.108	0.011	1.2176e-32
chr5-34190698-34191591	6.33904e-38	0.391065	0.215	0.055	1.2332e-32
chrX-162960520-162961413	6.48777e-38	0.364387	0.071	0.003	1.26214e-32
chr18-35918151-35920187	7.07233e-38	0.337319	0.41	0.167	1.37586e-32
chr12-76812770-76813713	7.35014e-38	0.403699	0.139	0.022	1.4299e-32
chr10-128032972-128033917	7.60826e-38	0.402879	0.123	0.018	1.48012e-32
chr1-53720595-53721525	7.6328e-38	0.401428	0.118	0.013	1.48489e-32
chr14-73444351-73445067	7.71701e-38	0.394595	0.134	0.021	1.50127e-32
chr18-70052771-70053758	7.7867e-38	0.375362	0.236	0.069	1.51483e-32
chr4-148954901-148955806	7.79852e-38	0.400151	0.259	0.077	1.51713e-32
chr3-85828827-85829692	7.98638e-38	0.401718	0.127	0.018	1.55368e-32
chr8-77132651-77133583	8.85991e-38	0.312708	0.491	0.245	1.72361e-32
chr17-80825047-80825973	9.17551e-38	0.353448	0.358	0.143	1.78501e-32
chr4-118260269-118261268	9.5546e-38	0.397626	0.262	0.078	1.85876e-32
chr17-33503304-33504224	9.59404e-38	0.40417	0.234	0.053	1.86643e-32
chr11-45785491-45786428	9.76878e-38	0.405318	0.108	0.011	1.90043e-32
chr6-100438372-100439314	1.01053e-37	0.396078	0.125	0.017	1.9659e-32
chr8-10199762-10200643	1.06203e-37	0.404466	0.109	0.011	2.06608e-32
chr7-127712268-127713069	1.10398e-37	0.368937	0.319	0.108	2.14769e-32
chr2-59484240-59485128	1.10574e-37	0.389496	0.128	0.019	2.15112e-32
chr7-114414728-114415587	1.12619e-37	0.399175	0.214	0.053	2.19091e-32
chr18-34006703-34007646	1.17854e-37	0.366461	0.325	0.119	2.29274e-32
chr11-16411316-16412187	1.22365e-37	0.401645	0.168	0.032	2.3805e-32
chr1-172240713-172241632	1.24684e-37	0.357343	0.3	0.11	2.42561e-32
chr17-71151721-71152474	1.25121e-37	0.400738	0.109	0.012	2.43412e-32
chr1-151618998-151619955	1.26966e-37	0.37728	0.205	0.051	2.47e-32
chr2-65278897-65279824	1.41049e-37	0.405218	0.155	0.026	2.74399e-32
chr4-141558979-141559778	1.46629e-37	0.338444	0.479	0.226	2.85253e-32
chr16-93918005-93918922	1.471e-37	0.383807	0.208	0.061	2.86169e-32
chr1-135374645-135375555	1.56067e-37	0.373338	0.295	0.104	3.03615e-32
chr18-73708035-73709015	1.56693e-37	0.395567	0.174	0.034	3.04832e-32
chr3-97311735-97312647	1.59954e-37	0.38472	0.2	0.052	3.11176e-32
chr17-80903868-80904776	1.66695e-37	0.394943	0.092	0.008	3.24291e-32
chr12-51735564-51736475	1.66982e-37	0.393731	0.149	0.026	3.24848e-32
chr8-105622111-105623089	1.70712e-37	0.367611	0.363	0.144	3.32104e-32
chr14-11509990-11510911	1.73616e-37	0.379822	0.078	0.005	3.37754e-32
chr19-7470435-7471371	1.74915e-37	0.393734	0.151	0.026	3.40281e-32
chr12-27507598-27508565	1.75387e-37	0.368739	0.29	0.099	3.41199e-32
chr14-103989642-103990632	1.76235e-37	0.395764	0.111	0.012	3.4285e-32
chr9-32223697-32224654	1.85104e-37	0.378465	0.269	0.087	3.60102e-32
chr17-32878683-32879569	1.86504e-37	0.390654	0.128	0.018	3.62827e-32
chr5-122191393-122192290	2.02715e-37	0.343851	0.328	0.143	3.94365e-32
chr15-10685610-10686564	2.05581e-37	0.404659	0.224	0.054	3.99939e-32
chr10-62189166-62189840	2.08956e-37	0.406296	0.141	0.021	4.06505e-32
chr19-44756088-44757048	2.27282e-37	0.273261	0.444	0.249	4.42157e-32
chr12-16834382-16835334	2.27605e-37	0.390939	0.151	0.025	4.42785e-32
chr7-44186260-44187180	2.39824e-37	0.398989	0.144	0.024	4.66557e-32
chr9-75023809-75024738	2.4758e-37	0.386847	0.12	0.019	4.81645e-32
chr4-24908354-24909248	2.59464e-37	0.385103	0.08	0.005	5.04764e-32
chr17-17448560-17449507	2.66549e-37	0.404266	0.219	0.057	5.18546e-32
chr1-36484831-36485775	2.6887e-37	0.382196	0.151	0.028	5.23062e-32
chr19-28452748-28453669	2.9315e-37	0.389119	0.127	0.019	5.70297e-32
chr7-136046390-136047256	2.96373e-37	0.392193	0.165	0.033	5.76566e-32
chr14-56335720-56336592	3.00459e-37	0.400965	0.087	0.007	5.84516e-32
chr9-62018177-62019126	3.11695e-37	0.356934	0.318	0.123	6.06374e-32
chr4-65125593-65126448	3.16391e-37	0.373609	0.259	0.082	6.1551e-32
chr12-13844764-13845603	3.17717e-37	0.397893	0.137	0.021	6.1809e-32
chr9-96502827-96503757	3.48499e-37	0.380368	0.186	0.044	6.77973e-32
chr19-5016153-5017104	3.55373e-37	0.373425	0.286	0.097	6.91346e-32
chr15-102673346-102674249	3.76309e-37	0.402397	0.234	0.066	7.32075e-32
chr15-99496972-99497543	3.90695e-37	0.391843	0.156	0.031	7.60061e-32
chr15-101394742-101395678	3.93638e-37	0.425214	0.181	0.03	7.65787e-32
chr8-46831700-46832688	4.24845e-37	0.383664	0.191	0.051	8.26499e-32
chr11-87778154-87779091	4.358e-37	0.36334	0.233	0.071	8.4781e-32
chr18-55546907-55547923	4.40572e-37	0.393071	0.181	0.041	8.57094e-32
chr1-171269946-171270882	4.50374e-37	0.306604	0.483	0.255	8.76162e-32
chr5-11197739-11198662	4.51091e-37	0.385252	0.078	0.004	8.77557e-32
chr2-172889470-172890391	4.60521e-37	0.357013	0.276	0.096	8.95901e-32
chr15-101197988-101198902	4.68476e-37	0.343418	0.366	0.158	9.11378e-32
chr10-111741035-111741981	4.76846e-37	0.403971	0.115	0.013	9.27661e-32
chr1-55826800-55827828	4.77828e-37	0.390972	0.097	0.009	9.29572e-32
chr10-95563760-95564687	4.87637e-37	0.300894	0.5	0.282	9.48655e-32
chr3-121466846-121467810	4.954e-37	0.410012	0.148	0.023	9.63755e-32
chr2-128521498-128522398	5.0276e-37	0.392861	0.113	0.013	9.78074e-32
chr18-33210767-33211478	5.09672e-37	0.383454	0.153	0.03	9.9152e-32
chr19-38336361-38337214	5.25849e-37	0.3836	0.189	0.041	1.02299e-31
chr11-117542891-117543819	5.45739e-37	0.400998	0.116	0.014	1.06169e-31
chr14-55793000-55794000	5.91439e-37	0.401008	0.111	0.011	1.15059e-31
chr2-29744015-29744956	6.00266e-37	0.38738	0.233	0.058	1.16776e-31
chr11-120164297-120165193	6.13719e-37	0.394754	0.259	0.073	1.19394e-31
chr11-106318622-106319699	6.34164e-37	0.418178	0.122	0.015	1.23371e-31
chr18-46727947-46728867	6.56428e-37	0.356068	0.307	0.121	1.27702e-31
chr6-121062472-121063327	6.68972e-37	0.403064	0.236	0.061	1.30143e-31
chr2-31959634-31960626	6.93613e-37	0.370913	0.168	0.038	1.34936e-31
chr9-31526935-31527946	7.01486e-37	0.401331	0.108	0.013	1.36468e-31
chr6-125489698-125490626	7.16536e-37	0.390789	0.186	0.042	1.39396e-31
chr14-47747244-47748171	7.67382e-37	0.377576	0.201	0.052	1.49287e-31
chr3-101699823-101700822	8.64171e-37	0.379539	0.215	0.056	1.68117e-31
chr9-65507080-65507965	8.78483e-37	0.380942	0.089	0.007	1.70901e-31
chr1-51529835-51530758	1.01807e-36	0.369289	0.335	0.119	1.98056e-31
chr11-5145273-5146218	1.02346e-36	0.393141	0.151	0.026	1.99104e-31
chr15-100573662-100574544	1.11252e-36	0.339834	0.33	0.144	2.1643e-31
chr15-54579552-54580446	1.11495e-36	0.39504	0.137	0.023	2.16903e-31
chr7-144473228-144474138	1.11521e-36	0.37466	0.201	0.053	2.16955e-31
chr8-87827527-87828478	1.18623e-36	0.37399	0.073	0.003	2.3077e-31
chr1-40132623-40133504	1.20662e-36	0.393059	0.128	0.02	2.34737e-31
chr4-155289782-155290712	1.24691e-36	0.373193	0.207	0.056	2.42575e-31
chr16-36693658-36694550	1.28552e-36	0.378915	0.208	0.055	2.50087e-31
chr16-45873136-45874028	1.34757e-36	0.380463	0.182	0.043	2.62157e-31
chr8-94820372-94821278	1.42228e-36	0.37832	0.214	0.058	2.76693e-31
chr10-97304541-97305547	1.47145e-36	0.405243	0.161	0.032	2.86258e-31
chr11-88554848-88555623	1.56852e-36	0.405448	0.151	0.027	3.05142e-31
chr13-31359056-31359990	1.599e-36	0.399092	0.125	0.018	3.1107e-31
chr5-121474316-121475236	1.60738e-36	0.393028	0.168	0.035	3.12702e-31
chr7-28929121-28930048	1.71687e-36	0.30788	0.372	0.177	3.34002e-31
chr4-123209548-123210515	1.71718e-36	0.401622	0.122	0.015	3.34062e-31
chr1-125541917-125542956	1.82239e-36	0.384891	0.153	0.027	3.5453e-31
chr17-86493636-86494591	1.83323e-36	0.393402	0.115	0.013	3.56639e-31
chr10-125341885-125342794	1.8596e-36	0.390048	0.288	0.085	3.61769e-31
chr15-77821779-77822712	1.8694e-36	0.346916	0.3	0.115	3.63676e-31
chr16-29910869-29911770	1.90461e-36	0.401479	0.108	0.013	3.70524e-31
chr3-127816869-127817738	1.9163e-36	0.383774	0.108	0.013	3.72799e-31
chr18-15084881-15085672	2.10039e-36	0.392241	0.174	0.033	4.08612e-31
chr13-5769291-5770252	2.13043e-36	0.39425	0.146	0.024	4.14456e-31
chr12-17773492-17774384	2.20034e-36	0.366195	0.306	0.115	4.28057e-31
chr11-119214718-119215728	2.27981e-36	0.390864	0.226	0.064	4.43517e-31
chr6-66929438-66930326	2.39131e-36	0.352255	0.24	0.078	4.65208e-31
chr1-128652712-128653597	2.43809e-36	0.37858	0.099	0.011	4.74308e-31
chr16-91056107-91057072	2.47888e-36	0.317394	0.406	0.187	4.82244e-31
chr1-129146185-129147137	2.51129e-36	0.383737	0.137	0.023	4.88549e-31
chr4-70551775-70552677	2.64571e-36	0.385588	0.111	0.014	5.14699e-31
chr1-105187893-105189427	2.65536e-36	0.381926	0.193	0.047	5.16576e-31
chr10-94299067-94299956	2.72791e-36	0.392299	0.16	0.032	5.3069e-31
chr2-28037318-28038268	2.79256e-36	0.403344	0.13	0.021	5.43267e-31
chr2-113566833-113567559	3.07524e-36	0.387066	0.094	0.008	5.9826e-31
chr5-9627038-9627936	3.09695e-36	0.406168	0.127	0.017	6.02483e-31
chr17-79294722-79295662	3.10504e-36	0.392655	0.094	0.008	6.04057e-31
chr19-10855095-10856048	3.23513e-36	0.391094	0.128	0.017	6.29366e-31
chr2-13959888-13960809	3.2587e-36	0.390687	0.111	0.012	6.3395e-31
chr11-86390055-86390990	3.51848e-36	0.398856	0.122	0.016	6.84489e-31
chr13-95055713-95056657	3.69616e-36	0.381661	0.139	0.026	7.19055e-31
chr17-89082683-89083619	4.12761e-36	0.403297	0.127	0.017	8.02989e-31
chr14-99578219-99580189	4.15727e-36	0.379613	0.196	0.048	8.0876e-31
chr15-97821188-97822163	4.24413e-36	0.391205	0.273	0.081	8.25657e-31
chr4-116161964-116162829	4.41827e-36	0.36242	0.219	0.066	8.59534e-31
chr8-107265546-107266495	4.43246e-36	0.398585	0.179	0.039	8.62294e-31
chr16-92374508-92375500	4.45558e-36	0.381224	0.076	0.005	8.66793e-31
chr6-101921011-101921921	4.47174e-36	0.390811	0.137	0.023	8.69936e-31
chr11-60521123-60522092	4.63141e-36	0.391206	0.118	0.015	9.01e-31
chr15-74937626-74938565	4.73836e-36	0.376212	0.155	0.034	9.21806e-31
chr13-52151610-52152494	4.76059e-36	0.384688	0.142	0.027	9.26129e-31
chr1-93157348-93158250	4.8288e-36	0.384195	0.161	0.032	9.394e-31
chr18-66036456-66037114	4.84088e-36	0.381078	0.16	0.03	9.41749e-31
chr18-29755079-29756212	4.99765e-36	0.379581	0.078	0.005	9.72248e-31
chr18-39074008-39074982	5.02884e-36	0.393085	0.109	0.014	9.78316e-31
chr6-99816987-99817903	5.75731e-36	0.381753	0.148	0.027	1.12003e-30
chr3-60826485-60827378	5.80342e-36	0.380465	0.076	0.004	1.129e-30
chr11-85800065-85800956	5.91566e-36	0.375237	0.177	0.041	1.15084e-30
chr2-35630056-35630984	5.92469e-36	0.390996	0.155	0.029	1.1526e-30
chr4-55707707-55708662	6.0631e-36	0.37245	0.205	0.053	1.17952e-30
chr19-24183471-24184386	6.25245e-36	0.388381	0.099	0.011	1.21636e-30
chr2-104717133-104718224	6.39626e-36	0.377231	0.151	0.028	1.24434e-30
chr12-73445235-73446148	6.68068e-36	0.368598	0.205	0.056	1.29967e-30
chr13-3803980-3804840	6.6958e-36	0.390526	0.139	0.027	1.30261e-30
chr11-88293404-88294317	6.7063e-36	0.366504	0.238	0.078	1.30465e-30
chr10-115255902-115256912	6.71027e-36	0.391712	0.128	0.019	1.30542e-30
chr4-107622018-107622954	7.08924e-36	0.389793	0.134	0.022	1.37915e-30
chr3-131504362-131505276	7.11434e-36	0.397738	0.201	0.047	1.38403e-30
chr3-116722665-116723628	7.12931e-36	0.396268	0.201	0.047	1.38694e-30
chr14-75809647-75810557	7.21123e-36	0.318782	0.427	0.199	1.40288e-30
chr2-11367041-11367966	7.23641e-36	0.400807	0.122	0.015	1.40778e-30
chr2-30778999-30779924	7.55749e-36	0.38909	0.271	0.085	1.47024e-30
chr2-152792244-152793165	7.78998e-36	0.328917	0.384	0.171	1.51547e-30
chr10-39531756-39532662	7.91443e-36	0.369784	0.188	0.049	1.53968e-30
chr2-179928872-179929890	7.99212e-36	0.402455	0.233	0.06	1.5548e-30
chr10-122867225-122868156	8.0443e-36	0.392593	0.146	0.026	1.56495e-30
chr15-62524198-62525173	8.31567e-36	0.385721	0.127	0.019	1.61774e-30
chr10-95722009-95722986	8.32646e-36	0.397039	0.253	0.067	1.61984e-30
chr5-137336916-137337680	8.35219e-36	0.383131	0.184	0.045	1.62484e-30
chr8-77175204-77176100	8.5555e-36	0.383506	0.146	0.026	1.6644e-30
chr19-56897416-56898290	8.64894e-36	0.344482	0.248	0.093	1.68257e-30
chr19-58609405-58610374	8.73656e-36	0.395844	0.128	0.018	1.69962e-30
chr17-27158288-27159130	9.12602e-36	0.391451	0.122	0.019	1.77539e-30
chr6-85187022-85187958	9.21274e-36	0.321306	0.356	0.171	1.79225e-30
chr14-68995214-68996115	9.98751e-36	0.388419	0.104	0.012	1.94298e-30
chr19-44266682-44267677	1.01762e-35	0.381881	0.323	0.109	1.97968e-30
chr7-130265859-130266773	1.08344e-35	0.379242	0.212	0.055	2.10773e-30
chr4-117929149-117930000	1.14358e-35	0.367752	0.189	0.05	2.22473e-30
chr14-45544719-45545603	1.14627e-35	0.371414	0.208	0.052	2.22996e-30
chr15-84723883-84724912	1.18657e-35	0.385253	0.135	0.022	2.30836e-30
chr12-36881860-36882788	1.22505e-35	0.39482	0.106	0.012	2.38322e-30
chr1-126578205-126579105	1.22709e-35	0.381321	0.122	0.018	2.38718e-30
chr7-130118449-130119338	1.23035e-35	0.382045	0.085	0.007	2.39354e-30
chr13-54403105-54404006	1.23571e-35	0.394103	0.177	0.038	2.40397e-30
chr8-94807298-94808225	1.24339e-35	0.38431	0.193	0.048	2.41891e-30
chr12-36313701-36314636	1.27476e-35	0.406723	0.248	0.061	2.47994e-30
chr11-94519414-94520320	1.27529e-35	0.377521	0.16	0.032	2.48097e-30
chr4-134237987-134238920	1.31435e-35	0.318669	0.373	0.173	2.55694e-30
chr16-34081761-34082741	1.32166e-35	0.377835	0.172	0.039	2.57117e-30
chr13-113356518-113357484	1.3507e-35	0.385696	0.106	0.014	2.62766e-30
chr1-42714184-42715115	1.35838e-35	0.340852	0.33	0.134	2.6426e-30
chr13-95185818-95186741	1.40173e-35	0.387991	0.097	0.01	2.72693e-30
chr11-79661743-79662648	1.40725e-35	0.323422	0.292	0.115	2.73768e-30
chr18-15090779-15091699	1.42715e-35	0.376934	0.214	0.051	2.77639e-30
chr16-34062237-34063019	1.43016e-35	0.387092	0.076	0.005	2.78225e-30
chr19-4729231-4730083	1.47695e-35	0.388257	0.104	0.011	2.87327e-30
chr11-117429125-117430475	1.53674e-35	0.382069	0.13	0.022	2.98959e-30
chr6-134845664-134846575	1.60195e-35	0.380208	0.115	0.016	3.11645e-30
chr6-119882947-119883947	1.61318e-35	0.380226	0.13	0.022	3.1383e-30
chr12-33394593-33395504	1.63222e-35	0.397343	0.102	0.012	3.17534e-30
chr7-16780891-16781781	1.6484e-35	0.343814	0.387	0.155	3.20681e-30
chr10-50897775-50898734	1.77245e-35	0.366465	0.217	0.063	3.44815e-30
chr16-37784779-37785678	1.8137e-35	0.386103	0.078	0.005	3.52839e-30
chr1-90442437-90443333	1.85707e-35	0.394472	0.113	0.012	3.61276e-30
chr2-106746784-106747881	1.87734e-35	0.373461	0.148	0.031	3.65219e-30
chr18-20058776-20059757	1.89441e-35	0.387727	0.141	0.024	3.6854e-30
chr7-79866180-79867151	1.92615e-35	0.38024	0.155	0.031	3.74715e-30
chr1-133204192-133205134	1.92798e-35	0.346372	0.337	0.138	3.75072e-30
chr12-73873512-73874407	1.94884e-35	0.375484	0.156	0.034	3.7913e-30
chr2-132581943-132582838	1.96218e-35	0.356359	0.25	0.086	3.81724e-30
chr2-11538245-11539192	2.03966e-35	0.380961	0.125	0.021	3.96798e-30
chr12-62233234-62234118	2.11057e-35	0.384723	0.09	0.007	4.10592e-30
chr13-42317419-42318373	2.12315e-35	0.379629	0.182	0.039	4.13039e-30
chr17-63937554-63938476	2.14518e-35	0.400432	0.182	0.043	4.17326e-30
chr18-65586275-65586936	2.17763e-35	0.384747	0.082	0.006	4.23639e-30
chr2-103283461-103284392	2.33026e-35	0.382095	0.123	0.019	4.53332e-30
chr6-82117679-82118469	2.3642e-35	0.37872	0.135	0.024	4.59934e-30
chr2-30594575-30595491	2.37122e-35	0.396958	0.274	0.075	4.61299e-30
chr5-48544344-48545395	2.42124e-35	0.384715	0.075	0.004	4.7103e-30
chr4-11672275-11673229	2.47098e-35	0.380678	0.189	0.049	4.80707e-30
chr19-36736276-36737232	2.60387e-35	0.361848	0.312	0.12	5.0656e-30
chr2-164518656-164519652	2.6962e-35	0.396482	0.134	0.02	5.24521e-30
chr4-63219572-63220436	2.75073e-35	0.372093	0.165	0.041	5.3513e-30
chr11-79940398-79941337	2.8678e-35	0.389768	0.122	0.018	5.57905e-30
chr16-30571934-30572825	2.88058e-35	0.371014	0.085	0.006	5.60391e-30
chr5-148499344-148500322	3.04528e-35	0.385025	0.137	0.026	5.92432e-30
chr15-83300077-83300912	3.15538e-35	0.403304	0.134	0.019	6.1385e-30
chr6-146946329-146947716	3.23342e-35	0.383908	0.253	0.073	6.29033e-30
chr12-69815767-69816746	3.31653e-35	0.382629	0.122	0.017	6.45201e-30
chr7-66376829-66377699	3.38093e-35	0.393967	0.135	0.021	6.5773e-30
chr2-173281275-173282159	3.56841e-35	0.361595	0.203	0.059	6.94202e-30
chr5-27521251-27522121	3.73121e-35	0.327576	0.052	0.001	7.25874e-30
chr14-50981031-50981876	3.86062e-35	0.376779	0.161	0.034	7.51049e-30
chr1-135659239-135660131	3.9209e-35	0.410422	0.16	0.028	7.62775e-30
chr1-171369846-171370822	4.02472e-35	0.389089	0.153	0.03	7.82973e-30
chr7-43919565-43920477	4.11613e-35	0.368532	0.184	0.047	8.00756e-30
chr15-100636587-100637600	4.43479e-35	0.307361	0.427	0.22	8.62748e-30
chr15-52563739-52564677	4.56977e-35	0.379354	0.082	0.005	8.89007e-30
chr1-54675119-54676055	4.67581e-35	0.391107	0.158	0.027	9.09636e-30
chr18-74778485-74779440	4.73375e-35	0.287226	0.552	0.312	9.20908e-30
chr4-116143072-116143915	4.76937e-35	0.380372	0.158	0.031	9.27839e-30
chr11-35948179-35949068	4.81966e-35	0.373502	0.167	0.04	9.37621e-30
chr5-51439769-51440787	4.93044e-35	0.37957	0.167	0.034	9.59173e-30
chr7-73770136-73771004	5.37454e-35	0.384579	0.111	0.015	1.04557e-29
chr18-74478344-74479292	5.38521e-35	0.380196	0.146	0.027	1.04764e-29
chr7-100495394-100496274	5.46527e-35	0.380931	0.267	0.085	1.06322e-29
chr3-156267649-156268583	5.50739e-35	0.384641	0.097	0.01	1.07141e-29
chr4-119105502-119106415	5.56629e-35	0.338041	0.34	0.137	1.08287e-29
chr15-58591407-58592305	5.58114e-35	0.371897	0.194	0.047	1.08576e-29
chr3-21553181-21554078	5.89916e-35	0.368396	0.167	0.036	1.14763e-29
[truncated: 3,046 more rows]

## Sheet: DCT
	p_val	avg_log2FC	pct.1	pct.2	p_val_adj
chr8-94328657-94329531	0	1.21048	0.521	0.009	0
chr19-18772713-18773697	0	1.07775	0.538	0.031	0
chr2-126994415-126995242	8.09965e-291	0.993623	0.544	0.039	1.57571e-285
chr8-94325724-94326648	1.23245e-267	0.97837	0.472	0.028	2.39761e-262
chr2-126955514-126956589	7.00667e-265	0.990739	0.436	0.021	1.36308e-259
chr3-122147305-122148130	1.1467e-243	0.96765	0.394	0.016	2.2308e-238
chr15-78186514-78187457	7.43497e-243	0.966532	0.325	0.005	1.44641e-237
chr8-23481909-23482811	2.15122e-236	0.928863	0.469	0.032	4.185e-231
chr11-84633002-84633926	3.69063e-229	0.898003	0.457	0.035	7.1798e-224
chr3-131503251-131504091	2.18489e-228	0.927791	0.401	0.022	4.2505e-223
chr2-157705096-157705992	1.98893e-224	0.921428	0.421	0.025	3.86929e-219
chr19-18779130-18780008	1.42776e-220	0.901738	0.29	0.004	2.77758e-215
chr3-101647986-101649014	2.23784e-217	0.836924	0.535	0.073	4.35352e-212
chr8-94292186-94293207	8.2242e-216	0.766783	0.619	0.126	1.59994e-210
chr17-28096858-28097805	1.07857e-214	0.893434	0.397	0.022	2.09826e-209
chr12-86360619-86361497	9.67703e-212	0.890192	0.313	0.01	1.88258e-206
chr4-107084564-107085545	1.12292e-211	0.861097	0.583	0.067	2.18455e-206
chr8-90011406-90012475	1.35511e-211	0.825179	0.564	0.075	2.63624e-206
chr3-131506462-131507346	6.30618e-210	0.886089	0.364	0.019	1.22681e-204
chr14-76263413-76264338	4.26874e-209	0.886166	0.351	0.019	8.30446e-204
chr6-85252014-85252947	2.48087e-208	0.781198	0.615	0.114	4.82631e-203
chr14-76265518-76266444	5.13998e-208	0.853548	0.478	0.044	9.99937e-203
chr17-68999210-69000099	3.60661e-206	0.881409	0.394	0.024	7.01634e-201
chr2-144284244-144285020	1.38934e-205	0.85974	0.44	0.034	2.70284e-200
chr6-85253781-85254769	1.56196e-202	0.676788	0.711	0.195	3.03865e-197
chr19-46824774-46825616	2.81573e-197	0.874014	0.287	0.008	5.47775e-192
chr4-151095144-151096075	9.31323e-197	0.850186	0.338	0.017	1.8118e-191
chr3-52604969-52605897	2.72434e-196	0.854734	0.283	0.007	5.29995e-191
chr7-118363262-118364326	2.17031e-195	0.848818	0.433	0.035	4.22215e-190
chr6-37597017-37597962	6.84189e-195	0.838462	0.462	0.047	1.33103e-189
chr18-14844446-14845425	1.24474e-194	0.854321	0.483	0.045	2.42152e-189
chr14-28972383-28973282	3.90949e-193	0.859588	0.274	0.007	7.60555e-188
chr2-34937089-34938003	5.7373e-191	0.864899	0.293	0.009	1.11614e-185
chr13-58057969-58058959	2.40656e-189	0.771397	0.59	0.106	4.68174e-184
chr4-15713314-15714345	1.45724e-187	0.85828	0.33	0.014	2.83493e-182
chr11-3800413-3801313	2.89522e-187	0.856664	0.283	0.009	5.63238e-182
chr18-80975995-80976824	4.57554e-187	0.842384	0.352	0.02	8.9013e-182
chr15-58706154-58707185	6.81142e-186	0.793968	0.543	0.072	1.3251e-180
chr1-144112838-144113829	3.32697e-185	0.808493	0.524	0.062	6.47232e-180
chr6-49965834-49966810	7.12815e-181	0.796257	0.465	0.055	1.38672e-175
chr3-131317449-131318407	3.51675e-180	0.814391	0.351	0.027	6.84152e-175
chr5-73392794-73393723	2.59685e-178	0.816086	0.368	0.028	5.05193e-173
chr2-150612850-150613850	4.89698e-178	0.832041	0.351	0.024	9.52663e-173
chr5-24935224-24936131	9.81384e-178	0.788225	0.387	0.037	1.90919e-172
chr5-37471538-37472468	2.58445e-177	0.804407	0.501	0.055	5.02782e-172
chr4-49799553-49800466	9.49926e-177	0.81816	0.224	0.003	1.848e-171
chr11-89206419-89207347	6.82235e-176	0.81295	0.325	0.018	1.32723e-170
chr1-62887382-62888308	9.81054e-175	0.817713	0.325	0.017	1.90855e-169
chr19-10416824-10417835	5.33256e-172	0.81689	0.421	0.041	1.0374e-166
chr9-58454623-58455508	1.05088e-171	0.800547	0.378	0.027	2.0444e-166
chr6-107310072-107311013	1.57333e-171	0.800343	0.235	0.004	3.06077e-166
chr11-84627649-84628573	5.17614e-171	0.800953	0.421	0.042	1.00697e-165
chr9-61894762-61895691	1.71203e-170	0.773143	0.495	0.064	3.3306e-165
chr9-45397998-45398871	2.13809e-170	0.732677	0.558	0.086	4.15947e-165
chr18-11828316-11829275	2.39534e-170	0.774335	0.481	0.064	4.65993e-165
chr1-167457064-167458010	1.28085e-169	0.831358	0.397	0.031	2.49177e-164
chr7-107259618-107260524	3.83763e-167	0.796441	0.228	0.003	7.46575e-162
chr6-129509897-129510873	2.54008e-164	0.718402	0.537	0.096	4.94149e-159
chr19-46645886-46646793	3.4356e-164	0.738367	0.479	0.066	6.68366e-159
chr2-157706970-157707903	4.33109e-164	0.780444	0.391	0.032	8.42575e-159
chr11-101842096-101843026	2.13569e-162	0.765289	0.394	0.04	4.15479e-157
chr6-119983655-119984546	2.42916e-162	0.783035	0.358	0.029	4.7257e-157
chr8-90058309-90059318	5.29238e-162	0.767296	0.453	0.057	1.02959e-156
chr4-141425645-141426579	5.71805e-161	0.729073	0.566	0.095	1.11239e-155
chr9-64199702-64200598	7.70258e-161	0.78084	0.33	0.025	1.49847e-155
chr7-93607483-93608679	1.01311e-160	0.785686	0.24	0.007	1.97091e-155
chr19-50358258-50359134	3.56219e-159	0.763737	0.229	0.005	6.92991e-154
chr5-42116456-42117478	5.33436e-159	0.719835	0.544	0.093	1.03775e-153
chr3-152063933-152064873	1.54241e-158	0.757252	0.388	0.041	3.00063e-153
chr13-34307652-34308646	1.8902e-158	0.76097	0.421	0.053	3.6772e-153
chr17-63272667-63273535	4.69109e-158	0.769056	0.218	0.004	9.1261e-153
chr12-86370600-86371535	1.99972e-156	0.789572	0.268	0.012	3.89027e-151
chr16-16865897-16866911	1.12232e-155	0.73463	0.525	0.078	2.18338e-150
chr9-53400543-53401567	6.45419e-155	0.752054	0.46	0.059	1.2556e-149
chr14-58149805-58150750	1.17247e-154	0.743211	0.421	0.049	2.28093e-149
chr14-48005301-48005780	6.1686e-154	0.753744	0.385	0.039	1.20005e-148
chr13-48810614-48811533	9.69866e-154	0.771878	0.257	0.01	1.88679e-148
chr1-172350215-172351149	2.30602e-153	0.714062	0.531	0.092	4.48615e-148
chr5-150262098-150263077	8.10823e-152	0.768914	0.413	0.045	1.57738e-146
chr17-9895040-9895938	5.05896e-151	0.714746	0.469	0.071	9.84176e-146
chr14-24215706-24216681	5.96585e-150	0.732013	0.443	0.06	1.1606e-144
chr1-132075286-132076265	6.35662e-150	0.677202	0.583	0.116	1.23662e-144
chr11-84636923-84637868	4.08954e-148	0.749176	0.219	0.005	7.95583e-143
chr3-129766885-129767857	8.4347e-148	0.743478	0.466	0.053	1.6409e-142
chr12-50897376-50898297	2.16547e-147	0.729661	0.384	0.044	4.21273e-142
chr3-30107934-30108898	6.15949e-147	0.75633	0.439	0.049	1.19827e-141
chr2-94265022-94265967	9.15778e-147	0.740331	0.338	0.029	1.78156e-141
chr9-76042986-76043937	1.05993e-146	0.766484	0.257	0.011	2.062e-141
chr15-65592774-65593751	6.94924e-146	0.763389	0.277	0.015	1.35191e-140
chr15-58598758-58599687	2.26456e-145	0.727007	0.388	0.041	4.40549e-140
chr14-87433095-87434017	5.24558e-144	0.747386	0.315	0.025	1.02048e-138
chr11-23114349-23115266	6.21192e-144	0.714418	0.375	0.043	1.20847e-138
chr9-103398206-103399320	7.50619e-144	0.752992	0.251	0.011	1.46026e-138
chr9-46438667-46439582	1.5564e-143	0.748907	0.237	0.008	3.02784e-138
chr17-71935300-71936306	2.25809e-143	0.714832	0.339	0.036	4.39292e-138
chr19-46848170-46849111	2.92555e-143	0.742366	0.332	0.028	5.69139e-138
chr15-78203817-78204774	3.52024e-143	0.751503	0.248	0.01	6.84832e-138
chr13-101216063-101216990	3.55682e-143	0.709169	0.4	0.054	6.91947e-138
chr5-139429631-139430524	5.0206e-143	0.729645	0.349	0.032	9.76712e-138
chr13-98182985-98183926	6.40865e-143	0.733083	0.306	0.023	1.24675e-137
chr1-167466489-167467417	6.85688e-143	0.732813	0.323	0.027	1.33394e-137
chr3-58318496-58319450	1.99101e-142	0.749248	0.341	0.028	3.87333e-137
chr12-117914402-117915324	4.22118e-142	0.746265	0.296	0.019	8.21192e-137
chr13-44622325-44623261	7.50835e-142	0.713656	0.442	0.061	1.46068e-136
chr9-46454702-46455623	2.15657e-140	0.728395	0.338	0.031	4.19542e-135
chr4-114370812-114371682	2.83396e-140	0.729341	0.416	0.05	5.51322e-135
chr19-56668753-56669669	9.35206e-140	0.713032	0.361	0.038	1.81936e-134
chr17-49237494-49238450	1.12145e-139	0.746529	0.234	0.008	2.18169e-134
chr19-18720052-18720996	1.12728e-139	0.735276	0.267	0.015	2.19301e-134
chr7-84565953-84566891	1.71967e-139	0.745485	0.264	0.014	3.34545e-134
chr11-117540930-117541867	3.02238e-139	0.733947	0.335	0.03	5.87976e-134
chr4-11691589-11692485	3.57371e-139	0.680033	0.431	0.067	6.95234e-134
chr1-125482504-125483569	1.48142e-138	0.738291	0.296	0.02	2.88196e-133
chr10-60783311-60784214	1.97729e-137	0.728954	0.205	0.005	3.84665e-132
chr12-50899690-50900594	4.22165e-137	0.721424	0.364	0.039	8.21285e-132
chr2-157755516-157756440	4.57378e-137	0.711543	0.332	0.031	8.89788e-132
chr1-133856454-133857457	7.15717e-137	0.705194	0.356	0.041	1.39236e-131
chr4-96381677-96382565	3.73502e-136	0.734702	0.302	0.024	7.26615e-131
chr11-87489709-87490708	5.50887e-136	0.72615	0.235	0.01	1.0717e-130
chr6-32202507-32203391	8.06061e-136	0.727073	0.263	0.014	1.56812e-130
chr17-4220492-4221532	9.68954e-136	0.746403	0.242	0.01	1.88501e-130
chr2-164418092-164419048	1.01911e-135	0.667959	0.447	0.075	1.98259e-130
chr14-48005824-48006307	2.35712e-135	0.701166	0.382	0.044	4.58557e-130
chr10-129821996-129822914	3.7452e-135	0.728754	0.339	0.03	7.28595e-130
chr18-80973672-80974707	3.83831e-135	0.708029	0.188	0.004	7.46708e-130
chr2-103144177-103145103	4.01169e-135	0.648581	0.537	0.104	7.80438e-130
chr9-45142384-45143315	6.41794e-135	0.674935	0.488	0.082	1.24855e-129
chr14-76494673-76495585	7.13927e-135	0.699889	0.384	0.049	1.38888e-129
chr17-76110611-76111491	1.00169e-134	0.724883	0.216	0.006	1.94869e-129
chr12-71348083-71348983	3.16522e-134	0.710705	0.202	0.005	6.15764e-129
chr17-47484090-47485069	3.91735e-134	0.702503	0.431	0.06	7.62085e-129
chr14-65675805-65676728	1.88374e-133	0.71393	0.209	0.007	3.66465e-128
chr14-24253342-24254268	2.69242e-133	0.701582	0.404	0.059	5.23787e-128
chr6-38055241-38056184	2.88369e-133	0.681908	0.455	0.08	5.60996e-128
chr16-34066744-34067652	3.48581e-133	0.707486	0.335	0.033	6.78134e-128
chr7-123084120-123085019	5.06501e-133	0.683165	0.42	0.058	9.85352e-128
chr3-131504362-131505276	5.17116e-133	0.726264	0.352	0.039	1.006e-127
chr8-94365254-94366057	8.41323e-133	0.755834	0.251	0.017	1.63672e-127
chr1-183672187-183673115	6.27029e-132	0.713495	0.219	0.009	1.21983e-126
chr6-73772891-73773773	8.27774e-132	0.680137	0.165	0.002	1.61036e-126
chr3-58224381-58225266	1.39435e-131	0.695626	0.338	0.035	2.71257e-126
chr8-94296388-94297292	1.64349e-131	0.703364	0.313	0.03	3.19726e-126
chr15-59408533-59409468	2.30976e-131	0.715844	0.238	0.012	4.49343e-126
chr4-114377341-114378281	2.6627e-131	0.675386	0.452	0.072	5.18005e-126
chr4-75953310-75954231	4.67982e-131	0.709011	0.3	0.025	9.10417e-126
chr4-82065360-82066291	6.04092e-131	0.724333	0.323	0.028	1.17521e-125
chr8-3609088-3610220	6.34679e-131	0.632714	0.534	0.119	1.23471e-125
chr17-83964540-83965424	7.68422e-131	0.715112	0.238	0.012	1.4949e-125
chr6-92261109-92262042	9.67937e-131	0.705539	0.286	0.023	1.88303e-125
chr8-125423521-125424537	1.32016e-130	0.714305	0.245	0.014	2.56826e-125
chr11-120539167-120540068	1.33378e-130	0.577325	0.642	0.185	2.59476e-125
chr4-154781087-154782059	1.46175e-130	0.712944	0.287	0.022	2.84371e-125
chr15-84481215-84482157	2.02338e-130	0.714212	0.297	0.023	3.9363e-125
chr3-152050284-152051227	5.38494e-130	0.699581	0.315	0.033	1.04759e-124
chr13-54403105-54404006	1.05542e-129	0.719037	0.326	0.03	2.05322e-124
chr6-88647654-88648613	1.8564e-129	0.714726	0.247	0.014	3.61145e-124
chr7-82511883-82512831	1.8849e-129	0.6816	0.16	0.002	3.66691e-124
chr5-150883349-150884283	2.65185e-129	0.69364	0.358	0.04	5.15893e-124
chr13-52906020-52906963	2.89424e-129	0.697394	0.32	0.034	5.63048e-124
chr5-143893439-143894356	3.68491e-129	0.702933	0.211	0.007	7.16865e-124
chr14-27070462-27071289	4.33341e-129	0.696746	0.33	0.033	8.43025e-124
chr10-86814105-86815026	5.51206e-129	0.694035	0.313	0.029	1.07232e-123
chr10-125360628-125361551	5.53784e-129	0.708017	0.281	0.022	1.07734e-123
chr1-154200994-154201913	6.44823e-129	0.710364	0.297	0.024	1.25444e-123
chr10-3563974-3564842	6.52131e-129	0.706809	0.193	0.005	1.26866e-123
chr4-15648702-15649538	7.99233e-129	0.726389	0.231	0.011	1.55484e-123
chr3-151838125-151839060	1.21435e-128	0.627694	0.439	0.081	2.36241e-123
chr4-11364352-11365350	1.91573e-128	0.711318	0.261	0.016	3.72687e-123
chr11-74487709-74488638	5.8378e-128	0.698949	0.391	0.051	1.13569e-122
chr2-154782180-154783124	7.88323e-128	0.697526	0.222	0.01	1.53361e-122
chr11-5135597-5136581	8.16322e-128	0.695432	0.329	0.035	1.58808e-122
chr9-61896460-61897408	1.01339e-127	0.692655	0.302	0.027	1.97146e-122
chr1-37063551-37064470	2.3255e-127	0.68517	0.307	0.029	4.52404e-122
chr9-103667962-103668865	2.46798e-127	0.684987	0.202	0.007	4.80123e-122
chr5-140128046-140129030	6.48364e-127	0.70695	0.251	0.017	1.26133e-121
chr10-42108330-42109243	7.61874e-127	0.675206	0.371	0.045	1.48216e-121
chr12-82603070-82604539	1.92285e-126	0.700828	0.238	0.013	3.74073e-121
chr4-116174413-116175294	1.99635e-126	0.697139	0.429	0.062	3.88373e-121
chr1-180639436-180640173	2.61318e-126	0.694791	0.186	0.004	5.0837e-121
chr5-147551928-147552835	2.83733e-126	0.67156	0.382	0.049	5.51976e-121
chr18-35087195-35088186	5.52344e-126	0.697182	0.387	0.049	1.07454e-120
chr2-162709095-162710026	5.54908e-126	0.686276	0.193	0.006	1.07952e-120
chr18-81053863-81054774	6.17238e-126	0.684307	0.182	0.004	1.20078e-120
chr3-152060801-152061758	8.2347e-126	0.691992	0.193	0.006	1.60199e-120
chr19-38422519-38423451	9.07852e-126	0.692269	0.313	0.03	1.76615e-120
chr2-127783874-127784784	2.19095e-125	0.694393	0.208	0.008	4.2623e-120
chr1-118755983-118756929	3.81077e-125	0.643602	0.437	0.073	7.4135e-120
chr5-118413214-118414115	7.73482e-125	0.695005	0.312	0.03	1.50474e-119
chr4-10691406-10692370	1.08081e-124	0.707145	0.198	0.006	2.10262e-119
chr12-17665719-17666604	1.15171e-124	0.652958	0.45	0.081	2.24055e-119
chr6-23938589-23939580	1.22342e-124	0.661354	0.397	0.063	2.38005e-119
chr13-48498503-48499394	1.73286e-124	0.673784	0.345	0.04	3.37113e-119
chr4-150665491-150666440	1.93887e-124	0.687201	0.28	0.026	3.7719e-119
chr16-91978594-91979525	4.21591e-124	0.672825	0.431	0.066	8.20168e-119
chr18-80980804-80981773	6.00119e-124	0.669787	0.313	0.037	1.16748e-118
chr9-53408796-53409706	6.15176e-124	0.684181	0.407	0.054	1.19677e-118
chr17-10138519-10139467	9.96308e-124	0.686114	0.31	0.029	1.93823e-118
chr11-59960737-59961739	1.65323e-123	0.675501	0.354	0.04	3.21621e-118
chr15-73459817-73460771	2.34853e-123	0.670612	0.417	0.065	4.56886e-118
chr1-154182721-154183767	4.50643e-123	0.679707	0.289	0.027	8.76686e-118
chr10-17538901-17539870	7.9785e-123	0.701188	0.245	0.014	1.55215e-117
chr17-83938562-83939473	8.43868e-123	0.674776	0.405	0.061	1.64167e-117
chr1-105187893-105189427	1.52799e-122	0.674056	0.33	0.04	2.97257e-117
chr6-95000347-95001095	2.96242e-122	0.693516	0.215	0.008	5.76312e-117
chr14-60554035-60554941	4.28648e-122	0.641791	0.429	0.065	8.33896e-117
chr15-32273753-32274686	5.27898e-122	0.676988	0.326	0.037	1.02698e-116
chr19-18774000-18774766	1.03392e-121	0.695905	0.199	0.006	2.01139e-116
chr12-50803704-50804632	1.24483e-121	0.722564	0.218	0.008	2.4217e-116
chr13-64462295-64463285	1.48444e-121	0.671389	0.307	0.03	2.88785e-116
chr4-133488563-133489504	2.26315e-121	0.666484	0.349	0.044	4.40275e-116
chr16-34049148-34050146	2.28339e-121	0.676809	0.176	0.004	4.44214e-116
chr6-120505300-120506346	8.71306e-121	0.681282	0.183	0.005	1.69505e-115
chr6-125769481-125770401	8.9165e-121	0.638899	0.15	0.002	1.73462e-115
chr1-190408074-190408990	1.00518e-120	0.685323	0.274	0.021	1.95549e-115
chr8-10924249-10925195	1.06425e-120	0.636921	0.463	0.085	2.0704e-115
chr19-40278120-40279086	1.13496e-120	0.663964	0.172	0.003	2.20796e-115
chr12-87474477-87475413	2.09902e-120	0.686713	0.255	0.018	4.08344e-115
chr2-120482650-120483637	3.0327e-120	0.684685	0.297	0.029	5.89985e-115
chr1-172094355-172095028	3.36422e-120	0.667601	0.201	0.008	6.54478e-115
chr18-35482490-35483328	6.63158e-120	0.683144	0.254	0.019	1.29012e-114
chr6-89686896-89687812	8.36971e-120	0.653629	0.169	0.003	1.62825e-114
chr7-117557911-117558850	2.27818e-119	0.68228	0.267	0.02	4.432e-114
chr1-9951173-9952107	2.56024e-119	0.659691	0.342	0.042	4.98071e-114
chr8-114634568-114635478	6.2574e-119	0.667018	0.316	0.034	1.21732e-113
chr19-38347922-38348892	6.28835e-119	0.647956	0.364	0.051	1.22334e-113
chr5-118421773-118422723	2.67865e-118	0.681253	0.284	0.027	5.21108e-113
chr10-125341885-125342794	2.90056e-118	0.653574	0.457	0.076	5.64278e-113
chr2-154749374-154750255	4.47904e-118	0.671576	0.192	0.006	8.71357e-113
chr11-106571757-106572626	4.60769e-118	0.681889	0.251	0.018	8.96384e-113
chr6-125319996-125320825	6.32629e-118	0.623069	0.444	0.077	1.23072e-112
chr13-58066112-58066961	6.45406e-118	0.644717	0.25	0.023	1.25558e-112
chr4-106490327-106491228	1.10632e-117	0.643077	0.452	0.075	2.15225e-112
chr6-52115540-52116487	1.47814e-117	0.680771	0.276	0.023	2.87558e-112
chr11-60320410-60321089	4.0671e-117	0.65019	0.346	0.047	7.91218e-112
chr5-118057195-118058114	4.27686e-117	0.673832	0.232	0.014	8.32024e-112
chr19-24307702-24308704	4.93998e-117	0.6744	0.202	0.008	9.61029e-112
chr16-29754422-29755305	6.21537e-117	0.694186	0.242	0.017	1.20915e-111
chr6-125320945-125321869	1.08872e-116	0.60787	0.525	0.109	2.11802e-111
chr13-54237235-54238088	1.31378e-116	0.668818	0.333	0.038	2.55583e-111
chr11-46846324-46847249	2.0633e-116	0.669552	0.193	0.007	4.01396e-111
chr18-54667442-54668382	2.70054e-116	0.677076	0.235	0.013	5.25366e-111
chr6-23876598-23877555	4.13332e-116	0.669553	0.176	0.005	8.04101e-111
chr12-82587218-82588043	5.32966e-116	0.640643	0.365	0.052	1.03684e-110
chr8-119024724-119025563	5.82494e-116	0.655517	0.179	0.004	1.13319e-110
chr13-44347472-44348319	6.10993e-116	0.657792	0.222	0.013	1.18863e-110
chr6-135385569-135386482	1.14632e-115	0.66597	0.284	0.026	2.23006e-110
chr4-142464923-142465860	1.17288e-115	0.684385	0.317	0.035	2.28174e-110
chr15-78190154-78190956	1.32961e-115	0.652877	0.172	0.004	2.58664e-110
chr11-110670574-110671497	1.59475e-115	0.658078	0.338	0.041	3.10244e-110
chr14-76185109-76185937	2.31118e-115	0.654097	0.167	0.004	4.49618e-110
chr3-143807105-143807980	3.00616e-115	0.674508	0.242	0.016	5.84821e-110
chr11-115297076-115298027	4.76148e-115	0.660593	0.388	0.057	9.26303e-110
chr1-164372737-164373635	4.99315e-115	0.662923	0.27	0.022	9.71373e-110
chr11-77836409-77837334	1.82608e-114	0.632767	0.374	0.054	3.55248e-109
chr14-120042090-120043034	1.86138e-114	0.656299	0.385	0.053	3.62114e-109
chr8-120163801-120164733	1.87963e-114	0.672772	0.333	0.038	3.65666e-109
chr3-67322100-67322976	2.03477e-114	0.65332	0.169	0.004	3.95846e-109
chr6-115022533-115023520	2.10259e-114	0.657051	0.33	0.039	4.0904e-109
chr10-96697389-96698360	2.32532e-114	0.6197	0.447	0.087	4.5237e-109
chr3-101704719-101705638	3.58939e-114	0.669828	0.228	0.014	6.98284e-109
chr7-82382880-82383857	4.41636e-114	0.633829	0.15	0.002	8.59162e-109
chr1-132061860-132062788	4.66279e-114	0.637151	0.45	0.082	9.07104e-109
chr2-71198658-71199554	1.22727e-113	0.667444	0.276	0.022	2.38754e-108
chr8-124937073-124937959	1.30469e-113	0.659264	0.216	0.013	2.53815e-108
chr16-22564096-22565068	1.37574e-113	0.638205	0.392	0.069	2.67638e-108
chr15-103542211-103543149	1.58486e-113	0.635562	0.408	0.07	3.0832e-108
chr10-45866971-45867825	2.1817e-113	0.664696	0.205	0.01	4.24429e-108
chr1-4745422-4746330	3.85547e-113	0.666737	0.273	0.024	7.50046e-108
chr6-129512093-129513003	9.30166e-113	0.618064	0.384	0.063	1.80955e-107
chr3-101666910-101667870	9.49823e-113	0.606212	0.483	0.095	1.8478e-107
chr2-59784130-59785040	1.25045e-112	0.623631	0.449	0.08	2.43265e-107
chr3-51925390-51926281	1.30622e-112	0.668127	0.221	0.011	2.54113e-107
chr1-136555669-136556660	1.42855e-112	0.685741	0.302	0.028	2.77912e-107
chr8-120704055-120704984	1.81328e-112	0.667251	0.219	0.012	3.52758e-107
chr4-10727603-10728547	1.85568e-112	0.669809	0.234	0.015	3.61005e-107
chr16-4521464-4522374	2.75803e-112	0.657509	0.219	0.013	5.3655e-107
chr12-65216010-65217056	2.8506e-112	0.662828	0.247	0.019	5.54558e-107
chr17-11721741-11722614	3.0091e-112	0.662017	0.277	0.023	5.85393e-107
chr11-115292429-115293477	8.22873e-112	0.666869	0.365	0.047	1.60083e-106
chr18-35488610-35489548	1.01479e-111	0.657269	0.276	0.026	1.97418e-106
chr7-111721443-111722374	1.69406e-111	0.638477	0.286	0.031	3.29564e-106
chr9-21204342-21205252	1.7787e-111	0.640703	0.303	0.034	3.46031e-106
chr5-90574331-90575283	2.58109e-111	0.656097	0.208	0.011	5.02128e-106
chr13-28933150-28934057	2.74494e-111	0.651682	0.218	0.012	5.34004e-106
chr10-93776535-93777735	6.6647e-111	0.631357	0.411	0.073	1.29656e-105
chr10-45363162-45364097	7.94659e-111	0.642565	0.166	0.004	1.54594e-105
chr2-157872959-157873874	1.28502e-110	0.652586	0.271	0.024	2.4999e-105
chr3-40138231-40139191	1.34793e-110	0.646787	0.18	0.006	2.62228e-105
chr17-31790467-31791366	1.54039e-110	0.632394	0.387	0.061	2.99669e-105
chr5-140940769-140941647	2.25636e-110	0.615716	0.149	0.002	4.38955e-105
chr13-51905867-51906810	2.75655e-110	0.597471	0.459	0.095	5.36262e-105
chr2-31954493-31955365	4.82037e-110	0.615918	0.47	0.089	9.3776e-105
chr13-46226732-46227767	5.36782e-110	0.653099	0.215	0.013	1.04426e-104
chr13-107961528-107962551	8.65503e-110	0.631294	0.375	0.059	1.68376e-104
chr1-172340587-172341523	1.0408e-109	0.62007	0.359	0.055	2.02478e-104
chr1-191020312-191021229	1.10683e-109	0.649254	0.291	0.029	2.15323e-104
chr19-37074315-37075217	1.80872e-109	0.499493	0.631	0.217	3.51869e-104
chr9-77463688-77464491	1.8431e-109	0.60503	0.356	0.059	3.58558e-104
chr1-85965464-85966382	2.46184e-109	0.612386	0.146	0.002	4.78929e-104
chr16-36707677-36708616	2.55907e-109	0.630248	0.359	0.049	4.97844e-104
chr3-127130002-127131397	2.70759e-109	0.666317	0.276	0.03	5.26738e-104
chr6-119981160-119981996	3.05969e-109	0.654843	0.238	0.018	5.95234e-104
chr6-136631157-136632037	3.50379e-109	0.640812	0.206	0.011	6.81631e-104
chr4-119462807-119463799	3.84855e-109	0.625262	0.355	0.052	7.48701e-104
chr5-120620520-120621554	5.60807e-109	0.611755	0.414	0.085	1.091e-103
chr1-125477448-125478363	7.9142e-109	0.646339	0.172	0.005	1.53964e-103
chr7-98677199-98677982	8.91612e-109	0.66509	0.235	0.016	1.73455e-103
chr3-131516252-131517233	1.19707e-108	0.652852	0.317	0.038	2.32879e-103
chr4-148857889-148858803	1.32236e-108	0.633808	0.329	0.043	2.57253e-103
chr9-32371992-32372941	3.02095e-108	0.630678	0.349	0.047	5.87699e-103
chr7-71106803-71107811	3.04157e-108	0.658208	0.309	0.033	5.91711e-103
chr1-54658260-54659205	3.53162e-108	0.615677	0.338	0.047	6.87046e-103
chr7-109566827-109567702	3.63813e-108	0.620702	0.33	0.045	7.07766e-103
chr4-148908100-148909001	3.82492e-108	0.544439	0.566	0.166	7.44103e-103
chr4-156215369-156216318	4.18856e-108	0.63578	0.315	0.036	8.14848e-103
chr8-21799532-21800484	4.36088e-108	0.648507	0.186	0.007	8.4837e-103
chr15-58323805-58324725	5.91959e-108	0.655626	0.251	0.021	1.1516e-102
chr17-8524595-8525537	7.80273e-108	0.628097	0.408	0.069	1.51795e-102
chr14-70459424-70460302	8.54991e-108	0.644414	0.205	0.011	1.66331e-102
chr4-59387263-59388370	1.44669e-107	0.572989	0.486	0.109	2.81441e-102
chr3-131496207-131497181	1.86469e-107	0.606074	0.332	0.053	3.62759e-102
chr15-77907694-77908717	2.04084e-107	0.574104	0.479	0.119	3.97028e-102
chr17-45076832-45077406	2.22881e-107	0.61597	0.156	0.004	4.33595e-102
chr17-74869311-74870226	2.66398e-107	0.647911	0.242	0.02	5.18253e-102
chr3-30450124-30451068	3.04882e-107	0.621642	0.398	0.068	5.93121e-102
chr5-98376194-98377177	6.3675e-107	0.630372	0.177	0.006	1.23874e-101
chr13-109255367-109256260	6.48005e-107	0.639861	0.234	0.018	1.26063e-101
chr12-116777716-116778742	1.79841e-106	0.655924	0.247	0.021	3.49865e-101
chr3-85337752-85338550	1.84308e-106	0.654994	0.231	0.016	3.58554e-101
chr14-48302780-48303759	1.98743e-106	0.643075	0.177	0.006	3.86636e-101
chr15-72018563-72019460	3.59017e-106	0.591884	0.136	0.002	6.98436e-101
chr3-38798266-38799319	3.64956e-106	0.652637	0.228	0.016	7.09989e-101
chr3-101571875-101572819	4.2252e-106	0.528107	0.58	0.184	8.21975e-101
chr4-143296867-143297842	5.04135e-106	0.635681	0.247	0.022	9.80749e-101
chr19-6320933-6321919	5.6304e-106	0.627921	0.313	0.039	1.09534e-100
chr14-102731443-102732378	1.32347e-105	0.629057	0.316	0.041	2.5747e-100
chr3-101784436-101785437	1.37892e-105	0.633135	0.242	0.021	2.68256e-100
chr2-94288809-94289706	1.55788e-105	0.633705	0.283	0.027	3.03072e-100
chr12-110836865-110837854	1.89004e-105	0.604039	0.392	0.073	3.6769e-100
chr9-121818929-121819807	3.75358e-105	0.617081	0.294	0.035	7.30225e-100
chr2-113567980-113568880	4.17714e-105	0.639387	0.264	0.025	8.12625e-100
chr13-63134658-63135645	7.38889e-105	0.637461	0.261	0.025	1.43744e-99
chr8-35075702-35076619	2.26996e-104	0.605043	0.14	0.002	4.41601e-99
chr1-134071325-134072288	2.68704e-104	0.610684	0.405	0.075	5.2274e-99
chr5-74737917-74738911	2.689e-104	0.604033	0.391	0.063	5.23121e-99
chr2-26093656-26094573	6.0241e-104	0.605062	0.341	0.054	1.17193e-98
chr2-5407159-5408044	6.91293e-104	0.632151	0.219	0.013	1.34485e-98
chr11-9152352-9153183	7.3563e-104	0.628214	0.16	0.005	1.4311e-98
chr4-98508369-98509334	1.05632e-103	0.560177	0.492	0.125	2.05498e-98
chr13-40737903-40738848	1.07754e-103	0.609994	0.374	0.063	2.09625e-98
chr4-15880812-15881724	2.1294e-103	0.613387	0.289	0.036	4.14255e-98
chr11-101772158-101773106	2.19422e-103	0.610667	0.319	0.046	4.26866e-98
chr2-163691746-163692642	2.5987e-103	0.640153	0.258	0.024	5.05554e-98
chr13-53003019-53003922	2.62277e-103	0.627744	0.271	0.026	5.10236e-98
chr10-70458254-70459208	7.62295e-103	0.624842	0.166	0.006	1.48298e-97
chr3-51739003-51739946	7.6942e-103	0.613563	0.328	0.048	1.49684e-97
chr19-24316818-24317749	9.79555e-103	0.615807	0.159	0.005	1.90564e-97
chr14-76414168-76415117	1.11253e-102	0.503162	0.61	0.206	2.16434e-97
chr6-102372223-102373150	1.13683e-102	0.611301	0.149	0.004	2.21159e-97
chr14-76188434-76189241	1.17733e-102	0.609682	0.146	0.003	2.29038e-97
chr9-121822736-121823608	1.64707e-102	0.609688	0.323	0.044	3.20424e-97
chr3-41021827-41022694	2.24951e-102	0.63154	0.19	0.01	4.37621e-97
chr11-88689682-88690611	2.25805e-102	0.612889	0.32	0.044	4.39282e-97
chr14-58139402-58140373	2.79275e-102	0.633853	0.346	0.049	5.43304e-97
chr3-93625977-93626910	3.56502e-102	0.621532	0.227	0.019	6.93542e-97
chr2-168584507-168585450	5.13559e-102	0.634934	0.237	0.02	9.99083e-97
chr1-165842334-165843313	5.49329e-102	0.612695	0.15	0.004	1.06867e-96
chr10-33738312-33739235	6.07386e-102	0.594825	0.43	0.085	1.18162e-96
chr13-43253266-43254208	1.18114e-101	0.636472	0.27	0.026	2.29781e-96
chr7-43934447-43935332	2.09e-101	0.601183	0.349	0.052	4.0659e-96
chr5-37473015-37473800	2.97345e-101	0.62863	0.25	0.022	5.78458e-96
chr13-37500576-37501530	2.97413e-101	0.608493	0.302	0.039	5.7859e-96
chr6-144620792-144621747	3.15309e-101	0.597159	0.421	0.077	6.13405e-96
chr7-28900994-28901899	3.26415e-101	0.645098	0.274	0.028	6.35011e-96
chr8-125156991-125158058	3.75436e-101	0.609384	0.263	0.03	7.30377e-96
chr16-89718640-89719579	3.90053e-101	0.621735	0.303	0.036	7.58812e-96
chr12-16056524-16057465	4.82327e-101	0.618343	0.336	0.049	9.38323e-96
chr5-74702443-74703395	5.05675e-101	0.604135	0.397	0.067	9.83745e-96
chr15-103537553-103538487	6.72983e-101	0.617913	0.28	0.033	1.30923e-95
chr19-18749420-18750300	7.4302e-101	0.615589	0.229	0.02	1.44548e-95
chr4-136048070-136049002	8.64037e-101	0.60613	0.313	0.043	1.68091e-95
chr14-7941119-7942075	1.02375e-100	0.621962	0.273	0.029	1.99161e-95
chr8-89750970-89751779	1.43799e-100	0.609717	0.163	0.005	2.79749e-95
chr11-120164297-120165193	1.78248e-100	0.609441	0.382	0.067	3.46765e-95
chr18-34123192-34124125	2.15445e-100	0.602228	0.15	0.004	4.19129e-95
chr7-134496998-134498157	2.34203e-100	0.619157	0.247	0.025	4.5562e-95
chr4-137682571-137683601	2.34562e-100	0.573865	0.443	0.091	4.56319e-95
chr5-35313172-35314116	2.63093e-100	0.553661	0.439	0.108	5.11825e-95
chr11-98289637-98290571	3.46114e-100	0.621559	0.227	0.017	6.73333e-95
chr6-116697503-116698444	3.55028e-100	0.600471	0.38	0.069	6.90676e-95
chr7-143956385-143957341	5.0594e-100	0.570456	0.482	0.096	9.84261e-95
chr11-90235881-90236776	5.08492e-100	0.643834	0.231	0.017	9.89225e-95
chr4-126496756-126497533	5.3318e-100	0.623616	0.203	0.012	1.03725e-94
chr2-127635292-127636230	7.48936e-100	0.559294	0.46	0.109	1.45699e-94
chr4-106095921-106096799	8.18666e-100	0.601975	0.299	0.04	1.59264e-94
chr1-34139839-34140738	9.03826e-100	0.547218	0.495	0.132	1.75831e-94
chr14-76186077-76187046	1.67589e-99	0.619485	0.203	0.013	3.26029e-94
chr10-69444235-69445115	1.68611e-99	0.607185	0.304	0.036	3.28017e-94
chr11-115247303-115248198	1.81492e-99	0.624493	0.218	0.014	3.53077e-94
chr3-145252787-145253699	2.04373e-99	0.619111	0.229	0.02	3.97589e-94
chr10-93062066-93063030	2.13152e-99	0.633863	0.3	0.036	4.14668e-94
chr13-54418520-54419439	2.4171e-99	0.607213	0.281	0.032	4.70226e-94
chr15-97932154-97933070	2.55397e-99	0.620511	0.248	0.022	4.96852e-94
chr11-83816885-83817793	3.25669e-99	0.497728	0.517	0.157	6.33559e-94
chr18-75343927-75344719	3.44196e-99	0.602062	0.31	0.046	6.69603e-94
chr7-80130133-80131055	3.63938e-99	0.609256	0.335	0.056	7.08008e-94
chr5-104415728-104416569	4.89743e-99	0.597903	0.159	0.005	9.52752e-94
chr9-48910543-48911515	5.83978e-99	0.623944	0.198	0.012	1.13608e-93
chr19-29636934-29637841	5.98986e-99	0.622067	0.238	0.02	1.16527e-93
chr9-77602507-77603492	6.19021e-99	0.621008	0.218	0.016	1.20425e-93
chr17-29595925-29596826	7.35694e-99	0.619346	0.33	0.051	1.43123e-93
chr4-106491910-106492817	8.64159e-99	0.570789	0.44	0.092	1.68114e-93
chr17-86399765-86400689	1.87414e-98	0.591195	0.333	0.055	3.64597e-93
chr19-56601595-56602527	2.20114e-98	0.485265	0.501	0.174	4.28212e-93
chr2-35767713-35768610	2.48783e-98	0.620252	0.205	0.013	4.83985e-93
chr12-32757500-32758440	2.68786e-98	0.609728	0.241	0.024	5.229e-93
chr2-157957480-157958426	3.01137e-98	0.619689	0.244	0.021	5.85835e-93
chr6-83743909-83744965	3.79631e-98	0.564753	0.394	0.073	7.38538e-93
chr13-58007518-58008492	4.62557e-98	0.620101	0.193	0.012	8.99863e-93
chr19-24526633-24527564	5.56953e-98	0.619126	0.18	0.009	1.0835e-92
chr13-58064910-58065803	1.02565e-97	0.560952	0.462	0.114	1.99531e-92
chr15-44154197-44155211	1.26324e-97	0.612651	0.29	0.035	2.45752e-92
chr16-48214694-48215621	1.47156e-97	0.614264	0.278	0.032	2.86278e-92
chr17-47441241-47442242	1.58133e-97	0.605721	0.367	0.062	3.07633e-92
chr7-125427245-125428177	1.61034e-97	0.617659	0.219	0.018	3.13276e-92
chr2-166403023-166403930	1.78995e-97	0.615523	0.251	0.025	3.48218e-92
chr7-79615721-79616662	3.19771e-97	0.610087	0.251	0.024	6.22086e-92
chr4-15649925-15650731	4.14328e-97	0.604287	0.159	0.005	8.06038e-92
chr7-44224852-44225829	4.55957e-97	0.596966	0.342	0.051	8.87022e-92
chr18-75936419-75937377	6.69277e-97	0.61391	0.176	0.008	1.30202e-91
chr10-95729641-95730581	7.76827e-97	0.60458	0.38	0.062	1.51125e-91
chr12-28901945-28902881	1.45243e-96	0.601281	0.237	0.023	2.82557e-91
chr15-72781628-72782467	1.87942e-96	0.588537	0.14	0.003	3.65625e-91
chr17-26678050-26678980	1.89918e-96	0.585094	0.385	0.074	3.69469e-91
chr15-73663560-73664509	2.09984e-96	0.605697	0.28	0.033	4.08505e-91
chr16-91962204-91963270	2.81595e-96	0.583547	0.41	0.082	5.47817e-91
chr1-154233679-154234613	3.01628e-96	0.609711	0.199	0.011	5.86791e-91
chr17-63685780-63686695	3.16776e-96	0.612729	0.167	0.007	6.16258e-91
chr2-150660862-150661845	4.61872e-96	0.558038	0.478	0.104	8.9853e-91
chr4-56767681-56768669	5.03132e-96	0.60501	0.193	0.012	9.78797e-91
chr5-148499344-148500322	6.27855e-96	0.613455	0.235	0.021	1.22144e-90
chr13-70793768-70794692	8.10291e-96	0.592031	0.362	0.06	1.57635e-90
chr19-57132002-57132910	8.23129e-96	0.605249	0.294	0.038	1.60132e-90
chr8-77120685-77121587	8.38411e-96	0.600541	0.351	0.059	1.63105e-90
chr9-73055206-73056147	9.91169e-96	0.601585	0.293	0.038	1.92823e-90
chr7-127612667-127613570	1.05228e-95	0.618951	0.166	0.009	2.04712e-90
chr2-9918515-9919432	2.24904e-95	0.566832	0.414	0.086	4.3753e-90
chr3-131501648-131502486	2.38541e-95	0.60841	0.18	0.009	4.64061e-90
chr11-58116105-58117211	2.44933e-95	0.61407	0.216	0.019	4.76495e-90
chr9-75845764-75846660	2.79895e-95	0.602884	0.277	0.032	5.44511e-90
chr7-122044948-122045866	2.84214e-95	0.612836	0.231	0.022	5.52913e-90
chr3-30153258-30154582	2.92535e-95	0.608784	0.235	0.022	5.69101e-90
chr17-48571056-48572098	3.03223e-95	0.613543	0.203	0.013	5.89893e-90
chr11-43411260-43412326	4.0829e-95	0.616107	0.296	0.036	7.94291e-90
chr11-5147670-5148504	4.16755e-95	0.609064	0.212	0.017	8.10759e-90
chr3-51577861-51578772	4.50673e-95	0.59651	0.302	0.043	8.76743e-90
chr13-15543897-15544908	4.9712e-95	0.613435	0.235	0.021	9.67103e-90
chr11-64598905-64599874	5.33468e-95	0.611848	0.302	0.04	1.03781e-89
chr15-101410473-101411347	6.13331e-95	0.560689	0.41	0.077	1.19318e-89
chr1-194613381-194614305	6.22212e-95	0.609796	0.235	0.019	1.21046e-89
chr4-135830406-135831358	6.53955e-95	0.59814	0.255	0.03	1.27221e-89
chr3-37382894-37383828	6.55255e-95	0.593253	0.154	0.005	1.27474e-89
chr13-54401983-54402977	8.20877e-95	0.620851	0.183	0.009	1.59694e-89
chr15-93254990-93255926	8.52012e-95	0.611209	0.224	0.019	1.65751e-89
chr5-51591417-51592349	8.82781e-95	0.496541	0.547	0.172	1.71737e-89
chr6-145499619-145500668	1.00489e-94	0.586452	0.304	0.046	1.95493e-89
chr6-73886433-73887359	1.1688e-94	0.613568	0.179	0.009	2.2738e-89
chr11-94508756-94509683	1.18095e-94	0.602515	0.323	0.051	2.29743e-89
chr1-19388563-19389491	1.32981e-94	0.597005	0.277	0.034	2.58702e-89
chr2-68418079-68418948	1.3807e-94	0.598288	0.165	0.008	2.68603e-89
chr2-74700212-74701143	1.41423e-94	0.566104	0.375	0.068	2.75126e-89
chr13-109985557-109986534	1.47668e-94	0.588315	0.278	0.031	2.87275e-89
chr15-78830690-78831602	1.77351e-94	0.602843	0.274	0.035	3.4502e-89
chr6-116716420-116717312	1.92712e-94	0.538977	0.468	0.112	3.74904e-89
chr8-25536884-25537841	1.99375e-94	0.548453	0.431	0.104	3.87866e-89
chr9-32376555-32377536	2.13171e-94	0.584306	0.403	0.076	4.14705e-89
chr11-77862494-77863373	2.16997e-94	0.585411	0.283	0.039	4.22149e-89
chr13-42725614-42726554	2.85076e-94	0.579358	0.325	0.052	5.5459e-89
chr8-94363751-94364565	3.01809e-94	0.423075	0.635	0.306	5.87142e-89
chr9-42097703-42098787	3.67708e-94	0.585584	0.43	0.077	7.15343e-89
chr17-28098839-28099690	3.79426e-94	0.611445	0.192	0.01	7.3814e-89
chr6-38110583-38111491	4.24358e-94	0.519	0.423	0.105	8.25551e-89
chr5-73631073-73631943	5.30188e-94	0.597917	0.261	0.027	1.03143e-88
chr1-37077800-37078692	5.30266e-94	0.585699	0.14	0.003	1.03158e-88
chr2-150663021-150663905	5.64071e-94	0.59287	0.329	0.049	1.09735e-88
chr14-58153546-58154475	1.12885e-93	0.604924	0.227	0.02	2.19607e-88
chr13-43158020-43158956	1.15885e-93	0.586268	0.306	0.042	2.25444e-88
chr6-60993866-60994779	1.19311e-93	0.583192	0.302	0.043	2.32108e-88
chr18-54613352-54614270	1.34318e-93	0.608352	0.24	0.023	2.61304e-88
chr17-45601575-45602498	1.3437e-93	0.587703	0.377	0.066	2.61405e-88
chr18-35045160-35046155	1.65275e-93	0.536074	0.423	0.093	3.21529e-88
chr7-44693460-44694354	1.93964e-93	0.603097	0.205	0.015	3.77339e-88
chr13-3750507-3751419	1.99871e-93	0.565596	0.372	0.079	3.88831e-88
chr7-130335164-130336079	2.32538e-93	0.594255	0.25	0.027	4.52381e-88
chr17-86382372-86383258	3.13406e-93	0.606728	0.195	0.013	6.09703e-88
chr15-68387113-68388040	3.53566e-93	0.591838	0.339	0.055	6.87832e-88
chr12-86365170-86366094	4.61187e-93	0.588882	0.172	0.008	8.97199e-88
chr10-84924476-84925102	5.38268e-93	0.591387	0.153	0.006	1.04715e-87
chr9-53064482-53065495	9.68736e-93	0.605011	0.289	0.036	1.88459e-87
chr9-63896128-63897051	1.01857e-92	0.538434	0.47	0.12	1.98153e-87
chr7-118318353-118319355	1.01895e-92	0.59959	0.212	0.019	1.98228e-87
chr9-59664702-59665563	1.35427e-92	0.553734	0.388	0.085	2.63462e-87
chr16-88562846-88563796	1.51186e-92	0.56277	0.387	0.072	2.94118e-87
chr9-73063571-73064512	1.55524e-92	0.601736	0.211	0.016	3.02558e-87
chr1-72456894-72457836	2.50278e-92	0.59439	0.166	0.008	4.86893e-87
chr12-52231888-52232821	2.62601e-92	0.561522	0.128	0.003	5.10866e-87
chrX-99557281-99558213	2.70551e-92	0.599384	0.179	0.01	5.26333e-87
chr10-16993766-16994684	2.74555e-92	0.620188	0.251	0.022	5.34123e-87
chr3-58323404-58324306	3.24752e-92	0.605956	0.183	0.011	6.31775e-87
chr9-77776435-77777304	3.75058e-92	0.589367	0.237	0.026	7.29641e-87
chr6-140569737-140570812	4.59521e-92	0.547763	0.382	0.082	8.93956e-87
chr16-10595114-10595955	4.98572e-92	0.590722	0.162	0.006	9.69927e-87
chr13-97310054-97310999	5.30119e-92	0.549986	0.398	0.085	1.0313e-86
chr14-101585888-101586775	6.48274e-92	0.597948	0.229	0.022	1.26116e-86
chr11-87778154-87779091	6.54692e-92	0.549294	0.349	0.065	1.27364e-86
chr8-77168926-77169888	7.35114e-92	0.592992	0.242	0.025	1.4301e-86
chr7-111716454-111717394	7.64445e-92	0.596372	0.219	0.021	1.48716e-86
chr12-45670146-45670982	9.23548e-92	0.582414	0.143	0.004	1.79668e-86
chr15-72776566-72777548	9.86326e-92	0.587373	0.176	0.01	1.91881e-86
chr16-11457591-11458506	1.02253e-91	0.583548	0.241	0.029	1.98923e-86
chr2-118529207-118530230	1.0599e-91	0.566987	0.429	0.088	2.06194e-86
chr7-89390244-89391139	1.68702e-91	0.578545	0.231	0.025	3.28195e-86
chr19-53894534-53895485	1.79195e-91	0.584277	0.364	0.059	3.48608e-86
chr11-75922458-75923379	2.3995e-91	0.564846	0.348	0.06	4.66801e-86
chr10-123721747-123722722	3.08862e-91	0.593024	0.364	0.058	6.00864e-86
chr11-5868141-5869047	7.11166e-91	0.578381	0.31	0.046	1.38351e-85
chr19-25206855-25208098	9.60277e-91	0.56835	0.32	0.051	1.86813e-85
chr10-102511528-102512506	1.11619e-90	0.57079	0.368	0.067	2.17144e-85
chr13-34109346-34110244	1.29088e-90	0.511388	0.47	0.125	2.5113e-85
chr11-75308311-75309248	1.4277e-90	0.585905	0.266	0.033	2.77747e-85
chr6-146975811-146976817	1.47114e-90	0.578921	0.264	0.034	2.86198e-85
chr12-90417333-90418308	1.81719e-90	0.596406	0.234	0.024	3.53518e-85
chr19-56721423-56722376	2.41923e-90	0.593695	0.287	0.037	4.7064e-85
chr19-7605891-7606955	2.73571e-90	0.523587	0.377	0.09	5.32207e-85
chr10-122869793-122870722	2.89228e-90	0.55961	0.346	0.062	5.62667e-85
chr11-111562191-111563045	3.16175e-90	0.584803	0.173	0.009	6.1509e-85
chr9-74101253-74102187	3.4879e-90	0.594627	0.224	0.022	6.7854e-85
chr3-101562275-101563223	3.73825e-90	0.587204	0.26	0.03	7.27242e-85
chr19-56914861-56915779	4.88504e-90	0.54	0.463	0.107	9.50341e-85
chr11-82818115-82819079	5.352e-90	0.551491	0.408	0.091	1.04118e-84
chr14-28884050-28884969	7.03262e-90	0.562273	0.134	0.004	1.36813e-84
chr11-31733825-31734732	7.73002e-90	0.547293	0.354	0.065	1.5038e-84
chr8-36577564-36578429	7.9774e-90	0.5932	0.26	0.031	1.55193e-84
chr9-45399206-45400052	9.4259e-90	0.591787	0.395	0.069	1.83372e-84
chr6-87224944-87225874	1.03959e-89	0.574539	0.289	0.039	2.02242e-84
chr9-58228782-58229701	1.26055e-89	0.59699	0.287	0.036	2.45229e-84
chr4-118265348-118266271	1.31858e-89	0.572427	0.299	0.047	2.56518e-84
chr18-82511769-82512732	3.20731e-89	0.587991	0.248	0.024	6.23953e-84
chr10-84554330-84555236	3.20841e-89	0.587116	0.33	0.049	6.24167e-84
chr11-112810878-112811873	4.56022e-89	0.57698	0.248	0.027	8.8715e-84
chr5-73119632-73120584	4.80959e-89	0.575143	0.255	0.03	9.35663e-84
chr11-101786420-101787328	5.38554e-89	0.576682	0.266	0.036	1.04771e-83
chr9-48903549-48904489	5.5887e-89	0.543233	0.115	0.001	1.08723e-83
chr6-83044218-83045173	7.19926e-89	0.587071	0.175	0.009	1.40055e-83
chr4-154785227-154786089	7.22279e-89	0.596973	0.237	0.023	1.40513e-83
chr5-63940931-63941858	7.50916e-89	0.553894	0.128	0.003	1.46084e-83
chr2-9573987-9574909	8.11036e-89	0.585106	0.234	0.025	1.5778e-83
chr7-118314608-118315533	9.97831e-89	0.589989	0.209	0.017	1.94119e-83
chr10-43624063-43624945	1.11984e-88	0.565677	0.141	0.004	2.17854e-83
chr5-139146369-139147324	1.31606e-88	0.527604	0.444	0.106	2.56027e-83
chr13-54481176-54482121	3.1065e-88	0.51777	0.381	0.092	6.04342e-83
chr4-75869453-75870298	3.79771e-88	0.566406	0.137	0.004	7.3881e-83
chr15-85935339-85936281	4.7447e-88	0.568775	0.255	0.032	9.23039e-83
chr8-24521223-24522141	5.22886e-88	0.590598	0.202	0.017	1.01723e-82
chr3-30398634-30399521	5.29293e-88	0.569697	0.261	0.034	1.02969e-82
chr5-47985050-47985911	5.45494e-88	0.524995	0.449	0.109	1.06121e-82
chr1-183969350-183970283	5.55049e-88	0.551411	0.115	0.002	1.0798e-82
chr13-19203182-19204128	6.35762e-88	0.615205	0.255	0.026	1.23682e-82
chr7-40257992-40258918	6.95883e-88	0.548554	0.42	0.091	1.35378e-82
chr10-43634182-43635172	7.32381e-88	0.560781	0.358	0.064	1.42478e-82
chr2-181047928-181048889	9.4889e-88	0.580353	0.182	0.012	1.84598e-82
chr2-7154686-7155572	1.35078e-87	0.565013	0.137	0.004	2.62782e-82
chr6-122702313-122703293	1.40583e-87	0.578281	0.322	0.053	2.73491e-82
chr2-144417822-144418767	1.64622e-87	0.565382	0.268	0.038	3.20258e-82
chr16-92103593-92104466	2.2943e-87	0.563609	0.287	0.043	4.46335e-82
chr7-28931081-28932021	3.15887e-87	0.463772	0.595	0.207	6.1453e-82
chr11-77916824-77917771	3.20816e-87	0.548405	0.387	0.08	6.24118e-82
chr11-74435071-74436021	3.4547e-87	0.576625	0.245	0.027	6.72081e-82
chr14-47984843-47985779	9.14335e-87	0.578637	0.231	0.024	1.77876e-81
chr14-65968118-65969041	9.69263e-87	0.499624	0.463	0.128	1.88561e-81
chr13-60529458-60530114	9.75541e-87	0.531689	0.416	0.102	1.89783e-81
chr15-78844698-78846341	1.08312e-86	0.518484	0.472	0.116	2.10711e-81
chr8-107397400-107398336	1.16683e-86	0.574466	0.232	0.025	2.26996e-81
chr1-167422296-167423231	1.66464e-86	0.549291	0.124	0.003	3.2384e-81
chr9-83939512-83940578	1.79456e-86	0.585014	0.297	0.041	3.49116e-81
chr5-118355533-118356471	1.94357e-86	0.58734	0.206	0.017	3.78104e-81
chr2-154714047-154714947	2.2824e-86	0.578883	0.219	0.019	4.4402e-81
chr5-118043411-118044335	2.65235e-86	0.566061	0.24	0.028	5.15991e-81
chr1-78322108-78322938	2.96236e-86	0.561002	0.291	0.043	5.763e-81
chr13-40730603-40731886	3.64598e-86	0.550854	0.313	0.057	7.09292e-81
chr3-35970166-35971118	4.85865e-86	0.574925	0.257	0.032	9.45207e-81
chr18-74022707-74023832	4.89902e-86	0.550995	0.343	0.069	9.53061e-81
chr1-131214102-131215024	5.67986e-86	0.580214	0.188	0.014	1.10497e-80
chr1-67183926-67184839	7.06426e-86	0.550271	0.121	0.002	1.37429e-80
chr10-3662353-3663846	7.96815e-86	0.565317	0.333	0.054	1.55013e-80
chr13-102578225-102579231	8.53118e-86	0.560278	0.254	0.03	1.65966e-80
chr16-70239307-70240290	1.09685e-85	0.578166	0.189	0.013	2.13383e-80
chr8-93571472-93572476	1.16286e-85	0.588205	0.195	0.013	2.26223e-80
chr19-56652022-56652941	1.36143e-85	0.508076	0.424	0.107	2.64855e-80
chr4-116157597-116158549	1.49917e-85	0.55122	0.407	0.084	2.9165e-80
chr3-100365286-100366097	1.52269e-85	0.57	0.165	0.008	2.96226e-80
chr10-69445776-69446655	2.17459e-85	0.563324	0.29	0.039	4.23046e-80
chr3-41172397-41173349	2.83425e-85	0.576304	0.206	0.02	5.51378e-80
chr15-76876724-76877685	2.90102e-85	0.564641	0.278	0.039	5.64367e-80
chr17-48535800-48536672	2.94093e-85	0.549853	0.123	0.003	5.72132e-80
chr12-105555015-105555884	3.03111e-85	0.545505	0.342	0.06	5.89676e-80
chr6-31455214-31456083	3.14517e-85	0.573061	0.237	0.028	6.11865e-80
chr8-23410961-23411896	4.57009e-85	0.567972	0.286	0.042	8.8907e-80
chr2-126897311-126898149	5.26309e-85	0.491459	0.436	0.134	1.02389e-79
chr18-15090779-15091699	5.2827e-85	0.556668	0.309	0.046	1.0277e-79
chr14-24789893-24790824	5.64708e-85	0.577528	0.216	0.02	1.09859e-79
chr11-84642142-84643113	7.31719e-85	0.564997	0.215	0.021	1.42349e-79
chr18-80986380-80987251	7.53931e-85	0.515955	0.359	0.083	1.46671e-79
chr19-3879844-3880825	8.83913e-85	0.556189	0.271	0.041	1.71957e-79
chr5-104375075-104375868	9.16266e-85	0.580037	0.183	0.014	1.78251e-79
chr15-86388432-86389381	1.03354e-84	0.551908	0.296	0.046	2.01065e-79
chr11-94497912-94498798	1.08751e-84	0.529468	0.364	0.072	2.11565e-79
chr11-94171924-94172841	1.13061e-84	0.56752	0.287	0.042	2.1995e-79
chr5-139413206-139414159	1.17157e-84	0.573197	0.17	0.01	2.27918e-79
chr9-31127521-31128485	1.29739e-84	0.562358	0.248	0.03	2.52396e-79
chr12-116584693-116585635	1.33932e-84	0.556623	0.351	0.062	2.60552e-79
chr9-32384543-32385509	1.73405e-84	0.541175	0.358	0.064	3.37344e-79
chr7-143104997-143105891	1.90837e-84	0.56151	0.266	0.035	3.71255e-79
chr15-98639901-98640806	2.42095e-84	0.555201	0.297	0.044	4.70974e-79
chr1-170651000-170651906	2.71582e-84	0.577224	0.202	0.016	5.28339e-79
chr5-37699631-37700518	2.97965e-84	0.569292	0.215	0.021	5.79664e-79
chr10-62412705-62413565	2.99044e-84	0.533957	0.375	0.081	5.81763e-79
chr4-136106610-136107550	3.33513e-84	0.552314	0.307	0.05	6.4882e-79
chr1-51303610-51304575	3.35301e-84	0.568304	0.238	0.026	6.52298e-79
chr1-88475209-88476179	5.89866e-84	0.492863	0.446	0.118	1.14753e-78
chr7-45437482-45438434	6.52381e-84	0.5501	0.281	0.046	1.26915e-78
chr9-103678994-103679912	6.8417e-84	0.571836	0.203	0.018	1.33099e-78
chr12-117915719-117916524	7.74134e-84	0.570395	0.203	0.017	1.50601e-78
chr6-145478641-145479535	9.2476e-84	0.545137	0.328	0.055	1.79904e-78
chr13-63186803-63187759	1.16357e-83	0.527462	0.342	0.067	2.26362e-78
chr16-97658878-97659822	1.67283e-83	0.541608	0.367	0.074	3.25434e-78
chr11-115214899-115215794	2.00072e-83	0.560221	0.234	0.028	3.89222e-78
chr13-101427551-101428494	2.00693e-83	0.549329	0.375	0.07	3.90431e-78
chr8-111171286-111172182	2.14495e-83	0.562071	0.176	0.013	4.17281e-78
chr19-25272904-25273863	2.54102e-83	0.561421	0.234	0.029	4.94333e-78
chr16-92196699-92197763	3.05079e-83	0.551945	0.293	0.049	5.93504e-78
chr19-10413483-10414410	4.54053e-83	0.569188	0.238	0.028	8.83319e-78
chr15-74784487-74785341	5.05524e-83	0.5393	0.346	0.062	9.83451e-78
chr4-83256460-83257468	5.26777e-83	0.577252	0.268	0.036	1.0248e-77
chr6-118574171-118575086	7.31956e-83	0.564613	0.195	0.015	1.42395e-77
chr15-88757793-88758723	8.04989e-83	0.525974	0.3	0.056	1.56603e-77
chr19-25038246-25039188	8.74859e-83	0.558302	0.238	0.031	1.70196e-77
chr2-154715628-154716543	9.1469e-83	0.56525	0.169	0.01	1.77945e-77
chr19-53815498-53816397	9.90593e-83	0.561063	0.261	0.033	1.92711e-77
chr9-32368860-32369996	1.01502e-82	0.55559	0.309	0.05	1.97464e-77
chr10-5288985-5289929	1.19328e-82	0.589283	0.267	0.033	2.32142e-77
chr3-41606936-41607783	1.2365e-82	0.568959	0.222	0.027	2.4055e-77
chr7-89415778-89416681	1.25478e-82	0.560647	0.302	0.047	2.44106e-77
chr15-103626788-103627723	1.28526e-82	0.481633	0.457	0.13	2.50035e-77
chr12-21446727-21447597	1.6169e-82	0.555993	0.225	0.026	3.14552e-77
chr12-73113023-73113935	1.6305e-82	0.530078	0.317	0.056	3.172e-77
chr9-63197158-63197997	1.69826e-82	0.567188	0.193	0.016	3.30381e-77
chr17-48426818-48427795	1.72069e-82	0.565285	0.251	0.032	3.34744e-77
chr18-42788750-42789695	1.76562e-82	0.561112	0.211	0.02	3.43486e-77
chr2-103360469-103361387	2.03859e-82	0.544797	0.137	0.005	3.96589e-77
chr8-47652052-47652973	2.56469e-82	0.549644	0.255	0.038	4.98937e-77
chr1-88462485-88463448	2.63885e-82	0.559281	0.263	0.033	5.13364e-77
chr7-4671664-4672602	3.00687e-82	0.552149	0.27	0.039	5.8496e-77
chr13-51904563-51905358	3.24171e-82	0.557112	0.24	0.028	6.30646e-77
chr3-88614960-88615818	3.31956e-82	0.526621	0.343	0.07	6.4579e-77
chr5-115714435-115715361	3.38957e-82	0.552055	0.147	0.007	6.5941e-77
chr12-31726422-31727349	3.73777e-82	0.567581	0.198	0.017	7.2715e-77
chr11-44364279-44365182	4.18874e-82	0.543328	0.133	0.004	8.14882e-77
chr12-104610275-104611063	4.53323e-82	0.559138	0.165	0.009	8.81899e-77
chr8-124347859-124348736	4.63234e-82	0.547172	0.297	0.049	9.01179e-77
chr13-3730099-3731060	4.91391e-82	0.534377	0.266	0.043	9.55957e-77
chr17-35814426-35815301	5.49063e-82	0.513717	0.378	0.084	1.06815e-76
chr2-166398794-166399795	5.66303e-82	0.495906	0.411	0.111	1.10169e-76
chr6-32022892-32023762	6.30829e-82	0.519819	0.111	0.002	1.22722e-76
chr14-7952576-7953506	6.36357e-82	0.545299	0.281	0.043	1.23798e-76
chr16-90877890-90878769	7.4917e-82	0.534107	0.123	0.003	1.45744e-76
chr10-86771528-86772426	7.63495e-82	0.528775	0.336	0.065	1.48531e-76
chr11-84529026-84529779	8.35315e-82	0.555651	0.261	0.039	1.62503e-76
chr2-157944272-157945160	8.70047e-82	0.555979	0.237	0.026	1.6926e-76
chr9-45401648-45402533	8.96051e-82	0.546228	0.296	0.049	1.74319e-76
chr7-139318800-139319709	9.98512e-82	0.563562	0.162	0.009	1.94252e-76
chr10-125362455-125363376	1.00798e-81	0.555397	0.267	0.036	1.96094e-76
chr7-44115605-44116509	1.33869e-81	0.571115	0.244	0.03	2.6043e-76
chr1-184762659-184763611	1.367e-81	0.564718	0.154	0.009	2.65938e-76
chr1-133090370-133091306	1.38746e-81	0.545493	0.364	0.067	2.69918e-76
chr2-180108739-180109570	1.59341e-81	0.548285	0.199	0.018	3.09984e-76
chr7-143108013-143108862	1.85095e-81	0.528828	0.33	0.062	3.60086e-76
chr10-17569386-17570342	1.98748e-81	0.510912	0.423	0.107	3.86646e-76
chr2-35171314-35172228	2.01959e-81	0.479701	0.465	0.134	3.92894e-76
chr19-25035589-25036526	2.14526e-81	0.487918	0.439	0.123	4.17341e-76
chr13-112207360-112208328	2.26978e-81	0.576672	0.25	0.029	4.41565e-76
chr18-38276194-38277071	2.2865e-81	0.56955	0.267	0.037	4.44817e-76
chr14-48012111-48013128	2.61035e-81	0.505783	0.358	0.088	5.07821e-76
chr10-95410900-95411805	2.74263e-81	0.56436	0.166	0.01	5.33554e-76
chr2-104335598-104336555	2.96549e-81	0.558456	0.257	0.033	5.76909e-76
chr18-11857966-11858909	5.70407e-81	0.559538	0.159	0.009	1.10968e-75
chr8-68085146-68086075	6.74136e-81	0.548373	0.278	0.043	1.31147e-75
chr8-28744099-28745028	6.99871e-81	0.547692	0.156	0.009	1.36154e-75
chr12-12508901-12509856	9.45546e-81	0.548756	0.261	0.036	1.83947e-75
chr7-80762029-80762983	1.06206e-80	0.526372	0.328	0.063	2.06614e-75
chr11-90240427-90241405	1.10449e-80	0.576281	0.238	0.027	2.14869e-75
chr15-84603305-84604228	1.23882e-80	0.556448	0.18	0.014	2.41002e-75
chr3-122026459-122027401	1.40143e-80	0.554756	0.237	0.029	2.72635e-75
chr5-74704113-74705045	1.46151e-80	0.513561	0.407	0.095	2.84324e-75
chr11-5848558-5849426	1.70254e-80	0.547525	0.173	0.013	3.31214e-75
chr8-70671506-70672332	2.04354e-80	0.498773	0.374	0.092	3.97552e-75
chr3-101709137-101710051	2.15373e-80	0.553694	0.316	0.058	4.1899e-75
chr10-95800950-95801934	2.22821e-80	0.556706	0.209	0.022	4.33478e-75
chr2-36223937-36224924	2.27551e-80	0.545405	0.143	0.006	4.42681e-75
chr13-60426990-60428621	2.3986e-80	0.530519	0.273	0.045	4.66625e-75
chr4-141415618-141416571	2.64306e-80	0.538062	0.4	0.08	5.14184e-75
chr2-70066313-70067263	2.65247e-80	0.487065	0.45	0.123	5.16013e-75
chr12-104593452-104594389	2.99827e-80	0.555681	0.24	0.032	5.83287e-75
chr9-62180760-62181703	3.31282e-80	0.533424	0.123	0.003	6.44478e-75
chr12-86504062-86505012	3.37813e-80	0.56063	0.169	0.012	6.57185e-75
chr8-90252262-90253220	3.43113e-80	0.56124	0.163	0.01	6.67496e-75
chr5-137630209-137630989	3.82285e-80	0.497753	0.427	0.107	7.43701e-75
chr4-99181807-99182484	3.97345e-80	0.554483	0.185	0.015	7.72998e-75
chr11-41470882-41471803	4.63223e-80	0.553368	0.222	0.026	9.01158e-75
chr7-101307962-101308911	6.53621e-80	0.543077	0.255	0.036	1.27156e-74
chr9-75849386-75850266	6.56456e-80	0.543253	0.141	0.005	1.27708e-74
chr11-3982449-3983327	7.65739e-80	0.510172	0.322	0.071	1.48968e-74
chr6-48725232-48726146	8.29665e-80	0.513293	0.427	0.107	1.61404e-74
chr8-25483159-25484137	9.36541e-80	0.545833	0.3	0.045	1.82196e-74
chr7-98158184-98159087	1.02984e-79	0.526306	0.387	0.086	2.00346e-74
chr4-155143808-155144819	1.10505e-79	0.529116	0.316	0.056	2.14977e-74
chr10-125562118-125563068	1.26549e-79	0.544059	0.198	0.021	2.46189e-74
chr15-103540099-103541067	1.343e-79	0.552851	0.206	0.02	2.61269e-74
chr6-13096414-13097348	1.63771e-79	0.556014	0.156	0.008	3.18601e-74
chr12-108685784-108686643	1.6495e-79	0.517983	0.343	0.072	3.20895e-74
chr4-154505001-154505893	1.86685e-79	0.547108	0.261	0.037	3.63179e-74
chr7-143123942-143124901	2.10791e-79	0.527618	0.329	0.059	4.10074e-74
chr2-154729678-154730641	2.21419e-79	0.548151	0.154	0.008	4.3075e-74
chr11-5803376-5804224	2.34531e-79	0.548649	0.238	0.031	4.56259e-74
chr11-16411316-16412187	2.4029e-79	0.55535	0.234	0.028	4.67463e-74
chr11-101283595-101284514	2.68511e-79	0.527872	0.4	0.089	5.22363e-74
chr17-7875617-7876501	3.58706e-79	0.527564	0.31	0.058	6.9783e-74
chr16-91969295-91970226	4.02172e-79	0.543196	0.264	0.04	7.82389e-74
chr12-79535272-79536189	4.25795e-79	0.541404	0.255	0.036	8.28345e-74
chr7-126083529-126084484	4.41576e-79	0.546207	0.208	0.021	8.59046e-74
chr5-105492514-105493469	4.81298e-79	0.544593	0.245	0.032	9.36322e-74
chr6-51919934-51920942	7.69703e-79	0.534576	0.131	0.004	1.49739e-73
chr15-91092170-91093096	8.48888e-79	0.541805	0.225	0.027	1.65143e-73
chr14-62585040-62585932	8.96764e-79	0.549954	0.201	0.018	1.74457e-73
chr15-98602895-98603675	1.09788e-78	0.529855	0.267	0.041	2.13583e-73
chr17-45526273-45527197	1.3967e-78	0.547334	0.245	0.032	2.71716e-73
chr4-107015686-107016659	1.41957e-78	0.500009	0.392	0.102	2.76164e-73
chr11-96831344-96832201	1.47759e-78	0.482712	0.413	0.105	2.87452e-73
chr1-172342515-172343404	1.6776e-78	0.550398	0.193	0.015	3.26362e-73
chr7-111270977-111271911	1.73235e-78	0.52778	0.117	0.003	3.37012e-73
chr5-41890669-41891606	1.76984e-78	0.561939	0.172	0.012	3.44306e-73
chr11-114437585-114438462	1.93386e-78	0.508184	0.111	0.002	3.76215e-73
chr13-109242408-109243541	1.98035e-78	0.544188	0.245	0.032	3.8526e-73
chr17-4196579-4197505	2.17513e-78	0.541204	0.227	0.028	4.23151e-73
chr19-10294410-10295429	3.98564e-78	0.553149	0.284	0.042	7.75371e-73
chr3-121489053-121489986	4.49252e-78	0.549546	0.227	0.025	8.73978e-73
chr19-18757909-18758718	5.16113e-78	0.530813	0.14	0.006	1.00405e-72
chr1-131187878-131188832	8.07428e-78	0.54346	0.263	0.038	1.57078e-72
chr14-70457166-70458141	1.00826e-77	0.541131	0.225	0.031	1.96149e-72
chr5-24490166-24490980	1.67971e-77	0.527989	0.127	0.005	3.26773e-72
chr5-105817054-105818023	2.05899e-77	0.491885	0.348	0.084	4.00559e-72
chr12-111450023-111451002	2.13313e-77	0.544493	0.4	0.081	4.14981e-72
chr11-3989467-3990403	2.21823e-77	0.556716	0.281	0.042	4.31537e-72
chr2-157874810-157875727	2.22694e-77	0.537286	0.225	0.028	4.33231e-72
chr14-45453766-45454585	2.28757e-77	0.521556	0.28	0.05	4.45026e-72
chr10-122917752-122918702	2.58937e-77	0.52616	0.128	0.005	5.03739e-72
chr17-27212547-27213467	3.25905e-77	0.523186	0.276	0.046	6.34018e-72
chr1-4722042-4722946	3.34923e-77	0.55657	0.183	0.016	6.51563e-72
chr1-10247566-10248478	3.62828e-77	0.526073	0.254	0.041	7.05849e-72
chr8-46414658-46415592	4.71023e-77	0.538381	0.229	0.029	9.16333e-72
chr2-68471779-68472755	4.84165e-77	0.462985	0.491	0.152	9.41899e-72
chr15-76880907-76881911	5.15633e-77	0.520131	0.319	0.059	1.00312e-71
chr11-115780336-115781181	8.33855e-77	0.525703	0.299	0.055	1.62219e-71
chr13-103977776-103978883	8.8115e-77	0.473865	0.456	0.125	1.7142e-71
chr18-35046714-35047555	9.11906e-77	0.526768	0.261	0.041	1.77403e-71
chr19-55266510-55267379	1.15252e-76	0.526303	0.319	0.063	2.24213e-71
chr13-53281469-53282358	1.15935e-76	0.520336	0.117	0.003	2.2554e-71
chr19-25202782-25203661	1.26833e-76	0.543911	0.206	0.022	2.46743e-71
chr4-141440322-141441448	1.2856e-76	0.516506	0.339	0.07	2.50101e-71
chr3-59021191-59022515	1.30373e-76	0.546293	0.176	0.013	2.5363e-71
chr13-63188491-63189443	1.52587e-76	0.51949	0.346	0.071	2.96845e-71
chr12-41558974-41560281	1.73758e-76	0.5408	0.306	0.052	3.38031e-71
chr9-44072335-44073160	1.7848e-76	0.547464	0.222	0.026	3.47216e-71
chr17-63278884-63279817	1.81451e-76	0.551557	0.205	0.02	3.52996e-71
chr11-117091501-117092444	2.22012e-76	0.52861	0.401	0.087	4.31905e-71
chr13-108301295-108302163	2.30547e-76	0.528304	0.231	0.03	4.48509e-71
chr12-86346211-86347147	2.34845e-76	0.536017	0.165	0.013	4.5687e-71
chr2-52689985-52690910	2.35214e-76	0.537333	0.17	0.012	4.57587e-71
chr5-90647219-90648119	2.49663e-76	0.534561	0.208	0.022	4.85697e-71
chr13-44905821-44906727	2.59845e-76	0.492686	0.4	0.1	5.05505e-71
chr16-21210613-21211580	2.83559e-76	0.516525	0.304	0.055	5.51639e-71
chr4-154671114-154672121	2.84457e-76	0.533028	0.371	0.067	5.53385e-71
chr17-26224880-26225813	2.98324e-76	0.508381	0.382	0.09	5.80363e-71
chr2-164430402-164431269	3.02072e-76	0.488796	0.316	0.071	5.87654e-71
chr15-78199589-78200477	3.47986e-76	0.512762	0.102	0.002	6.76975e-71
chr3-41408254-41409112	3.81652e-76	0.516805	0.385	0.095	7.4247e-71
chr11-53135861-53136824	4.21168e-76	0.49566	0.102	0.002	8.19345e-71
chr13-47208926-47209870	4.43345e-76	0.50643	0.108	0.002	8.62487e-71
chr6-31372360-31373270	4.48464e-76	0.514278	0.29	0.053	8.72446e-71
chr9-41995000-41995900	5.85265e-76	0.537082	0.16	0.01	1.13858e-70
chr6-97877202-97878129	6.70676e-76	0.539124	0.221	0.026	1.30474e-70
chr4-134130663-134131596	7.31057e-76	0.527115	0.235	0.032	1.42221e-70
chr5-53525670-53526581	8.8865e-76	0.520278	0.134	0.005	1.72879e-70
chr2-165881689-165882627	9.51591e-76	0.481232	0.384	0.102	1.85123e-70
chr5-149156759-149157728	1.07238e-75	0.538253	0.299	0.053	2.08622e-70
chr1-171229936-171230879	1.112e-75	0.538077	0.234	0.033	2.1633e-70
chr16-50010322-50011230	1.36752e-75	0.553307	0.222	0.024	2.66038e-70
chr3-121864626-121865564	1.49131e-75	0.502612	0.359	0.084	2.90122e-70
chr7-143957984-143958887	1.60842e-75	0.530177	0.255	0.038	3.12903e-70
chr14-76244030-76244942	1.62148e-75	0.531348	0.153	0.009	3.15444e-70
chr6-6463638-6464527	1.62948e-75	0.536452	0.16	0.01	3.17e-70
chr15-103143929-103144863	1.65923e-75	0.537003	0.201	0.023	3.22789e-70
chr13-59992733-59993630	1.7517e-75	0.510796	0.12	0.004	3.40777e-70
chr9-65724685-65725596	2.294e-75	0.516407	0.264	0.045	4.46277e-70
chr9-47422108-47423321	2.42723e-75	0.543522	0.219	0.025	4.72196e-70
chr13-54389736-54390681	2.92633e-75	0.530621	0.133	0.005	5.69291e-70
chr14-60488764-60489569	3.52357e-75	0.533467	0.232	0.027	6.8548e-70
chr3-122169327-122170287	4.11582e-75	0.500315	0.328	0.073	8.00696e-70
chr4-128224182-128225118	4.24237e-75	0.505388	0.342	0.074	8.25314e-70
chr12-29127090-29128005	4.64331e-75	0.520255	0.118	0.004	9.03314e-70
chr13-102774893-102776089	4.6868e-75	0.547229	0.186	0.017	9.11774e-70
chr14-47911441-47912492	4.97467e-75	0.409975	0.566	0.219	9.67776e-70
chr14-25141617-25142506	5.88749e-75	0.541355	0.176	0.015	1.14536e-69
chr15-36869171-36869977	6.42268e-75	0.530329	0.172	0.014	1.24947e-69
chr5-117584212-117585616	6.51133e-75	0.525155	0.162	0.012	1.26672e-69
chr10-39534046-39534959	6.6573e-75	0.481061	0.405	0.111	1.29512e-69
chr15-79677677-79678645	7.90003e-75	0.516006	0.244	0.039	1.53688e-69
chr3-86023748-86024786	8.11046e-75	0.52744	0.16	0.012	1.57782e-69
chr12-28899478-28900377	8.79085e-75	0.535024	0.188	0.019	1.71018e-69
chr18-73470646-73471575	8.94003e-75	0.506689	0.121	0.004	1.7392e-69
chr4-107156716-107157656	9.00279e-75	0.513575	0.312	0.065	1.75141e-69
chr4-59460979-59461912	1.16024e-74	0.538023	0.183	0.016	2.25715e-69
chr16-22394791-22395795	1.19002e-74	0.529195	0.219	0.031	2.31508e-69
chr12-71980972-71981885	1.26572e-74	0.533682	0.216	0.025	2.46234e-69
chr4-137697298-137698607	1.42661e-74	0.50878	0.365	0.082	2.77535e-69
chr6-83742475-83743368	1.5135e-74	0.505604	0.307	0.056	2.94437e-69
chr15-78184615-78185573	1.68559e-74	0.527711	0.149	0.009	3.27917e-69
chr7-30711667-30712575	1.83271e-74	0.532733	0.247	0.033	3.56537e-69
chr16-92158214-92159132	1.91101e-74	0.534671	0.32	0.058	3.71771e-69
chr10-50833715-50834688	2.04317e-74	0.527929	0.141	0.008	3.9748e-69
chr1-73538136-73539081	2.08672e-74	0.528071	0.215	0.027	4.05953e-69
chr18-35554123-35554939	2.14316e-74	0.506578	0.358	0.083	4.16933e-69
chr4-98511071-98511982	2.6759e-74	0.526197	0.31	0.059	5.20571e-69
chr15-25642305-25643027	3.17476e-74	0.495286	0.302	0.064	6.17622e-69
chr17-73389092-73390054	3.21724e-74	0.537557	0.196	0.02	6.25885e-69
chr11-88215009-88215957	3.30675e-74	0.525582	0.255	0.039	6.43298e-69
chr9-45402683-45403556	3.40179e-74	0.527774	0.273	0.043	6.61788e-69
chr5-113295516-113296452	3.4288e-74	0.505834	0.317	0.066	6.67042e-69
chr10-67298565-67299524	3.49897e-74	0.537117	0.192	0.018	6.80694e-69
chr9-46891553-46892479	3.69194e-74	0.53647	0.169	0.011	7.18233e-69
chr8-94343024-94343850	3.82773e-74	0.489537	0.335	0.076	7.44651e-69
chr14-22738377-22739265	4.47049e-74	0.523235	0.133	0.006	8.69694e-69
chr9-63890486-63891442	4.57264e-74	0.543032	0.283	0.042	8.89567e-69
chr15-103135523-103136260	4.63329e-74	0.536437	0.183	0.016	9.01364e-69
chr17-86433552-86434462	5.42183e-74	0.534948	0.176	0.014	1.05477e-68
chr19-61008962-61009904	6.54572e-74	0.534369	0.202	0.021	1.27341e-68
chr13-58113071-58113904	6.69603e-74	0.540244	0.219	0.025	1.30265e-68
chr7-4250767-4251711	6.98561e-74	0.528014	0.235	0.031	1.35899e-68
chr19-56741725-56742585	7.51119e-74	0.534173	0.199	0.02	1.46124e-68
chr4-148833293-148834192	7.5208e-74	0.528625	0.225	0.03	1.4631e-68
chr9-42109679-42110603	8.46735e-74	0.435184	0.506	0.176	1.64725e-68
chr13-34234218-34235121	8.76797e-74	0.514556	0.241	0.038	1.70573e-68
chr7-80763815-80764760	9.61984e-74	0.54091	0.304	0.053	1.87145e-68
chr1-190306293-190307207	1.05572e-73	0.522251	0.139	0.006	2.0538e-68
chr15-44701479-44702417	1.10605e-73	0.531164	0.205	0.024	2.15172e-68
chr2-173406452-173407417	1.12342e-73	0.526162	0.253	0.037	2.18552e-68
chr11-92670563-92671539	1.2552e-73	0.540842	0.152	0.01	2.44188e-68
chr8-95042099-95042993	1.28036e-73	0.508402	0.257	0.043	2.49082e-68
chr18-69779025-69780158	1.32143e-73	0.525571	0.133	0.005	2.57072e-68
chr6-146979026-146979953	1.34175e-73	0.448424	0.411	0.123	2.61026e-68
chr9-70138056-70138914	1.78782e-73	0.51657	0.221	0.031	3.47803e-68
chr3-121417900-121418690	1.89093e-73	0.520856	0.211	0.029	3.67863e-68
chr10-45698655-45699554	1.92924e-73	0.527334	0.182	0.018	3.75317e-68
chr11-116713846-116714744	1.97739e-73	0.5217	0.231	0.032	3.84684e-68
chr2-156731811-156732721	2.10143e-73	0.421666	0.535	0.201	4.08815e-68
chr5-64623606-64624557	2.10445e-73	0.473888	0.4	0.114	4.09403e-68
chr11-117740852-117741765	2.12605e-73	0.529738	0.17	0.014	4.13604e-68
chr6-129381655-129382546	2.19064e-73	0.527889	0.189	0.02	4.26169e-68
chr8-114882224-114882931	2.32123e-73	0.51085	0.309	0.053	4.51575e-68
chr14-7951394-7952343	2.3729e-73	0.525855	0.227	0.031	4.61627e-68
chr13-70798201-70799122	2.48619e-73	0.509914	0.121	0.004	4.83667e-68
chr14-27042289-27043227	2.60074e-73	0.48107	0.375	0.1	5.05951e-68
chr3-58181378-58182301	2.84887e-73	0.52491	0.16	0.011	5.54221e-68
chr2-48412746-48413626	3.02173e-73	0.489751	0.32	0.071	5.8785e-68
chr7-121935758-121936716	3.09772e-73	0.523513	0.345	0.063	6.02633e-68
chr1-191096836-191097724	3.11117e-73	0.534532	0.216	0.026	6.05251e-68
chr11-3496541-3497448	3.20563e-73	0.513063	0.33	0.07	6.23627e-68
chr6-140567552-140568480	3.27728e-73	0.527767	0.216	0.028	6.37566e-68
chr9-61377440-61378372	3.38111e-73	0.444942	0.446	0.154	6.57765e-68
chr1-128723551-128725439	3.43275e-73	0.525006	0.271	0.041	6.6781e-68
chr4-106496488-106497403	3.7712e-73	0.510934	0.307	0.055	7.33653e-68
chr13-54244739-54245638	4.35036e-73	0.527708	0.149	0.008	8.46323e-68
chr2-150770553-150771465	4.40578e-73	0.509711	0.289	0.052	8.57104e-68
chr15-36434937-36435918	4.41258e-73	0.428159	0.517	0.182	8.58427e-68
chr19-29666731-29667671	4.89476e-73	0.520765	0.276	0.043	9.52231e-68
chr7-16775672-16776675	5.32768e-73	0.52262	0.221	0.028	1.03645e-67
chr12-29348612-29349563	5.78335e-73	0.501855	0.117	0.003	1.1251e-67
chr2-59772203-59773060	5.93477e-73	0.530216	0.205	0.024	1.15456e-67
chr4-121090026-121090902	6.22517e-73	0.524645	0.165	0.012	1.21105e-67
chr9-65794139-65795049	7.13667e-73	0.529208	0.185	0.016	1.38837e-67
chr9-60395823-60396639	7.2298e-73	0.522397	0.248	0.034	1.40649e-67
chr7-64715956-64716902	1.03097e-72	0.530776	0.15	0.009	2.00566e-67
chr4-138941588-138942400	1.08058e-72	0.520636	0.228	0.028	2.10217e-67
chr10-75779433-75780208	1.08924e-72	0.509062	0.281	0.054	2.11901e-67
chr6-119329010-119329953	1.14972e-72	0.496014	0.338	0.074	2.23667e-67
chr2-145822683-145823547	1.22475e-72	0.468812	0.469	0.136	2.38264e-67
chr13-100547073-100548092	1.31457e-72	0.516982	0.255	0.038	2.55737e-67
chr12-52442076-52442975	1.61346e-72	0.526547	0.222	0.029	3.13884e-67
chr16-97726227-97727158	1.61358e-72	0.524769	0.205	0.023	3.13907e-67
chr19-23041729-23042509	1.74287e-72	0.491662	0.309	0.067	3.39059e-67
chr9-13536614-13537510	1.85555e-72	0.525709	0.247	0.037	3.60981e-67
chr5-115469528-115470459	2.03459e-72	0.515333	0.263	0.045	3.95812e-67
chr17-71936695-71937484	2.11411e-72	0.516875	0.144	0.008	4.1128e-67
chr12-27253923-27254827	2.1229e-72	0.517749	0.231	0.03	4.1299e-67
chr10-7274110-7274996	2.15849e-72	0.541578	0.19	0.02	4.19915e-67
chr13-101233440-101234506	2.18478e-72	0.508075	0.345	0.072	4.25028e-67
chr17-45923002-45923886	2.67374e-72	0.516307	0.245	0.04	5.20151e-67
chr14-67178159-67179125	2.72823e-72	0.517693	0.143	0.008	5.30753e-67
chr15-59665246-59666202	2.93265e-72	0.414495	0.558	0.219	5.7052e-67
chr9-42218777-42219730	3.00746e-72	0.509021	0.126	0.005	5.85075e-67
chr11-60229531-60230454	3.10668e-72	0.489638	0.306	0.064	6.04378e-67
chr13-20432945-20433944	3.18912e-72	0.516759	0.267	0.043	6.20415e-67
chr6-100068974-100069901	3.20732e-72	0.513994	0.152	0.008	6.23955e-67
chr5-114588950-114589856	3.2308e-72	0.477563	0.332	0.078	6.28523e-67
chr17-62716872-62717796	3.25666e-72	0.514781	0.143	0.007	6.33554e-67
chr14-21252003-21252930	3.44212e-72	0.521898	0.215	0.028	6.69634e-67
chr6-94998794-94999762	3.58798e-72	0.505087	0.342	0.074	6.9801e-67
chr4-141755014-141756006	3.60636e-72	0.52753	0.29	0.049	7.01586e-67
chr16-97655508-97656437	4.34919e-72	0.508315	0.332	0.066	8.46096e-67
chr1-180342942-180344257	4.38029e-72	0.529644	0.244	0.035	8.52145e-67
chr10-122623255-122624260	4.55508e-72	0.524056	0.179	0.018	8.8615e-67
chr16-21265068-21266193	4.56917e-72	0.531886	0.203	0.021	8.88891e-67
chr9-71590217-71591099	4.72775e-72	0.520106	0.165	0.013	9.1974e-67
chr1-60609096-60610028	4.82957e-72	0.509993	0.325	0.065	9.3955e-67
chr13-115067268-115068244	4.86258e-72	0.494253	0.277	0.058	9.45971e-67
chr2-93328876-93329786	4.91773e-72	0.511274	0.281	0.049	9.567e-67
chr6-81987529-81988269	5.05893e-72	0.437345	0.47	0.166	9.84169e-67
chr16-17944892-17945878	5.18766e-72	0.492729	0.372	0.092	1.00921e-66
chr6-97929178-97930070	6.05615e-72	0.508732	0.283	0.046	1.17817e-66
chr1-131194145-131194951	6.27349e-72	0.52713	0.16	0.011	1.22045e-66
chr12-86498502-86499463	6.78063e-72	0.528069	0.173	0.014	1.31911e-66
chr2-131190334-131191215	7.58493e-72	0.513839	0.277	0.047	1.47558e-66
chr13-43271134-43272103	8.33886e-72	0.528925	0.176	0.016	1.62225e-66
chr9-35166369-35167251	8.41496e-72	0.415421	0.502	0.192	1.63705e-66
chr13-109992467-109993414	9.82021e-72	0.528563	0.169	0.014	1.91043e-66
chr9-32283209-32284258	9.95569e-72	0.526362	0.266	0.043	1.93679e-66
chr17-28022634-28023531	1.27939e-71	0.42674	0.509	0.188	2.48893e-66
chr1-87283298-87284204	1.2828e-71	0.521044	0.231	0.035	2.49558e-66
chr13-40733466-40734414	1.32365e-71	0.494911	0.283	0.05	2.57504e-66
chr16-34095516-34096425	1.42766e-71	0.48473	0.351	0.085	2.77739e-66
chr2-35671787-35672694	1.51176e-71	0.50537	0.268	0.047	2.941e-66
chr2-159430434-159431342	1.54058e-71	0.498894	0.113	0.003	2.99705e-66
chr13-34110851-34111709	1.73632e-71	0.522359	0.189	0.019	3.37786e-66
chr13-96628787-96629778	1.81409e-71	0.498192	0.12	0.004	3.52914e-66
chr7-79631662-79632590	2.1832e-71	0.496225	0.309	0.055	4.24721e-66
chr14-65890113-65891111	2.28366e-71	0.518175	0.289	0.049	4.44265e-66
chr9-8003066-8003930	2.36338e-71	0.447562	0.443	0.145	4.59775e-66
chr14-97847380-97848286	2.83499e-71	0.500717	0.302	0.058	5.51521e-66
chr10-125328147-125329046	2.86488e-71	0.515662	0.313	0.063	5.57337e-66
chr1-172242136-172243045	2.96894e-71	0.48296	0.388	0.097	5.77581e-66
chr2-58711560-58712550	2.97192e-71	0.446553	0.437	0.143	5.7816e-66
chr13-40722552-40723479	3.22548e-71	0.420583	0.509	0.188	6.27489e-66
chr2-124781206-124782149	3.85804e-71	0.492901	0.107	0.003	7.50546e-66
chr1-71203282-71204225	4.27702e-71	0.527512	0.163	0.013	8.32056e-66
chr15-68391526-68392434	4.34878e-71	0.513505	0.232	0.032	8.46017e-66
chr1-187531227-187532126	5.23577e-71	0.514821	0.258	0.039	1.01857e-65
chr2-58747417-58748398	6.14259e-71	0.389812	0.584	0.25	1.19499e-65
chr13-58036393-58037244	6.4117e-71	0.508669	0.218	0.029	1.24734e-65
chr1-62916422-62917373	7.06325e-71	0.517692	0.131	0.005	1.37409e-65
chr17-81711784-81712818	7.16088e-71	0.523587	0.218	0.028	1.39309e-65
chr1-190315912-190316849	7.16963e-71	0.496205	0.111	0.003	1.39479e-65
chr4-57139178-57140111	7.21701e-71	0.50901	0.312	0.063	1.404e-65
chr5-37389593-37390518	7.56637e-71	0.522326	0.166	0.013	1.47197e-65
chr1-164494642-164495642	7.65245e-71	0.515655	0.209	0.028	1.48871e-65
chr13-55556843-55557757	7.67861e-71	0.509174	0.225	0.03	1.49381e-65
chr8-89133758-89134745	8.93734e-71	0.514735	0.234	0.037	1.73868e-65
chr6-87170509-87171489	1.09507e-70	0.492709	0.121	0.004	2.13037e-65
chr19-18766155-18767222	1.15061e-70	0.519106	0.157	0.012	2.23841e-65
chr2-104353859-104354783	1.26854e-70	0.518259	0.216	0.025	2.46784e-65
chr9-49442288-49443245	1.42164e-70	0.524668	0.147	0.009	2.76567e-65
chr19-53792947-53793838	1.51046e-70	0.500977	0.302	0.057	2.93845e-65
chr12-80475865-80476827	1.63753e-70	0.496309	0.108	0.003	3.18567e-65
chr2-71673040-71674174	1.92178e-70	0.518482	0.374	0.074	3.73865e-65
chr15-73671374-73672314	1.93069e-70	0.524037	0.183	0.017	3.75598e-65
chr16-58622767-58623680	1.96985e-70	0.537964	0.247	0.036	3.83217e-65
chr5-51039426-51040282	2.17561e-70	0.482578	0.338	0.082	4.23246e-65
chr2-68377094-68377929	2.72257e-70	0.511408	0.276	0.047	5.29651e-65
chr5-137129043-137130021	2.99242e-70	0.508188	0.286	0.046	5.82148e-65
chr4-145073993-145074752	3.2587e-70	0.49845	0.271	0.046	6.3395e-65
chr8-125434150-125435137	3.52871e-70	0.525194	0.136	0.006	6.86478e-65
chr11-5415367-5416362	3.80218e-70	0.51187	0.291	0.053	7.39679e-65
chr4-40922987-40923901	3.87487e-70	0.513326	0.244	0.035	7.53822e-65
chr14-27160490-27161406	3.92715e-70	0.525418	0.248	0.038	7.63992e-65
chr1-64621664-64622525	4.34965e-70	0.506527	0.206	0.025	8.46184e-65
chr8-21776108-21777000	4.5785e-70	0.503063	0.339	0.076	8.90706e-65
chr17-24951895-24952626	4.86677e-70	0.504962	0.228	0.036	9.46787e-65
chr7-132766940-132767779	5.1888e-70	0.51176	0.152	0.01	1.00943e-64
chr4-135565045-135566034	6.5591e-70	0.526175	0.225	0.027	1.27601e-64
chr16-31459740-31460686	6.75618e-70	0.471285	0.33	0.076	1.31435e-64
chr3-122413451-122414623	7.5343e-70	0.502966	0.196	0.024	1.46573e-64
chr19-43672679-43673501	7.53516e-70	0.516721	0.183	0.019	1.4659e-64
chr11-101784773-101785728	7.88281e-70	0.49145	0.307	0.064	1.53353e-64
chr16-58481187-58482180	9.01786e-70	0.455647	0.475	0.143	1.75434e-64
chr18-8036776-8037720	1.00586e-69	0.486309	0.095	0.001	1.95681e-64
chr19-10855095-10856048	1.03453e-69	0.519723	0.162	0.014	2.01258e-64
chrX-7811313-7812232	1.21481e-69	0.497296	0.118	0.005	2.36331e-64
chr12-16725951-16726920	1.24655e-69	0.503257	0.257	0.046	2.42505e-64
chr3-151836599-151837563	1.28141e-69	0.500515	0.235	0.036	2.49287e-64
chr10-122760849-122761748	1.29323e-69	0.51555	0.234	0.035	2.51587e-64
chr8-35055392-35056307	1.32852e-69	0.486099	0.101	0.002	2.58452e-64
chr7-118446990-118447990	1.38612e-69	0.519933	0.231	0.03	2.69656e-64
chr17-45812332-45813243	1.50319e-69	0.510154	0.238	0.034	2.92431e-64
chr15-91055891-91056833	1.65483e-69	0.51425	0.196	0.024	3.21931e-64
chr13-42740660-42741641	1.72523e-69	0.517916	0.196	0.023	3.35629e-64
chr6-32242889-32243797	1.96364e-69	0.490553	0.114	0.004	3.82009e-64
chr7-139414125-139415002	2.01784e-69	0.517904	0.162	0.013	3.92552e-64
chr7-121549358-121550307	2.15873e-69	0.504008	0.127	0.007	4.19961e-64
chr8-22264718-22265645	2.37218e-69	0.490368	0.11	0.003	4.61487e-64
chr1-89190945-89191950	2.42036e-69	0.486214	0.356	0.088	4.70859e-64
chr6-100059546-100060538	2.46257e-69	0.49487	0.309	0.063	4.79071e-64
chr13-48497457-48498270	2.50465e-69	0.511058	0.221	0.032	4.87257e-64
chr18-20773030-20773983	2.59093e-69	0.498929	0.361	0.077	5.04042e-64
chr13-107469189-107470128	3.04274e-69	0.485874	0.372	0.087	5.91937e-64
chr7-123097675-123098615	3.08154e-69	0.517188	0.328	0.066	5.99486e-64
chr8-23469888-23470867	3.20123e-69	0.525555	0.176	0.015	6.2277e-64
chr19-38336361-38337214	3.23037e-69	0.502164	0.24	0.038	6.28439e-64
chr15-39020660-39021505	3.61702e-69	0.504058	0.13	0.007	7.03659e-64
chr19-27536846-27537759	3.62781e-69	0.487594	0.12	0.005	7.05758e-64
chr13-58090299-58091140	3.84648e-69	0.505668	0.14	0.008	7.48298e-64
chr1-42613971-42614870	3.85122e-69	0.51787	0.182	0.016	7.4922e-64
chr2-65275481-65276427	3.85489e-69	0.515233	0.188	0.02	7.49934e-64
chr17-68989312-68990248	3.98262e-69	0.508342	0.13	0.007	7.74784e-64
chr5-114153108-114154076	4.88031e-69	0.478182	0.319	0.071	9.49421e-64
chr2-18947432-18948355	5.00104e-69	0.526044	0.152	0.01	9.72907e-64
chr17-82945757-82946692	5.00609e-69	0.51234	0.156	0.012	9.7389e-64
chr1-164321120-164322053	5.21376e-69	0.43779	0.424	0.136	1.01429e-63
chr4-133562878-133563817	6.4712e-69	0.450215	0.395	0.119	1.25891e-63
chr2-91035091-91036016	6.6343e-69	0.511881	0.304	0.06	1.29064e-63
chr6-100363383-100364255	7.10533e-69	0.497981	0.123	0.005	1.38228e-63
chr10-62227875-62228763	7.41167e-69	0.518457	0.147	0.009	1.44187e-63
chr4-124278472-124279380	7.49882e-69	0.507975	0.202	0.024	1.45883e-63
chr18-14988505-14989597	7.87864e-69	0.499554	0.266	0.044	1.53272e-63
chr11-71512644-71513565	9.51453e-69	0.50561	0.264	0.04	1.85097e-63
chr11-88118590-88119453	9.60272e-69	0.501877	0.372	0.085	1.86812e-63
chr4-135779975-135780875	1.01409e-68	0.511916	0.195	0.022	1.97283e-63
chr1-89132994-89133989	1.60518e-68	0.505882	0.267	0.048	3.12274e-63
chr7-112806721-112807896	1.67771e-68	0.487677	0.263	0.051	3.26384e-63
chr5-64422705-64423611	1.77421e-68	0.499588	0.215	0.032	3.45156e-63
chr19-38420318-38421263	2.04221e-68	0.517234	0.18	0.019	3.97293e-63
chr2-74704170-74705096	2.39889e-68	0.480766	0.257	0.05	4.66682e-63
chr12-15937500-15938402	2.71888e-68	0.508832	0.215	0.028	5.28934e-63
chr3-51088795-51089728	2.74893e-68	0.51405	0.169	0.014	5.3478e-63
chr18-75461753-75462410	2.84034e-68	0.510248	0.196	0.024	5.52563e-63
chr6-30008902-30009769	2.8824e-68	0.508557	0.133	0.007	5.60746e-63
chr12-68426324-68427228	2.94552e-68	0.5181	0.228	0.031	5.73025e-63
chr1-67383896-67384849	3.08939e-68	0.475549	0.101	0.002	6.01012e-63
chr2-71728200-71729134	3.23687e-68	0.497809	0.312	0.062	6.29704e-63
chr9-103657088-103658083	3.30179e-68	0.515373	0.182	0.018	6.42333e-63
chr9-101300264-101301174	3.31083e-68	0.490951	0.278	0.053	6.44092e-63
chr2-9905752-9906672	3.96332e-68	0.514392	0.202	0.024	7.71028e-63
chr19-53806563-53807426	4.22874e-68	0.511822	0.242	0.037	8.22664e-63
chr10-50894240-50895175	4.31538e-68	0.443315	0.483	0.15	8.39518e-63
chr1-133204192-133205134	4.4547e-68	0.448898	0.431	0.132	8.66621e-63
chr3-121418895-121419753	4.51753e-68	0.489127	0.264	0.047	8.78845e-63
chr3-41132626-41133579	5.29326e-68	0.513885	0.179	0.019	1.02976e-62
chr15-101176836-101177851	5.3253e-68	0.474088	0.286	0.066	1.03599e-62
chr15-73652561-73653615	5.50289e-68	0.513772	0.211	0.024	1.07054e-62
chr6-135351430-135352315	5.88231e-68	0.483882	0.346	0.077	1.14435e-62
chr2-127897485-127898385	6.11735e-68	0.505997	0.179	0.019	1.19007e-62
chr18-35089295-35090204	6.20859e-68	0.493344	0.117	0.004	1.20782e-62
chr11-94129578-94130539	6.57711e-68	0.452439	0.411	0.128	1.27952e-62
chr7-116286076-116287704	6.86313e-68	0.432892	0.486	0.173	1.33516e-62
chr17-62882417-62883507	7.0782e-68	0.477392	0.392	0.098	1.377e-62
chr4-86382987-86383848	7.1016e-68	0.50423	0.127	0.006	1.38155e-62
chr4-107117479-107118406	7.19997e-68	0.509138	0.221	0.029	1.40069e-62
chr6-17381381-17382299	8.24333e-68	0.50348	0.203	0.026	1.60367e-62
chr6-145545789-145546711	8.61911e-68	0.495213	0.13	0.007	1.67677e-62
chr6-49956719-49957625	9.56724e-68	0.472147	0.104	0.003	1.86122e-62
chr3-121886689-121887652	9.63144e-68	0.519443	0.205	0.024	1.87371e-62
chr6-91156391-91157320	1.00415e-67	0.400636	0.551	0.214	1.95348e-62
chr5-118051824-118052779	1.00474e-67	0.408098	0.505	0.185	1.95462e-62
chr19-54617278-54618159	1.00525e-67	0.50312	0.201	0.024	1.95562e-62
chr2-163360799-163361782	1.00552e-67	0.507676	0.134	0.008	1.95615e-62
chr2-173173224-173174171	1.01131e-67	0.441423	0.44	0.141	1.96742e-62
chr14-66004646-66005610	1.02273e-67	0.475184	0.095	0.002	1.98963e-62
chr11-72145219-72146242	1.05244e-67	0.478733	0.348	0.081	2.04743e-62
chr7-16583650-16584478	1.06803e-67	0.493891	0.245	0.042	2.07775e-62
chr17-8508032-8508942	1.07512e-67	0.495987	0.333	0.072	2.09156e-62
chr4-35124892-35125795	1.11838e-67	0.506666	0.163	0.016	2.1757e-62
chr2-50368156-50369029	1.1441e-67	0.505086	0.15	0.009	2.22575e-62
chr5-113092198-113093047	1.18011e-67	0.505462	0.166	0.015	2.29579e-62
chr5-73387426-73388220	1.19234e-67	0.49629	0.12	0.005	2.31959e-62
chr4-123509885-123510836	1.19576e-67	0.508934	0.227	0.035	2.32625e-62
chr3-51699835-51700763	1.29772e-67	0.509702	0.205	0.025	2.52459e-62
chr2-11411113-11411999	1.32814e-67	0.497346	0.124	0.006	2.58378e-62
chr4-103178207-103179136	1.50165e-67	0.502296	0.225	0.028	2.92132e-62
chr6-134127915-134129189	1.58669e-67	0.518874	0.237	0.034	3.08677e-62
chr6-125314794-125315518	1.61577e-67	0.494522	0.263	0.045	3.14334e-62
chr19-58609405-58610374	1.66867e-67	0.517965	0.167	0.016	3.24626e-62
chr18-8932473-8933378	1.67459e-67	0.503022	0.228	0.032	3.25776e-62
chr10-93331299-93332730	2.38609e-67	0.491912	0.278	0.052	4.64193e-62
chr18-66036456-66037114	2.43765e-67	0.500643	0.214	0.026	4.74223e-62
chr1-72936407-72937326	2.55682e-67	0.49394	0.206	0.03	4.97406e-62
chr5-114155022-114156030	2.98772e-67	0.493455	0.303	0.064	5.81235e-62
chr5-66181923-66182824	3.1496e-67	0.504269	0.196	0.024	6.12726e-62
chr16-17828626-17829557	3.15861e-67	0.47174	0.408	0.108	6.14479e-62
chr2-113828673-113829585	3.19691e-67	0.483268	0.319	0.072	6.2193e-62
chr7-125942516-125943496	3.2549e-67	0.507933	0.179	0.017	6.33212e-62
chr18-61446444-61447300	3.26886e-67	0.494632	0.268	0.047	6.35927e-62
chr8-94820372-94821278	3.37636e-67	0.487604	0.267	0.054	6.56841e-62
chr10-30752176-30753074	3.41158e-67	0.501164	0.222	0.034	6.63692e-62
chr19-25856108-25857031	3.97165e-67	0.489117	0.307	0.064	7.72649e-62
chr8-91140550-91141485	4.00781e-67	0.498022	0.302	0.062	7.79683e-62
chr17-68928557-68929470	4.28152e-67	0.487026	0.115	0.004	8.32932e-62
chr19-29655984-29657088	4.56106e-67	0.505041	0.211	0.028	8.87312e-62
chr7-80184667-80185402	4.93363e-67	0.467932	0.304	0.077	9.59793e-62
chr6-99629841-99630748	5.18099e-67	0.50607	0.206	0.024	1.00791e-61
chr11-88516733-88517570	5.26684e-67	0.507649	0.165	0.013	1.02462e-61
chr11-62209655-62210583	5.40637e-67	0.504952	0.167	0.016	1.05176e-61
chr11-74493780-74494557	6.6681e-67	0.529533	0.244	0.033	1.29722e-61
chr17-31070035-31070901	6.72016e-67	0.455924	0.097	0.002	1.30735e-61
chr7-121931041-121931959	7.14771e-67	0.520884	0.261	0.043	1.39052e-61
chr3-53868971-53869905	7.18338e-67	0.505448	0.167	0.015	1.39746e-61
chr2-31924538-31925456	7.4171e-67	0.453749	0.365	0.102	1.44293e-61
chr14-75809647-75810557	7.70551e-67	0.406043	0.508	0.193	1.49904e-61
chr15-64006977-64007850	8.12217e-67	0.50391	0.127	0.007	1.5801e-61
chr3-9137225-9138280	8.22607e-67	0.496428	0.152	0.012	1.60031e-61
chr18-46483600-46484522	9.23403e-67	0.503629	0.225	0.034	1.7964e-61
chr17-80972670-80973602	9.36183e-67	0.463768	0.391	0.104	1.82126e-61
chr4-142126659-142127653	1.01139e-66	0.501286	0.163	0.014	1.96758e-61
chr14-56333361-56334327	1.12595e-66	0.509732	0.224	0.03	2.19044e-61
chr13-21311607-21312593	1.22848e-66	0.513291	0.195	0.021	2.3899e-61
chr1-88474229-88475089	1.2946e-66	0.463155	0.352	0.086	2.51853e-61
chr7-111730254-111731222	1.29535e-66	0.42836	0.41	0.141	2.51999e-61
chr16-23024862-23025831	1.33288e-66	0.479428	0.342	0.089	2.593e-61
chr15-59652583-59653514	1.42088e-66	0.450787	0.494	0.154	2.76419e-61
chr5-66378671-66379603	1.49265e-66	0.48136	0.242	0.048	2.90381e-61
chr7-84426964-84427939	1.61536e-66	0.505789	0.185	0.021	3.14254e-61
chr2-72308665-72309600	1.62234e-66	0.487948	0.242	0.042	3.15612e-61
chr11-78791291-78792212	1.64167e-66	0.481573	0.348	0.076	3.19371e-61
chr5-113299831-113300803	1.71606e-66	0.498881	0.176	0.019	3.33844e-61
chr7-118313532-118314441	1.83792e-66	0.508441	0.17	0.016	3.57551e-61
chr2-30197705-30198665	1.8715e-66	0.481689	0.319	0.073	3.64083e-61
chr10-22569264-22570137	1.93739e-66	0.461481	0.369	0.101	3.76902e-61
chr5-64746934-64748256	2.06628e-66	0.490208	0.128	0.008	4.01976e-61
chr13-98423713-98424636	2.12735e-66	0.502659	0.16	0.013	4.13857e-61
chr16-34081761-34082741	2.42037e-66	0.494469	0.228	0.035	4.70862e-61
chr2-124702527-124703398	2.5654e-66	0.49222	0.115	0.005	4.99076e-61
chr9-58457298-58458185	2.66553e-66	0.492975	0.126	0.006	5.18554e-61
chr11-68922828-68923720	2.8476e-66	0.503688	0.198	0.024	5.53976e-61
chr14-47367274-47368186	2.86573e-66	0.474051	0.323	0.067	5.57503e-61
chr9-35051450-35052392	2.91752e-66	0.504253	0.232	0.035	5.67577e-61
chr13-25105328-25106115	3.26826e-66	0.493867	0.211	0.033	6.3581e-61
chr12-16570970-16571960	3.48373e-66	0.496272	0.205	0.03	6.77728e-61
chr5-139405128-139406481	3.64247e-66	0.510632	0.263	0.043	7.08609e-61
chr2-59441440-59442335	3.93254e-66	0.497337	0.202	0.026	7.6504e-61
chr3-68477215-68478130	4.35286e-66	0.499174	0.277	0.051	8.46809e-61
chr6-136149829-136150766	4.461e-66	0.506856	0.166	0.014	8.67847e-61
chr2-168575560-168576518	4.77383e-66	0.479862	0.268	0.051	9.28705e-61
chr7-125871490-125872458	4.78742e-66	0.502733	0.276	0.054	9.31349e-61
chr5-75389303-75390141	5.13926e-66	0.490533	0.153	0.013	9.99796e-61
chr2-9888981-9889906	5.24563e-66	0.484431	0.27	0.046	1.02049e-60
chr10-81290801-81291705	5.3406e-66	0.482679	0.306	0.065	1.03897e-60
chr15-80438188-80439087	5.55889e-66	0.497736	0.195	0.024	1.08143e-60
chr17-31776798-31777753	5.89091e-66	0.518485	0.218	0.031	1.14602e-60
chr2-65116223-65117157	6.26344e-66	0.42757	0.42	0.136	1.2185e-60
chr9-15789224-15790204	6.40302e-66	0.504163	0.18	0.02	1.24565e-60
chr15-37358249-37359142	6.64627e-66	0.5037	0.183	0.019	1.29297e-60
chr2-22156261-22157210	6.75079e-66	0.483889	0.118	0.005	1.31331e-60
chr17-62685019-62685989	6.98326e-66	0.506598	0.214	0.027	1.35853e-60
chr13-31576435-31577339	7.49167e-66	0.503609	0.203	0.026	1.45744e-60
chr11-120373794-120374756	8.36895e-66	0.48455	0.264	0.051	1.6281e-60
chr19-25447033-25448004	8.8251e-66	0.499557	0.177	0.02	1.71684e-60
chr3-101652793-101653810	8.858e-66	0.496374	0.193	0.025	1.72324e-60
chr16-14999230-15000166	8.94638e-66	0.495977	0.198	0.024	1.74044e-60
chr18-35021723-35022790	9.23793e-66	0.43909	0.417	0.128	1.79716e-60
chr3-121822340-121823236	9.68948e-66	0.489053	0.195	0.023	1.885e-60
chr7-34454664-34455585	9.9628e-66	0.50059	0.159	0.013	1.93817e-60
chr11-83581561-83582435	1.04994e-65	0.496412	0.232	0.034	2.04257e-60
chr18-46324857-46325823	1.11545e-65	0.499978	0.222	0.032	2.17002e-60
chr4-134355545-134356536	1.11972e-65	0.380021	0.547	0.237	2.17832e-60
chr8-128010256-128011277	1.13351e-65	0.513503	0.157	0.012	2.20515e-60
chr4-41521955-41522609	1.34638e-65	0.496755	0.143	0.011	2.61925e-60
chr1-75517752-75518657	1.54281e-65	0.507743	0.172	0.018	3.0014e-60
chr2-164205671-164206604	1.81817e-65	0.517991	0.229	0.033	3.53709e-60
chr1-190366444-190367317	1.94091e-65	0.472432	0.257	0.054	3.77586e-60
chr6-37209268-37210168	2.05778e-65	0.469997	0.104	0.003	4.00323e-60
chr9-13497491-13498408	2.18222e-65	0.496978	0.319	0.068	4.24531e-60
chr1-75559173-75560090	2.23023e-65	0.435379	0.404	0.129	4.33872e-60
chr15-42577443-42578409	2.29741e-65	0.498267	0.189	0.022	4.4694e-60
chr5-96574359-96575324	2.30412e-65	0.493823	0.229	0.035	4.48247e-60
chr10-78355963-78356903	2.39967e-65	0.459038	0.303	0.072	4.66834e-60
chr1-82242934-82243854	2.53243e-65	0.494327	0.143	0.01	4.92662e-60
chr10-95842608-95843543	2.67706e-65	0.479411	0.26	0.047	5.20798e-60
chr4-41552164-41553076	2.8808e-65	0.4976	0.206	0.03	5.60433e-60
chr18-11848255-11849343	3.25671e-65	0.510387	0.199	0.025	6.33564e-60
chr8-23435278-23436170	3.31564e-65	0.521307	0.244	0.035	6.45028e-60
chr9-32417158-32418006	3.3242e-65	0.506056	0.143	0.008	6.46693e-60
chr4-11386429-11387538	3.36972e-65	0.456341	0.317	0.077	6.55549e-60
chr6-31369653-31370363	3.54721e-65	0.486079	0.26	0.046	6.90077e-60
chr16-15958349-15959338	3.62606e-65	0.467538	0.351	0.092	7.05417e-60
chr13-42989222-42990121	3.65976e-65	0.494021	0.235	0.035	7.11973e-60
chr4-118260269-118261268	4.01723e-65	0.485293	0.322	0.074	7.81515e-60
chr4-133189171-133190102	4.08696e-65	0.501989	0.183	0.018	7.95081e-60
chr11-96306519-96307395	4.42478e-65	0.488121	0.359	0.081	8.60802e-60
chr19-10277567-10278365	4.88068e-65	0.455468	0.368	0.104	9.49492e-60
chr2-91047084-91048008	5.49889e-65	0.493412	0.27	0.055	1.06976e-59
chr19-25253335-25254210	5.60065e-65	0.489764	0.192	0.023	1.08956e-59
chr1-189761248-189762197	5.70157e-65	0.467923	0.323	0.078	1.10919e-59
chr3-97311735-97312647	5.92473e-65	0.481382	0.26	0.048	1.1526e-59
chr19-42008145-42009212	6.06403e-65	0.505489	0.201	0.026	1.1797e-59
chr9-35093190-35094246	6.10024e-65	0.524416	0.172	0.015	1.18675e-59
chr13-119407700-119408508	6.92035e-65	0.472422	0.355	0.089	1.34629e-59
chr1-106566302-106567243	6.93219e-65	0.490665	0.309	0.063	1.3486e-59
chr11-50457132-50458190	7.75142e-65	0.50064	0.172	0.017	1.50797e-59
chr8-94172111-94173112	7.87965e-65	0.434278	0.473	0.156	1.53292e-59
chr1-125541917-125542956	8.00758e-65	0.49237	0.196	0.024	1.5578e-59
chr9-115409928-115410842	8.16361e-65	0.478072	0.12	0.006	1.58816e-59
chr5-122280522-122281416	8.64764e-65	0.43851	0.429	0.132	1.68232e-59
chr6-72678440-72679329	8.6557e-65	0.501024	0.169	0.015	1.68389e-59
chr1-91053687-91054472	9.8996e-65	0.497534	0.267	0.044	1.92588e-59
chr5-20676161-20677161	1.00253e-64	0.4985	0.136	0.008	1.95033e-59
chr1-156685922-156686883	1.0172e-64	0.490426	0.166	0.018	1.97887e-59
chr4-135511926-135512827	1.09363e-64	0.497881	0.154	0.013	2.12756e-59
chr17-28127900-28128832	1.12585e-64	0.492101	0.146	0.01	2.19023e-59
chr15-3962083-3963020	1.1853e-64	0.466516	0.32	0.08	2.3059e-59
chr17-71140816-71141735	1.19092e-64	0.496428	0.227	0.033	2.31683e-59
chr1-34156852-34157664	1.21534e-64	0.500255	0.173	0.019	2.36433e-59
chr1-184878583-184879473	1.42017e-64	0.409245	0.434	0.161	2.76282e-59
chr9-63856186-63857123	1.60085e-64	0.498173	0.254	0.046	3.11431e-59
chr11-20800116-20801030	1.61892e-64	0.492204	0.156	0.014	3.14947e-59
chr4-133484055-133484975	1.91699e-64	0.454183	0.39	0.107	3.72933e-59
chr13-107955247-107956368	1.99298e-64	0.479856	0.231	0.039	3.87716e-59
chr11-83582732-83583823	2.10584e-64	0.512132	0.267	0.044	4.09673e-59
chr4-148920332-148921297	2.30998e-64	0.482009	0.27	0.051	4.49386e-59
chr17-47965773-47966718	2.33998e-64	0.495291	0.17	0.016	4.55222e-59
chr2-74691332-74692245	2.4278e-64	0.441195	0.476	0.148	4.72307e-59
chr13-51865892-51866833	2.65166e-64	0.399941	0.478	0.178	5.15857e-59
chr8-90244490-90245404	2.67922e-64	0.496952	0.196	0.024	5.21218e-59
chr15-73139893-73140827	2.79447e-64	0.506327	0.189	0.021	5.4364e-59
chr1-89152321-89153256	3.36009e-64	0.474188	0.355	0.082	6.53675e-59
chr7-111717760-111718563	3.44977e-64	0.443624	0.095	0.002	6.71122e-59
chr4-129234145-129235059	3.46827e-64	0.460992	0.372	0.1	6.7472e-59
chr7-80611974-80612891	3.67822e-64	0.504947	0.188	0.021	7.15565e-59
chr18-80631376-80632384	3.70706e-64	0.516368	0.202	0.025	7.21175e-59
chr5-139892173-139893059	3.77944e-64	0.486478	0.222	0.033	7.35256e-59
chr6-91020456-91021383	3.87357e-64	0.494949	0.162	0.017	7.53568e-59
chr7-82507495-82508526	3.95531e-64	0.44192	0.087	0.001	7.69471e-59
chr2-104371441-104372358	4.34018e-64	0.484726	0.127	0.007	8.44344e-59
chr13-38509642-38510560	5.19436e-64	0.487835	0.225	0.037	1.01052e-58
chr2-96402224-96403224	5.30358e-64	0.518154	0.189	0.022	1.03176e-58
chr15-37232548-37233448	5.3505e-64	0.4596	0.378	0.094	1.04089e-58
chr16-21204166-21205107	5.63423e-64	0.388286	0.514	0.201	1.09609e-58
chr4-154979165-154980109	6.21453e-64	0.493934	0.198	0.026	1.20898e-58
chr6-97225854-97226774	6.2253e-64	0.49134	0.173	0.019	1.21108e-58
chr5-37459568-37460480	6.62517e-64	0.495847	0.165	0.015	1.28887e-58
chr2-167260922-167261824	7.55913e-64	0.507278	0.134	0.007	1.47056e-58
chr3-66387113-66388125	7.9629e-64	0.46148	0.102	0.003	1.54911e-58
chr9-53325454-53326352	8.00302e-64	0.47649	0.238	0.042	1.55692e-58
chr3-84269542-84270522	8.35016e-64	0.467079	0.245	0.049	1.62445e-58
chr19-3356216-3357120	8.83908e-64	0.488418	0.206	0.03	1.71956e-58
chr10-62338254-62339139	1.17796e-63	0.483062	0.247	0.04	2.29162e-58
chr4-107081564-107082433	1.25961e-63	0.48859	0.179	0.018	2.45045e-58
chr19-56743904-56744828	1.3371e-63	0.473487	0.312	0.073	2.60121e-58
chr2-101973520-101974555	1.36065e-63	0.476273	0.133	0.009	2.64703e-58
chr5-35788431-35789313	1.36651e-63	0.497909	0.185	0.022	2.65843e-58
chr2-132720914-132721892	1.40764e-63	0.476529	0.118	0.006	2.73844e-58
chr8-45591609-45592540	1.49244e-63	0.490028	0.222	0.033	2.9034e-58
chr8-71741486-71742430	1.57426e-63	0.491224	0.267	0.049	3.06258e-58
chr2-124820383-124821496	1.61004e-63	0.455844	0.097	0.003	3.13219e-58
chr1-19473284-19474211	1.76728e-63	0.489812	0.222	0.033	3.43809e-58
chr12-36313701-36314636	1.8815e-63	0.501795	0.289	0.057	3.6603e-58
chr3-55755557-55756540	2.0264e-63	0.49081	0.156	0.016	3.94218e-58
chr18-15150033-15151383	2.22306e-63	0.471821	0.253	0.047	4.32476e-58
chr2-160806044-160806912	2.51881e-63	0.465168	0.33	0.082	4.90013e-58
chr11-94167668-94168607	2.55112e-63	0.476061	0.237	0.04	4.96297e-58
chr10-107153033-107153853	2.55646e-63	0.490321	0.18	0.019	4.97337e-58
chr7-118364963-118365787	2.5857e-63	0.494973	0.176	0.018	5.03024e-58
chr3-151879715-151880643	2.6263e-63	0.487583	0.229	0.039	5.10923e-58
chr4-59388553-59389350	2.99864e-63	0.487226	0.215	0.031	5.83358e-58
chr14-47747244-47748171	3.11319e-63	0.472192	0.251	0.048	6.05643e-58
chr16-32728015-32728899	3.17184e-63	0.471826	0.224	0.039	6.17053e-58
chr16-34086747-34087694	3.25126e-63	0.490778	0.152	0.013	6.32504e-58
chr8-61177682-61178644	3.42271e-63	0.488205	0.156	0.014	6.65856e-58
chr10-94415964-94416906	3.94401e-63	0.485385	0.169	0.017	7.67273e-58
chr15-44209956-44210915	4.3522e-63	0.474202	0.244	0.042	8.46682e-58
chr10-78315869-78316809	4.37071e-63	0.477685	0.228	0.04	8.50283e-58
chr11-16257253-16258152	4.39329e-63	0.488925	0.212	0.032	8.54674e-58
chr19-44283980-44284807	4.63981e-63	0.43414	0.468	0.153	9.02633e-58
chr6-67532755-67533725	4.95288e-63	0.477344	0.286	0.062	9.63537e-58
chr4-154450050-154451069	4.96554e-63	0.480868	0.255	0.045	9.66001e-58
chr17-47275450-47276474	5.18892e-63	0.500136	0.237	0.039	1.00946e-57
chr19-7266824-7267661	5.19576e-63	0.489516	0.268	0.05	1.01079e-57
chr1-51617711-51618662	5.34819e-63	0.487488	0.159	0.015	1.04044e-57
chr16-5495911-5496840	5.60981e-63	0.479373	0.33	0.067	1.09134e-57
chr7-64857046-64857974	6.18149e-63	0.458665	0.102	0.003	1.20255e-57
chr4-129771394-129772411	6.35333e-63	0.478401	0.257	0.044	1.23598e-57
chr2-49732332-49733257	6.37641e-63	0.491309	0.202	0.026	1.24047e-57
chr11-88394138-88395168	6.61978e-63	0.485917	0.176	0.021	1.28782e-57
chr17-4265654-4266618	7.11061e-63	0.487745	0.159	0.014	1.3833e-57
chr8-120442247-120442859	7.59604e-63	0.485117	0.218	0.034	1.47774e-57
chr11-101277346-101278215	7.77336e-63	0.363654	0.59	0.263	1.51224e-57
chr7-130229777-130230703	8.07884e-63	0.493243	0.172	0.017	1.57167e-57
chr12-12910317-12911231	8.5511e-63	0.446609	0.277	0.064	1.66354e-57
chr6-140561525-140562450	9.93826e-63	0.492208	0.179	0.021	1.9334e-57
chr8-23490195-23491267	1.02657e-62	0.491786	0.157	0.013	1.99709e-57
chr1-170051348-170052289	1.08355e-62	0.477964	0.224	0.037	2.10795e-57
chr4-118042510-118043373	1.11155e-62	0.445242	0.276	0.063	2.16243e-57
chr2-180236706-180237547	1.16491e-62	0.473674	0.254	0.048	2.26622e-57
chr11-115282475-115283387	1.26279e-62	0.488333	0.163	0.016	2.45665e-57
chr3-138041501-138042446	1.33668e-62	0.468406	0.104	0.003	2.60039e-57
chr6-28980941-28981835	1.46318e-62	0.456454	0.31	0.078	2.84649e-57
chr12-16730835-16731762	1.48827e-62	0.473001	0.31	0.07	2.8953e-57
chr13-112152696-112153627	1.50626e-62	0.467486	0.302	0.065	2.9303e-57
chr14-87619305-87620191	1.65186e-62	0.478121	0.121	0.006	3.21355e-57
chr5-134253186-134254160	1.8972e-62	0.484946	0.193	0.028	3.69084e-57
chr15-25625201-25626164	1.922e-62	0.411456	0.442	0.153	3.73907e-57
chr6-38109053-38109743	2.08559e-62	0.469707	0.253	0.043	4.05733e-57
chr15-77213693-77214568	2.13733e-62	0.48682	0.196	0.025	4.15799e-57
chr12-50365845-50366783	2.46404e-62	0.451944	0.095	0.002	4.79356e-57
chr15-59083073-59083805	2.55519e-62	0.461647	0.261	0.055	4.97089e-57
chr1-34155748-34156534	2.68821e-62	0.489474	0.157	0.014	5.22967e-57
chr3-122058536-122059424	2.72516e-62	0.487246	0.258	0.048	5.30156e-57
chr3-126659626-126660555	2.82419e-62	0.460296	0.274	0.06	5.49421e-57
chr4-107079445-107080344	2.88926e-62	0.498097	0.185	0.025	5.62079e-57
chr6-100525245-100526233	2.96467e-62	0.481735	0.18	0.021	5.7675e-57
chr15-54353491-54354399	3.38686e-62	0.458861	0.097	0.003	6.58883e-57
chr11-50239035-50239768	3.48071e-62	0.491883	0.209	0.032	6.77141e-57
chr11-22716851-22717730	3.562e-62	0.483792	0.195	0.024	6.92956e-57
chr15-78205053-78205955	3.792e-62	0.476394	0.136	0.009	7.37699e-57
chrX-142467591-142468523	4.61402e-62	0.491494	0.179	0.021	8.97616e-57
chr14-121945879-121946793	4.98745e-62	0.481683	0.198	0.027	9.70264e-57
chr9-57485544-57486524	5.27288e-62	0.464913	0.29	0.066	1.02579e-56
chr17-35816890-35817948	5.33574e-62	0.499701	0.196	0.023	1.03802e-56
chr17-48436197-48437138	5.471e-62	0.485114	0.205	0.029	1.06433e-56
chr11-96969445-96970384	5.80545e-62	0.459816	0.316	0.074	1.1294e-56
chr17-62783610-62784603	5.97082e-62	0.453839	0.299	0.073	1.16157e-56
chr18-64660657-64661593	6.70761e-62	0.433838	0.416	0.121	1.30491e-56
chr2-104199995-104201312	6.87788e-62	0.458681	0.108	0.004	1.33803e-56
chr13-63272318-63273389	7.28923e-62	0.430998	0.421	0.133	1.41805e-56
chr13-97523723-97524627	7.86102e-62	0.485491	0.188	0.024	1.52929e-56
chr2-115346306-115347236	8.01142e-62	0.494774	0.141	0.01	1.55855e-56
chr15-51769644-51770482	8.07395e-62	0.466085	0.114	0.005	1.57071e-56
chr8-77232153-77233124	8.3799e-62	0.489388	0.222	0.036	1.63023e-56
chr4-106281388-106282386	8.41815e-62	0.46757	0.296	0.067	1.63767e-56
chr3-132851974-132852891	9.46132e-62	0.47536	0.115	0.006	1.84061e-56
chr14-24176339-24177300	9.5981e-62	0.482598	0.273	0.055	1.86722e-56
chr2-166135543-166136479	1.00248e-61	0.483925	0.232	0.037	1.95024e-56
chr11-70069666-70070608	1.05931e-61	0.485822	0.199	0.028	2.0608e-56
chr8-47604163-47605079	1.05991e-61	0.477988	0.206	0.031	2.06195e-56
chr15-58591407-58592305	1.11246e-61	0.471323	0.247	0.044	2.16418e-56
chr2-168113036-168113963	1.18919e-61	0.463605	0.294	0.062	2.31346e-56
chr15-103522241-103523167	1.26235e-61	0.480736	0.175	0.02	2.4558e-56
chr4-83327903-83328944	1.37096e-61	0.485649	0.234	0.037	2.66707e-56
chr1-42693868-42694723	1.41449e-61	0.425139	0.336	0.093	2.75176e-56
chr14-62590181-62591161	1.48472e-61	0.492409	0.16	0.014	2.88838e-56
chr10-70417796-70418741	1.50066e-61	0.482907	0.172	0.02	2.91941e-56
chr17-56461825-56462876	1.50973e-61	0.338905	0.649	0.317	2.93705e-56
chr1-170521274-170522181	1.52703e-61	0.434421	0.372	0.107	2.9707e-56
chr1-194525048-194525994	2.00218e-61	0.487296	0.162	0.017	3.89507e-56
chr3-36012525-36013586	2.04875e-61	0.485226	0.143	0.012	3.98566e-56
chr11-77843527-77844365	2.05148e-61	0.456687	0.12	0.007	3.99097e-56
chr1-19244738-19245614	2.10337e-61	0.452102	0.307	0.068	4.09191e-56
chr8-93683606-93684552	2.19375e-61	0.480744	0.124	0.007	4.26774e-56
chr1-179604236-179605185	2.38464e-61	0.459292	0.11	0.005	4.6391e-56
chr6-38918880-38919769	2.65406e-61	0.410829	0.426	0.144	5.16324e-56
chr9-49961663-49962609	2.91341e-61	0.46924	0.118	0.005	5.66778e-56
chr5-142228880-142229838	2.92939e-61	0.475521	0.157	0.015	5.69887e-56
chr12-52925761-52926644	3.22454e-61	0.486141	0.144	0.011	6.27305e-56
chr11-74493046-74493715	3.4635e-61	0.488227	0.203	0.025	6.73792e-56
chr9-107284856-107285750	3.76832e-61	0.477273	0.238	0.038	7.33093e-56
chr16-46879126-46879993	4.00688e-61	0.466898	0.115	0.006	7.79503e-56
chr2-9879228-9880164	4.05712e-61	0.448249	0.38	0.107	7.89275e-56
chr7-123573789-123574709	4.32967e-61	0.469294	0.11	0.005	8.42298e-56
chr6-31933293-31934032	4.39694e-61	0.468767	0.115	0.005	8.55384e-56
chr11-75049584-75050532	4.5958e-61	0.481953	0.156	0.015	8.94071e-56
chr5-76944683-76945582	4.62719e-61	0.47569	0.211	0.032	9.00177e-56
chr10-78280287-78281183	5.08509e-61	0.467451	0.261	0.05	9.89259e-56
chr2-172913813-172914872	5.22312e-61	0.47067	0.325	0.07	1.01611e-55
chr14-76256285-76257200	5.86139e-61	0.462254	0.104	0.004	1.14028e-55
chr2-166105658-166106595	5.95368e-61	0.475982	0.227	0.033	1.15823e-55
chr17-12529784-12530706	6.16932e-61	0.481659	0.211	0.028	1.20019e-55
chr2-164510519-164511464	6.53298e-61	0.476934	0.303	0.066	1.27093e-55
chr18-4087766-4088721	7.00357e-61	0.472164	0.303	0.063	1.36248e-55
chr17-45250295-45252074	8.09954e-61	0.467124	0.241	0.049	1.57569e-55
chr14-121367831-121368760	9.19874e-61	0.474898	0.231	0.039	1.78953e-55
chr5-89881756-89882693	9.31844e-61	0.48066	0.244	0.043	1.81282e-55
chr7-43952624-43953553	9.5721e-61	0.460448	0.266	0.053	1.86217e-55
chr5-74265792-74266709	1.02119e-60	0.476317	0.167	0.018	1.98662e-55
chr7-125859526-125860519	1.05849e-60	0.474683	0.257	0.053	2.0592e-55
chr3-101654458-101655422	1.06027e-60	0.482547	0.183	0.024	2.06266e-55
chr9-31131297-31132239	1.06191e-60	0.451993	0.325	0.082	2.06584e-55
chr7-101360086-101361033	1.19874e-60	0.445768	0.333	0.091	2.33203e-55
chr10-93063357-93064239	1.19971e-60	0.471633	0.237	0.038	2.33392e-55
chr19-53149389-53150459	1.26943e-60	0.467826	0.196	0.029	2.46955e-55
chr4-63444185-63445164	1.36691e-60	0.464987	0.144	0.013	2.6592e-55
chr1-78367544-78368442	1.4326e-60	0.470988	0.222	0.034	2.78699e-55
chr12-80694538-80695456	1.43843e-60	0.471686	0.156	0.016	2.79833e-55
chr15-37234077-37234997	1.51759e-60	0.470727	0.296	0.058	2.95234e-55
chr19-53217607-53218526	1.60177e-60	0.494081	0.222	0.033	3.1161e-55
chr6-57544605-57545535	1.876e-60	0.476385	0.218	0.035	3.64959e-55
chr11-68555606-68556606	2.02133e-60	0.466714	0.291	0.063	3.93232e-55
chr2-127654547-127655515	2.11864e-60	0.491586	0.232	0.032	4.12161e-55
chr3-81126651-81127563	2.242e-60	0.477747	0.183	0.023	4.3616e-55
chr13-60417238-60418156	2.32039e-60	0.479443	0.144	0.012	4.51412e-55
chr8-95545713-95546611	2.35201e-60	0.468884	0.126	0.008	4.57563e-55
chr14-31856863-31857838	2.44392e-60	0.459569	0.255	0.051	4.75442e-55
chr2-71162496-71163469	2.47354e-60	0.387058	0.408	0.153	4.81206e-55
chr13-54634788-54635693	2.65343e-60	0.478653	0.152	0.015	5.16201e-55
chr13-52675294-52676227	2.79649e-60	0.478562	0.242	0.041	5.44033e-55
chr2-152905130-152906053	2.80451e-60	0.474832	0.192	0.024	5.45592e-55
chr3-84305236-84306176	2.81941e-60	0.460225	0.221	0.04	5.48491e-55
chr16-14408830-14409768	2.92123e-60	0.477873	0.286	0.056	5.68298e-55
chr10-62329517-62330454	3.0199e-60	0.468285	0.313	0.069	5.87495e-55
chr11-3999261-4000193	3.02124e-60	0.474892	0.139	0.01	5.87755e-55
chr9-74967907-74968778	3.33597e-60	0.449696	0.121	0.008	6.48983e-55
chr5-37768788-37769704	3.44556e-60	0.458156	0.111	0.006	6.70303e-55
chr1-43694521-43695444	3.61173e-60	0.477094	0.205	0.029	7.0263e-55
chr11-50251881-50252800	3.71844e-60	0.478587	0.251	0.047	7.23389e-55
chr15-32278440-32279451	3.72782e-60	0.479204	0.193	0.024	7.25214e-55
chr5-37588418-37588976	3.89956e-60	0.463976	0.123	0.007	7.58624e-55
chr5-144314470-144315418	3.92963e-60	0.471385	0.212	0.037	7.64475e-55
chr5-118538069-118539025	4.16325e-60	0.44047	0.089	0.002	8.09923e-55
chr17-68980373-68981353	4.20171e-60	0.473341	0.133	0.01	8.17405e-55
chr19-25221900-25222825	4.43157e-60	0.361498	0.498	0.216	8.62123e-55
chr4-9998035-9998920	4.69816e-60	0.464405	0.107	0.005	9.13984e-55
chr17-48001690-48002627	4.82978e-60	0.458051	0.276	0.058	9.3959e-55
chr10-42971921-42972557	4.90974e-60	0.470518	0.137	0.011	9.55145e-55
chr13-54211670-54212662	5.05643e-60	0.475511	0.214	0.032	9.83683e-55
chr7-29287841-29288696	5.21758e-60	0.473357	0.205	0.03	1.01503e-54
chr17-27211691-27212435	5.34365e-60	0.479627	0.163	0.019	1.03956e-54
chr14-47959205-47960100	5.3955e-60	0.478329	0.188	0.026	1.04965e-54
chr11-96732271-96733225	5.52313e-60	0.465031	0.146	0.014	1.07447e-54
chr3-10292460-10293370	5.68873e-60	0.465248	0.257	0.046	1.10669e-54
chr2-180455673-180456641	5.79998e-60	0.415837	0.439	0.145	1.12833e-54
chr8-46487936-46488937	5.89685e-60	0.469312	0.216	0.036	1.14718e-54
chr11-77890553-77891481	6.02139e-60	0.418636	0.388	0.128	1.17141e-54
chr2-68415463-68416380	6.07437e-60	0.470715	0.297	0.066	1.18171e-54
chr5-37506543-37507485	6.20513e-60	0.480352	0.163	0.017	1.20715e-54
chr8-46438105-46439093	6.53188e-60	0.490877	0.227	0.035	1.27072e-54
chr10-52277728-52278673	6.53292e-60	0.456379	0.325	0.08	1.27092e-54
chr14-76302157-76303113	6.55165e-60	0.48241	0.143	0.012	1.27456e-54
chr7-49392633-49393586	6.97513e-60	0.469068	0.113	0.005	1.35695e-54
chr1-51594625-51595504	6.98312e-60	0.475579	0.143	0.012	1.3585e-54
chr9-114806940-114807865	7.16284e-60	0.472148	0.185	0.024	1.39347e-54
chr1-134816322-134817283	7.17069e-60	0.476086	0.126	0.007	1.39499e-54
chr18-77077665-77078572	7.59539e-60	0.458683	0.277	0.061	1.47761e-54
chr18-82488297-82489240	7.64676e-60	0.478404	0.193	0.026	1.48761e-54
chr11-35925259-35926213	7.85293e-60	0.428328	0.33	0.085	1.52772e-54
chr6-67059574-67060561	8.05654e-60	0.472836	0.143	0.013	1.56733e-54
chr2-24927793-24928671	8.07955e-60	0.453589	0.296	0.064	1.5718e-54
chr8-68082815-68083755	8.34726e-60	0.463566	0.328	0.076	1.62388e-54
chr9-103086981-103087892	9.42568e-60	0.476258	0.205	0.028	1.83368e-54
chr3-150351957-150352930	1.03516e-59	0.494615	0.278	0.05	2.01381e-54
chr5-127852082-127853005	1.10169e-59	0.472779	0.214	0.033	2.14323e-54
chr14-72265634-72266603	1.12282e-59	0.452195	0.104	0.004	2.18435e-54
chr19-46823476-46824332	1.13901e-59	0.470858	0.139	0.011	2.21584e-54
chr1-135731551-135732459	1.15236e-59	0.474789	0.24	0.04	2.24182e-54
chr5-134437098-134438011	1.28849e-59	0.407912	0.42	0.145	2.50664e-54
chr6-28979712-28980689	1.32527e-59	0.457591	0.183	0.025	2.57819e-54
chr4-151108140-151109056	1.43364e-59	0.437813	0.326	0.091	2.78901e-54
chr4-124268154-124269097	1.54084e-59	0.469225	0.17	0.019	2.99757e-54
chr19-25296995-25297917	1.55174e-59	0.460131	0.232	0.043	3.01877e-54
chr12-76817827-76818746	1.61184e-59	0.472735	0.277	0.057	3.1357e-54
chr6-31936424-31937250	1.67281e-59	0.451596	0.104	0.004	3.25431e-54
chr4-41520368-41521302	1.69684e-59	0.466495	0.121	0.007	3.30105e-54
chrX-102004955-102005909	1.73243e-59	0.461446	0.231	0.041	3.37028e-54
chr11-3983482-3984446	1.78903e-59	0.387375	0.456	0.181	3.48039e-54
chr9-54151964-54152825	2.03805e-59	0.441264	0.094	0.003	3.96484e-54
chr7-74380870-74382416	2.0774e-59	0.438961	0.367	0.108	4.04139e-54
chr7-44218674-44219546	2.094e-59	0.467958	0.241	0.041	4.07369e-54
chr13-6633415-6634263	2.14647e-59	0.477463	0.224	0.036	4.17576e-54
chr5-24619910-24620840	2.20131e-59	0.471265	0.235	0.037	4.28245e-54
chr17-34964334-34965271	2.33687e-59	0.466597	0.224	0.038	4.54618e-54
chr3-117300589-117301524	2.40463e-59	0.452438	0.107	0.005	4.67799e-54
chr9-42196268-42197193	3.59424e-59	0.383849	0.491	0.19	6.99227e-54
chr1-73931727-73932395	3.61323e-59	0.441576	0.351	0.106	7.02921e-54
chr4-15882053-15882881	3.83246e-59	0.47603	0.144	0.012	7.45571e-54
chr15-58203767-58204732	4.19703e-59	0.470245	0.127	0.009	8.16494e-54
chr2-150659772-150660623	4.20125e-59	0.47841	0.283	0.06	8.17316e-54
chr5-63826659-63828252	4.41016e-59	0.399028	0.46	0.169	8.57957e-54
chr2-64391038-64391957	4.81253e-59	0.46047	0.126	0.009	9.36235e-54
chr13-60528681-60529382	5.01367e-59	0.41782	0.365	0.113	9.75364e-54
chr1-154188398-154189277	5.05474e-59	0.449764	0.107	0.005	9.83355e-54
chr11-77193929-77194811	5.43276e-59	0.473432	0.173	0.02	1.05689e-53
chr9-45136420-45137288	5.66465e-59	0.468468	0.156	0.016	1.10201e-53
chr15-101411893-101412844	5.71329e-59	0.452628	0.346	0.086	1.11147e-53
chr7-125818067-125818969	5.8179e-59	0.416894	0.391	0.125	1.13182e-53
chr2-150766201-150767122	5.86036e-59	0.459915	0.28	0.054	1.14008e-53
chr8-127168236-127169158	5.92707e-59	0.466863	0.173	0.024	1.15306e-53
chr7-142400413-142401324	6.89593e-59	0.467248	0.26	0.053	1.34154e-53
chr9-94606057-94606932	7.0372e-59	0.447149	0.102	0.004	1.36902e-53
chr9-49383710-49384603	7.15876e-59	0.454693	0.108	0.005	1.39267e-53
chr4-105778402-105779441	7.67481e-59	0.473271	0.14	0.011	1.49307e-53
chr11-101998016-101998831	7.79574e-59	0.478056	0.245	0.044	1.51659e-53
chr5-37462305-37463166	8.02009e-59	0.46104	0.136	0.01	1.56024e-53
chr1-62947539-62948472	8.25838e-59	0.473523	0.167	0.019	1.60659e-53
chr6-73888979-73889856	8.67836e-59	0.458097	0.126	0.009	1.6883e-53
chr11-96258811-96259752	8.69994e-59	0.43591	0.309	0.08	1.6925e-53
chr5-51028773-51029700	8.73331e-59	0.467437	0.136	0.01	1.69899e-53
chr11-69964937-69965845	8.73492e-59	0.44127	0.335	0.08	1.6993e-53
chr3-32531729-32532604	8.90706e-59	0.461415	0.167	0.022	1.73279e-53
chr18-73932273-73933160	9.20756e-59	0.449111	0.232	0.044	1.79125e-53
chr4-34786176-34787138	9.27599e-59	0.465465	0.152	0.015	1.80456e-53
chr11-17351967-17352928	1.07697e-58	0.481091	0.173	0.02	2.09515e-53
chr7-28576163-28577091	1.14478e-58	0.454236	0.313	0.073	2.22707e-53
chr17-73988617-73989408	1.1541e-58	0.408281	0.082	0.002	2.2452e-53
chr8-124826527-124827209	1.18414e-58	0.43972	0.278	0.072	2.30363e-53
chr8-23464609-23465516	1.20931e-58	0.464998	0.123	0.007	2.3526e-53
chr5-138846240-138847227	1.44363e-58	0.444858	0.29	0.072	2.80845e-53
chr1-88605379-88606296	1.49914e-58	0.469378	0.189	0.027	2.91643e-53
chr11-71707420-71708349	1.55265e-58	0.459104	0.25	0.045	3.02054e-53
chr7-144257772-144258721	1.55876e-58	0.466534	0.15	0.014	3.03243e-53
chr16-23028760-23029689	1.58229e-58	0.441192	0.348	0.097	3.0782e-53
chr4-119618835-119619719	1.60194e-58	0.470949	0.153	0.014	3.11642e-53
chr1-164550417-164551378	1.65602e-58	0.469266	0.173	0.02	3.22164e-53
chr19-46857310-46858165	1.66717e-58	0.458482	0.212	0.035	3.24333e-53
chr11-5346490-5347428	1.69167e-58	0.458914	0.263	0.053	3.29098e-53
chr11-117685306-117686153	1.81381e-58	0.44261	0.326	0.089	3.5286e-53
chr11-31817871-31818746	1.97007e-58	0.452699	0.24	0.05	3.8326e-53
chr19-43513579-43514561	2.10667e-58	0.431295	0.274	0.068	4.09833e-53
chr1-97647781-97648692	2.37617e-58	0.46718	0.196	0.031	4.62262e-53
chr5-116008970-116009937	2.40135e-58	0.448311	0.27	0.061	4.67162e-53
chr8-45610621-45611571	2.55264e-58	0.446729	0.317	0.079	4.96594e-53
chr8-71665290-71666236	2.60879e-58	0.460431	0.267	0.056	5.07517e-53
chr2-113559630-113560579	2.79475e-58	0.474782	0.15	0.016	5.43694e-53
chr13-45530464-45531374	2.80737e-58	0.457017	0.209	0.035	5.46149e-53
chr9-32347828-32348734	2.84653e-58	0.469329	0.215	0.034	5.53766e-53
chr9-73269920-73270859	2.92069e-58	0.468082	0.128	0.01	5.68194e-53
chr4-63032389-63033287	3.17737e-58	0.454708	0.254	0.049	6.18128e-53
chr12-80692125-80692939	3.19885e-58	0.453135	0.248	0.046	6.22308e-53
chr2-80282001-80282889	3.42905e-58	0.4403	0.255	0.055	6.67091e-53
chr2-94273020-94273924	3.43362e-58	0.465956	0.332	0.083	6.67981e-53
chr17-66416556-66417473	4.61121e-58	0.476537	0.17	0.02	8.9707e-53
chr16-35173921-35174868	4.83095e-58	0.460717	0.144	0.013	9.39817e-53
chr1-68973412-68974275	5.02247e-58	0.453653	0.312	0.078	9.77076e-53
chr4-135361634-135362539	5.25167e-58	0.45587	0.111	0.006	1.02167e-52
chr19-24007176-24008081	5.29429e-58	0.467961	0.176	0.021	1.02996e-52
chr1-117489903-117490842	5.40278e-58	0.490515	0.248	0.038	1.05106e-52
chr9-72975025-72975932	5.54212e-58	0.465921	0.176	0.024	1.07817e-52
chr2-66046617-66047533	5.85982e-58	0.457604	0.11	0.005	1.13997e-52
chr15-76118797-76119754	6.13197e-58	0.464623	0.263	0.057	1.19292e-52
chr2-32878149-32879024	6.19624e-58	0.465261	0.212	0.031	1.20542e-52
chr8-94280541-94281395	6.47469e-58	0.406454	0.082	0.001	1.25959e-52
chr2-169909491-169910419	6.66458e-58	0.442244	0.095	0.003	1.29653e-52
chr6-31146455-31147337	7.00301e-58	0.448266	0.153	0.016	1.36237e-52
chr11-64899620-64900471	7.66935e-58	0.427377	0.085	0.002	1.492e-52
chr7-127712268-127713069	7.68742e-58	0.428144	0.368	0.104	1.49552e-52
chr5-105828815-105829740	7.76045e-58	0.467937	0.268	0.055	1.50973e-52
chr7-45916344-45917234	7.83672e-58	0.451508	0.306	0.072	1.52456e-52
chr6-72562631-72563574	8.2277e-58	0.453738	0.276	0.057	1.60063e-52
chr15-65646137-65647256	8.23064e-58	0.4614	0.16	0.018	1.6012e-52
chr15-73309944-73311530	8.37975e-58	0.443149	0.297	0.076	1.6302e-52
chr13-90761851-90762791	8.62785e-58	0.465618	0.162	0.019	1.67847e-52
chr6-135279253-135280196	9.69622e-58	0.469772	0.192	0.027	1.88631e-52
chr9-67871106-67872035	9.7974e-58	0.455296	0.111	0.006	1.906e-52
chr12-32770531-32771381	1.02874e-57	0.463871	0.167	0.019	2.00131e-52
chr19-56723783-56724576	1.04861e-57	0.459369	0.13	0.01	2.03997e-52
chr11-117429125-117430475	1.13264e-57	0.464899	0.166	0.02	2.20345e-52
chr3-127818530-127819360	1.15298e-57	0.447988	0.219	0.038	2.24302e-52
chr8-46839130-46840049	1.17737e-57	0.467817	0.185	0.025	2.29046e-52
chr11-84825910-84826789	1.27877e-57	0.434052	0.338	0.099	2.48772e-52
chr3-30316630-30317551	1.28602e-57	0.46949	0.156	0.016	2.50184e-52
chr12-17621334-17622188	1.31164e-57	0.458428	0.188	0.029	2.55167e-52
chr5-124025625-124026578	1.33669e-57	0.404856	0.41	0.137	2.60041e-52
chr4-154638838-154639687	1.36441e-57	0.443992	0.277	0.058	2.65434e-52
chr2-60719996-60720893	1.42033e-57	0.391317	0.42	0.151	2.76312e-52
chr2-179928872-179929890	1.60114e-57	0.471295	0.274	0.057	3.11487e-52
chr2-127608835-127609651	1.6044e-57	0.471555	0.183	0.023	3.12121e-52
chr8-126803900-126804806	1.62363e-57	0.473334	0.228	0.039	3.15862e-52
chr19-55018491-55019576	1.63632e-57	0.461629	0.13	0.01	3.1833e-52
chr2-32625106-32625898	1.71226e-57	0.483658	0.222	0.034	3.33105e-52
chr1-155234128-155235029	1.79948e-57	0.404586	0.41	0.144	3.50072e-52
chr4-151128358-151129273	1.92499e-57	0.447284	0.107	0.005	3.7449e-52
chr13-34123509-34124391	1.97542e-57	0.457344	0.127	0.01	3.843e-52
chr1-184863011-184863860	2.68152e-57	0.465152	0.19	0.027	5.21665e-52
chr11-60307992-60309298	2.76772e-57	0.423215	0.32	0.087	5.38434e-52
chr19-32319359-32320179	3.09201e-57	0.439688	0.276	0.067	6.01523e-52
chr7-139398060-139399045	3.10724e-57	0.466018	0.261	0.054	6.04485e-52
chr17-5125220-5126270	3.17409e-57	0.403169	0.405	0.138	6.1749e-52
chr14-32105373-32106297	3.22807e-57	0.453231	0.228	0.04	6.27992e-52
chr18-35042975-35043918	3.28344e-57	0.463586	0.147	0.014	6.38763e-52
chr2-157768804-157769787	3.80857e-57	0.45455	0.157	0.018	7.40924e-52
chr3-88470781-88471728	3.81605e-57	0.38274	0.417	0.162	7.42378e-52
chr4-142336671-142337655	3.85312e-57	0.437653	0.105	0.004	7.4959e-52
chr2-162911396-162912311	4.07173e-57	0.462478	0.139	0.011	7.92119e-52
chr5-96521250-96522153	4.12733e-57	0.443535	0.24	0.05	8.02935e-52
chr10-30677814-30678781	4.23447e-57	0.464929	0.188	0.028	8.23778e-52
chr11-88160875-88161749	4.30458e-57	0.418723	0.388	0.129	8.37417e-52
chr4-98455302-98456268	4.38783e-57	0.461599	0.172	0.022	8.53613e-52
chr11-69947930-69948731	4.42927e-57	0.428743	0.398	0.122	8.61675e-52
chr3-10386978-10387976	4.47195e-57	0.464192	0.165	0.02	8.69978e-52
chr6-99986042-99987049	4.50891e-57	0.450371	0.117	0.006	8.77168e-52
chr4-107360381-107361329	4.53591e-57	0.467684	0.248	0.047	8.82421e-52
chr2-94103526-94104445	4.96118e-57	0.436578	0.101	0.004	9.65153e-52
chr7-92121148-92122258	5.00115e-57	0.465828	0.12	0.007	9.7293e-52
chr2-58832058-58833050	5.53942e-57	0.393217	0.4	0.144	1.07764e-51
chr8-121897774-121898924	6.33954e-57	0.43045	0.349	0.095	1.2333e-51
chr18-65924594-65925506	6.67831e-57	0.456	0.289	0.061	1.29921e-51
chr3-141778977-141779912	6.77806e-57	0.454333	0.215	0.036	1.31861e-51
chr17-49245352-49246294	7.00349e-57	0.442066	0.095	0.004	1.36247e-51
chr7-39619292-39620283	8.32804e-57	0.467345	0.143	0.012	1.62014e-51
chr2-127625345-127626308	8.65792e-57	0.451879	0.316	0.071	1.68432e-51
chr5-137706576-137707599	9.00763e-57	0.449725	0.322	0.086	1.75235e-51
chr2-164540550-164541494	9.44495e-57	0.469233	0.182	0.026	1.83743e-51
chr2-174343757-174344722	9.80716e-57	0.437509	0.392	0.112	1.9079e-51
chr11-90129758-90130558	1.00253e-56	0.47123	0.13	0.008	1.95032e-51
chr14-8030212-8031127	1.0275e-56	0.468682	0.244	0.045	1.99891e-51
chr9-45138220-45139149	1.05782e-56	0.47335	0.24	0.044	2.0579e-51
chr19-29663495-29664410	1.14947e-56	0.457434	0.192	0.026	2.23618e-51
chrX-145543608-145544481	1.31639e-56	0.440668	0.1	0.004	2.56091e-51
chr14-65915810-65916723	1.32026e-56	0.461785	0.19	0.027	2.56845e-51
chr14-70583874-70584816	1.37812e-56	0.423663	0.359	0.107	2.68102e-51
chr4-137692217-137693080	1.38556e-56	0.459177	0.163	0.019	2.69549e-51
chr15-4032928-4033910	1.42397e-56	0.440507	0.238	0.05	2.77021e-51
chr4-82446946-82447905	1.46339e-56	0.363854	0.517	0.218	2.84689e-51
chr5-122228524-122229401	1.51172e-56	0.470465	0.143	0.012	2.94092e-51
chr1-172299856-172300628	1.55419e-56	0.458621	0.152	0.014	3.02353e-51
chr16-4865980-4866923	1.5577e-56	0.375545	0.485	0.188	3.03037e-51
chr9-53402844-53403509	1.65197e-56	0.461195	0.199	0.032	3.21377e-51
chr1-122835376-122836223	1.74745e-56	0.439095	0.095	0.003	3.39951e-51
chr1-74111108-74112074	1.90293e-56	0.445674	0.219	0.039	3.70197e-51
chr4-148009384-148010323	1.91802e-56	0.449387	0.231	0.046	3.73134e-51
chr7-16780891-16781781	2.25027e-56	0.401505	0.433	0.151	4.37769e-51
chr5-5355600-5356212	2.35517e-56	0.436473	0.089	0.003	4.58177e-51
chr3-96029163-96030091	2.51524e-56	0.450355	0.209	0.037	4.89317e-51
chr2-163685561-163686497	2.54711e-56	0.460258	0.229	0.042	4.95516e-51
chr8-61866266-61867114	2.56439e-56	0.436307	0.102	0.004	4.98878e-51
chr2-153421864-153422725	2.62035e-56	0.461398	0.136	0.011	5.09765e-51
chr5-41919078-41919968	2.69183e-56	0.46026	0.149	0.016	5.23671e-51
chr15-76105981-76106914	2.77454e-56	0.454322	0.29	0.063	5.39761e-51
chr8-47745958-47747061	2.87186e-56	0.469346	0.221	0.039	5.58695e-51
chr10-39536083-39536929	2.89545e-56	0.456671	0.211	0.034	5.63284e-51
chr17-35715807-35716733	3.06096e-56	0.41354	0.345	0.108	5.95482e-51
chr6-32780280-32781200	3.15617e-56	0.462568	0.188	0.026	6.14004e-51
chr10-43654770-43655750	3.19815e-56	0.465017	0.271	0.051	6.22171e-51
chr10-59267068-59267975	3.24196e-56	0.445807	0.208	0.037	6.30695e-51
chr17-45599207-45600119	3.30644e-56	0.444028	0.274	0.063	6.43237e-51
chr5-73632119-73632894	3.32355e-56	0.45774	0.186	0.024	6.46567e-51
chr5-137610409-137611221	3.54849e-56	0.445549	0.281	0.064	6.90326e-51
chr19-25403895-25404761	3.59478e-56	0.440259	0.237	0.048	6.99331e-51
chr9-44942229-44943052	3.78832e-56	0.446972	0.13	0.01	7.36983e-51
chr14-63922194-63923114	3.84197e-56	0.480892	0.175	0.019	7.47421e-51
chr5-148740589-148741500	4.07121e-56	0.462246	0.199	0.029	7.92017e-51
chr1-86754376-86755212	4.10199e-56	0.42623	0.089	0.003	7.98006e-51
chr11-9167088-9167992	4.19398e-56	0.450912	0.13	0.011	8.15902e-51
chr3-30508118-30509000	4.60785e-56	0.420276	0.358	0.098	8.96415e-51
chr7-112615011-112616016	4.65966e-56	0.470583	0.242	0.044	9.06495e-51
chr8-21767983-21768925	5.16762e-56	0.474611	0.247	0.047	1.00531e-50
chr4-42953117-42953983	5.26161e-56	0.463485	0.162	0.02	1.0236e-50
chr12-31407715-31408644	5.3077e-56	0.455547	0.16	0.019	1.03257e-50
chr4-148921927-148922893	5.50084e-56	0.435595	0.257	0.055	1.07014e-50
chr5-37365481-37366436	5.70714e-56	0.461195	0.136	0.012	1.11027e-50
chr4-154527305-154528172	5.94697e-56	0.441642	0.268	0.058	1.15693e-50
chr12-12273872-12274805	6.37306e-56	0.450701	0.111	0.006	1.23982e-50
chr11-65124677-65125576	6.76774e-56	0.465649	0.179	0.022	1.3166e-50
chr12-112617729-112618723	6.77443e-56	0.453163	0.254	0.049	1.3179e-50
chr17-80976839-80977726	7.00257e-56	0.449025	0.231	0.041	1.36229e-50
chr4-141457926-141458866	7.18383e-56	0.452708	0.206	0.034	1.39755e-50
chr10-29211239-29212247	7.35433e-56	0.432925	0.097	0.003	1.43072e-50
chr3-53353455-53354345	1.00512e-55	0.459208	0.189	0.027	1.95538e-50
chr2-157751320-157752189	1.02672e-55	0.453992	0.163	0.018	1.99739e-50
chr14-25844142-25845069	1.07342e-55	0.446374	0.251	0.048	2.08825e-50
chr7-31025211-31026194	1.14841e-55	0.426875	0.089	0.003	2.23413e-50
chr10-84886060-84887272	1.18155e-55	0.402708	0.336	0.101	2.2986e-50
chr11-71712986-71713936	1.18897e-55	0.45362	0.124	0.009	2.31303e-50
chr1-40759693-40760615	1.19207e-55	0.384969	0.424	0.159	2.31906e-50
chr1-151059271-151060251	1.23815e-55	0.4426	0.278	0.064	2.40872e-50
chr15-89425480-89426461	1.39437e-55	0.458202	0.264	0.058	2.71262e-50
chr11-77901502-77902474	1.46565e-55	0.447528	0.221	0.038	2.8513e-50
chr12-16739762-16740697	1.5312e-55	0.456225	0.183	0.026	2.9788e-50
chr6-102564025-102564956	1.5942e-55	0.454255	0.206	0.035	3.10137e-50
chr6-125478202-125479166	1.63645e-55	0.430711	0.326	0.09	3.18357e-50
chr5-118515115-118515988	1.75778e-55	0.458941	0.165	0.018	3.4196e-50
chr4-103102435-103103449	1.7743e-55	0.476278	0.196	0.031	3.45174e-50
chr15-8816222-8817208	1.79606e-55	0.448405	0.211	0.036	3.49407e-50
chr3-21553181-21554078	1.89136e-55	0.44568	0.196	0.034	3.67948e-50
chr12-52397854-52398824	1.92017e-55	0.44703	0.205	0.036	3.73553e-50
chr19-46639265-46640179	1.93135e-55	0.473668	0.189	0.025	3.75727e-50
chr7-100932225-100933154	1.95458e-55	0.381416	0.488	0.181	3.80246e-50
chr1-40954475-40955407	1.97651e-55	0.453851	0.136	0.011	3.84513e-50
chr14-76488043-76489046	2.06302e-55	0.439069	0.234	0.049	4.01342e-50
chr1-133161616-133162562	2.18907e-55	0.443434	0.234	0.045	4.25863e-50
chr10-100004233-100005186	2.60582e-55	0.441151	0.097	0.004	5.06938e-50
chr11-115775574-115776540	2.61365e-55	0.421643	0.364	0.107	5.08463e-50
chr6-91104489-91105390	2.65865e-55	0.448229	0.215	0.037	5.17216e-50
chr1-164502841-164503858	2.71244e-55	0.445721	0.264	0.049	5.2768e-50
chr13-103970142-103971053	2.9502e-55	0.459069	0.144	0.015	5.73935e-50
chr6-90332345-90333274	3.03052e-55	0.426998	0.302	0.074	5.8956e-50
chr13-30159484-30160390	3.0667e-55	0.452781	0.199	0.031	5.96598e-50
chr13-74363414-74364296	3.08276e-55	0.432943	0.303	0.079	5.99724e-50
chr4-84015193-84016133	3.29345e-55	0.472859	0.166	0.021	6.40712e-50
chr13-63092092-63092992	3.70831e-55	0.459647	0.147	0.014	7.21418e-50
chr2-35270293-35271130	3.72977e-55	0.415176	0.3	0.08	7.25594e-50
chr17-34098840-34099839	3.79919e-55	0.431392	0.264	0.06	7.39098e-50
chr16-45871042-45871937	4.12402e-55	0.45458	0.182	0.026	8.02291e-50
chr4-32981808-32982708	4.2072e-55	0.4379	0.313	0.086	8.18473e-50
chr10-86824382-86825366	4.37539e-55	0.453092	0.234	0.048	8.51193e-50
chr5-113306863-113307774	4.39654e-55	0.459509	0.199	0.028	8.55308e-50
chr5-117466779-117467718	4.48586e-55	0.443543	0.126	0.01	8.72683e-50
chr12-116771808-116772731	4.72055e-55	0.436357	0.234	0.051	9.1834e-50
chr7-118145763-118146664	4.81071e-55	0.449963	0.144	0.014	9.3588e-50
chr11-3492369-3493289	4.86233e-55	0.450109	0.201	0.035	9.45922e-50
chr2-32696996-32697961	5.11119e-55	0.449167	0.231	0.044	9.94336e-50
chr13-42821310-42822139	5.38707e-55	0.457032	0.189	0.025	1.04801e-49
chr6-125489698-125490626	5.80088e-55	0.450485	0.221	0.039	1.12851e-49
chr8-90301885-90302804	6.35458e-55	0.434491	0.097	0.004	1.23623e-49
chr3-101500137-101501079	6.48994e-55	0.401901	0.404	0.149	1.26256e-49
chr5-118379052-118379926	6.85177e-55	0.458631	0.245	0.048	1.33295e-49
chr11-117951911-117952862	7.18547e-55	0.477463	0.193	0.027	1.39787e-49
chr1-154210752-154211619	8.08581e-55	0.441465	0.162	0.022	1.57302e-49
chr7-109616064-109617046	8.08871e-55	0.409385	0.394	0.125	1.57359e-49
chr9-50729357-50730272	8.14286e-55	0.44897	0.196	0.03	1.58412e-49
chr10-96958434-96959364	8.37977e-55	0.45516	0.15	0.015	1.63021e-49
chr9-61408617-61409604	8.62942e-55	0.419075	0.253	0.06	1.67878e-49
chr14-76270778-76271785	9.24658e-55	0.447401	0.14	0.014	1.79884e-49
chr13-119419079-119420180	9.47545e-55	0.453149	0.186	0.027	1.84336e-49
chr1-20605190-20606126	9.56442e-55	0.43635	0.219	0.045	1.86067e-49
chr2-59779168-59780087	1.01232e-54	0.448172	0.277	0.061	1.96938e-49
chr4-151540253-151541242	1.01688e-54	0.458401	0.173	0.023	1.97825e-49
chr5-51899396-51900349	1.04528e-54	0.457911	0.16	0.019	2.0335e-49
chr5-73066867-73067829	1.05273e-54	0.447668	0.14	0.014	2.04799e-49
chr19-7264902-7265570	1.12234e-54	0.452967	0.156	0.017	2.18342e-49
chr9-59655870-59656809	1.13265e-54	0.370037	0.57	0.219	2.20347e-49
chr6-94390214-94390885	1.14575e-54	0.384771	0.411	0.148	2.22895e-49
chr9-85342951-85343834	1.21074e-54	0.470981	0.137	0.011	2.35538e-49
chr15-57589129-57590007	1.21189e-54	0.448191	0.139	0.012	2.35762e-49
chr11-12321985-12322924	1.23814e-54	0.460934	0.15	0.016	2.40869e-49
chr2-58175367-58176365	1.2536e-54	0.442177	0.296	0.068	2.43876e-49
chr12-88653613-88654569	1.32068e-54	0.464152	0.134	0.013	2.56927e-49
chr10-63060083-63060931	1.33268e-54	0.415659	0.317	0.095	2.5926e-49
chr17-71995269-71996137	1.471e-54	0.45401	0.182	0.023	2.8617e-49
chr15-77798498-77799402	1.5288e-54	0.407095	0.413	0.135	2.97413e-49
chr8-3255060-3255858	1.56163e-54	0.451689	0.182	0.026	3.03802e-49
chr9-63927303-63928250	1.60306e-54	0.434462	0.268	0.059	3.1186e-49
chr12-80227633-80228536	1.71179e-54	0.447469	0.196	0.032	3.33013e-49
chr16-22840873-22841789	1.73326e-54	0.449621	0.144	0.015	3.37189e-49
chr1-72445175-72446060	1.7397e-54	0.442194	0.11	0.007	3.38443e-49
chr5-24995420-24996349	1.83838e-54	0.424362	0.289	0.073	3.57641e-49
chr7-34643049-34643944	1.87277e-54	0.454028	0.185	0.027	3.6433e-49
chr14-7938638-7939651	1.8801e-54	0.447594	0.143	0.013	3.65756e-49
chr1-165184830-165185768	1.93138e-54	0.445407	0.13	0.011	3.75732e-49
chr7-134550215-134551136	1.94399e-54	0.447658	0.136	0.011	3.78185e-49
chr10-82777579-82778509	1.97688e-54	0.44154	0.215	0.039	3.84583e-49
chr18-23447926-23448877	2.21623e-54	0.434862	0.105	0.006	4.31147e-49
chr1-91618308-91619203	2.22512e-54	0.450437	0.156	0.018	4.32878e-49
chr5-43101836-43102758	2.26692e-54	0.44076	0.238	0.049	4.41009e-49
chr17-6753972-6754654	2.28473e-54	0.450655	0.188	0.026	4.44473e-49
chr13-28294799-28295773	2.47321e-54	0.454652	0.154	0.018	4.81141e-49
chr15-93475253-93476116	2.48444e-54	0.428142	0.105	0.006	4.83326e-49
chr2-59828566-59829525	2.53754e-54	0.446737	0.284	0.064	4.93655e-49
chr4-14607151-14608068	2.62841e-54	0.44802	0.208	0.036	5.11334e-49
chr1-164704736-164705322	2.69575e-54	0.447668	0.156	0.018	5.24434e-49
chr17-45579310-45580240	2.92845e-54	0.433489	0.294	0.069	5.69704e-49
chr2-121358151-121359024	3.00408e-54	0.421405	0.27	0.067	5.84417e-49
chr4-11699596-11700535	3.03985e-54	0.455532	0.136	0.01	5.91376e-49
chr11-77884252-77885188	3.04851e-54	0.404393	0.291	0.084	5.9306e-49
chr10-81284111-81285098	3.12602e-54	0.451183	0.228	0.05	6.08138e-49
chr7-100995237-100996170	3.20473e-54	0.444761	0.107	0.006	6.23451e-49
chr8-33503303-33504209	3.32561e-54	0.454095	0.141	0.015	6.46968e-49
chr13-52705750-52706655	3.35339e-54	0.44382	0.11	0.007	6.52371e-49
chr1-74117595-74118506	3.36691e-54	0.440131	0.205	0.034	6.55002e-49
chr2-30594575-30595491	3.53277e-54	0.449619	0.317	0.072	6.87268e-49
chr13-58067413-58068342	3.53648e-54	0.357759	0.483	0.211	6.87991e-49
chr7-133115652-133116525	3.79855e-54	0.419416	0.354	0.107	7.38973e-49
chr1-133169945-133170897	3.88659e-54	0.456329	0.196	0.029	7.56101e-49
chr10-43707596-43708536	4.00558e-54	0.432674	0.286	0.068	7.7925e-49
chr12-28958371-28959312	4.22631e-54	0.453937	0.136	0.012	8.2219e-49
chr12-36423343-36424298	4.44302e-54	0.456309	0.19	0.031	8.64349e-49
chr6-85187022-85187958	4.62147e-54	0.373497	0.421	0.167	8.99064e-49
[truncated: 5,337 more rows]

[truncated: 15 more sheets: DCT-CNT, Endo, IC-A, IC-B, LH(AL), MØ-1, MØ-2, Mes, preconditioned_PT, PEC-Prolif_PT, Pod, PT(S1-S2), PT(S1-S3), PT(S3), PT(S3)-LHDL]
