# Supplementary material for: Podocyte-specific KLF6 primes proximal tubule CaMK1D signaling to attenuate diabetic kidney disease
Source: Nat Commun. 2024 Sep 13;15:8038. doi: 10.1038/s41467-024-52306-5 (PMC11399446; doi:10.1038/s41467-024-52306-5)
Supplement: Supplementary file 7 — Supplementary data 4 [file 41467_2024_52306_MOESM7_ESM.xlsx]

## Sheet: Supplementary file 4
	CD-PC	CNT	DCT	DCT/CNT	Endo	IC-A	IC-B	LH(AL)	MØ-1	MØ-2	Mes	preconditioned_PT	PEC/Prolif.PT	Pod	PT(S1-S2)	PT(S1-S3)	PT(S3)	PT(S3)/LH(DL)
MA0060.3	1798.87	59.1557	11.437	3.97559	4.95211	24.9895	36.5799	10.9954	27.9153	5.09829	7.94418	1.71198	4.26887	8.04734	0.962033	0.333961	-0.622091	-0.311356
MA1644.1	604.181	31.0311	9.05272	2.6898	3.96681	18.5006	23.2642	8.29961	26.7151	6.5859	6.45311	1.64266	3.79957	5.35591	0.993553	0.346558	-0.485351	-0.27407
MA0766.2	174.125	145.602	2.61982	11.4785	52.4409	48.7676	18.7882	0.129231	1.81144	-0.0826315	17.9467	1.86445	0.870274	0.796911	0.786682	-0.00929399	0.1171	-0.507292
MA0785.1	80.5042	16.9761	62.8971	4.15711	0.526509	2.71408	4.46426	28.4573	6.07179	0.577174	0.821182	0.213023	0.922853	2.23957	-0.085416	-0.0882092	-0.482393	0.473713
MA0482.2	76.3272	67.3724	1.46996	2.95441	30.7847	18.9131	10.2884	-0.129255	0.44561	-0.0932691	12.2408	0.988935	0.187278	0.450209	0.862791	0.107609	0.406813	-0.527833
MA0036.3	71.7751	57.032	1.57679	3.89455	37.9763	23.5323	11.2569	-0.211292	0.518853	-0.0272829	10.0375	0.630232	0.154645	0.518217	0.956266	0.0782075	-0.0611171	-0.53626
MA0037.3	63.238	60.0717	1.54756	3.66853	39.4204	14.6379	7.58043	-0.129564	0.498589	0.562745	12.5838	1.10391	0.360916	0.326234	1.10817	0.12526	-0.101631	-0.527842
MA1104.2	42.5894	32.8483	1.24026	2.92844	26.9064	13.6027	12.0223	-0.0840487	1.56705	1.14317	17.5324	0.836728	0.146031	1.93352	0.727766	0.0748286	0.239305	-0.371902
MA0502.2	20.0772	16.3921	5.92446	1.88438	2.04252	4.74913	5.85372	6.55962	4.05676	2.95032	3.22453	1.36088	4.18917	1.77585	0.722148	0.384318	-0.409585	0.27953
MA0035.4	6.87941	5.58803	1.88403	0.81762	1.87508	5.48838	3.01588	0.233772	0.408178	0.688345	1.34666	0.451097	-0.182351	0.0332899	0.723034	0.386163	0.547459	-0.0384339
MA0793.1	6.81423	5.862	6.28588	1.92592	-0.456941	0.479934	0.224445	5.82831	-0.499394	0.603712	-1.37e-05	0.315926	1.78526	1.40685	0.539144	0.299205	0.790809	0.212647
MA0697.1	3.3524	2.33395	2.37033	1.31658	0.220621	2.55018	2.43314	1.34225	0.735418	0.849203	0.302798	0.41248	1.08361	0.48118	0.402672	0.0980298	0.203778	0.00335386
MA1608.1	3.18195	1.86021	1.92454	1.51414	0.0552877	0.33066	0.173847	1.85501	-0.140814	0.549878	0.622625	0.840543	1.22194	0.0933545	0.477647	0.566656	0.00873029	0.491474
MA1616.1	2.81902	1.84332	2.26374	0.808823	2.56646	1.98855	1.39928	1.71243	0.195155	0.0403392	0.599549	0.930286	0.504022	0.305133	0.101319	0.282789	0.136325	0.338949
MA0736.1	2.16166	1.78666	1.15686	0.112278	1.17599	1.27108	0.990114	0.834765	0.590505	-0.281474	1.68434	0.518036	1.16386	0.52524	0.570854	0.298885	0.33052	0.101125
MA0696.1	1.99157	1.57707	1.66064	1.04556	0.518617	1.97064	1.72155	1.08469	0.734591	0.0257092	0.295486	0.567492	1.22895	0.821763	0.478881	0.201037	0.187538	0.0935998
MA1106.1	1.96871	1.2128	0.897084	0.658103	0.652276	1.18374	1.34305	0.93631	1.08004	0.0237631	0.644438	1.11862	1.15557	0.299945	0.865554	0.603707	0.135771	0.833595
MA0259.1	1.72631	0.933369	0.892313	0.544393	0.660035	1.18099	1.15444	0.889912	1.20153	-0.118951	0.71605	0.759126	1.25112	0.52811	0.894302	0.591714	-0.0383956	0.920926
MA0752.1	1.65452	1.50758	1.3568	0.919547	0.516048	0.934332	1.63593	0.900023	0.074778	0.325533	1.15851	1.27244	0.907522	1.32213	0.447605	0.68639	1.22973	0.706583
MA0009.2	1.51555	1.01246	1.50776	0.187964	-0.135426	0.129668	0.269628	0.66469	0.526779	-0.0411445	0.00471001	0.230649	1.3193	0.458407	0.621833	0.648884	0.675741	1.38328
MA1581.1	1.19048	1.11927	1.04127	0.511272	0.0531035	1.14496	0.598047	1.18276	-0.466808	0.146877	0.290309	0.350245	0.626659	-0.505553	0.341779	0.66111	0.0750327	0.731806
MA0639.1	43.7295	169.934	30.8594	32.6789	2.19902	5.58415	7.85815	7.54295	0.332813	-0.0784231	4.79373	4.56258	1.00262	96.796	16.7956	60.8797	5.07262	55.9946
MA0843.1	29.8347	149.642	41.7604	25.1575	1.44216	8.57929	7.3856	5.37179	0.599986	-0.236859	3.67653	3.03424	0.112823	85.999	8.25368	30.186	1.77164	34.7146
MA1506.1	7.71549	15.9241	10.5762	1.49072	2.21329	11.8265	6.67929	5.93233	1.18703	0.570851	13.5705	0.484625	1.54764	3.64202	0.00067066	-0.0445135	-0.541327	-0.066676
MA0812.1	6.85179	8.63087	2.99458	1.74097	-0.261849	1.99373	1.99763	5.12453	-0.0793783	1.04754	0.0453696	0.493976	0.376573	0.277923	0.158339	0.142315	0.518823	0.292573
MA1569.1	5.46253	8.81649	2.23511	1.14252	-0.0933525	1.61415	2.09259	4.30576	-0.0284666	0.124824	0.055841	0.277761	0.597633	-0.0670103	0.0920362	0.135622	0.381548	0.376085
MA0611.1	4.26215	6.14405	2.9288	1.34255	0.978806	2.90704	1.85212	1.38272	2.45137	0.621126	1.61812	0.591893	1.3121	1.28777	0.638423	0.184996	0.557364	-0.00501349
MA1530.1	4.04128	5.50474	4.76296	2.28617	-0.376117	0.360499	0.567282	5.30703	-0.594624	0.204102	-0.0461986	0.372361	1.0951	0.337736	0.486346	0.503428	4.36873	0.281293
MA0814.2	1.4809	2.23949	0.955333	1.27343	0.437175	0.940134	1.15376	1.73918	-0.139683	0.4303	0.0739863	0.234853	-0.122865	-0.217505	0.157344	0.295645	0.821596	0.369612
MA0810.1	1.40897	2.8024	0.750493	0.927977	0.0173889	0.608277	0.470172	1.75632	-0.126385	0.147713	0.143049	0.246649	0.35565	-0.187755	0.466508	0.323373	0.0683773	0.29639
MA0789.1	79.7783	45.6334	129.406	5.36385	0.104807	4.80298	6.17249	93.8065	5.57641	0.739505	0.81799	0.438205	0.940039	4.27785	-0.108235	-0.180611	-0.289212	0.463734
MA0787.1	52.8807	35.5174	143.258	6.22853	0.255106	2.70633	4.97996	90.0621	2.42544	3.01228	0.71489	0.55363	0.67354	1.24135	-0.10703	-0.106647	-0.394184	0.527295
MA0792.1	52.3832	48.4086	88.6657	4.75116	0.500005	5.58991	6.97203	35.864	14.8444	1.83999	1.02002	0.491905	1.9554	4.17965	0.013499	-0.147872	-0.539022	0.264571
MA0627.2	46.4054	29.2142	47.7948	2.79955	1.34649	9.06948	14.6892	23.5832	25.4589	3.10758	2.28026	0.449045	2.26459	7.3548	0.0435845	-0.172137	-0.419573	-0.0256652
MA0786.1	29.7879	22.0179	68.5535	4.65869	0.868673	1.99245	3.21231	35.6434	3.20818	2.28023	1.23642	0.364704	0.495421	1.55233	-0.0851618	-0.0983322	-0.495914	0.394518
MA0606.1	26.942	7.38961	106.228	5.53203	9.40688	6.11049	4.43715	5.49938	0.886995	3.13335	7.03113	1.48772	1.59849	4.86434	0.239334	-0.118485	-0.487829	-0.163416
MA0788.1	26.0304	15.774	55.2214	3.75208	1.10992	1.93633	3.85273	24.6574	2.4955	2.14673	1.41981	0.284155	0.363077	3.09252	-0.0872604	-0.130297	-0.456696	0.484572
MA1115.1	22.161	17.6336	27.4456	2.8344	0.737166	2.57711	3.68771	13.8409	9.31236	1.45915	2.09476	0.743768	2.06175	3.36283	0.140299	-0.13927	-0.46125	0.39116
MA0507.1	22.1103	15.734	22.1295	2.38266	1.14053	2.97508	3.94501	14.1386	5.86873	0.975576	1.44544	0.563291	0.882332	2.35335	-0.0121171	-0.110307	-0.378336	0.2901
MA0784.1	17.287	17.3109	63.9433	4.82847	-0.00941782	0.821152	1.90774	36.5288	1.65453	3.67585	0.864551	0.57586	0.558158	1.6078	-0.0940738	-0.0257747	-0.114246	0.780723
MA0878.2	15.8263	43.209	47.5079	2.9084	1.95336	15.688	13.1852	19.0825	0.359862	3.31049	17.1749	0.768581	0.981233	5.15711	-0.076665	-0.159527	-0.644257	-0.211646
MA1473.1	10.6568	28.927	31.6156	2.8727	2.7657	9.32452	8.92043	15.7632	0.465495	1.48801	14.2147	0.661334	0.821603	7.3189	-0.0784893	-0.213782	-0.60878	-0.0880997
MA0913.2	10.322	24.7952	54.6164	4.51297	0.834355	7.10131	8.49534	14.4213	0.180569	1.2874	7.77237	0.38214	1.04243	12.3823	-0.0593016	-0.129647	-0.573736	-0.0492689
MA0625.1	10.2877	7.6662	177.208	7.37103	13.7191	14.9538	7.44311	19.1926	0.921476	0.703498	11.7488	1.69949	2.51684	5.18542	0.0964339	-0.187263	-0.544424	-0.284761
MA0799.1	8.25899	6.91393	20.3437	3.17624	3.80372	5.33779	12.6263	9.59112	5.72739	0.200178	8.09869	0.382281	6.62736	2.75412	0.0747488	-0.11448	-0.164772	0.128743
MA1578.1	7.45725	6.95931	9.69041	1.92287	4.77646	3.51228	3.19301	4.65713	0.780409	-0.660492	4.89285	0.615505	5.64204	0.280241	0.721426	-0.0489711	-0.0833447	-0.444367
MA0600.2	7.0352	6.62784	24.7727	3.25493	4.61133	2.99355	10.5944	8.88182	5.30495	0.352172	10.9399	0.465515	5.87499	1.89002	0.0987873	-0.0779978	-0.261673	0.277449
MA0510.2	6.91721	6.65845	37.0975	2.85047	3.84757	5.50667	15.2278	9.5011	3.98701	0.310045	9.77919	0.340583	5.4862	1.49902	0.105539	-0.176941	-0.407334	0.0264204
MA0152.1	6.85643	4.61325	39.1432	5.38921	10.96	9.19513	7.55269	5.18178	0.0501329	0.641501	10.1777	0.956528	1.46473	3.47616	0.251317	-0.14616	-0.585236	-0.157883
MA0509.2	6.7586	10.7268	46.9079	2.40421	2.20044	9.92326	22.0876	8.58703	2.22141	0.319851	3.25873	0.315976	2.70688	1.33145	-0.0254558	-0.164147	-0.168002	-0.0719919
MA0884.1	6.26689	6.44881	8.31056	3.73267	1.08416	3.32903	3.21097	3.16558	0.886439	1.57414	0.827326	0.840658	2.94406	4.06724	0.223197	0.145517	0.287633	0.0644658
MA0899.1	5.73136	12.2653	16.4086	9.84442	1.07469	7.39315	5.76604	7.856	0.0755227	1.3158	6.82251	0.300171	0.832734	8.38414	-0.0851439	-0.0579166	-0.309192	0.259777
MA0650.2	5.43094	9.67557	10.5289	1.77348	2.39185	2.86267	2.19655	5.95021	0.700117	0.582242	6.03457	1.45375	0.36313	3.91103	0.0418365	0.0792504	-0.196146	0.0847753
MA0142.1	5.41175	7.52368	7.92398	3.94489	0.594777	1.25776	2.58671	6.56722	1.0521	2.78224	0.895939	0.321395	0.238398	1.67071	-0.0360416	0.0812623	0.213454	0.736469
MA0516.2	4.90233	5.78807	12.5002	3.45937	6.52607	6.15733	8.29347	5.58759	1.90284	0.063208	8.77456	0.226296	3.07403	7.99856	0.0804106	-0.354192	-0.48359	-0.693229
MA0753.2	4.48483	4.46445	8.04162	2.88818	5.03812	2.233	2.21953	3.39975	1.20539	-0.336598	6.08028	0.334204	5.12657	3.21369	0.434119	-0.189028	-0.428924	-0.604131
MA0798.2	4.35343	5.79759	18.7005	2.97528	1.35863	5.98499	10.8266	3.77343	1.18341	0.300458	3.77982	0.30243	2.66427	0.797021	0.268583	-0.0563775	-0.21382	-0.0308608
MA0722.1	4.23431	3.66017	25.6435	3.62479	-0.0945646	0.0369027	0.374417	5.41066	-0.115863	0.996476	0.602404	0.217201	0.554552	14.7	0.463278	0.24781	0.326154	0.0555398
MA0723.1	4.23431	3.66017	25.6435	3.62479	-0.0945646	0.0369027	0.374417	5.41066	-0.115863	0.996476	0.602404	0.217201	0.554552	14.7	0.463278	0.24781	0.326154	0.0555398
MA1481.1	4.23431	3.66017	25.6435	3.62479	-0.0945646	0.0369027	0.374417	5.41066	-0.115863	0.996476	0.602404	0.217201	0.554552	14.7	0.463278	0.24781	0.326154	0.0555398
MA0893.2	4.23431	3.66017	25.6435	3.62479	-0.0945646	0.0369027	0.374417	5.41066	-0.115863	0.996476	0.602404	0.217201	0.554552	14.7	0.463278	0.24781	0.326154	0.0555398
MA0624.1	4.20787	4.56771	141.035	6.92547	13.2247	7.46984	4.15033	6.17966	1.03519	1.11873	9.70255	2.01179	1.57764	5.33788	0.156772	-0.111888	-0.630943	-0.135657
MA0885.1	3.88165	7.98669	45.1623	4.4144	-0.0531555	0.252586	0.184178	7.59143	-0.290326	0.627911	0.815354	0.362355	0.285254	10.5706	0.449116	0.234232	-0.176888	-0.175085
MA0057.1	3.76469	4.21588	6.39462	1.36767	3.17968	1.17277	1.13655	4.19423	2.16266	-0.309371	5.082	0.541411	2.80319	2.44421	0.349487	-0.0605177	-0.524384	-0.416332
MA1497.1	3.73579	4.5997	22.9473	4.71301	-0.403159	0.39669	0.236524	5.43487	-0.495359	0.253063	0.165901	0.317016	0.252719	5.13902	0.657994	0.487178	0.167807	-0.0176976
MA1525.1	3.66775	4.31971	140.012	6.56371	12.5577	10.2934	5.74977	31.2123	0.957192	0.340083	5.73924	2.29	1.30096	2.45602	0.222017	-0.154462	-0.617742	-0.225143
MA0725.1	3.54347	3.70908	9.86836	1.54724	-0.0757897	0.444799	0.695516	6.66588	0.0546602	0.456515	0.236286	0.566041	1.27703	7.30417	0.333075	0.287485	0.0660904	0.223461
MA0726.1	3.54347	3.70908	9.86836	1.54724	-0.0757897	0.444799	0.695516	6.66588	0.0546602	0.456515	0.236286	0.566041	1.27703	7.30417	0.333075	0.287485	0.0660904	0.223461
MA0875.1	3.39138	3.15752	5.85031	1.48391	1.55302	0.804329	0.821559	2.55218	0.712457	3.52083	1.38078	0.799147	1.13731	2.6111	0.479847	0.244613	-0.244542	-0.194906
MA0465.2	3.373	7.45281	10.8122	1.16477	3.69735	5.73318	3.49779	5.91126	1.45066	7.66036	6.37789	0.270341	0.287223	6.10277	-0.116801	-0.0438285	-0.166705	0.232166
MA1500.1	3.36653	7.77139	49.9566	3.76203	-0.104386	0.209649	0.19149	6.92945	-0.130918	0.778009	0.82253	0.377317	0.166665	12.4171	0.527214	0.324857	-0.155476	-0.197078
MA1505.1	3.33463	3.64962	43.1762	3.97546	-0.153353	0.395887	0.971207	5.00333	0.1209	0.451198	0.578108	0.148126	0.485341	9.34282	0.444988	0.186615	0.0636195	-0.0887326
MA1501.1	3.20091	4.10657	23.9046	4.22327	-0.247562	0.232704	0.486515	7.38029	-0.289369	0.603293	0.429668	0.230384	0.690116	6.80712	0.419095	0.240367	0.619129	0.0027962
MA0108.2	3.02598	3.141	5.64848	0.640309	2.4446	3.4199	3.49516	2.61467	2.57074	0.574502	2.76516	0.773305	2.94032	1.40248	0.53576	0.462268	-0.113455	0.568399
MA0888.1	2.94073	2.78996	10.0206	4.45609	-0.490207	0.0320131	0.197708	6.3164	-0.366165	2.47782	-0.185259	0.399327	1.96909	3.51354	0.472369	0.517158	0.865779	0.748189
MA0724.1	2.93231	2.88604	3.79165	1.02697	1.62881	1.36626	1.27169	2.4006	2.26828	3.03905	1.21866	0.599917	1.30237	1.96926	0.34435	0.271766	-0.26856	0.075368
MA1498.1	2.92563	3.57733	16.4356	2.39139	0.224782	0.977395	1.67911	4.90035	0.228393	0.424245	1.15719	0.405804	1.15227	2.16624	0.443663	0.117986	0.187473	-0.0838963
MA1502.1	2.92563	3.57733	16.4356	2.39139	0.224782	0.977395	1.67911	4.90035	0.228393	0.424245	1.15719	0.405804	1.15227	2.16624	0.443663	0.117986	0.187473	-0.0838963
MA0910.2	2.92563	3.57733	16.4356	2.39139	0.224782	0.977395	1.67911	4.90035	0.228393	0.424245	1.15719	0.405804	1.15227	2.16624	0.443663	0.117986	0.187473	-0.0838963
MA1518.1	2.68938	5.44347	20.1545	2.29156	0.200162	2.13189	1.83455	5.77941	0.55401	0.254663	0.991961	0.40183	1.15734	2.35821	0.210609	0.0890041	-0.0196007	-0.0696256
MA1476.1	2.52196	3.9002	8.77333	2.54791	0.135047	0.451922	0.612911	4.07612	-0.076275	0.413341	0.943956	0.409978	0.837632	1.64509	0.381364	0.170223	0.440549	0.0585277
MA0914.1	2.51815	4.3772	13.2803	1.98105	0.0415637	0.959954	0.475376	4.85132	0.226296	-0.0657849	1.1112	0.328223	0.252065	4.10344	0.559701	0.227091	-0.0762388	-0.189539
MA0900.2	2.47712	2.292	10.3499	2.71378	-0.0519175	-0.0212796	0.370055	5.57831	-0.149233	1.54506	0.0400523	0.285113	1.38715	9.67766	0.344377	0.32331	0.319976	0.308442
MA0468.1	2.37573	2.94617	3.09496	0.472907	0.84318	2.66157	2.37764	1.50084	0.760709	0.646972	0.908243	0.441072	1.42352	1.40324	0.360756	0.246423	0.537175	0.303858
MA0909.2	2.2663	5.68711	9.33957	1.39302	1.31849	7.26283	5.08514	3.30361	1.06146	2.04325	3.28281	1.16979	0.41672	3.58928	0.075932	0.12228	-0.109185	0.189483
MA0881.1	2.19626	4.32852	48.7625	3.60518	0.322056	1.23724	0.981867	5.51225	0.627604	0.196073	0.888702	0.218374	0.860638	2.05501	0.014663	0.200526	-0.0737555	0.200807
MA0075.3	2.15718	2.83646	11.8934	1.3376	-0.543527	-0.281937	-0.0322478	6.01993	-0.458349	0.563988	0.0367049	0.391609	1.59656	10.1203	0.420657	0.666361	1.19806	0.376932
MA0642.1	2.15002	3.09498	7.07291	3.4331	-0.267815	0.14454	0.352993	6.82871	0.0946163	2.25919	0.118613	0.565695	1.02091	0.891421	0.184513	0.531291	0.362613	0.526457
MA0882.1	2.07007	2.49513	8.44063	1.17646	0.492361	1.12464	1.10965	4.08873	0.292901	2.04295	0.587004	0.481055	1.01523	5.58218	0.358462	0.189313	0.0208719	0.0170896
MA0715.1	2.05111	1.96563	8.34282	4.78488	1.54222	1.00953	1.30721	3.30978	0.952634	2.91386	3.67376	0.180316	0.327469	7.19991	0.392774	0.270985	0.702569	-0.0659768
MA0706.1	2.03184	2.92431	20.2013	2.32296	-0.579947	-0.0696523	0.28398	3.78851	-0.387173	0.871926	-0.0258951	0.0858092	0.450131	6.52536	0.778789	0.86323	0.684306	0.134265
MA0890.1	2.02667	2.84197	12.5606	3.42594	-0.390397	-0.229904	-0.142911	7.23787	-0.0521054	1.39675	0.0814414	0.265046	0.762293	2.73404	0.405156	0.784345	0.881323	0.340381
MA0877.2	2.02466	2.14506	2.56422	0.894496	1.44549	2.11633	1.9504	2.32466	1.67972	2.14132	2.07557	0.550086	0.376377	2.16069	0.31472	0.342151	-0.327818	0.457448
MA0903.1	2.01299	2.35417	14.3379	2.69925	-0.748509	-0.487358	-0.248114	6.37725	-0.626025	0.555047	-0.337455	0.205564	1.18958	3.95809	1.12502	1.50943	2.12862	0.848762
MA0674.1	1.98848	2.63008	22.8404	2.45808	-0.592095	-0.39953	-0.190918	3.75816	-0.501234	-0.0500961	0.179405	0.360287	0.821012	13.1304	0.54887	0.906787	2.33574	0.468512
MA0675.1	1.98848	2.63008	22.8404	2.45808	-0.592095	-0.39953	-0.190918	3.75816	-0.501234	-0.0500961	0.179405	0.360287	0.821012	13.1304	0.54887	0.906787	2.33574	0.468512
MA1519.1	1.98848	2.63008	22.8404	2.45808	-0.592095	-0.39953	-0.190918	3.75816	-0.501234	-0.0500961	0.179405	0.360287	0.821012	13.1304	0.54887	0.906787	2.33574	0.468512
MA0661.1	1.76899	2.53607	9.92608	5.56036	-0.632837	-0.371136	-0.14852	4.59459	-0.554435	1.64512	-0.166666	0.185275	0.481963	3.39277	0.601982	1.30544	1.56015	0.829292
MA0027.2	1.75095	2.4038	6.56772	1.71455	0.0526938	0.0351948	0.19718	5.40329	0.210573	1.9989	0.427728	0.527446	1.70811	3.61459	0.261766	0.452108	-0.0676763	0.696344
MA0713.1	1.46588	1.73426	12.5507	7.5729	0.307209	0.529528	0.805639	2.68259	0.307813	0.0798512	2.13136	0.213702	0.292116	6.46041	0.438029	0.432897	0.211997	-0.0147104
MA0699.1	1.44085	2.66479	13.0058	2.46072	-0.331221	-0.236768	0.00034649	4.70238	-0.0216864	0.211834	0.112264	1.1042	1.1851	2.50572	0.0599331	0.75916	0.658506	1.25491
MA0894.1	1.43982	1.72138	14.6567	3.17355	-0.244206	-0.200103	-0.0563197	4.40652	-0.283495	1.55083	0.109424	0.565511	0.708889	3.07107	0.318551	0.853294	1.36772	0.907301
MA0880.1	1.35394	2.71844	21.6757	2.69134	0.532569	1.17997	0.861863	3.41979	0.908069	0.190995	0.71153	0.26583	0.753162	1.41933	0.0550701	0.391541	0.283582	0.443134
MA0125.1	1.30767	1.32674	2.4109	1.57967	-0.297114	-0.335964	0.0615139	2.02082	0.0777714	2.30337	-0.0316059	0.272549	0.630128	1.24306	0.49197	1.16616	1.55902	0.84572
MA0700.2	1.28412	2.15895	8.27448	2.09164	1.29135	0.440884	0.405033	2.96423	0.601065	2.93918	1.26643	0.302022	0.765715	4.67537	0.165782	0.377871	0.151337	0.378988
MA1549.1	1.26471	1.70934	2.33338	1.82132	-0.165972	0.018771	0.109502	1.09033	-0.282102	-0.238314	0.0440302	0.3545	1.70251	0.23009	0.672803	0.686842	0.815593	0.424224
MA0666.1	1.24477	2.00789	11.2966	4.72668	0.710361	0.285754	0.373676	2.75129	0.818327	2.83292	0.998228	0.3512	0.858141	1.74764	0.162434	0.473847	0.222336	0.623412
MA0708.1	1.24477	2.00789	11.2966	4.72668	0.710361	0.285754	0.373676	2.75129	0.818327	2.83292	0.998228	0.3512	0.858141	1.74764	0.162434	0.473847	0.222336	0.623412
MA0709.1	1.24477	2.00789	11.2966	4.72668	0.710361	0.285754	0.373676	2.75129	0.818327	2.83292	0.998228	0.3512	0.858141	1.74764	0.162434	0.473847	0.222336	0.623412
MA0876.1	1.24477	2.00789	11.2966	4.72668	0.710361	0.285754	0.373676	2.75129	0.818327	2.83292	0.998228	0.3512	0.858141	1.74764	0.162434	0.473847	0.222336	0.623412
MA0718.1	1.21986	1.83864	8.11639	2.83243	-0.210863	-0.441631	-0.310931	5.23105	-0.239279	0.337925	0.227758	0.370633	0.829378	4.06741	0.574154	0.786809	2.10118	0.412122
MA0124.2	1.15404	1.23065	3.24557	1.91101	0.0967791	1.34846	0.806977	1.94261	0.889514	2.83195	1.11163	0.131155	0.764482	2.8712	0.501827	0.306989	0.363381	0.397361
MA0896.1	1.09306	1.6443	5.28438	1.46986	0.905689	0.198394	0.0120536	2.31394	0.0291301	2.58207	1.13925	0.375635	0.559017	3.85276	1.07798	0.35485	-0.0619567	-0.198268
MA0804.1	1.07348	0.979814	1.44584	0.77026	-0.17261	0.283728	0.183674	0.833889	0.431313	0.0816638	0.0530951	0.665417	1.02846	0.886254	0.69623	0.561853	0.317819	1.17652
MA0854.1	1.04102	1.34644	5.6517	3.08149	-0.60768	-0.602724	-0.388557	3.97887	-0.597013	1.29576	-0.341547	0.444858	0.437379	4.89983	1.19851	1.79058	2.82283	0.845398
MA0802.1	1.0111	0.914275	2.86383	0.727821	-0.368724	0.821294	1.28715	2.42327	0.997346	-0.451422	-0.486453	0.449205	1.86361	-0.592783	0.44482	0.664424	1.02792	1.58194
MA0672.1	0.982258	1.17071	2.02507	0.793764	-0.0663942	1.51445	0.449235	1.22797	0.520823	0.11356	0.702671	0.45216	0.266574	1.0316	0.552129	0.300542	0.834258	0.268963
MA0068.2	0.966098	1.782	7.76511	1.0676	-0.632565	-0.49794	-0.322816	4.3247	-0.511716	0.656729	-0.186054	0.518927	1.46004	5.38619	0.445593	1.13413	2.03587	1.06959
MA0705.1	0.966098	1.782	7.76511	1.0676	-0.632565	-0.49794	-0.322816	4.3247	-0.511716	0.656729	-0.186054	0.518927	1.46004	5.38619	0.445593	1.13413	2.03587	1.06959
MA1577.1	0.966098	1.782	7.76511	1.0676	-0.632565	-0.49794	-0.322816	4.3247	-0.511716	0.656729	-0.186054	0.518927	1.46004	5.38619	0.445593	1.13413	2.03587	1.06959
MA0701.2	0.966098	1.782	7.76511	1.0676	-0.632565	-0.49794	-0.322816	4.3247	-0.511716	0.656729	-0.186054	0.518927	1.46004	5.38619	0.445593	1.13413	2.03587	1.06959
MA0644.1	0.928563	1.87025	10.2722	5.85729	-0.657353	-0.529088	-0.11638	3.89674	-0.491463	2.29815	-0.469449	0.108795	0.597811	0.813577	0.997354	1.80112	2.34051	1.08852
MA0654.1	0.765774	1.43626	12.3171	1.76223	-0.434463	-0.379274	-0.262962	2.07114	-0.309108	0.084811	0.287763	0.367347	1.07312	4.26633	0.294793	0.999913	3.75597	0.99982
MA0717.1	0.765774	1.43626	12.3171	1.76223	-0.434463	-0.379274	-0.262962	2.07114	-0.309108	0.084811	0.287763	0.367347	1.07312	4.26633	0.294793	0.999913	3.75597	0.99982
MA0720.1	0.765774	1.43626	12.3171	1.76223	-0.434463	-0.379274	-0.262962	2.07114	-0.309108	0.084811	0.287763	0.367347	1.07312	4.26633	0.294793	0.999913	3.75597	0.99982
MA0897.1	0.753981	1.5761	4.48103	1.12374	1.278	0.783435	0.337732	1.78951	0.161283	1.12728	0.752336	0.288203	0.234618	2.10298	0.592494	0.414365	0.407527	0.153508
MA1471.1	0.72694	1.50134	2.97081	2.43904	-0.351741	1.87436	1.4883	2.24435	-0.395033	1.1057	-0.3015	-0.0679747	0.135385	0.0930018	2.78256	1.0487	0.115229	0.274791
MA0630.1	0.703578	1.45188	17.7021	2.37055	-0.427859	-0.549982	-0.426346	2.71054	-0.444283	0.846066	0.198523	0.220731	0.556015	17.1864	0.511787	1.2555	6.12818	0.913787
MA0122.3	0.689467	1.18388	2.1108	0.491104	0.319398	1.59884	0.722427	1.42316	0.836182	1.97349	0.459301	0.775541	0.206716	2.02923	0.716419	0.520737	0.276737	0.254772
MA0688.1	0.451045	0.539148	2.42235	0.717476	-0.32699	0.460706	0.640638	2.0993	0.606448	-0.206265	-0.509633	0.357282	1.45221	-0.441094	0.455599	0.7427	0.685684	1.41542
MA0776.1	0.407532	0.933342	2.09596	1.13003	0.367295	0.789101	1.21223	1.18411	1.00327	0.827873	0.654093	0.326497	0.545625	1.29521	0.818616	0.575756	0.872512	0.403487
MA0710.1	0.293356	0.8075	5.24611	0.889655	-0.703106	-0.622033	-0.445689	3.57646	-0.657898	0.939888	-0.330426	0.66452	0.830073	4.11657	0.816928	1.84793	2.18073	1.35426
MA0043.3	37.232	91.4555	25.2072	126.622	0.487804	10.4723	4.25258	5.45394	4.29835	-0.514228	2.76784	2.11793	-0.143505	102.679	8.14	24.6132	2.36307	30.1379
MA0025.2	14.7515	54.3805	16.2361	55.3495	0.488393	14.1531	2.66222	5.83057	2.75247	-0.632952	3.42947	1.65848	-0.0750003	43.3601	4.57572	28.1935	3.39065	16.6665
MA0791.1	3.45478	3.00761	2.58917	8.0679	-0.270337	0.220732	0.659912	5.48928	-0.578563	0.488943	-0.265131	0.105991	-0.0849375	-0.203092	1.1151	0.891082	0.579088	0.598206
MA0790.1	3.43789	2.89137	2.12874	6.07104	-0.249207	0.127215	0.39411	5.21792	-0.562203	0.897575	-0.168477	-0.0364708	-0.318124	0.110907	0.967272	0.903928	0.816298	0.901359
MA0887.1	1.9081	1.83328	5.54283	8.98342	-0.443532	0.216172	0.317856	4.21355	-0.297521	1.54589	-0.296045	0.320895	1.33048	1.27072	0.560608	0.693715	1.06509	0.555945
MA0756.1	1.73131	1.98971	1.04955	2.78824	1.31766	2.5389	2.09489	1.08511	1.19303	0.880378	1.07486	0.673993	0.45955	1.91556	0.538249	0.425888	-0.310761	0.880665
MA0757.1	1.70507	1.48231	0.935953	2.59951	2.15593	1.60394	1.49807	0.915648	1.59859	-0.140423	1.42024	0.557963	-0.095814	2.36747	0.513157	0.52701	0.187343	0.917703
MA0135.1	1.06887	0.957685	1.90725	4.17003	-0.166821	-0.0443808	0.10046	2.77208	-0.401025	1.62009	0.1088	-0.0806033	0.0778727	3.15857	1.30314	1.45322	1.64433	0.477728
MA0679.2	0.946681	0.973378	0.223027	3.19275	1.54	0.852528	1.04863	0.574358	0.83155	0.439651	0.755434	0.532421	0.031423	1.47396	0.69568	0.621202	0.261658	1.19591
MA0648.1	0.620267	0.593951	0.466279	2.36072	0.433703	0.66799	0.375212	0.661284	-0.152137	0.260895	0.566595	0.535949	1.23084	0.292925	0.57414	0.879242	1.63114	1.33319
MA1599.1	0.589571	0.417816	0.402092	1.78776	0.767887	1.47473	0.623212	0.626105	-0.00728089	0.99472	0.86868	0.201474	0.736158	0.0689618	0.448268	0.392503	0.324836	0.307465
MA1585.1	0.117611	0.392667	0.570622	2.19744	0.421244	0.663742	0.399227	0.293475	0.279618	2.07308	0.0021421	0.712664	0.303886	0.341132	0.778104	0.897963	0.875917	1.13364
MA0750.2	41.9485	9.38821	2.28938	181.398	14016.5	16.5322	32.4942	7.14137	10695.2	3.60066	1398.6	9.57026	95.9621	150.139	1.5109	1.93846	-0.633456	-0.10918
MA0761.2	39.7409	23.3893	4.34741	476.143	1.61881e+07	20.5751	23.9921	25.0606	320104	2.93772	23687.5	51.593	3426.01	8.05824	12.586	13.2401	-0.422693	0.0244264
MA1508.1	23.6348	10.1552	1.74247	396.012	3.88868e+06	18.3136	26.3368	15.2413	153679	0.909427	9836.05	83.0431	47.7215	20.167	4.47744	5.86295	-0.0700474	0.362507
MA0762.1	16.8755	12.283	5.08791	89.2647	195437	22.492	102.688	8.83505	76288.9	3.77923	68299.6	11.2641	68.773	190.476	3.19962	7.38887	-0.585651	0.442781
MA0475.2	16.8138	7.78729	3.77482	57.8154	18480.1	38.9965	102.654	6.8813	17616.8	5.32253	11065.1	4.71952	150.125	616.048	1.32277	3.39611	-0.576559	-0.0255569
MA0474.2	16.2386	15.8076	3.45109	52.8681	45870.3	24.4936	96.8988	7.88625	28621.1	6.35683	19238.4	6.67845	231.927	415.581	2.13618	4.13552	-0.601299	0.231098
MA0764.2	13.0477	5.17027	3.10049	411.226	394797	2.93789	15.4255	4.56245	80494.2	1.95518	686.181	32.3842	34.837	0.710486	4.40318	7.17364	-0.370502	0.725581
MA1418.1	8.47233	2.1363	1.63502	3.45499	260.026	7.69281	10.288	2.25635	218.985	0.203629	49.7591	1.36379	9.47456	10.4309	0.596765	0.0943633	-0.266684	3.42115
MA0686.1	5.04412	3.57418	3.22626	14.7327	152.844	8.0379	11.5979	2.466	66.7345	1.36699	74.1927	1.80964	2.58516	12.1635	0.291917	0.0745853	-0.473136	-0.249009
MA1125.1	4.60413	4.03493	2.55363	1.2428	107.507	10.2973	12.5328	4.45026	29.9593	0.548974	46.8143	0.651145	5.46042	28.4068	-0.0483001	-0.159962	-0.533541	-0.0875316
MA0742.1	3.43625	1.37683	0.65789	1.66728	14.8621	9.27775	8.96046	0.875209	8.04009	1.51664	1.86762	0.186626	8.35535	7.88677	-0.11389	0.195929	0.117658	0.24972
MA1515.1	3.39739	1.48976	1.12026	2.84429	17.5914	6.60724	6.68887	0.924162	7.57865	0.608159	2.64495	0.443293	16.7315	7.34892	-0.166542	-0.113654	-0.201167	-0.319555
MA0052.4	3.11294	3.06572	15.6305	16.8768	766.097	31.4669	23.4035	13.3334	13.7729	0.356747	321.363	0.679811	2.70579	24.6996	0.307144	-0.104042	-0.485838	-0.105961
MA0140.2	2.88545	3.63864	0.800166	2.58212	19.421	3.02014	1.53505	-0.0779037	0.46811	0.736658	2.66559	0.532227	0.402942	0.224193	1.08277	0.202428	0.257358	-0.337842
MA0599.1	2.80263	2.2022	2.81014	1.96421	9.81566	5.29727	5.47176	1.66711	2.844	0.309772	4.67808	0.114161	6.02827	6.43885	-0.128662	-0.341974	-0.521855	-0.526872
MA1516.1	2.7469	0.904275	0.674712	1.39085	9.07478	7.34595	6.9225	0.500472	7.29428	0.429204	1.33354	0.258751	6.95749	6.86157	-0.168381	0.0777989	0.078035	0.219726
MA1597.1	2.40433	1.06922	0.593895	0.773336	5.285	0.605432	0.170338	1.70244	1.52917	-0.0933669	3.65069	0.557566	5.02138	0.953872	0.137917	0.196797	0.320334	0.426496
MA0497.1	2.23566	2.76169	15.4004	90.478	1062.09	26.8029	17.3766	19.84	26.281	-0.177421	920.691	1.82006	3.47343	13.5665	0.301568	-0.0718372	-0.580413	-0.115903
MA0039.4	2.07361	1.58249	1.98178	1.76923	8.90378	2.86565	3.34935	1.11414	1.41775	0.0449119	2.80605	0.2043	7.65377	3.21097	-0.0120788	-0.237268	-0.508483	-0.517088
MA0865.1	1.69341	1.37374	2.26855	1.21698	6.759	2.09548	1.49507	1.66099	3.39432	2.58227	6.58069	0.599628	0.376094	4.10957	0.23739	0.164395	0.078505	0.235769
MA0149.1	1.41964	0.706371	0.736503	0.655569	7.89978	0.371901	0.0177387	0.989874	1.35519	0.467736	3.20178	0.221232	2.96765	1.88422	0.306923	-0.0174367	-0.308831	-0.264832
MA1647.1	0.881544	0.481109	0.833286	1.19433	13.4296	2.76492	2.13342	1.0241	3.22346	1.70583	6.02816	0.456793	1.50838	0.320647	0.401689	0.0258054	-0.0568719	-0.0598472
MA0029.1	0.797365	0.575908	-0.194564	-0.0258254	2.47753	0.643594	0.648364	-0.202274	0.653179	0.642882	1.25647	0.630061	-0.00159657	0.724761	0.921904	0.781385	0.968071	0.613867
MA1113.2	0.789252	1.16455	0.392793	3.04311	23.7236	0.30813	-0.0884904	0.908016	-0.156295	1.84321	23.2499	0.543196	0.461919	2.23443	0.515895	0.453233	1.65256	0.346016
MA0520.1	0.689916	0.410388	0.130578	0.373459	4.71695	0.0643544	-0.0393027	0.701138	2.11013	1.36179	4.53391	0.793974	2.82501	0.437757	0.684185	0.306114	-0.0442742	0.583088
MA1639.1	0.53274	0.649731	0.0683975	1.49648	15.6684	-0.038923	-0.235003	0.408625	-0.312558	0.812634	8.08812	0.743879	4.46262	1.08978	0.884355	0.460021	2.54592	0.122149
MA1640.1	0.354338	0.832702	0.248541	3.17936	28.3457	-0.07248	-0.256646	0.63486	-0.261932	9.3912	22.9259	0.417042	0.439157	1.37754	0.800127	0.462085	3.3742	0.104745
MA0637.1	0.328165	0.614201	0.806762	0.472293	1.7998	1.27375	1.39253	0.893988	1.37177	0.788125	1.48514	0.601815	0.495869	1.42459	0.597831	0.305965	-0.293783	0.35597
MA0084.1	0.274604	0.596805	1.07452	1.79723	21.6598	3.23939	3.31483	0.493317	1.00405	0.0783808	1.73946	0.708149	0.515607	10.689	0.155455	0.356132	-0.00297627	0.844242
MA0087.1	0.22431	1.01817	1.7218	12.4515	235.488	8.74273	10.5076	0.90269	1.85604	2.60303	4.11727	1.11823	2.32897	10.7475	0.189014	0.119796	-0.549501	0.56961
MA1563.1	0.172105	0.188799	0.717647	2.2181	25.3031	0.990242	1.0312	0.304315	0.975219	0.72266	0.412084	1.00534	1.51681	0.541865	0.384917	0.610074	-0.154998	0.832033
MA0866.1	0.102757	0.600606	1.74414	0.717269	2.1316	1.72853	1.6961	0.650024	0.113429	0.462571	0.595936	0.811169	1.26944	1.89584	0.211977	0.537683	-0.217108	1.14604
MA1561.1	0.00398723	0.174713	0.92594	1.00318	11.7806	1.07591	0.676568	0.598626	1.48724	0.737538	0.919932	0.844919	0.774084	1.5934	0.533568	0.573961	-0.0817326	1.00402
MA0442.2	-0.0186989	0.109805	0.141367	2.93523	27.6519	8.63354	6.78826	0.378508	0.821726	1.55955	1.34959	0.501284	3.34074	1.53841	0.239343	0.298754	-0.101908	1.30003
MA1562.1	-0.129788	0.233073	0.501023	5.98401	251.716	0.647421	0.441647	0.279658	0.835548	0.672153	1.91826	1.28851	3.55911	1.11294	0.498601	0.961678	-0.0834292	1.08841
MA0143.4	-0.166976	-0.0298393	0.0658182	21.6716	445.643	-0.0261485	0.262189	0.180196	0.982823	0.765267	0.53159	2.04463	1.46818	0.820826	0.401419	1.06601	1.02737	1.77584
MA0775.1	-0.202521	0.0225495	-0.242313	0.350088	3.087	-0.0485912	0.613439	-0.0377431	0.450267	0.592805	1.81368	0.614753	1.1064	0.610868	0.447433	0.760661	0.903378	2.36406
MA0077.1	-0.224584	-0.121425	0.175511	17.2992	3192.95	1.49901	0.671655	0.503909	0.977916	0.400831	1.26612	2.64441	1.36169	0.351769	0.542054	1.58339	0.519245	2.6375
MA0868.2	-0.257065	0.175252	0.389654	145.97	6806.28	3.42905	1.9438	1.88387	1.39919	0.51254	2.14071	2.27279	1.92763	0.527835	0.440166	1.42204	0.557313	3.11115
MA1152.1	-0.323653	0.015516	0.206668	50.8017	743.971	12.0077	15.5065	0.545488	4.99854	0.412997	4.0579	1.15619	1.17146	9.57881	0.106591	0.41821	0.271943	1.29981
MA0867.2	-0.370924	-0.0166315	-0.1749	31.2077	92.1503	2.95894	1.6178	0.391266	0.495957	1.08627	1.2232	0.664706	3.27367	0.398353	0.322342	0.638725	0.606104	1.52227
MA1120.1	-0.412237	-0.0676591	-0.0889109	37.2309	1148.18	0.0778589	0.100893	0.0771092	0.974085	1.91398	0.491188	1.77884	2.10862	0.231709	0.364257	1.50823	1.02548	1.94846
MA0514.1	-0.530508	-0.367859	-0.366192	2.85451	69.1815	2.39475	1.61755	-0.0340415	0.789174	0.702053	2.22697	0.464362	1.50355	1.97345	0.261357	0.53066	1.60825	2.44458
MA0078.1	-0.600114	-0.480259	-0.54147	0.332958	26.365	-0.45013	-0.327845	-0.323834	0.671746	1.02639	0.567857	1.55642	2.68009	0.0968319	0.489801	1.5296	0.758544	3.56984
MA0515.1	-0.709157	-0.479317	-0.532486	13.0651	271.885	0.412116	-0.0233038	-0.279043	0.100622	-0.116045	1.14206	0.923989	2.72699	-0.109634	0.400326	1.3361	0.734085	3.17264
MA0647.1	264.068	183.517	169.784	5.25313	0.116996	828.31	432.685	60.1518	0.265471	0.813522	0.262034	0.566739	0.305294	2.94157	-0.187336	-0.209906	-0.511297	-0.339181
MA0145.3	150.991	114.816	78.6716	5.82877	0.603797	396.978	300.774	38.2016	1.771	0.826833	0.737659	0.899048	0.741471	1.81875	0.0125749	-0.156124	-0.342942	-0.486999
MA1105.2	137.155	69.4112	76.5877	5.10607	-0.379344	741.117	617.982	32.0295	-0.28293	0.74905	-0.458627	0.150532	0.202988	0.183321	-0.22483	-0.0894958	-0.189123	0.17858
MA0745.2	5.63544	4.40425	2.91398	1.00438	-0.904349	7.68509	6.47389	3.30542	-0.544281	-0.133224	-0.91686	0.477114	1.91844	-0.8936	1.36848	1.76488	1.88658	2.1519
MA1559.1	4.12803	4.26604	4.62143	2.64543	-0.908737	7.37288	6.22842	4.0439	-0.529147	-0.209792	-0.924181	0.410044	0.546203	-0.89472	1.41487	1.9485	1.6805	2.31731
MA1558.1	3.53858	2.79036	2.60023	3.54621	-0.906098	5.67341	5.39969	2.4154	-0.191456	-0.0886954	-0.911666	0.239136	0.351395	-0.88849	1.63984	2.25777	2.11424	2.24681
MA1621.1	3.38615	3.099	4.8786	1.10482	-0.891671	6.30635	5.08618	4.21978	-0.565284	-0.244359	-0.89395	0.74221	0.765327	-0.915843	1.05538	1.83381	1.8295	2.91238
MA0657.1	3.07143	2.20564	2.82304	2.23813	3.71818	9.74358	6.66924	1.78507	4.69423	1.15281	2.43012	0.371366	1.00792	6.36728	0.198319	0.194784	0.0236723	0.277463
MA0751.1	2.93274	2.58688	1.61963	1.20905	0.0337519	2.99188	2.35718	0.988647	0.50145	0.207875	0.31566	0.397833	1.14501	0.506536	0.569247	0.258525	0.26235	0.125642
MA1546.1	2.71654	2.33041	2.23913	0.23492	1.14862	2.93613	2.54031	2.08554	1.99381	0.312821	1.40366	0.536238	2.75438	1.15852	0.162618	0.296735	-0.28966	0.443898
MA0744.2	2.47562	2.0148	1.25823	1.00526	-0.648008	3.88936	3.32182	0.980332	-0.18809	1.30474	-0.718152	0.654699	0.930614	-0.338563	0.636049	0.925531	0.433854	1.48225
MA0073.1	1.99729	2.02934	2.42153	0.501047	2.65074	4.48036	4.05968	2.19476	1.63528	-0.0761111	2.19005	0.528673	2.10042	1.81598	0.166851	-0.071717	-0.380906	-0.292663
MA0743.2	1.94472	1.36013	1.37194	0.381961	-0.697094	2.93202	2.44024	1.01179	-0.332	0.991782	-0.757861	0.401622	0.767012	-0.545444	0.778828	1.15994	1.16286	1.65156
MA0820.1	1.89593	2.14055	2.85552	0.417209	-0.784136	3.23113	2.50108	2.52912	-0.414325	2.0346	-0.852102	0.376291	0.214646	-0.687578	0.919769	1.49531	2.01058	2.03429
MA0109.1	1.74064	1.67543	2.04361	0.889384	0.371173	2.2082	1.50455	1.48577	0.559305	1.16593	0.614331	0.701539	0.0909533	-0.215366	0.495884	0.493213	0.484071	0.326605
MA0479.1	1.24572	0.681902	0.655967	-0.00146516	0.60725	2.66348	2.4973	0.75097	0.297394	0.471497	0.991186	0.627422	1.29544	1.80532	0.659497	0.40956	1.10508	0.597543
MA1548.1	0.976808	1.40602	0.777129	0.296678	0.523417	2.40645	1.3067	0.827464	0.297421	-0.261405	0.973538	0.323909	0.587562	-0.290278	0.713901	0.437912	0.0373555	0.205335
MA0602.1	0.84885	0.582316	0.0141731	0.172505	1.03631	4.53086	2.42605	1.06815	1.48631	0.0917605	0.948454	0.472426	-0.0534851	2.37188	0.603871	0.694536	0.340526	0.614946
MA0826.1	0.814636	0.948442	1.41063	1.08994	-0.195566	1.63421	1.29795	1.29655	1.01633	0.718484	0.260006	0.814357	0.16976	0.0566583	0.635246	0.676169	0.11965	1.15255
MA0164.1	0.743844	0.562243	0.708244	0.0354807	0.627753	1.12349	0.373482	0.467587	0.170641	0.0210347	0.882591	0.529942	0.659307	-0.244407	0.308668	0.652354	0.807542	1.02131
MA1656.1	0.418964	1.22133	0.884515	0.391809	0.54923	1.76916	0.851889	0.824191	-0.0858386	0.10579	0.0337983	0.221325	0.392305	0.000606406	0.411335	0.561582	0.497038	0.436911
MA0673.1	0.237998	0.543331	0.85496	0.324795	-0.159564	2.54179	0.93476	0.85532	0.134934	-0.356364	0.145681	0.321888	0.505382	-0.0440334	0.636642	0.527366	0.125742	0.731533
MA0139.1	108.526	39.0385	1512.86	401.673	5.6973	101.304	16115.5	483.916	31.8678	1.57529	24.025	-0.115474	11.6836	800.004	25.1938	13.0334	4.17468	12.123
MA0685.1	17.2733	7.43616	11.3536	2.38197	11.1826	26.7936	33.5376	4.64622	10.4431	4.04999	10.5621	0.204672	1.54242	19.3045	-0.122121	-0.315351	-0.48358	-0.474685
MA0740.1	16.9243	5.24186	9.35241	3.08286	9.46279	20.7541	23.6555	4.14265	12.95	3.98897	7.39027	0.119186	1.85229	19.4762	-0.105403	-0.201447	-0.501022	-0.0670619
MA1118.1	12.0586	8.24816	4.66962	0.594309	-0.267334	19.5915	23.9214	1.81597	0.0172426	2.48596	-0.197282	0.390561	0.223935	0.0678545	0.106352	0.309987	-0.294962	0.296444
MA0079.4	9.38184	5.6067	8.91124	2.65116	11.0845	24.9725	34.4276	4.35869	11.9516	2.54334	7.08506	0.235667	2.63971	13.4882	-0.198945	-0.317854	-0.544757	-0.436256
MA1119.1	8.9677	6.60762	3.96613	0.68139	-0.257077	21.1759	39.7044	1.66898	0.242938	1.40986	-0.00889237	0.436207	1.54496	0.516175	0.181805	0.196857	0.0130716	0.30599
MA1102.2	6.8902	5.0661	9.68067	5.83943	1.74746	12.5019	21.2363	5.4875	2.42826	0.341116	4.25738	-0.121763	0.561189	19.5077	0.637588	0.174023	0.414519	-0.181195
MA1564.1	6.23136	5.70851	9.01323	2.86343	8.85313	11.7786	15.843	4.02261	4.8652	1.18095	6.10496	0.158068	2.83616	11.6181	-0.149796	-0.370771	-0.489493	-0.560941
MA1512.1	4.98451	3.1179	3.02489	2.47557	6.13178	5.91192	7.16485	1.60616	3.98949	0.615466	4.67302	0.344413	4.71896	6.7268	-0.0187153	-0.220951	-0.310825	-0.452575
MA0103.3	4.7638	4.88933	4.60973	3.14392	-0.907702	6.38154	8.62416	5.09697	-0.507997	-0.594783	-0.914245	0.423475	0.243412	-0.934836	0.978615	1.87581	2.62805	3.39247
MA0747.1	3.37704	3.56461	4.75241	3.93361	4.62213	5.20937	6.44829	2.07451	1.9396	0.634219	3.38176	0.151752	1.71723	6.42288	0.074868	-0.211461	-0.24208	-0.497893
MA1584.1	2.73401	2.59331	2.9122	0.99323	0.794601	2.90353	3.20074	1.12454	0.860026	1.46671	0.727155	0.364843	0.599815	1.32284	0.442481	0.0734355	0.140359	-0.165607
MA1620.1	2.59044	2.27444	4.44985	0.794793	-0.873703	4.61427	5.05614	3.88145	-0.593961	-0.447419	-0.856957	0.686101	0.837592	-0.889219	0.928519	1.67159	1.83551	2.77845
MA0830.2	2.46865	2.54782	3.11579	3.95082	-0.909071	4.04903	4.45266	2.18034	-0.259875	-0.109668	-0.903742	0.469017	0.196142	-0.897143	1.56555	2.06389	1.83544	3.11562
MA1648.1	2.40583	2.89163	3.4988	3.3462	-0.903034	4.09168	5.38029	2.96892	-0.087072	-0.389461	-0.917564	0.357892	0.376049	-0.89974	1.46132	1.93268	3.20445	2.72912
MA0522.3	2.40583	2.89163	3.4988	3.3462	-0.903034	4.09168	5.38029	2.96892	-0.087072	-0.389461	-0.917564	0.357892	0.376049	-0.89974	1.46132	1.93268	3.20445	2.72912
MA1554.1	2.07611	2.19304	3.81301	1.55699	2.13137	6.87193	12.246	1.54695	3.09571	0.769847	1.73736	0.444677	0.893899	1.25018	0.188913	0.19439	0.0645139	0.456052
MA1631.1	1.97292	2.53499	3.97448	3.8479	-0.899907	3.17739	3.97898	2.37757	-0.387782	-0.0699419	-0.91341	0.33305	0.410233	-0.819941	1.41645	1.6866	1.69425	2.14716
MA1607.1	1.44224	2.23717	5.84437	1.36781	4.75575	1719.76	11461.1	3.55836	2.06221	0.526087	9.57572	0.485966	2.89677	47.4278	-0.0421937	-0.110317	-0.151072	0.294303
MA0480.1	1.25603	1.32891	5.92122	2.54957	14.5583	119.812	507.897	2.64503	1.45697	2.26286	15.5551	0.657371	1.13185	17.2993	0.1852	-0.12064	-0.307299	-0.0763069
MA1580.1	1.22432	0.576521	0.343707	0.680212	0.592758	5.98447	7.0631	0.344211	1.28568	0.414564	0.602795	0.463883	0.239483	3.44411	0.685429	0.499798	0.0211751	0.902251
MA0883.1	1.2106	1.64451	1.4657	1.07097	0.605374	1.25283	1.96669	1.32893	0.647993	0.11345	0.77373	0.592202	0.457494	1.69256	0.532581	0.542563	0.078139	0.279492
MA1606.1	1.04935	2.12272	5.30684	0.489072	10.6249	3947.46	13335.2	4.71066	1.66988	1.41643	15.3205	0.88387	3.0169	95.0838	-0.17082	-0.159583	-0.246611	0.622272
MA0040.1	1.04463	1.51691	2.89571	0.81636	4.47409	37.1674	38.753	2.13389	1.29496	1.15941	6.72139	0.63483	0.565008	21.4647	0.115039	0.00231598	-0.438527	0.365751
MA0047.3	1.0257	2.08593	5.57455	1.04968	5.6613	2602.34	2923.55	3.67514	1.05772	0.508793	4.58827	0.695931	1.99255	37.7333	-0.104436	0.00111461	-0.0310157	0.702986
MA0593.1	0.946959	1.81667	5.78388	0.342142	8.77244	1426.38	3419.27	4.15667	1.17796	0.330586	14.6116	0.432058	2.10618	53.4413	-0.0342207	-0.0448424	-0.217905	0.777071
MA0851.1	0.908552	1.44941	2.38523	0.642923	9.65628	92.6808	124.282	2.32123	2.29351	0.325022	6.56762	0.557093	0.710238	39.5949	0.014822	-0.0273839	-0.0888704	0.802894
MA0845.1	0.856145	1.28069	1.1103	1.74904	2.70118	34.0839	36.7892	1.6089	3.35951	-0.0587463	2.57048	0.250666	0.226832	14.7662	0.0810767	0.137016	-0.0472615	1.12507
MA0694.1	0.803581	1.14975	0.880694	1.62243	1.28194	1.86334	1.94511	0.602164	1.88599	0.799533	1.63902	0.919653	0.697759	0.156826	0.669835	0.441411	0.164837	0.0945484
MA1542.1	0.773883	0.573362	0.619933	0.725973	0.471103	1.21066	1.76012	0.440872	1.33431	0.160379	0.0782847	0.380687	0.332473	-0.0591966	0.518082	0.689458	1.05973	1.12095
MA0032.2	0.745839	1.15498	1.26477	0.813745	4.02594	22.5776	31.4613	2.28336	2.02019	0.226414	4.59571	0.336049	1.05153	29.2053	0.0653776	0.057265	-0.0113281	0.846934
MA1683.1	0.741747	2.16662	6.10793	1.0286	6.54546	8057.68	17824.3	3.8375	0.619254	1.15421	3.81049	1.05843	1.92808	25.1578	0.0211689	0.0680726	0.137224	0.624001
MA0481.3	0.741081	1.84214	4.54529	0.769712	7.50628	4933.03	10481.6	3.63427	0.825573	0.832383	5.5761	0.887812	2.16532	37.8165	-0.0543819	-0.0141793	0.153495	0.747036
MA0754.1	0.712494	0.599873	0.916943	0.906764	0.409421	1.1955	1.67813	0.545121	0.627686	0.726454	0.0352031	0.977478	0.277558	0.393038	0.742052	0.856498	-0.142481	1.44104
MA0148.4	0.704493	1.51382	2.93555	2.07713	3.70302	335.205	2194.64	3.15586	0.788742	2.13602	4.94342	0.581726	1.24848	18.5808	-0.0670778	-3.94e-06	0.0529535	0.752288
MA0030.1	0.679147	1.17602	3.14634	0.786546	6.65322	67.6887	112.992	2.47683	0.667543	1.0921	9.20986	0.240921	2.12171	43.4845	0.0260509	-0.0375892	-0.183686	0.629557
MA0847.2	0.630182	0.96702	2.25132	1.92854	3.72597	43.7948	79.4915	3.13545	1.00612	0.0193527	10.3233	0.340242	3.6361	70.8186	0.0156445	-0.0057321	-0.0712763	0.933452
MA1103.2	0.593008	2.3813	7.65819	0.709075	7.91446	4417.96	16645.8	4.25081	0.928045	0.779159	3.83905	0.921537	1.63931	29.7397	-0.0182631	0.024361	0.0760079	0.678995
MA0863.1	0.498946	0.492639	1.01495	1.02646	0.287027	1.06308	2.08311	0.883369	1.26314	0.634209	0.893819	0.447226	0.164217	1.51064	0.598314	0.604646	0.513418	0.760913
MA0031.1	0.47362	2.13447	5.29818	0.403804	5.0066	259.599	683.435	2.48639	0.818384	2.57635	3.96577	0.625708	1.91317	14.0137	0.147678	0.0859661	0.473391	1.01663
MA0157.2	0.47362	2.13447	5.29818	0.403804	5.0066	259.599	683.435	2.48639	0.818384	2.57635	3.96577	0.625708	1.91317	14.0137	0.147678	0.0859661	0.473391	1.01663
MA0042.2	0.455403	2.79063	7.92619	0.783693	8.77857	24557.7	37572.1	3.65927	0.982722	1.47459	3.85418	0.647851	1.84722	27.3375	0.12881	0.117257	0.285133	0.688019
MA0033.2	0.455403	2.79063	7.92619	0.783693	8.77857	24557.7	37572.1	3.65927	0.982722	1.47459	3.85418	0.647851	1.84722	27.3375	0.12881	0.117257	0.285133	0.688019
MA0848.1	0.455403	2.79063	7.92619	0.783693	8.77857	24557.7	37572.1	3.65927	0.982722	1.47459	3.85418	0.647851	1.84722	27.3375	0.12881	0.117257	0.285133	0.688019
MA0849.1	0.455403	2.79063	7.92619	0.783693	8.77857	24557.7	37572.1	3.65927	0.982722	1.47459	3.85418	0.647851	1.84722	27.3375	0.12881	0.117257	0.285133	0.688019
MA0850.1	0.455403	2.79063	7.92619	0.783693	8.77857	24557.7	37572.1	3.65927	0.982722	1.47459	3.85418	0.647851	1.84722	27.3375	0.12881	0.117257	0.285133	0.688019
MA1594.1	0.318823	0.449255	0.188084	0.232801	1.03964	1.18416	1.59899	0.0557308	0.897466	0.495951	0.751664	0.462407	1.17443	0.564184	0.4849	0.633158	1.08875	0.403464
MA1489.1	0.259681	1.35855	4.40278	1.15094	4.24137	30.3194	50.7027	2.01206	1.09293	2.52243	4.46604	0.679327	1.12177	8.62713	0.160073	0.140476	0.732462	0.736454
MA0852.2	0.218552	1.4849	5.5925	0.686705	8.65793	2331.69	5634.18	4.58525	1.07374	0.889079	9.0679	0.62073	1.57287	39.7706	0.108718	0.0551831	0.142973	0.575329
MA0613.1	0.166448	1.09728	4.65123	0.393169	8.83017	117.3	215.688	2.3218	1.22162	1.59415	9.78468	0.468293	1.26739	33.2264	0.102536	0.036161	-0.191032	0.828485
MA0614.1	0.166448	1.09728	4.65123	0.393169	8.83017	117.3	215.688	2.3218	1.22162	1.59415	9.78468	0.468293	1.26739	33.2264	0.102536	0.036161	-0.191032	0.828485
MA1487.1	0.101916	0.577683	1.93498	0.934297	2.43347	64.7649	144.909	3.08857	0.104794	0.713793	8.71983	0.212836	3.89613	58.9015	0.0422798	-0.00799672	-0.0503546	1.48253
MA0137.3	11.092	15.0184	43.2074	-0.241112	13.9283	107.996	5.51088	3204	3.69936	2.46594	224.687	3.304	232.338	12.2496	135.749	156.215	2.73909	67.4021
MA0144.2	5.26899	6.58828	108.222	0.04255	8.51198	7.69323	1.8661	335.569	2.48278	2.19431	214.253	1.49671	133.792	4.34679	60.7977	12.8894	2.23989	7.51614
MA0683.1	3.83431	3.27201	3.99148	3.40085	-0.219019	0.557654	1.17519	6.53996	-0.495397	1.53412	-0.151772	0.29053	0.163794	0.121355	1.0189	0.46692	0.334555	0.200284
MA0524.2	1.82995	3.07385	1.3042	0.772025	-0.166471	0.798041	0.819348	3.1696	-0.343534	0.0787942	-0.0284297	0.344062	0.216755	-0.211479	0.445693	0.417953	0.192368	0.463226
MA0886.1	1.79433	1.48548	4.54654	4.49916	-0.626994	-0.546262	-0.325115	5.48245	-0.535412	2.18392	-0.263959	0.375843	1.41442	2.83145	0.480998	1.21056	1.21959	1.03749
MA0811.1	1.40465	2.28938	1.0102	0.98844	-0.126263	0.686475	0.604057	2.78787	-0.319071	0.0799332	-0.109031	0.366393	0.195311	-0.223681	0.54234	0.452892	0.282845	0.436658
MA0003.4	1.32874	2.34716	1.02052	0.898619	-0.00375825	0.651723	0.809018	2.9037	-0.508149	0.0341437	-0.308317	0.468529	0.0541975	-0.621119	0.334992	0.591246	1.65125	0.709831
MA0879.1	1.1546	1.10257	3.41388	2.28206	-0.465724	0.00865786	0.353021	4.60243	-0.427343	0.857967	-0.306436	0.319703	0.394531	0.757391	0.966366	1.02967	1.1456	0.356937
MA0889.1	1.05706	1.3887	5.45767	2.52215	-0.406765	-0.32371	-0.081874	5.60101	-0.215111	2.02645	-0.0536059	0.540416	1.17419	1.24569	0.414521	0.953504	2.00063	0.595892
MA0658.1	1.05335	0.84064	2.05444	0.933562	-0.662406	-0.69378	-0.549692	3.34966	-0.596737	1.91833	-0.280112	0.254885	0.703581	2.69151	1.03535	2.03911	3.10808	0.940262
MA0815.1	1.00237	0.958504	0.498218	0.748018	0.287136	1.17546	1.19615	1.32365	-0.0316939	0.188152	0.575893	0.138084	0.380643	-0.125773	0.581124	0.381093	0.409717	0.308178
MA0813.1	1.00004	1.05666	0.632346	1.00076	0.314072	1.10409	1.02522	1.71581	-0.143607	0.497676	0.418509	0.109381	0.582408	-0.0598685	0.543764	0.354289	0.534442	0.205573
MA0141.3	0.940398	1058.68	4514.13	66.5779	-0.586041	405.759	2494.13	50157.6	-0.806446	-0.537556	-0.421025	0.242757	-0.65288	-0.315493	-0.145797	0.0785869	-0.135252	-0.1933
MA0872.1	0.837303	0.682848	0.423493	0.335223	0.236876	0.964272	0.881179	1.28217	0.0135451	0.374683	0.577933	0.143857	0.36686	-0.257765	0.580293	0.438267	0.703908	0.383422
MA0643.1	0.687347	3259.05	7692.23	34.0482	-0.667214	377.561	1558.55	49636.4	-0.811285	-0.49836	-0.456459	0.730039	-0.161103	-0.24729	-0.0719439	0.101948	-0.021823	-0.283971
MA1567.1	0.612995	0.808441	2.99144	1.89142	-0.326406	1.00112	0.96206	3.95606	0.295352	-0.413986	-0.640883	0.225744	2.06304	-0.555135	0.433423	0.719897	0.517398	1.2658
MA0806.1	0.255315	0.403316	2.17057	1.21048	-0.668168	0.486013	0.803485	2.64811	0.206249	-0.458481	-0.740978	0.374666	1.66542	-0.581704	0.68443	1.18918	0.58963	1.92383
MA0807.1	0.255315	0.403316	2.17057	1.21048	-0.668168	0.486013	0.803485	2.64811	0.206249	-0.458481	-0.740978	0.374666	1.66542	-0.581704	0.68443	1.18918	0.58963	1.92383
MA0071.1	0.158027	7.5106	19.1241	3.2449	-0.414521	6.12307	2.05998	27.8702	-0.544704	0.249565	0.445553	0.738775	0.839743	-0.610369	0.540328	0.718259	0.882216	0.0648168
MA0592.3	0.0931738	211.713	2250.53	30.8193	-0.72401	117.284	135.684	26710.7	-0.867144	-0.400197	-0.577874	0.352531	-0.658397	-0.755906	0.0716633	0.359494	0.240912	0.0542525
MA1540.1	-0.0249505	47.0421	362.728	21.3177	-0.564875	52.6011	85.6426	2382.77	-0.751179	-0.739816	-0.409367	0.0684269	-0.694864	-0.80346	-0.0788524	0.267496	0.339306	0.230468
MA0258.2	-0.383596	0.53067	2.94716	0.917663	-0.404387	0.316947	0.0946878	4.06188	-0.650788	-0.603363	-0.235649	0.73791	1.82625	-0.908743	0.893115	1.33245	1.07851	1.12199
MA0160.1	-0.464753	7.88794	34.4387	4.09609	-0.20999	6.80604	3.35473	87.7889	-0.723505	-0.624153	0.0901801	0.559687	0.761527	-0.863	0.866965	0.912136	3.45401	0.414029
MA0505.1	-0.565847	2.72734	6.3733	3.8065	-0.647454	3.77802	1.574	29.4905	-0.744411	-0.797982	-0.544179	0.103868	-0.71804	-0.910076	0.374718	1.582	2.44457	1.83038
MA1541.1	-0.657134	0.277264	1.57658	0.948326	-0.677329	0.330866	0.047375	4.89856	-0.676904	-0.53493	-0.408726	0.708385	-0.584695	-0.878719	0.955181	2.36794	2.76702	2.35335
MA1536.1	-0.712555	1.5998	4.64425	1.93968	-0.527151	0.914221	0.117023	10.5072	-0.731163	-0.70512	0.726832	0.567832	1.24316	-0.883832	1.96437	1.85266	4.17702	0.361061
MA1111.1	-0.745883	6.33114	36.1843	13.1779	-0.681911	5.72349	2.57801	157.654	-0.780344	-0.86811	-0.325794	1.3124	-0.273078	-0.908689	1.87393	1.85475	1.31636	0.567154
MA0136.2	17923.8	323.98	5.48798	444.086	3141.19	519.755	240.439	175.93	3.2819e+07	8.51775	864.883	637.824	284.208	111.936	29.9619	16.5597	0.0449267	0.987282
MA0598.3	551.232	258.296	3.39666	1208.94	697153	34.8583	75.4821	61.7246	1239217929	5.13661	15345	134.276	3372.27	75.4828	826.761	93.4522	-0.571194	2.48717
MA0641.1	219.929	47.2254	4.85034	99.1412	887.186	87.6553	149.208	17.3564	75381.3	2.3738	697.587	70.9981	80.3545	56.6106	1.57519	5.3563	-0.789008	0.3196
MA0640.2	213.867	72.5211	1.1336	755.1	111894	17.6972	24.6907	31.305	1.27789e+08	4.64147	1848.94	53.0589	525.602	7.99009	37.1293	12.6635	-0.348273	1.12529
MA0645.1	106.419	79.4354	4.2928	209.999	9401.59	51.9997	1458.69	11.7131	5.91749e+08	3.06678	2386.57	29.5254	902.285	2851.45	7.71161	8.20521	-0.531628	-0.161083
MA1483.1	91.8215	18.3181	4.48417	40.1744	757.148	46.6	111.608	15.082	12029.9	2.89671	688.053	6.72711	39.3383	129.902	0.90707	1.44675	-0.844396	0.298467
MA0652.1	64.6399	2.46535	1.06	0.961658	77.1391	6.2126	5.74152	3.17293	680.24	0.507072	15.4585	1.90734	258.547	10.886	6.07711	4.02575	-0.101577	100.368
MA0473.3	61.6811	40.003	1.37595	772.344	554058	11.4306	17.2348	17.6545	1.65101e+06	4.29326	13151.4	37.27	539.201	12.972	25.823	9.64495	-0.488877	0.907144
MA0076.2	47.9042	30.0939	4.40582	271.731	37541.3	52.8107	108.549	14.0345	108301	4.65452	14355.6	9.37958	316.077	4500.61	1.91256	5.34856	0.410526	0.215499
MA0836.2	44.1185	50.0683	183.306	-0.217947	10.7886	23.5611	261.328	3386.43	3.8172e+06	0.311065	14051.6	92.9306	286.477	36.9186	142.378	32.8719	-0.428063	15.3136
MA0765.2	43.7726	23.5371	3.11485	427.498	7514.26	23.0686	69.3832	10.5016	489110	6.5111	5008.2	7.16961	524.503	375.778	1.79455	3.354	-0.713794	0.150583
MA0653.1	40.4178	1.87123	0.67688	1.72178	205.719	7.20474	7.81484	1.96303	1973.36	0.572153	27.306	1.37661	102.565	17.7677	1.63917	1.22349	-0.294663	171.511
MA0062.3	37.0959	27.697	2.28861	1751.02	1.71529e+06	8.78561	18.0068	24.3934	4.85527e+06	3.68508	28678.2	36.4969	1896.7	16.0323	16.5482	14.9235	-0.445037	0.241047
MA0102.4	35.8103	56.795	41.9809	-0.356509	5.55069	10.9915	251.589	792.45	288531	0.0079575	23685.5	26.3771	568.706	52.4651	133.141	15.8319	0.374732	15.9056
MA0081.2	27.1051	69.1854	0.354229	47.2635	1977.74	5.26292	27.574	3.08444	1.70783e+07	0.636647	300.169	83.2919	69.5006	24.3487	9.04379	5.50274	-0.448162	0.281394
MA1419.1	26.036	1.51137	0.462731	0.647601	130.646	8.93399	9.86714	1.17814	1184.39	3.03053	19.7502	2.13673	94.8664	12.6594	2.42449	1.95438	-0.169837	454.723
MA0759.1	23.1901	8.40685	5.13915	9.75764	2014	22.8393	61.9743	7.06349	9384.17	4.28954	1195.49	2.62806	35.7195	576.786	1.12792	0.690892	-0.755496	-0.17741
MA0028.2	19.1594	6.6568	6.27361	14.9465	236.758	26.7584	50.6893	6.22528	2009.26	2.85646	317.39	2.05189	20.6226	290.919	0.425017	0.367208	-0.693874	-0.227601
MA0098.3	19.073	18.1422	4.25436	62.6008	58441.4	19.0969	119.642	12.7087	146040	3.24565	26284.1	12.9813	250.752	999.363	1.54011	3.98537	-0.628241	0.437486
MA0080.5	13.7687	20.3925	0.600787	25.6213	999.372	2.00699	6.74091	2.4422	1.72312e+06	0.27123	163.85	32.7031	31.7815	6.07619	3.69698	1.65821	-0.237151	-0.119632
MA0760.1	13.6005	10.2726	2.70166	125.768	22859	15.3635	39.829	4.94285	87132	3.00775	15213.1	7.6968	47.0162	2448.11	1.55622	4.90097	-0.729757	0.122545
MA0156.2	13.435	7.23472	4.49435	16.4806	4029.26	23.0536	62.4358	6.20641	8842.66	3.36786	2959.52	3.61613	53.9663	446.361	1.14957	1.10518	-0.795009	-0.108338
MA0763.1	13.4143	8.9136	4.45648	12.0023	921.591	17.588	42.8026	4.37831	8502.64	4.68155	453.432	2.33379	55.2222	409.199	0.665617	0.680721	-0.826573	-0.243677
MA0687.1	11.0676	2.3954	1.07313	9.44492	511.399	1.65752	8.68647	1.6815	2.91538e+07	2.24615	88.878	95.9012	25.9975	30.37	1.46484	6.66558	-0.137689	-0.2019
MA1484.1	10.7032	4.84551	2.98653	57.4555	9406.2	10.7461	51.7929	5.72417	24437.2	4.30183	1989.33	5.28114	23.09	59.3038	0.978679	1.99954	-0.608984	-0.309231
MA0506.1	9.17593	5.1974	8.59951	1.80026	4.99553	9.90544	18.4939	3.5696	38.9643	1.35377	5.06649	0.659563	1.65585	26.4781	-0.064813	-0.265421	-0.727864	-0.306371
MA0517.1	8.81074	2.04078	2.55968	3.5164	199.042	8.52125	7.47627	1.90428	906.305	0.259985	48.7596	1.69926	12.9925	22.948	0.278106	0.0639192	-0.575876	0.595504
MA0772.1	8.11566	2.40932	1.86968	3.63126	73.5492	6.14697	5.07797	2.14684	347.625	1.41568	22.4187	1.00003	7.37588	13.2322	0.220371	0.0363816	-0.513844	3.49783
MA0838.1	7.70539	55.901	68.2697	-0.314948	4.97771	7.28556	57.5675	315.167	10245	0.175683	2012.62	87.2742	152.405	16.8708	34.1811	12.1888	0.608406	23.1008
MA0837.1	6.36078	13.583	51.5152	-0.0146825	4.32985	12.2513	94.8166	216.584	13913.5	0.118634	1037.22	33.7047	75.3176	11.3252	27.9506	9.5471	0.497328	14.8815
MA0466.2	5.8906	14.3848	37.5333	-0.108637	4.78134	16.9053	35.0995	236.451	13139	-0.0280169	1256.01	33.1716	81.0789	10.2235	27.0324	14.6067	0.560438	16.7595
MA0051.1	5.68597	1.43897	1.24339	1.78982	60.9785	5.42513	3.34461	3.05531	104.177	1.34153	21.2568	1.41829	15.5431	17.3633	0.899664	0.521977	-0.080602	25.5023
MA1636.1	5.6741	3.52708	4.06203	-0.490468	1.10962	0.481794	20.0013	108.375	1061.6	-0.13355	918.65	4.54141	99.664	17.2129	5.21519	3.48344	1.38507	6.1546
MA1509.1	5.4147	2.388	1.47067	0.701275	3.18067	4.05927	4.67523	1.17098	15.5231	2.48485	3.02776	0.694382	8.22072	5.01162	0.536274	0.284077	-0.430388	0.356091
MA0663.1	5.06303	3.56868	2.14494	0.909765	2.96521	9.66779	6.42306	4.86506	43.826	2.09992	4.12825	6.32614	18.3108	1.68339	6.61301	3.51476	-0.0600251	5.54939
MA0638.1	5.00899	2.49846	1.78224	2.36067	4.20685	2.83853	5.58841	2.99876	15.0558	-0.0317747	9.38874	1.63624	6.48125	6.21563	0.774356	0.779859	-0.140101	1.00563
MA0748.2	4.97904	4.12042	6.80945	1.86344	7.17294	6.05088	8.58033	3.12222	65.2302	-0.0713296	7.91447	0.295351	0.402691	44.7128	0.0414773	0.0674249	-0.193673	0.441029
MA0604.1	4.86833	3.2206	1.85272	0.868683	5.30844	6.81017	4.89516	1.97938	10.8826	0.713163	6.82697	1.11679	2.06901	8.47441	0.3769	0.313693	-0.481349	0.279925
MA0692.1	4.42244	2.61394	3.77236	0.6949	1.83031	88.0977	11.1781	7.40553	901.787	0.405714	7.83627	11.8964	135.628	0.0488729	48.803	11.8105	1.98463	11.1872
MA0603.1	4.37593	2.78033	2.10705	0.991246	1.71986	12.0489	6.40148	4.01828	41.5187	3.00581	3.02139	5.84204	25.2551	0.154666	10.2265	4.43878	0.515794	7.26814
MA0050.2	4.3066	1.21325	1.11279	5.51125	122.691	8.03891	9.52793	1.57175	423.189	0.528031	26.392	0.786362	4.63963	20.8713	-0.00501922	-0.140823	-0.489579	0.392795
MA0664.1	3.35536	2.69943	1.63175	2.57387	2.14764	5.95893	5.68901	3.31577	28.2514	0.235278	3.17613	4.66913	16.1988	0.74645	6.66114	3.10151	0.245587	4.73077
MA0632.2	3.12216	2.47354	2.63079	0.852231	1.56436	2.35528	4.18259	1.48303	6.20065	-0.222183	2.30795	0.796132	2.54395	3.74948	0.407905	-0.018245	-0.498138	-0.0744109
MA1464.1	3.06081	2.83155	2.27069	1.4303	1.59606	4.79392	7.5007	4.5149	37.3381	5.5586	2.98607	4.33182	16.6089	0.265589	8.90484	3.72048	-0.0508724	6.05264
MA1652.1	2.59244	1.64979	2.03312	1.81191	9.63521	1.49162	1.52454	3.26113	34.3278	2.06549	5.36511	1.19945	12.943	3.24195	0.541484	0.163176	0.570817	-0.355546
MA1420.1	2.38194	0.823531	0.436217	0.225066	15.3999	4.27289	3.63567	0.446419	47.2293	1.73863	3.72625	1.28206	7.74836	2.96164	0.597848	0.413829	0.0393884	0.815022
MA0470.2	2.34005	2.10403	2.07122	1.58261	3.62838	2.54797	3.28667	1.32187	7.45083	2.44611	2.61313	0.703832	0.462929	4.8196	0.212412	0.413443	-0.0860439	0.645468
MA0088.2	1.99483	1.43042	2.64209	1.89103	2.26313	1.29208	0.634448	1.57892	2.70866	-0.0324232	2.65216	0.0509346	1.84123	2.07743	0.580105	0.397078	0.32766	0.325042
MA0749.1	1.8602	1.5887	1.57733	0.332306	2.39578	3.38124	3.70814	1.44676	5.74774	0.640581	3.54148	0.74664	0.900087	2.62512	0.262466	0.280322	-0.0787369	0.617165
MA0608.1	1.65716	0.861526	0.472542	-0.0277047	1.15249	1.0994	2.56786	2.03255	9.13179	0.536125	2.78946	2.85135	8.95243	0.622437	3.16743	3.1537	0.159184	2.63137
MA0864.2	1.65189	1.73351	1.72616	0.704804	3.30351	2.36626	2.56004	1.4207	5.75994	1.22319	3.22689	0.839018	0.460746	4.96893	0.233721	0.435253	0.242789	0.516016
MA1466.1	1.63717	0.824667	0.514706	1.67358	1.77772	0.98821	1.86647	1.20921	5.94683	-0.176475	3.35588	1.45273	2.74262	4.43103	0.735907	0.795192	0.171889	0.702865
MA1474.1	1.58373	1.18771	1.67538	2.29647	1.12842	1.61356	2.33938	2.10391	4.47542	-0.0316761	3.55667	1.55981	3.6051	2.36598	0.741865	0.771079	-0.379243	1.39481
MA0511.2	1.56482	1.5104	1.01674	-0.145043	2.14221	2.62623	2.93922	0.727638	688.845	2.4038	51.9124	0.944385	216.006	5.52597	0.156882	0.316623	-0.433392	0.80524
MA1623.1	1.42718	0.444138	0.410159	0.663553	48.3551	7.74485	6.60587	0.388564	96.0092	4.22971	26.4384	0.656909	2.31014	9.2316	0.095189	-0.0200373	-0.301112	0.0588002
MA0469.3	1.2771	1.51355	0.746692	0.679677	1.76358	0.648981	1.19728	0.374866	2.44566	2.15436	1.09518	0.767012	-0.198892	1.58776	0.00910374	0.426516	0.315249	0.713065
MA0095.2	1.26808	0.929353	1.14085	0.398076	3.22562	1.10134	1.09897	0.887253	16.6114	-0.612934	2.58146	0.554342	-0.0621363	5.78019	0.189702	0.650313	0.589387	1.02698
MA0844.1	1.05159	0.510238	0.52122	0.539227	2.36401	1.42574	2.20348	1.05541	7.16851	-0.0599523	6.44746	1.26358	3.26071	6.12733	0.705422	0.733851	-0.328684	0.453308
MA0695.1	1.00226	1.3353	0.58578	0.531296	1.20225	2.05568	2.47976	0.454277	3.43481	-0.112384	1.38618	1.02169	0.234446	0.64045	0.488202	0.559727	0.873982	0.591655
MA1651.1	0.91704	1.00386	1.45163	2.46505	3.03157	0.927051	0.915552	1.00882	7.2894	-0.179004	2.29955	0.340935	0.355777	4.69549	0.322743	0.254702	0.507604	0.542379
MA1478.1	0.782224	1.09835	1.37688	0.209575	0.852863	0.46927	1.21455	0.568228	1.5788	0.103936	0.952512	0.422864	0.618042	1.48417	0.295708	0.581852	1.15408	0.786337
MA0839.1	0.595561	0.196999	0.215605	0.673304	0.566997	0.842153	0.924224	0.574168	3.27655	-0.261058	1.75238	1.36395	2.77855	2.5905	0.76707	1.00263	0.280565	1.07943
MA1479.1	0.579793	0.543091	0.869339	-0.123775	0.786576	0.230961	0.801251	0.589639	1.56532	0.555984	0.833827	0.708161	0.549	0.506291	0.448385	0.785991	0.529656	0.973311
MA0684.2	0.304952	0.430609	0.364616	0.239796	0.0754497	0.392591	0.594059	0.433298	9.92031	0.988869	4.19905	0.335606	1.24672	-0.118969	0.259076	0.650507	1.14486	0.934294
MA0002.2	0.123314	0.452413	0.0242388	-0.237888	0.824299	0.29452	0.478469	0.117229	134.633	1.30781	11.3961	1.35294	35.1377	0.681527	0.225272	0.863382	0.364442	1.18219
MA0038.2	2.9495	2.48147	2.42036	0.219351	5.39188	2.44172	1.88227	1.02432	1.99796	7.48309	4.80617	0.712646	4.13403	3.15374	0.66715	0.115351	-0.0367147	-0.0206806
MA0483.1	2.53811	1.56283	1.35153	0.408385	1.60989	1.52445	1.26647	0.61644	2.16176	3.3692	2.45	0.805104	1.54163	1.95616	0.473425	0.298741	-0.0471988	0.0614243
MA0635.1	2.06263	1.67174	1.9832	1.16138	1.25434	1.87356	1.77703	1.66	0.449706	4.64286	0.493019	0.486964	1.26759	2.12348	0.371505	0.406656	0.220044	0.330071
MA0891.1	1.21915	1.1563	1.10415	1.98407	0.474726	1.34597	1.18239	1.00201	0.0712649	3.61126	0.676139	0.818761	0.495514	0.813662	0.480288	0.688214	0.556046	1.1257
MA0777.1	1.21629	2.08932	2.75864	1.05977	0.355772	0.421529	0.534559	1.1481	0.876145	4.16202	0.668573	0.467105	-0.0113849	0.833487	0.753652	0.713717	0.233042	0.352978
MA0508.3	0.934606	0.493152	0.439142	0.706391	0.272524	0.17677	0.124466	0.924017	0.794717	5.33587	3.41679	0.683408	2.08037	1.15314	0.525567	0.286877	0.391143	0.441605
MA0822.1	0.555588	0.769028	0.783341	0.286237	-0.276536	0.952844	1.53738	1.12436	0.536255	3.32113	-0.246866	1.42529	1.6056	-0.191342	1.80587	1.40935	0.211613	2.27212
MA1654.1	0.484184	0.432791	0.545714	0.475707	0.348945	0.153401	-0.044194	0.459555	-0.538358	2.17053	0.384099	0.40775	1.76802	-0.0642372	0.597907	0.653098	0.414151	0.710453
MA1646.1	0.0761728	0.100283	0.045018	-0.00968756	-0.119502	0.238163	0.00911346	0.127953	0.475226	1.71965	0.450959	0.5059	1.56933	-0.0926163	0.783962	0.745928	1.06122	1.12626
MA0873.1	6.0623	10.5382	5.713	2.25057	2.28187	8.80596	4.12523	4.16723	1.23719	2.0376	13.9073	0.521083	1.3676	3.22371	0.100722	0.0185637	-0.396629	-0.0698246
MA0519.1	5.61028	8.20189	14.6685	0.942934	7.72644	6.58817	0.583299	89.4662	2.70046	2.63408	105.021	2.38866	51.3176	2.7885	63.8993	16.2573	3.9788	32.9421
MA0651.1	5.5741	7.43996	7.39204	2.23226	2.15802	6.52094	4.21072	4.78907	1.55423	2.06265	9.57366	0.467367	1.56774	3.11197	0.102197	0.0687655	-0.509609	-0.0292831
MA1503.1	3.90628	7.30013	6.1432	2.88363	2.71282	3.96323	3.29394	3.6911	0.812863	0.23763	13.8089	0.451395	1.44353	3.90867	0.0805798	0.0862895	-0.573612	0.124537
MA1624.1	3.84515	4.16475	4.3812	-0.155635	8.33389	5.2535	0.670017	41.7197	0.938103	1.81743	82.9605	4.13888	58.1267	1.77644	62.9113	55.7546	4.16137	26.0424
MA0911.1	3.73351	6.06225	4.28589	0.884801	1.54409	5.12827	4.28143	2.25537	1.16393	0.820034	17.4078	0.91426	0.816136	2.47493	0.0490235	0.232054	-0.374634	0.428915
MA0485.2	3.61122	5.24216	3.63785	1.07964	4.16154	4.19708	3.04554	2.74739	1.49149	0.148038	12.4258	0.308479	1.85179	3.43719	0.115051	0.102071	-0.496986	0.177061
MA1116.1	3.48828	3.71709	2.99001	2.2886	8.73855	1.99926	1.33284	4.4585	-0.361891	0.495227	16.4582	0.540608	5.65508	1.66175	0.452526	0.176453	-0.29946	0.00804013
MA0907.1	3.38941	6.35694	7.60582	1.25746	0.506387	1.70062	1.26684	4.76933	0.557349	2.01338	8.16585	0.565932	0.507641	2.8239	0.156517	0.10799	-0.236338	0.320143
MA0905.1	3.33539	6.80136	6.37495	2.55238	1.37203	4.57861	2.9522	3.31461	0.294928	0.398045	8.96273	0.418715	0.875876	2.19556	0.100654	0.125996	-0.514905	0.106936
MA0906.1	3.22563	6.26453	6.0836	1.08451	1.84811	5.7629	5.43216	3.39591	1.93636	5.44437	8.97263	0.5403	1.2823	3.09986	0.0464205	0.070879	-0.443926	0.145852
MA0758.1	3.11788	2.51283	3.50222	1.86297	6.86288	3.84416	2.95805	2.45647	3.47329	3.41054	7.69306	0.722669	0.145213	4.50903	0.0495621	0.0797621	-0.179485	0.136841
MA0908.1	2.72641	5.98185	5.13189	0.947065	3.49214	3.36136	3.0837	3.24524	1.49507	0.326522	10.3052	0.426654	1.64771	5.41547	0.0897762	0.101616	-0.387534	0.163142
MA0594.2	2.19054	1.83733	2.55703	1.32175	1.58353	2.39791	2.27302	1.59418	3.0551	2.18346	5.06493	0.487868	0.772712	2.77092	0.204914	0.322853	-0.0724599	0.311701
MA0770.1	2.18951	1.52748	2.07949	1.28109	4.00726	0.502868	0.257714	2.0905	0.650038	0.241935	8.38131	0.605861	4.58475	2.22729	0.472525	0.203574	0.970565	0.283737
MA0660.1	2.09606	3.61717	54.0457	15.6157	1230.54	90.4018	25.3922	43.9907	16.1748	0.282745	2749.93	0.858899	4.80093	8.63085	0.439917	-0.0652345	-0.514989	-0.32026
MA0773.1	2.09269	3.48006	27.1576	12.8945	650.342	58.256	18.877	23.8186	8.60869	-0.191754	890.648	0.499543	3.08914	10.1472	0.305042	-0.185981	-0.493176	-0.302993
MA1625.1	1.74597	2.40696	0.709489	-0.385433	3.64451	1.50782	0.114166	10.6296	2.57832	3.77568	34.7684	1.47016	14.1315	2.52549	7.12071	3.98296	1.3791	4.49983
MA1522.1	1.62766	2.27029	3.82397	2.00333	3.24014	2.2606	2.05888	2.84386	0.875234	0.841642	4.86182	0.177555	3.9087	4.28327	0.141349	-0.268732	-0.509465	-0.508348
MA0146.2	1.402	0.702388	0.532915	0.683792	1.61119	1.0329	0.936551	0.568251	0.243981	0.898043	2.04767	0.149847	0.157411	1.16211	0.0935996	0.129499	0.6292	0.562968
MA0486.2	1.40045	0.950628	1.02424	0.436345	6.934	0.296899	0.0873238	1.73248	1.5488	0.591766	19.5819	1.09588	7.28782	2.37507	0.61378	0.35534	0.857059	0.362669
MA1154.1	1.3446	0.718136	0.693244	0.0573692	1.75142	2.90758	2.20258	1.23927	2.09081	-0.255338	3.27519	0.546245	2.53557	2.10274	0.300109	0.340083	-0.161487	0.494392
MA0083.3	1.32896	1.295	2.14473	0.70535	1.25789	1.4477	1.3228	2.13078	1.8956	0.328859	12.2477	1.00739	3.24758	2.66178	0.457568	0.440866	0.572264	0.507668
MA0735.1	1.32513	1.0962	0.743252	0.790908	2.12479	0.70214	0.954485	0.597727	2.53143	2.67984	2.76448	0.556928	0.723598	0.745874	0.460983	0.320133	0.91055	0.151801
MA0467.1	0.976813	0.57024	0.747182	1.14946	0.442379	0.387241	0.386474	0.665718	-0.196839	1.05511	1.17846	0.334957	1.16871	0.715536	0.567182	0.656936	0.643231	0.567896
MA0771.1	0.848385	0.724279	0.875375	0.367545	3.95225	0.615709	0.143933	1.03109	0.439077	0.927441	7.96848	0.447968	1.59467	1.42972	0.382564	0.231115	-0.0572445	0.388785
MA1655.1	0.737836	0.814804	1.6236	1.40481	1.53054	1.20659	2.73671	1.34708	0.238684	1.62869	5.14631	0.228099	0.525387	0.694237	0.304353	0.389151	-0.0289434	0.308796
MA0163.1	0.41362	0.477102	0.4948	0.327471	1.22412	0.352766	0.142253	0.52571	0.146542	-0.430229	1.55303	0.196155	0.745918	-0.173162	0.638325	0.208159	0.23932	-0.176908
MA0155.1	0.365573	0.538548	0.551205	0.33183	1.04499	-0.1804	-0.0298546	0.771779	-0.188375	-0.179001	2.50805	0.18625	0.840902	-0.141729	0.744172	0.470145	0.705238	-0.0264881
MA1579.1	0.29167	0.351113	0.387622	0.200839	0.932087	0.0317226	-0.065453	0.637091	-0.207794	0.380295	2.82653	0.69874	1.27253	-0.0212859	0.617065	0.53664	-0.00350613	0.825566
MA0665.1	0.182976	0.667672	1.12149	0.231642	0.40754	1.83459	1.50594	1.27187	0.326868	1.1507	27.4502	0.286633	1.06245	23.2089	0.467309	0.430934	0.669887	0.426823
MA1545.1	0.107212	0.643299	1.3523	3.44556	7.95173	0.47157	1.14554	0.929484	4.05787	1.52334	8.87993	0.975166	2.15146	7.44385	1.02348	0.357128	0.238301	0.105618
MA0676.1	0.0618735	0.400166	1.05967	0.335536	0.648422	0.245726	0.43886	1.07064	0.527543	-0.243221	1.67046	0.12859	-0.0118251	0.615997	0.444025	0.726122	0.495418	0.704656
MA0691.1	0.0275552	0.0995533	0.358145	0.184247	0.690101	0.857916	0.752967	0.398978	0.558693	-0.268546	39.5627	0.870967	4.03514	17.6199	1.77286	0.529195	0.450996	0.0558637
MA0832.1	-0.0102851	0.356849	0.359483	-0.183621	0.900165	0.845706	1.03692	0.415124	0.584914	-0.0759603	227.993	0.24719	1.18374	66.5518	0.717195	0.434221	0.134857	0.587596
MA0154.4	-0.0859604	-0.0467195	-0.00589486	0.61885	3.27392	-0.536357	-0.492929	0.466699	-0.735552	-0.237537	5.13063	0.595591	2.25941	-0.848363	0.722364	0.869332	1.78879	0.801363
MA0500.2	-0.113619	0.247237	0.605667	0.624182	1.20489	0.285681	0.63935	0.273096	0.835262	0.715087	40.875	0.261922	0.515535	36.7269	0.935736	0.407637	0.273561	0.447893
MA1153.1	-0.115605	-0.089669	-0.347242	-0.22	0.843889	-0.123492	-0.127691	-0.16872	0.0549559	0.0761191	2.0923	0.856984	2.04748	0.235797	1.20646	1.01218	0.0941259	0.617901
MA1637.1	-0.161838	-0.0396634	-0.0994975	0.463959	3.89207	-0.557889	-0.527593	0.505729	-0.708956	-0.378519	8.44618	0.394466	1.97034	-0.722641	0.432097	0.85047	0.378933	1.56604
MA0667.1	-0.177189	0.0205951	0.103941	-0.141008	1.03097	0.315962	0.483874	0.17611	0.377345	0.603776	20.7701	0.293724	0.932202	10.5896	0.748682	0.646429	0.488206	0.549903
MA1468.1	-0.249605	-0.0217873	0.240819	0.469459	0.713476	0.0486849	0.15322	0.212326	0.45363	0.435215	5.19719	0.918127	0.875987	0.157484	0.885054	0.9681	0.332313	0.98348
MA1604.1	-0.259357	-0.0989438	-0.162003	0.635941	3.88805	-0.54269	-0.54965	0.392498	-0.697425	-0.278665	8.2957	0.36773	1.7562	-0.690981	0.434977	0.890089	0.79248	1.48465
MA1552.1	-0.285292	0.176066	0.386441	0.145905	0.834314	0.127478	0.0664121	0.803873	0.445937	0.0206179	1.50206	0.456323	0.792307	-0.346665	0.841135	0.866017	0.776322	0.239467
MA1641.1	-0.297106	-0.168466	-0.123454	-0.0842192	2.3444	0.337136	0.814358	0.158149	0.308532	-0.195779	336.416	0.510601	1.84975	97.2351	0.9881	0.647331	0.515149	0.694609
MA0774.1	-0.298096	-0.0856519	-0.241855	0.227784	1.21673	0.115571	0.43416	-0.0123131	0.605699	-0.300578	1.92625	0.611691	1.08317	1.4442	0.835299	0.861219	0.00854044	1.44204
MA1619.1	-0.309394	-0.190339	-0.0707795	-0.0125576	2.25596	0.198232	0.704767	0.107957	0.400227	-0.34349	239.866	0.652588	1.87411	59.6417	0.909519	0.66278	0.542183	0.753001
MA1555.1	-0.325558	0.0757675	0.300275	0.0198821	0.764354	-0.191061	-0.0710053	0.700734	0.518604	0.0883424	2.13098	1.0496	1.38998	-0.341769	0.993178	0.891852	0.805413	0.280104
MA0521.1	-0.340386	-0.0718803	0.240414	0.0156086	1.16234	0.204722	0.618642	0.0275409	0.172612	0.0224743	109.057	0.382067	1.55421	66.6944	1.1078	0.407417	0.702877	0.46613
MA1615.1	-0.366185	-0.314428	-0.282837	0.0895959	0.629907	-0.215431	-0.231151	-0.143981	-0.375042	-0.567968	1.75581	0.35797	0.666003	-0.733042	0.646375	1.04395	0.864562	1.31394
MA1642.1	-0.488981	-0.38215	-0.523138	-0.117146	0.90321	-0.539213	-0.427288	-0.549088	-0.0740524	0.118035	3.36253	0.50272	0.87266	0.217413	1.55251	1.85497	1.86149	1.4385
MA1553.1	-0.489926	-0.160787	0.242297	0.109359	0.992221	-0.0585845	-0.129705	0.356192	0.175881	0.412822	1.75971	0.848274	0.867729	-0.537775	0.996171	1.07095	1.58427	0.437019
MA1467.1	-0.493342	-0.340201	-0.335183	0.137357	1.20264	-0.182151	0.0339323	-0.142071	0.456084	-0.571012	107.184	0.419628	2.02986	40.0441	1.45455	0.7931	2.34105	0.653531
MA1472.1	-0.496156	-0.282178	-0.133181	0.130937	1.71441	-0.0544509	0.175838	0.00715147	1.06551	-0.0354826	288.242	0.327434	1.77598	68.1096	1.10072	0.657795	1.63715	0.832639
MA1109.1	-0.56658	-0.493954	-0.545794	-0.22596	0.838448	-0.599037	-0.485878	-0.544346	-0.0686732	0.0871396	3.74224	0.436019	0.840747	0.502196	1.59812	1.98252	1.21412	1.73085
MA1123.2	-0.603158	-0.422898	-0.405855	0.211273	0.640505	-0.640425	-0.543055	-0.36107	-0.288115	-0.293788	12.5404	0.68941	7.05016	0.892553	1.45573	1.66464	0.821467	0.845852
MA0698.1	-0.611086	-0.46738	-0.283879	-0.322017	1.14028	-0.650342	-0.449597	-0.151605	-0.147933	0.0939472	41.4522	0.494004	1.19242	6.17959	0.923663	1.17496	0.596368	0.889269
MA0091.1	-0.629828	-0.406149	-0.290704	-0.0761604	0.689567	-0.350409	-0.137484	-0.229656	0.104159	0.134059	39.2903	0.431966	1.1298	5.53848	1.61829	1.52103	1.46837	0.922357
MA1618.1	-0.66771	-0.416971	-0.508583	-0.281416	1.57413	-0.546848	-0.391753	-0.46482	0.197523	0.151882	29.2411	0.347768	0.970952	3.45794	1.19265	1.30543	1.40221	0.650374
MA1638.1	-0.705368	-0.493137	-0.467792	0.0931906	1.11255	-0.451188	-0.343733	-0.43775	0.0348304	-0.230147	7.45847	0.570852	0.837034	1.39146	1.40264	1.79021	1.66112	1.10693
MA1112.2	-0.829047	-0.669948	-0.214233	-0.101263	-0.0877764	-0.822741	-0.772088	-0.108513	-0.488479	0.122903	13.3146	1.19591	1.14028	-0.646307	3.50623	3.42335	3.33568	2.29936
MA0631.1	0.988341	0.702681	0.199506	0.238502	0.937998	0.204777	0.617279	0.320299	0.793104	-0.129308	0.460246	1.52346	0.599056	0.341964	0.992504	0.903219	0.563689	0.743897
MA1141.1	1570000000000	713000000000	22163259427	394.83	784000000000	2.48659e+06	66005233496	4400000000000000	7530445978	2.45529	301000000000000	1.34902e+08	5.24e+22	237000000000	2.68e+16	6.28e+16	316.166	6858272147
MA1622.1	1270000000000	5660000000000	1.19322e+08	610.253	13062268138	7.45372e+06	66006925540	2170000000000000	9638945180	1.25471	127000000000000	1302440825	4.92e+23	20947650317	3.64e+16	2410000000000000	525.613	1062958983
MA0477.2	1130000000000	7921214878	3.10659e+07	1166.84	9587827020	1.69164e+06	72035799532	36300000000000	3158422745	1.55204	765000000000000	5.11539e+08	3.9e+22	2027373275	8250000000000000	1.5e+16	183.265	4.11926e+08
MA1130.1	319000000000	332000000000	5.4273e+08	797.077	84206061406	250067	111000000000	690000000000000	10836970571	3.2638	127000000000000	1.41529e+08	1.86e+26	9085948211	1130000000000000	2.07e+17	160.194	2534684782
MA0476.1	307000000000	27500362668	6.15317e+07	804.379	247000000000	158003	188000000000	1580000000000000	5182220642	1.63318	3130000000000	1.62889e+08	3.1e+20	86307251378	5850000000000000	476000000000000	251.291	2.61747e+08
MA0099.3	280000000000	149000000000	2.08695e+08	156.812	15389323844	231862	617000000000	79800000000000	2920632966	4.13672	38800000000000	2.50942e+08	3.84e+22	14078772406	1610000000000000	5.08e+16	94.5875	2250941314
MA0478.1	158000000000	684000000000	4857805955	325.143	18400000000000	2.26844e+06	29500000000000	1.01e+16	4219727210	1.28296	111000000000000	2102854435	8.2e+22	13974314723	1.14e+18	3300000000000000	1204.06	5031740534
MA1128.1	103000000000	242000000000	2.67388e+08	3513.24	113000000000	187518	2189482589	1650000000000000	13272177927	3.37937	253000000000000	1.28103e+08	2.79e+22	25124330776	2280000000000000	7.46e+16	305.152	1227190890
MA1144.1	50760371887	5.35578e+08	8.55518e+07	151.665	6678378528	129309	171000000000	7200000000000	1874069412	3.51656	10300000000000	3.57859e+07	7.08e+20	191000000000	784000000000000	3.62e+16	115.931	6.5025e+08
MA1134.1	37655502992	6900313369	2087312512	396.488	34896512852	259656	841000000000	206000000000000	23929710382	3.25101	32700000000000	2.40666e+08	1.6e+24	87556185702	7970000000000000	1.23e+18	230.521	8.48922e+08
MA1135.1	33458609828	10057424723	1.31734e+08	239.68	534000000000	414616	2050000000000	15100000000000	1287909184	4.50975	2000000000000	1507741299	6.51e+23	203000000000	290000000000000	2610000000000000	70.9353	1869852879
MA0490.2	18647190646	4.88147e+08	2.24471e+06	733.129	5.41573e+08	32918.8	4212273663	28900000000000	2.64861e+08	1.14692	29800000000000	4.30139e+06	1.2e+23	7.76225e+07	4720000000000000	307000000000000	54.7631	4.78419e+07
MA0491.2	16078720030	1194234226	2.76433e+06	686.77	5.06378e+08	28795.4	10863134754	29300000000000	4.81934e+07	1.6976	3430000000000	2.55217e+07	6.64e+20	4.90586e+07	2.93e+16	47300000000000	140.639	3.98422e+07
MA0462.2	11188272470	1370023261	1.83561e+06	1816.75	4.34853e+08	195212	1427061667	38500000000000	73630890508	2.88761	4290000000000	3.04096e+08	9.71e+22	6371946336	1.68e+18	368000000000000	275.901	3.42095e+08
MA1634.1	7739727993	1190839656	1.45564e+06	1056.15	3.14461e+08	190693	8.59177e+08	16100000000000	35469237024	2.77925	1860000000000	1.54018e+08	2e+21	4593976854	1.09e+18	292000000000000	284.852	6.08092e+08
MA1137.1	6773442234	702797160	3.88538e+08	122.861	1395523347	71412.3	9026461647	2470000000000	1877033087	2.69376	2580000000000	8.90033e+06	8.8e+23	2099397974	1100000000000000	809000000000000	106.636	6.78563e+07
MA0489.1	6372992555	9813876423	1.6625e+08	803.911	76081656509	883405	10697744081	5300000000000	8881457262	3.95675	2340000000000	4.42718e+07	1.08e+20	13000656599	369000000000000	172000000000000	77.7303	6.29583e+07
MA1138.1	3445109855	2.50193e+08	1.46177e+07	602.739	403000000000	76839.2	94597553314	1060000000000	1548087323	7.42186	4510000000000	5.30142e+07	1.73e+19	4840000000000	74900000000000	6070000000000000	76.3327	1086415576
MA1142.1	6.50719e+08	7288242286	2.18728e+07	284.238	3.00845e+07	5573.41	14898103052	22800000000000	2.46747e+08	1.55444	1150000000000	7.38193e+06	6.48e+20	9.21674e+07	65500000000000	72200000000000	47.1494	2.65766e+07
MA0841.1	597053441	2.9608e+07	303786	40.8332	2912120844	4141.54	5.03598e+08	3151789356	3.59217e+07	1.16939	25712019133	5.55226e+06	4.95e+16	8.70871e+08	1570000000000	1510000000000	190.755	6.6363e+07
MA1101.2	5.49193e+08	5742860219	6.311e+06	15.2051	5.86347e+08	7788.28	3.78387e+08	81100000000000	2.2485e+07	2.59323	335000000000	700781	7.8e+20	8.78719e+07	180000000000000	9920000000000	58.4746	1.86791e+07
MA0835.2	4.18813e+08	7.48518e+08	845040	619.508	654679135	21541.9	1.23913e+08	503000000000	22827269632	2.13134	2310000000000	1.07455e+07	4.88e+19	7.47217e+08	299000000000000	6080000000000	98.4864	5.31414e+07
MA0655.1	1.06849e+08	1.95088e+07	8.73575e+06	64.4397	7044672454	15156.4	207000000000	63400000000000	145192312	4.93909	171000000000	1.79156e+08	2.09e+18	15996532457	34600000000000	15400000000000	18.1661	7.61285e+07
MA1132.1	9.68594e+07	4.30975e+08	374058	174.203	1.80636e+08	1275.48	3.7749e+08	80305845276	4.38114e+08	1.01438	1810000000000	4.22288e+06	2.47e+20	6.84695e+08	722000000000000	3380000000000	125.115	2.41116e+06
MA1633.1	8.51674e+06	375143	14398.3	3.00063	1.68435e+07	1882.82	6.22264e+07	7.88454e+08	854390	-0.378773	2.78612e+08	1.12237e+06	81300000000000	98414.4	10850461616	1.06982e+08	110.278	2.88557e+06
MA0501.1	44035.7	1326	326.162	-0.483575	3086.05	19.9964	530.309	44528.7	8145.97	-0.56611	14563.8	1091.02	1086155987	3058.81	1.33008e+07	504689	98.2258	2177.33
MA0089.2	7797.33	14729.8	264.763	-0.0777969	4454.15	58.9574	348.932	196901	21856.6	-0.462867	381533	4374.91	45586029199	4092.65	2.84209e+07	1.8469e+07	48.5429	3739.48
MA0492.1	1623.94	249.049	410.739	0.0165323	152.732	10.0255	111.885	152562	511.846	2.34095	78.3399	83.9966	417439	118.353	1539.23	615.885	4.22649	35743.2
MA0496.3	1299.65	203.144	104.089	0.0685386	2535.16	9.76587	2225.39	78484.7	3781.35	-0.609953	65456.5	408.186	7.04806e+08	1085.75	2.2549e+06	171891	34.0672	1268.06
MA0591.1	986.307	47.1184	41.0461	-0.620899	289.831	5.3408	6744.71	1448.48	308.228	-0.455811	181189	324.364	3.59315e+07	25429.7	434916	133565	18.263	1597.78
MA0090.3	453.573	137.704	65.9516	0.372473	0.823154	17.9298	4.89927	389.148	-0.816317	1.6353	111.46	2.43734	9468.46	2181.96	13.4504	4.09819	-0.337553	6.64433
MA0150.2	202.85	885.719	128.378	-0.52631	1880.99	27.5346	1702.14	8589.17	2865.32	0.0367132	2909.3	126.778	4.64023e+07	861.493	550395	594680	36.6911	422.623
MA1632.1	178.339	1059.13	2118.91	0.206728	623.413	16.5402	623.381	28898.6	336.313	1.42884	353.916	245.388	727168	1086.77	3099.17	238.572	4.4641	4117.38
MA0107.1	148.277	12.1949	1.52728	96.3861	1942.14	1058.78	6.42513	623.144	530240	0.310664	510.862	10.9637	4.44766e+08	10665.1	2529.19	119691	-0.497275	948.182
MA0656.1	102.061	341.344	136.224	0.718115	203.001	20.6172	176.153	523.431	606.039	1.529	111.275	113.426	34986.6	111.199	183.003	42.5551	0.153021	860.548
MA0101.1	87.0496	23.0477	1.83645	159.401	1773.68	1459.08	10.7612	375.003	482027	0.854757	557.948	18.5543	1.3667e+07	6034.98	1767.94	98889.8	0.196073	2428.68
MA1131.1	76.0666	322.775	375.205	0.244477	475.441	27.6408	161.227	1805.02	479.272	1.64174	117.367	175.233	94164.6	294.747	740.408	249.162	0.866431	234.596
MA0834.1	70.4482	109.601	68.3163	0.529827	55.822	31.0132	92.2149	161.839	219.04	2.45438	64.1442	19.7326	7999.78	49.2655	63.3009	24.8031	-0.0774388	21.267
MA1145.1	61.6147	1437.55	351.459	0.870328	638.184	27.9479	95.4632	633.143	317.634	1.41527	143.183	76.0419	27290.9	111.951	221.979	76.1257	-0.238993	79.7392
MA1139.1	60.1308	224.381	123.254	0.690503	71.6954	39.469	91.8488	386.649	215.171	1.40245	50.7241	36.9644	16764.6	81.5768	202.619	24.9964	-0.41991	53.7471
MA0605.2	59.9031	205.712	117.851	0.242907	76.999	18.9568	133.778	647.7	347.048	2.35519	66.5096	114.919	35407	76.607	224.204	46.8172	0.511287	263.663
MA0488.1	47.91	435.837	107.455	0.155421	34.7462	12.3257	57.6717	31093.6	302.511	0.37183	52.1642	212.643	119689	274.921	1265.78	294.91	7.43458	13372.4
MA1475.1	46.2989	25.8088	25.6362	0.521076	24.2678	20.0716	67.4035	44.5848	49.0281	2.34121	39.7858	7.37303	422.898	43.466	11.2399	10.6473	-0.302686	77.244
MA1127.1	44.8271	386.558	134.413	0.927364	113.012	20.6361	115.813	947.244	284.226	1.30374	107.386	53.4026	17752.3	58.6737	154.947	41.8191	-0.39454	70.3939
MA0018.4	44.0644	1063.63	580.47	-0.313577	219.696	10.6305	112.161	8136.63	250.734	0.682333	591.519	123.252	91294.3	366.044	693.878	109.23	0.866789	1980.12
MA1136.1	42.97	46.5994	69.9289	0.426833	50.6186	22.7296	116.329	269.036	200.082	2.433	55.9249	42.5701	8463.57	48.8729	99.4322	20.5731	-0.24029	21.7112
MA0840.1	42.6686	87.8738	53.4485	2.8346	64.9287	19.3472	95.3356	124.63	224.181	1.1747	62.7454	25.6845	4956.13	75.0122	45.3803	15.7258	-0.455904	19.9919
MA1140.2	40.9896	87.0479	36.7084	0.135803	42.4431	21.1518	109.985	162.597	193.078	1.45008	49.0615	24.2242	2690.83	48.1019	21.2967	12.701	-0.44875	7.66098
MA1133.1	38.5733	57.2234	56.1632	0.090267	18.0639	23.1248	41.3744	317.424	179.077	2.17877	78.1214	20.7833	5955.26	48.3532	21.9552	11.7368	-0.469026	17.2014
MA0609.2	32.9012	53.1514	107.041	-0.00764486	29.4528	9.39597	37.9995	212.714	66.873	2.48508	43.2305	17.9155	5362.69	83.1958	22.1837	17.0795	-0.383022	35.3612
MA1129.1	31.7297	38.2255	95.2935	0.251719	63.1222	22.4007	83.8001	297.979	195.571	2.92862	39.8047	38.53	6449.13	69.1468	44.0875	26.2657	-0.443396	32.9308
MA1126.1	31.3072	164.64	193.476	-0.363342	32.2825	21.4328	80.8805	1254	67.1879	1.56766	29.9657	93.3167	5249.18	91.3398	30.5302	23.255	-0.42271	55.2307
MA0778.1	12.563	4.14918	0.608534	68.8985	60.9161	10.1683	1.59382	31.0918	8717.62	1.59043	43.0986	16.4985	32767.5	122.388	182.948	196.137	-0.286699	15.7299
MA0779.1	9.64102	4.15662	-0.141365	0.202965	-0.632194	9.1741	2.49591	1.37912	-0.504424	0.90406	-0.621572	0.680417	211.236	-0.716942	1.0509	1.75812	2.99622	8.40287
MA0105.4	9.17155	2.23775	0.193625	13.2761	33.0539	2.58416	0.454575	14.043	72.7035	1.01026	26.9058	7.47789	11959.5	60.5748	45.8489	55.752	-0.457719	23.9264
MA0781.1	8.70719	3.56175	-0.169805	0.201926	-0.658432	11.8178	2.26642	1.35206	-0.518337	1.30789	-0.657032	1.34596	294.829	-0.707716	1.18248	1.79099	2.76431	6.97652
MA1143.1	7.63585	15.9384	6.98182	0.25135	10.1339	10.0264	22.7415	19.5077	40.5602	4.70808	24.2307	2.51212	407.879	20.5811	2.27378	2.35995	-0.182293	2.27397
MA0069.1	5.53626	3.94936	0.459437	0.269106	-0.114382	2.91726	1.5211	1.1871	0.18785	5.10242	-0.146816	0.296336	12.5232	-0.342445	0.525608	0.552664	0.0120821	2.0999
MA0831.2	5.51924	4.20435	5.52333	1.85978	1.79288	34.0415	7.82753	9.60615	129.423	-0.062013	7.62849	15.7953	205.583	-0.242815	62.1419	11.7203	3.70923	20.3435
MA0526.3	5.20106	5.69823	11.312	1.86637	1.72801	229.275	10.6096	36.0529	79.0124	-0.196209	5.56355	22.935	996.777	-0.346452	374.488	43.9819	3.0796	24.269
MA0871.2	4.96345	3.47371	3.46519	0.997611	1.684	16.4524	7.18553	6.97077	47.7957	0.836964	3.68964	8.78781	100.922	-0.0306631	19.2146	6.26655	0.823925	11.4147
MA0464.2	4.82492	2.80212	1.69091	0.364817	1.09	5.09952	4.29755	2.77533	6.46295	0.175384	1.60279	3.69364	10.7915	-0.0519002	7.14608	3.30532	0.257352	5.5343
MA0620.3	4.73579	3.05449	2.67209	0.63459	1.97987	38.3869	8.53658	16.3569	224.069	0.448675	8.49404	8.90201	242.255	-0.0503847	68.2543	12.3736	0.426134	26.1961
MA0636.1	4.61582	2.67396	1.55711	0.450456	1.34947	7.17592	7.54409	3.33605	12.6358	-0.169584	2.10597	4.79648	13.6623	-0.00889976	8.96624	3.85754	-0.139681	5.69121
MA0093.3	4.533	8.27333	14.8133	1.69445	2.67201	263.649	11.9416	59.4232	60.055	0.193947	3.59118	25.3889	1864.9	-0.417524	446.131	39.9714	3.37623	39.3622
MA0833.2	4.44831	3.72472	2.7424	-0.492174	0.829489	0.747493	4.28701	20.8577	123.043	-0.124562	76.3365	2.45666	127.491	14.1953	7.95233	3.91186	2.01	8.78064
MA0828.1	4.40683	3.47851	3.59866	1.06383	1.26894	10.6949	7.81242	4.22627	19.7484	0.581949	1.66949	6.8777	29.7955	-0.123227	11.6702	4.65267	0.223767	11.3609
MA1511.1	3.47488	1.31718	1.55282	0.934539	4.79233	4.4069	4.86031	0.828699	3.32995	0.254636	1.28957	0.246863	11.5883	3.1009	-0.000154152	0.013895	-0.0706401	-0.128369
MA0829.2	3.45232	1.9774	2.51252	0.71008	0.227158	4.46633	4.09225	2.2371	2.05097	0.378658	-0.0984426	3.22238	18.209	-0.573914	7.93508	2.6189	0.878292	2.87017
MA1517.1	2.9732	1.07013	0.552547	1.37888	7.83558	7.82887	8.14293	0.715474	6.2712	0.804828	1.26116	0.355773	17.669	6.54906	-0.103786	0.128014	-0.129737	-0.0709136
MA0067.1	2.89863	1.82193	1.89343	0.573381	0.720632	6.46198	2.05455	3.79355	2.97539	1.62323	1.47847	1.38503	26.8798	1.26257	1.49901	0.703171	-0.170971	0.842829
MA0616.2	2.54714	1.79399	1.88682	0.0112295	0.557699	1.34968	3.46559	2.14569	4.86666	-0.470052	0.797664	2.58209	5.82557	0.436985	2.47227	1.45225	-0.270171	2.53975
MA0493.1	2.28406	0.679157	0.753621	1.56272	19.5836	3.90818	3.03589	0.676259	6.09752	-0.222946	0.57945	0.620089	70.1165	2.25859	0.102242	0.710396	0.00378298	0.221449
MA1470.1	2.16098	1.95758	4.45748	0.544171	7.48887	2.52955	5.63464	4.76217	7.1518	0.310923	5.53707	1.66667	66.5549	3.88217	1.45748	1.04892	-0.553472	1.51005
MA1151.1	2.15861	1.58273	1.7484	-0.175226	-0.153024	1.92418	1.22235	2.59473	0.589857	3.36973	3.1713	1.22336	23.1923	0.689993	1.90288	1.18993	0.970082	3.11064
MA0731.1	2.07259	0.254542	0.772547	0.351952	1.74713	0.569045	0.443815	1.32034	0.623205	-0.0880096	1.74664	0.342462	2.51257	1.77079	0.748641	0.432237	0.338588	0.431578
MA1099.2	2.07229	1.99104	2.2822	0.122123	0.559528	1.56818	2.73369	1.77277	3.80201	0.0163972	1.29793	1.36294	3.86799	1.96973	1.09763	0.608093	-0.401104	0.796343
MA0014.3	2.00404	2.07497	1.25806	0.46401	0.324412	2.59257	2.46739	2.28408	0.782203	2.49443	0.557155	0.687208	3.56586	-0.212954	0.45206	0.460952	0.562344	1.0112
MA0463.2	1.9249	0.974713	0.760404	0.882696	1.63151	0.692249	0.954716	1.98303	0.0533588	0.638188	1.76717	0.590155	3.08803	2.55969	0.934726	0.370204	0.391215	0.842574
MA0092.1	1.91498	0.894705	0.49116	0.555024	0.249637	-0.0214242	0.106	0.807098	-0.34897	0.561956	1.76424	1.13357	3.128	1.33645	0.824792	0.692377	0.0994892	0.809517
MA0861.1	1.8271	1.06001	0.893692	0.186904	-0.0910325	1.21333	1.0481	1.27129	0.100099	-0.171573	0.00583374	1.21596	2.75966	0.320736	0.931846	0.714775	1.09359	1.28524
MA0803.1	1.78053	1.02504	2.30542	0.435412	-0.284692	1.14747	0.756122	3.17252	-0.0447004	-0.235805	-0.635616	0.565544	4.51734	-0.621243	0.56279	0.677626	0.16244	1.01547
MA1529.1	1.77783	1.34388	0.950477	-0.0143295	0.184477	1.22317	2.48716	1.06154	0.153465	-0.47614	1.66297	0.312527	3.24807	0.984778	0.780232	0.353505	0.379577	0.637847
MA1589.1	1.77511	1.07088	2.06001	0.68625	0.997594	0.755409	0.467709	0.929915	0.861316	0.538267	1.04441	1.24146	2.06257	1.27274	0.779913	0.430119	-0.274935	0.133585
MA1107.2	1.74486	1.0736	1.17459	1.232	2.96613	2.33031	2.54203	1.02513	1.40582	-0.146962	0.927879	0.49286	7.77156	1.60615	0.0991199	0.0569768	-0.13892	-0.0761981
MA0058.3	1.69942	1.56274	1.95792	0.903205	0.363652	1.8625	2.39946	2.15815	4.20155	0.450682	0.821836	1.81404	8.90105	0.0882465	3.68956	1.78887	0.448912	1.31437
MA0106.3	1.6966	2.37432	2.97756	0.47487	-0.205918	2.50141	1.71755	1.8953	-0.209988	0.233793	-0.33168	2.17855	4.77666	-0.39159	1.06337	0.850081	0.845371	1.58583
MA0801.1	1.65793	0.870865	1.80722	0.117232	-0.236804	0.599677	0.500168	2.77674	0.290297	0.219837	-0.573363	0.658486	9.84037	-0.584617	0.721982	0.700521	0.416693	1.05643
MA1117.1	1.64341	0.975151	0.695556	0.532682	1.7755	0.165857	0.247616	1.02326	2.41404	-0.0555154	3.39237	1.11284	39.3512	4.91483	1.24043	2.10607	-0.252086	0.565873
MA1601.1	1.60253	0.769303	0.205498	0.168104	2.69145	0.316333	0.0556119	0.911476	-0.0181789	0.65058	2.94961	0.42116	3.13052	1.35345	0.48922	0.419523	0.19885	0.284628
MA0004.1	1.52555	1.2153	1.41774	0.384355	0.53331	4.01088	3.29291	2.72883	6.9468	0.707186	1.07502	3.82726	18.9892	-0.0827537	9.70956	3.65397	0.778193	2.84855
MA1557.1	1.40883	0.734068	0.244742	-0.11337	0.972351	0.546504	0.39137	0.273806	0.671511	-0.295327	1.21677	0.481706	1.51826	1.22542	0.738317	0.763942	0.239361	0.497401
MA0805.1	1.39712	0.989893	2.2904	1.12406	-0.556309	0.263405	0.260916	3.02678	0.479172	0.134223	-0.664358	0.474201	5.48995	-0.625535	0.684363	0.821073	0.974118	1.16761
MA0104.4	1.3815	1.2213	1.58063	1.32832	0.325768	0.761578	1.15642	1.86654	2.7159	-0.459364	1.59023	2.04815	3.71981	0.229783	2.34005	1.48908	0.135092	1.47755
MA1496.1	1.3603	1.31545	3.18916	0.488224	-0.403985	0.97602	0.821052	3.17118	-0.34134	2.98826	0.341256	0.615249	5.21127	0.169093	0.555075	0.634397	0.141594	0.0124762
MA0499.2	1.30211	0.842159	1.01596	0.370645	-0.741583	2.06725	2.13738	1.00945	-0.365341	-0.361591	-0.555372	0.6144	2.33329	0.292935	1.1678	1.12	0.655183	1.63536
MA1514.1	1.27033	1.15783	1.61137	1.11752	2.00471	0.92922	1.09488	1.03507	0.563181	-0.00814488	2.74505	0.316875	3.58076	2.1759	0.260442	0.0333885	-0.286221	-0.19929
MA1155.1	1.22587	0.682209	1.03349	0.531065	1.47533	1.41555	1.28163	0.984472	1.7429	0.216612	0.402536	0.290454	3.62281	-0.0231743	0.480961	0.344577	0.178828	0.332839
MA0525.2	1.15596	1.21744	1.87468	0.189056	0.258719	1.10162	1.54526	0.920525	0.781961	0.181107	0.204673	1.21261	2.19303	0.852351	0.651748	0.629984	1.87589	1.15285
MA0019.1	1.12692	1.3066	1.57187	-0.0604708	0.480785	0.043722	0.801306	1.45784	1.61445	2.93006	1.64708	1.79625	3.22985	2.00919	0.824525	0.664621	-0.000702333	0.58387
MA1645.1	1.12689	0.899294	1.02294	0.0804387	0.291849	0.903347	0.554369	0.768479	-0.111434	-0.223707	0.500389	0.814918	2.47714	0.149667	0.500092	0.692261	0.754962	0.959347
MA1110.1	1.11362	2.25009	3.34411	1.07937	0.141741	1.65867	1.39237	5.42281	-0.192499	0.126984	1.08524	0.419852	5.55386	-0.405908	0.389949	0.546904	4.97324	0.227393
MA0147.3	1.10464	0.769877	1.07703	0.698292	0.192197	0.851966	0.98328	1.57411	3.6807	-0.0690373	1.1418	2.36606	7.99842	-0.0270304	4.32739	2.60608	0.181275	1.781
MA1124.1	1.03164	0.740974	0.886247	0.407787	0.464758	-0.221254	0.170939	1.36046	0.1386	0.345612	0.43994	0.575728	10.8583	1.09944	0.455506	0.541443	0.0903439	1.19657
MA0072.1	1.02249	1.03025	1.41812	0.0657875	-0.24759	1.4452	0.527906	2.29137	0.217498	0.350434	1.73186	0.973723	12.1115	0.382472	1.42295	1.02254	0.00290918	1.50256
MA0734.2	0.971268	0.396293	-0.00749428	0.115474	0.426441	0.225813	0.358453	0.090334	0.595006	0.108135	0.462903	1.15433	1.89175	-0.101348	0.717603	0.790433	1.14784	0.986353
MA0823.1	0.967382	0.751417	1.33013	-0.14149	0.391153	0.883666	1.59124	1.60595	1.43133	-0.542294	0.384664	2.18689	5.64183	0.182548	3.12011	1.76443	-0.0845805	2.75485
MA0649.1	0.901602	0.774298	1.09023	-0.105281	0.399356	1.0691	1.79487	2.69489	2.36286	-0.450505	0.937594	2.32973	5.19766	0.323366	3.11497	1.71583	-0.0807251	2.72975
MA1491.1	0.821725	0.496538	0.118323	0.267425	0.279308	0.272601	0.413587	0.232339	0.577722	-0.313856	0.46122	1.06822	1.80785	-0.276064	0.723487	0.804821	1.36087	1.1454
MA1566.1	0.623146	0.510948	1.84898	0.413195	-0.310714	0.458556	0.595553	2.49661	0.118648	-0.551611	-0.642891	0.234142	2.59722	-0.46751	0.487621	0.791618	0.402516	1.28046
MA0503.1	0.595042	0.483639	0.574953	0.219018	-0.124516	0.0904649	0.0166284	0.361422	-0.194474	0.119944	0.12654	0.755908	1.58669	-0.283101	0.650993	0.996238	0.412038	1.1968
MA1150.1	0.555562	0.751359	0.936622	-0.135544	0.000645323	1.13062	0.388411	1.90437	0.237727	0.132897	2.3698	0.904709	25.8878	0.240205	1.70377	1.45698	1.40443	1.59396
MA0596.1	0.52975	0.42313	0.16924	0.802034	0.122661	0.04479	-0.0545917	0.550121	0.176672	1.02468	0.68027	1.45024	7.90754	-0.423969	0.961222	1.22095	0.357471	1.60592
MA0800.1	0.526758	0.504226	1.3902	0.583149	-0.138458	0.0989505	0.371351	1.49762	0.930812	-0.161581	-0.442014	0.709498	3.17429	-0.534285	0.512894	0.841058	0.522474	1.50386
MA0795.1	0.524977	0.322827	-0.01644	-0.0516067	0.970428	0.379128	0.254779	0.0422777	0.135804	-0.340044	1.13562	0.610851	1.41714	0.42579	0.955406	0.870046	0.302545	0.558732
MA0690.1	0.487173	0.468386	2.33119	1.1791	-0.287138	0.125435	0.479452	1.64714	0.811954	1.1936	-0.570223	0.475699	2.94985	-0.484843	0.557671	0.757351	0.711008	1.26215
MA1480.1	0.449611	0.540294	0.188219	0.115508	0.180973	0.65925	0.643813	0.361861	-0.113724	0.415425	0.691039	1.08868	2.09338	0.789124	1.17167	0.777026	0.159598	0.490475
MA0056.2	0.440431	0.244138	0.0601421	-0.075384	2.22889	-0.229504	-0.0914591	0.399442	0.928673	-0.0843962	2.34698	0.878952	14.2462	0.365659	1.00278	0.711006	0.00889026	0.770105
MA0689.1	0.353609	0.31343	1.29502	1.15994	-0.257423	-0.0544956	0.104299	0.940809	0.868461	-0.216227	-0.444295	0.501362	2.48148	-0.378072	0.742761	0.822544	0.938869	1.05799
MA0063.2	0.322426	0.298276	0.366934	0.178555	-0.0310828	0.720525	0.560906	0.547661	0.231691	-0.0343305	0.691216	1.19965	2.63006	0.439078	0.799329	0.737597	0.916478	0.848339
MA0622.1	0.303341	0.219246	0.960938	-0.147635	-0.047151	0.387546	0.865683	0.79924	0.511854	1.61839	0.0169599	1.86201	4.39192	0.0128609	2.86145	1.77132	0.861308	1.85354
MA1565.1	0.272047	0.358615	1.83244	0.539447	-0.163792	0.3664	0.427568	1.5612	0.376939	-0.415016	-0.548549	0.491352	1.9067	-0.242441	0.693726	0.690281	0.986365	1.09423
MA1114.1	0.266716	0.459189	-0.117185	-0.251273	1.35081	-0.238737	0.143406	0.691648	1.6638	0.202208	0.329623	1.0601	55.5327	0.71766	1.89426	1.66687	0.725226	3.53673
MA0870.1	0.0921527	0.0591099	0.249066	-0.0109718	1.95879	0.529784	0.458926	0.155232	0.9118	0.114833	0.850316	1.25491	3.08499	0.236729	0.748155	0.828137	0.376316	1.27872
MA0626.1	0.0449293	0.0211863	0.33223	0.433309	-0.222461	0.098344	0.0996789	0.430515	0.220648	-0.109115	-0.0983218	1.13301	2.82206	0.159158	2.28576	1.79761	0.930942	1.53536
MA1556.1	0.0316938	0.210346	0.201094	-0.0174077	1.49081	-0.0875199	0.0575428	0.848312	1.24446	-0.443854	2.42344	1.03693	2.72164	-0.382497	1.03223	0.794817	0.384058	0.32296
MA1593.1	0.025315	-0.0738246	-0.225776	-0.0926549	0.177091	0.0437076	0.0373051	-0.107309	1.21424	0.87833	1.9932	0.829606	2.16298	1.80129	2.14537	0.879889	0.61758	0.647027
MA0819.1	0.0113029	-0.0259675	0.530256	0.47974	0.240177	0.573412	0.394349	0.520074	0.847785	0.211919	0.604347	0.569572	2.73076	0.434261	0.962456	1.15675	0.777357	1.16238
MA0595.1	-0.0132778	0.00884697	0.0128858	-0.0465727	0.446471	-0.259818	-0.0218033	0.444539	0.449806	0.877383	0.321415	1.09572	8.15684	-0.366267	1.07435	1.15058	2.10391	1.89644
MA0797.1	-0.0866209	-0.0251909	0.0311142	-0.226623	-0.022175	0.424303	0.160617	0.437405	-0.121267	-0.49759	-0.137469	0.716472	3.61308	1.52846	1.05071	1.08276	0.605058	3.39076
MA1592.1	-0.155437	-0.103334	0.0501882	-0.176185	-0.0914514	-0.363635	-0.283263	0.273513	0.0340794	-0.250147	0.640224	0.902333	2.77455	-0.218684	0.78042	1.24058	1.26531	1.52119
MA0782.2	-0.167926	-0.028254	-0.340505	-0.310781	1.06525	-0.348609	-0.0785543	0.249544	2.26304	1.40324	0.506792	1.35338	56.832	1.45025	1.89867	1.73875	1.1728	4.11458
MA1600.1	-0.215797	-0.0891387	-0.0438803	-0.331034	0.352634	-0.296212	-0.314981	0.111026	-0.286359	0.0903119	0.783918	0.552322	1.82381	1.01442	1.11652	0.745202	0.860412	0.501587
MA1538.1	-0.225025	0.167887	0.468415	0.549968	-0.488493	-0.256361	-0.218274	0.99201	-0.547582	0.139875	0.24189	1.18361	2.16806	-0.673148	1.34116	1.76709	1.80436	0.976248
MA1532.1	-0.245727	0.0898046	0.100155	-0.000354428	-0.263643	-0.180424	-0.217762	0.574162	-0.203301	0.257284	0.399797	0.632377	2.74995	-0.647893	1.58565	1.46594	2.35374	1.52576
MA0796.1	-0.259154	-0.138005	-0.123545	-0.433387	0.232407	0.181995	0.150898	0.215229	0.106678	-0.527654	0.20098	0.463046	3.84398	1.43756	1.03343	1.06882	0.98703	2.67752
MA1572.1	-0.29016	-0.177328	0.159487	-0.129339	0.133156	0.389106	0.149987	0.478742	0.00360932	-0.529704	0.359608	0.79808	3.33048	1.43868	1.27655	0.923098	0.944705	2.18796
MA0783.1	-0.310221	-0.298642	-0.144995	-0.244597	-0.220669	0.233671	-0.00736671	0.37973	-0.291933	-0.614168	-0.366241	0.895381	5.77687	0.311551	1.18422	1.5733	1.11409	4.48117
MA0513.1	-0.357059	-0.302183	-0.312529	-0.00629393	-0.23998	-0.240911	-0.236654	-0.0917581	-0.409572	-0.312411	-0.393988	0.725387	2.91031	-0.39758	1.1427	1.39561	2.38529	1.96771
MA1535.1	-0.393797	0.11432	0.39399	-0.121682	0.737815	-0.392005	-0.365321	1.65605	0.0431359	-0.677911	2.42048	1.62737	21.0958	-0.752899	3.37345	2.26923	3.226	0.937625
MA1571.1	-0.468602	-0.315744	0.01908	-0.21495	-0.0220595	0.177662	0.00152539	0.352303	-0.118977	-0.653475	0.296258	0.748961	2.78657	1.69615	1.3411	1.2491	0.997452	2.36645
MA0808.1	1554.54	863.908	327.878	1.72979	0.301089	32.5541	7.52104	3324.01	-0.846889	8.17449	646.439	9.95314	52412.1	103124	32.0779	14.5559	-0.484506	224.949
MA0809.2	1007.16	177.16	182.316	1.76508	0.174046	26.2347	4.671	1145.33	-0.858204	6.25161	143.082	2.6854	7841.65	18955.4	19.5526	9.37991	-0.449798	17.3299
MA1121.1	809.21	297.121	243.54	0.857047	0.116128	17.996	4.97073	6069.33	-0.85073	6.46024	498.963	4.63893	6583.69	10965.8	22.6696	15.3977	-0.336765	32.5107
MA1513.1	19.021	6.47518	11.8022	3.86304	18.1384	28.472	47.7276	6.2583	21.3903	3.05312	16.5317	0.329359	5.82308	75.0126	-0.281767	-0.437186	-0.725631	-0.573997
MA0732.1	9.9101	5.40329	4.16598	3.77111	3.38405	6.1072	14.4463	2.7053	7.01219	2.28904	19.5949	0.276212	34.1207	42.3065	-0.0564449	-0.25303	-0.474409	-0.503785
MA1122.1	7.26691	2.62974	4.67061	4.673	9.7609	9.81674	12.4119	3.29953	13.2452	2.14984	7.23689	0.276871	5.28709	25.0166	-0.116204	-0.208069	-0.552688	-0.10325
MA0733.1	6.28718	3.10986	2.16482	8.41164	3.31637	3.29559	4.64843	2.01644	4.27456	1.09212	10.7523	0.533796	8.28731	16.662	0.0938775	-0.0585987	-0.280674	-0.327883
MA0472.2	6.10533	2.42096	1.4989	3.85429	2.24539	4.31493	10.9739	1.96072	5.0433	1.88309	17.241	0.385846	10.6437	69.3705	0.0563097	0.00155018	-0.462231	-0.203345
MA0746.2	5.05476	3.67612	4.821	3.39864	9.02313	9.55731	12.0847	2.63588	5.11847	1.01703	4.75726	0.277385	3.66863	15.9231	-0.192624	-0.280652	-0.390418	-0.453855
MA0619.1	4.94409	3.30811	6.50136	2.46444	3.84238	3.03866	3.60848	4.3681	4.06229	0.340747	2.77342	0.252681	0.853193	10.6	0.159903	-0.0846927	-0.11989	0.179746
MA1650.1	4.26331	2.93105	4.77702	2.21328	2.9601	8.43155	11.5523	2.51502	9.13385	3.0582	3.5342	0.363226	0.971392	14.6746	-0.0635456	-0.265418	-0.331523	-0.267568
MA0601.1	4.23	1.88722	2.60891	4.96623	0.387191	0.315701	0.102825	4.21547	-0.227719	-0.307717	0.65134	0.036596	-0.197201	15.3189	0.922153	0.916081	1.12488	-0.0317082
MA0162.4	4.14278	2.79772	2.67722	2.09848	3.00047	2.44861	5.65068	1.81224	4.48484	1.21909	12.601	0.46859	8.69337	18.4437	-0.0347893	-0.247252	-0.487891	-0.423131
MA0471.2	4.08658	2.65361	5.3626	2.75384	8.16595	4.50161	5.17449	4.25933	2.7928	1.16489	9.03791	0.211724	2.62266	13.5633	-0.108946	-0.32813	-0.540658	-0.407371
MA0741.1	3.79943	3.91282	5.76361	2.48979	3.89653	4.73885	6.3983	2.39345	1.69352	0.186047	4.46326	0.230593	3.35612	7.15635	0.00193903	-0.299284	-0.242084	-0.550489
MA0681.2	3.66379	3.27715	2.60465	1.75528	3.67924	1.56983	3.61183	2.64637	2.86914	6.00519	4.50719	0.28301	0.53851	19.1284	0.299208	0.0560048	0.125356	0.0611532
MA0151.1	3.66337	2.40388	4.68153	3.09211	0.801323	1.85742	2.31473	2.7516	1.17837	1.42539	1.27097	0.0547746	-0.109565	16.0924	0.0515752	0.167087	0.1248	0.370746
MA0006.1	3.16263	1.56086	0.984929	0.139382	3.75517	4.06692	6.33617	1.38891	7.41467	0.943712	4.94799	0.458815	4.72181	14.6632	0.0588424	0.0381448	-0.415411	0.343256
MA1653.1	2.85907	3.89636	7.66518	2.17595	4.61488	3.92224	5.39648	3.19655	1.87249	1.21042	7.14919	0.0425083	2.3665	8.73265	-0.0930629	-0.421238	-0.617479	-0.62391
MA0707.1	2.79092	3.5569	22.6905	6.13223	-0.0940972	-0.0908641	0.149387	5.7032	-0.15335	1.34494	0.914912	0.00753195	0.320106	24.1208	0.726052	0.610734	0.417174	-0.0873352
MA0527.1	2.66454	2.15049	2.92132	2.51742	5.63973	4.02631	4.2725	1.63396	10.1732	1.30576	7.78243	0.644663	1.18745	11.4891	0.281072	0.0814769	0.0834842	0.0851279
MA1630.1	2.58112	4.2443	4.62911	0.927338	2.2927	0.720271	0.621051	2.764	0.933149	0.123877	4.14051	0.306873	5.65761	8.20311	0.295137	-0.142624	-0.249103	-0.405642
MA0615.1	2.55164	1.72652	1.17035	0.54948	1.7226	4.09359	6.11787	1.36839	4.0026	0.808531	2.07234	0.692226	0.718421	6.4036	0.358519	0.50006	-0.305808	0.580107
MA0901.2	2.54303	3.8516	4.40394	2.15584	3.94666	3.91103	3.52259	3.38618	3.00781	0.163653	6.8333	0.450254	0.140514	9.97716	0.103372	0.0858039	-0.0138812	0.355965
MA1627.1	2.47631	2.81393	3.56134	1.65744	1.55875	1.26822	1.67684	1.96981	0.642028	0.312397	5.83345	0.138209	12.2551	45.974	0.132234	-0.262109	-0.337308	-0.451917
MA0618.1	2.26963	2.12037	6.33171	1.54123	-0.410869	-0.12851	0.0493416	2.77371	-0.355555	0.291465	0.350306	0.379481	1.31956	8.7821	0.593681	0.674751	2.20985	0.183055
MA0132.2	1.96222	1.83063	7.0818	2.33611	-0.126189	-0.138886	0.154085	5.0815	-0.203006	1.39546	-0.0288464	0.451931	1.14892	12.3704	0.337264	0.442144	0.44662	0.564281
MA0612.2	1.96222	1.83063	7.0818	2.33611	-0.126189	-0.138886	0.154085	5.0815	-0.203006	1.39546	-0.0288464	0.451931	1.14892	12.3704	0.337264	0.442144	0.44662	0.564281
MA0902.2	1.96222	1.83063	7.0818	2.33611	-0.126189	-0.138886	0.154085	5.0815	-0.203006	1.39546	-0.0288464	0.451931	1.14892	12.3704	0.337264	0.442144	0.44662	0.564281
MA0912.2	1.96222	1.83063	7.0818	2.33611	-0.126189	-0.138886	0.154085	5.0815	-0.203006	1.39546	-0.0288464	0.451931	1.14892	12.3704	0.337264	0.442144	0.44662	0.564281
MA0634.1	1.9586	2.75293	19.7453	3.24708	-0.150175	-0.27857	-0.0108907	3.10308	-0.280886	0.707692	0.263918	0.245859	0.780496	42.3443	0.20445	0.49532	1.29821	0.512992
MA1583.1	1.95778	1.68968	2.60404	0.86712	1.49113	2.61508	3.69045	1.76992	2.85031	1.80935	1.00004	0.529704	0.71498	4.8335	0.313258	0.305858	0.0824285	0.671292
MA1495.1	1.94593	1.56336	5.51028	1.16147	0.533582	0.363803	0.806445	3.03587	0.312677	1.66595	0.647461	0.352924	1.09517	5.54422	0.599666	0.24852	0.782806	0.100993
MA0158.2	1.94593	1.56336	5.51028	1.16147	0.533582	0.363803	0.806445	3.03587	0.312677	1.66595	0.647461	0.352924	1.09517	5.54422	0.599666	0.24852	0.782806	0.100993
MA0904.2	1.94593	1.56336	5.51028	1.16147	0.533582	0.363803	0.806445	3.03587	0.312677	1.66595	0.647461	0.352924	1.09517	5.54422	0.599666	0.24852	0.782806	0.100993
MA0041.1	1.88142	1.42834	1.38827	0.592612	18.4659	6.32144	9.49255	3.1476	4.242	0.64551	14.8952	0.317941	2.01128	58.294	0.0489612	-0.0654009	-0.0510729	0.967162
MA0862.1	1.80322	2.04798	2.76127	1.44449	0.831153	5.67314	4.0738	1.79707	2.88093	-0.363001	1.57925	1.1186	0.589512	9.1483	0.410767	0.652547	0.330536	1.13941
MA0780.1	1.778	1.28718	2.0344	1.33344	0.655992	0.284537	0.123901	2.00223	0.177831	0.61963	1.36229	1.01902	0.490955	2.96448	1.22555	0.531822	0.732725	-0.174302
MA0024.3	1.59067	1.73334	2.05607	1.97104	3.68983	3.75743	2.33802	1.35612	3.83932	1.69779	1.56879	0.866138	0.267177	3.90897	0.259632	0.329454	0.614451	0.591316
MA1588.1	1.55167	1.03977	0.568691	0.13401	1.40362	0.861686	0.816261	0.975674	0.336614	0.709028	2.45698	0.543821	1.51008	3.22051	0.299583	0.493943	0.0457663	1.12877
MA1573.1	1.52872	0.961622	2.9766	2.15262	3.42749	2.47755	3.29495	1.41908	6.96223	1.43268	5.43717	-0.0955166	0.16765	14.9783	0.850704	0.839843	1.8791	1.10909
MA1463.1	1.51635	2.29876	15.1781	1.75263	-0.541604	-0.435813	-0.243222	4.35035	-0.430852	0.776607	-0.143151	0.308848	0.641536	24.2603	0.345226	0.959642	1.58894	1.08816
MA0703.2	1.47484	2.30288	17.2886	4.36135	-0.141382	-0.415826	-0.111347	5.062	-0.44453	0.870678	0.586795	0.123075	0.203151	56.8388	0.912643	0.701919	0.894693	0.0792075
MA0846.1	1.36551	1.74996	2.74683	0.637857	11.348	46.8121	96.3523	3.73612	3.44702	-0.0817425	9.81854	0.18895	2.6634	116.346	-0.092187	-0.0794385	-0.0955307	1.12825
MA0702.2	1.32078	2.14411	30.1382	4.00492	-0.301361	-0.375768	-0.248489	4.35185	-0.365246	1.98198	0.772997	0.252607	0.216869	46.8871	0.863538	0.641389	0.600228	0.108744
MA0794.1	1.19385	1.33373	1.00254	0.334583	1.64865	1.89462	1.70035	1.40827	1.3337	1.26089	2.94839	0.6169	0.846682	5.1284	0.341302	0.447098	0.27087	0.286914
MA0131.2	1.15184	1.02066	2.47084	0.177353	2.90456	2.39712	4.41827	1.64798	6.21735	3.14874	2.90674	0.389919	0.600598	8.91859	0.138408	0.141538	-0.269589	0.388088
MA0711.1	1.05714	1.31691	1.19301	1.01522	0.822942	1.61441	1.81453	1.42618	0.604306	0.340325	0.783756	0.752338	0.141149	4.44858	0.66295	0.55981	0.0310526	0.48221
MA0629.1	1.00814	0.901856	3.32589	0.845074	0.386355	1.33531	1.98161	1.99482	0.969328	0.275836	1.85722	0.396303	0.649356	3.78799	0.567688	0.316489	-0.0458208	0.0616087
MA0892.1	0.952395	1.78413	8.05163	2.32386	-0.490319	-0.431241	-0.294697	2.84967	-0.420967	0.465418	0.0576523	0.322614	0.527687	13.1452	0.548901	1.22055	3.68279	0.714666
MA0898.1	0.88875	1.08649	3.14417	1.03479	1.32809	0.428472	0.307617	1.68378	0.0436324	1.38705	0.913212	0.494198	0.321979	3.28628	0.759838	0.444019	0.729292	0.187962
MA0869.1	0.843119	0.891199	1.49	0.480786	2.26207	2.58881	2.11825	0.729133	1.13969	0.522582	1.7339	0.577388	0.876468	3.6356	0.273167	0.355479	-0.0912328	0.493372
MA0621.1	0.795979	1.37382	6.38351	3.65961	-0.564096	-0.513071	-0.20001	3.54068	-0.685015	0.884027	-0.259551	0.185388	0.591139	6.62983	1.79401	1.86999	3.85753	0.554313
MA0662.1	0.682114	1.31095	15.532	2.49102	-0.445537	-0.540246	-0.306761	2.80028	-0.482242	0.42353	-0.115178	0.354044	0.29077	63.9201	0.610151	1.07078	2.13551	0.903703
MA0704.1	0.638685	1.05574	6.07023	1.60333	-0.518611	-0.59718	-0.460303	2.16611	-0.551694	1.36474	0.0862203	0.357757	0.598828	29.5148	1.02314	1.48595	4.6278	0.716487
MA0716.1	0.638685	1.05574	6.07023	1.60333	-0.518611	-0.59718	-0.460303	2.16611	-0.551694	1.36474	0.0862203	0.357757	0.598828	29.5148	1.02314	1.48595	4.6278	0.716487
MA0721.1	0.638685	1.05574	6.07023	1.60333	-0.518611	-0.59718	-0.460303	2.16611	-0.551694	1.36474	0.0862203	0.357757	0.598828	29.5148	1.02314	1.48595	4.6278	0.716487
MA0680.1	0.58329	0.623297	1.30156	1.70317	0.673761	0.0766066	0.165814	1.39246	0.295455	1.62966	0.978732	0.914498	0.40794	3.22829	1.41163	0.64703	0.645083	-0.0319017
MA0874.1	0.544336	0.591301	4.59715	2.11659	-0.476337	-0.55811	-0.484833	1.92206	-0.379769	1.02524	0.00089812	0.401752	0.449693	5.51616	1.07873	1.32566	2.85603	0.452533
MA0853.1	0.494828	0.795575	5.2173	2.84479	-0.539811	-0.593294	-0.405279	2.6984	-0.56872	1.81044	-0.0798886	0.470986	0.441413	18.0259	1.1255	1.67856	2.48083	0.843953
MA1596.1	0.377044	0.113698	0.375912	0.647287	1.30112	0.666875	1.27065	0.0995652	0.826658	-0.151613	0.921284	-0.102815	0.00895494	3.21643	0.386895	0.157198	0.257084	-0.0326115
MA1100.2	0.245781	0.507702	1.17836	0.860425	-0.0719504	0.963539	1.1643	0.678845	0.162645	0.0867747	3.10966	0.152217	0.574013	10.2517	0.831064	0.521717	0.137305	0.623115
MA1544.1	0.241524	0.595592	0.896454	2.48849	5.78658	0.509983	1.0968	0.781923	4.26526	2.75215	5.83296	1.03851	1.38311	6.75383	0.841302	0.348398	0.0636689	0.171677
MA0048.2	0.166799	0.627348	0.79043	0.515511	0.183999	0.459025	0.893932	0.496602	-0.126222	-0.230535	5.41687	0.268151	1.18917	7.06675	0.917276	0.46922	0.570156	0.481013
MA1635.1	0.0640044	0.441876	0.927164	0.927258	1.61776	0.279928	0.575904	0.607549	0.0913496	0.550094	19.5166	0.537195	0.806777	20.9985	0.73118	0.304921	0.527516	0.2477
MA1485.1	0.0430989	0.154946	0.412358	0.0970299	0.336694	0.00402501	0.428711	0.352426	0.872381	1.83778	3.05667	0.894724	2.84717	9.51235	0.622562	0.644052	0.966453	1.51911
MA0528.2	-0.0847248	-0.0435236	0.322227	0.524971	4.16806	-0.00142088	0.20466	0.30508	0.656258	1.12011	4.77165	0.297956	4.3309	43.6125	0.378162	0.0836182	-0.48012	-0.0151909
MA0816.1	-0.143143	0.318524	0.921487	0.291965	0.547278	0.464998	0.537752	0.331936	0.0208669	0.148074	15.096	0.284487	0.805063	24.7307	1.06591	0.45147	0.595216	0.436377
MA0117.2	-0.255559	-0.349721	-0.57179	0.399833	0.00892993	-0.590449	-0.256061	-0.404174	10.6817	0.349338	1.82288	2.75722	6.18131	59.6393	54.9422	1.70367	-0.429686	-0.314813
MA0842.2	-0.422985	-0.392234	-0.562472	2.44678	0.0294946	-0.593207	-0.34391	-0.378789	6.7884	-0.573439	0.948941	1.89338	2.52367	61.586	51.1632	1.97514	0.172081	-0.341337
MA1643.1	7.51439	1.66167	0.00978956	-0.461622	1.86364	5.529	0.0143229	1.29478	-0.853271	-0.554556	0.458714	2.41847	192.688	-0.698685	263.693	3.08023	1.62017	148.029
MA1560.1	1.25252	0.91759	1.11674	0.500261	-0.0360846	0.521271	0.565981	0.755714	0.476949	-0.795735	0.0278157	2.71964	2.71133	-0.2747	2.7549	1.50393	1.56783	1.94735
MA0825.1	0.719146	0.612672	1.53602	0.620321	-0.0923534	0.4832	0.483691	1.41239	1.319	-0.633029	0.307516	1.99402	3.79262	-0.188522	4.14886	1.93629	1.79174	1.47614
MA1493.1	0.40976	0.0133159	0.348019	0.0078617	-0.338	1.20637	0.880581	0.863328	0.0356981	-0.262097	-0.300439	1.65255	1.75498	-0.166255	2.40657	1.60072	0.581414	2.06734
MA1629.1	0.0966576	0.0252896	0.18741	-0.174664	-0.235771	-0.133653	-0.00301402	0.185533	-0.653693	0.0531644	-0.27228	0.465951	1.48876	-0.501725	1.70453	0.993342	1.07274	0.936478
MA0059.1	-0.175931	-0.199001	-0.109749	0.7348	-0.390633	0.0380751	-0.0514453	0.0939529	1.49346	-0.666032	-0.000198072	0.955684	2.10997	-0.627903	2.96972	2.11154	1.36705	1.33118
MA0659.2	-0.433712	-0.476059	-0.681974	1.27622	-0.118236	-0.706421	-0.42446	-0.243261	7.61318	-0.259193	1.71059	1.76052	11.2285	20.9246	50.4507	1.8937	-0.162133	-0.184477
MA0495.3	-0.51213	-0.54903	-0.694223	0.86066	0.0295511	-0.610086	-0.325484	-0.36728	5.23198	0.0487443	1.11145	1.34578	5.05002	15.4421	25.7343	1.47545	0.136117	-0.337546
MA1521.1	-0.608319	-0.498528	-0.71973	1.23937	0.0586941	-0.782095	-0.461827	-0.376925	10.6276	-0.500007	0.303969	2.59082	31.712	6.88986	79.1246	4.56604	5.59182	1.25173
MA1520.1	-0.632592	-0.391097	-0.66901	0.573982	-0.295227	-0.751081	-0.412572	-0.396658	6.90402	-0.386878	0.0454683	2.07099	16.0088	3.18141	57.1986	3.58073	2.07591	0.771913
MA0017.2	-0.905263	-0.696817	-0.553589	0.215751	-0.374647	-0.889162	-0.83805	-0.140539	-0.670414	-0.788665	0.583556	1.47396	5.01172	-0.940964	56.1221	9.70415	11.2807	3.95024
MA1148.1	-0.957848	-0.895817	-0.887939	-0.552684	-0.652922	-0.976974	-0.921321	-0.829234	-0.658205	-0.598288	-0.240413	9.31483	10.0931	-0.926863	22330.1	12181.9	53.278	28.4577
MA0719.1	-0.18843	-0.105004	0.0413909	0.871646	0.177962	-0.324427	-0.00216954	0.0937439	-0.197549	-0.102306	-0.0440046	1.32238	-0.109968	0.0126595	0.969341	1.78585	1.21229	1.50147
MA1146.1	-0.368204	-0.199365	-0.217569	0.190511	-0.382652	-0.631634	-0.608964	-0.0442613	-0.550629	-0.218965	0.156042	0.890896	1.7418	-0.711999	1.78301	2.61901	2.48774	1.02858
MA1576.1	-0.405397	0.0301033	0.483338	0.0240394	-0.0171454	0.829172	0.491664	0.867541	-0.0690482	-0.562283	0.0519734	0.623224	0.672097	-0.696483	0.930103	1.23286	1.21652	0.998231
MA1533.1	-0.438688	0.127779	0.370475	-0.0614467	-0.111226	-0.324248	-0.363353	0.332261	-0.24904	-0.395226	0.424027	0.558953	-0.00244491	-0.630724	1.04658	1.52903	1.23241	1.22894
MA1147.1	-0.612581	-0.525447	-0.544194	-0.252373	-0.57424	-0.736294	-0.60834	-0.176643	-0.552492	0.044853	-0.0879116	0.985456	2.11794	-0.780705	2.48341	4.27688	2.41397	2.04378
MA0065.2	-0.95779	-0.915656	-0.908938	-0.591703	-0.728049	-0.977114	-0.933062	-0.808078	-0.895174	-0.235205	-0.697553	4.87247	4.84039	-0.955211	149.505	8851.96	163.585	66.2884
MA1550.1	-0.980994	-0.956665	-0.960012	-0.619391	-0.706853	-0.99376	-0.959866	-0.840881	-0.734375	4.88614	-0.482782	5.3718	4.01002	-0.961508	149.344	1653.26	195.087	249.556
MA1574.1	-0.98128	-0.947708	-0.948137	0.123417	-0.669333	-0.989364	-0.955164	-0.839297	-0.765663	5.38833	-0.492912	6.46822	6.29095	-0.959591	95.8063	220.265	197.723	107.943
MA1537.1	-0.983031	-0.940891	-0.954495	-0.52773	-0.689393	-0.992084	-0.959816	-0.857596	-0.657249	3.24541	-0.502349	7.52724	3.88865	-0.973622	158.749	9232.75	169.485	148.383
MA0856.1	-0.983689	-0.958552	-0.966663	-0.0564764	-0.717396	-0.994078	-0.960575	-0.852932	-0.745594	9.99696	-0.510332	6.34968	5.25911	-0.969705	91.4446	579.406	259.2	226.278
MA0677.1	-0.985728	-0.938749	-0.960073	-0.684257	-0.778392	-0.99469	-0.946962	-0.846116	-0.829659	1.04081	-0.59115	8.66461	9.76738	-0.970622	214.454	3343.13	172.932	316.092
MA0512.2	-0.98938	-0.959689	-0.968042	-0.655587	-0.77322	-0.995156	-0.956225	-0.837011	-0.865164	3.48455	-0.572216	8.63127	5.08301	-0.978784	168.747	17745.1	635.497	501.528
MA0737.1	1.82125	1.32494	0.534125	0.444888	0.335506	0.714758	0.652151	0.629833	0.460094	-0.137892	0.644425	0.613923	1.30685	-0.15448	0.894704	0.558299	2.02369	0.10421
MA1504.1	1.7685	2.75859	1.91748	4.76363	-0.739827	0.182356	0.458678	2.62656	-0.812622	0.996885	-0.652677	0.343862	1.32763	-0.628358	2.45099	1.78402	5.49492	0.472776
MA1499.1	1.46069	2.33704	1.75547	2.67995	-0.743338	0.120525	0.429429	2.51764	-0.80641	2.15183	-0.623412	0.367947	1.65209	-0.692552	2.31547	1.85919	3.6316	0.428547
MA1507.1	0.910725	2.30031	1.92473	5.59978	-0.738148	0.00100049	0.403934	3.1715	-0.823047	4.37278	-0.749584	-0.0676385	0.726693	-0.558633	5.89296	2.87194	29.8663	0.487702
MA1657.1	0.712392	0.599923	1.08048	0.846079	-0.0460338	-0.135853	-0.0911691	0.392721	0.0140576	0.1798	0.918394	0.301791	0.150283	0.286065	1.06377	1.1353	2.23998	-0.127339
MA0070.1	0.592805	0.970468	0.322564	1.06557	0.75326	0.646021	0.737944	0.491892	0.149249	0.632777	0.630675	0.639549	1.14592	0.482054	0.856882	0.538126	1.32194	0.423812
MA0100.3	0.463533	0.262032	0.100879	0.257392	0.0581356	-0.0242352	0.190644	0.137725	0.504943	0.553402	0.160663	0.244362	0.154206	0.453226	0.696709	0.979989	2.08927	1.37718
MA0628.1	0.428381	0.827259	2.73237	2.83586	-0.737642	-0.592491	-0.344022	4.34787	-0.732359	2.80269	-0.523073	0.233365	0.134609	0.24795	2.56659	2.85486	5.43092	0.623803
MA0116.1	0.418533	0.427973	0.415905	0.110054	-0.24911	-0.0704854	0.0750288	0.712874	-0.165519	0.171542	0.256075	0.289318	0.819337	-0.690857	0.640896	0.988836	1.90412	1.1926
MA1523.1	0.302345	0.146911	0.208404	0.623028	0.103995	0.463937	0.315803	0.323263	0.427616	1.14783	-0.00105569	1.1809	1.0332	0.441584	0.942694	1.05177	1.26855	0.950088
MA1628.1	0.189836	0.328158	0.470287	0.448533	-0.263765	0.286848	0.131066	0.356982	-0.733723	-0.699145	-0.482387	0.423908	0.540194	-0.650125	1.66198	0.874888	2.23794	0.686056
MA0895.1	0.130339	0.605549	0.692202	0.657528	-0.44498	-0.0835395	-0.087813	0.548239	-0.150154	0.716349	-0.27788	0.394634	-0.21522	-0.229245	0.600917	2.45682	3.15886	2.75509
MA0607.1	0.106904	0.0948093	0.120289	0.243034	-0.342997	0.112081	0.0831207	0.429334	0.124107	0.32872	-0.0778117	1.2065	0.29725	-0.596433	0.952916	1.13228	3.24379	1.64277
MA0714.1	0.0863585	-0.0231621	-0.0365667	1.09791	0.180176	0.281821	0.565264	0.0366666	1.75641	0.200293	0.0643544	0.368664	-0.458297	-0.0517931	1.20584	1.84286	6.13918	2.08522
MA0111.1	-0.00882408	0.237605	0.440271	0.897062	0.381412	-0.106151	0.0858292	0.0526422	0.376941	0.345612	0.749083	0.630434	0.442418	-0.414843	1.12129	0.909148	2.386	0.543446
MA1602.1	-0.0108637	0.0950514	0.269459	0.323911	0.354587	0.538533	0.58167	0.0342395	0.506141	0.156752	0.15272	1.21924	-0.109822	0.177457	1.0558	1.18778	1.59132	1.38663
MA1547.1	-0.02735	-0.163829	-0.172003	0.948887	0.035105	0.111785	0.365874	-0.0445377	1.75306	0.263837	0.00440218	0.422438	-0.448545	-0.0096548	1.36774	2.16041	4.13097	2.26923
MA0159.1	-0.186623	0.0973984	0.215581	0.158232	1.22064	-0.313673	-0.251303	0.767277	-0.437133	0.95847	0.249233	0.960407	0.570047	-0.745842	1.22378	1.23988	2.23368	0.64739
MA0494.1	-0.190198	0.19217	0.40988	0.956458	-0.230478	0.0696337	0.103851	0.866095	-0.511864	-0.565881	0.575912	0.287418	0.683279	-0.683868	0.975942	1.26189	1.26224	0.921847
MA0682.2	-0.203431	-0.104821	-0.157327	0.915076	-0.146191	-0.0103289	0.0813533	-0.119194	1.11122	0.240927	-0.277343	0.539061	-0.53096	-0.261797	1.4494	2.65274	5.55496	2.87755
MA0669.1	-0.238697	0.0642105	0.232036	0.204305	0.0655296	-0.000236696	0.0707446	0.379226	0.290019	0.83244	1.74703	0.647693	0.65485	0.967011	0.699463	1.07975	4.13687	1.19672
MA0633.1	-0.243729	-0.121499	-0.0863137	0.255405	-0.0869001	0.0570146	0.0822431	0.34228	0.287541	-0.329372	0.555713	1.24332	0.325188	0.160876	0.927487	1.30736	3.12395	1.93105
MA0066.1	-0.285849	0.181627	0.56779	0.942808	-0.370589	-0.0263685	-0.0122062	1.17485	0.0117984	-0.612079	-0.346431	0.97479	0.246768	-0.713224	0.946882	1.38065	3.04529	1.16835
MA0712.2	-0.334218	-0.303109	-0.241558	0.968	0.0750164	-0.283536	0.138695	-0.188578	1.26392	0.104403	-0.0536465	0.306587	-0.359186	-0.158577	1.45058	2.15638	4.47607	2.25413
MA1149.1	-0.361936	0.0713938	0.421845	0.501102	1.20954	-0.356316	-0.24385	1.1154	-0.482374	-0.562069	1.27052	0.970142	0.841099	-0.753682	1.41275	1.23704	4.03415	0.536428
MA0858.1	-0.363138	0.0162721	0.307636	-0.0463204	1.20641	-0.248832	-0.282569	1.07141	-0.496686	-0.50571	0.751674	1.18836	0.410604	-0.823685	1.13185	1.30392	2.19864	0.638504
MA0112.3	-0.376453	0.21211	0.579019	0.636486	-0.221921	0.731884	0.448531	1.57774	-0.383047	-0.508219	-0.168866	0.408063	0.92477	-0.707988	0.708499	1.35571	2.97511	1.21961
MA1539.1	-0.388967	-0.179738	-0.0328004	0.00185491	-0.520095	-0.671324	-0.473843	0.275189	-0.523005	0.149898	-0.00314423	1.3985	2.09826	-0.689378	1.77651	2.49372	5.38761	1.36038
MA0138.2	-0.411416	-0.451234	-0.405724	-0.20414	-0.380211	-0.379218	-0.301563	-0.237589	-0.606456	0.223174	-0.43298	0.931701	0.0298973	-0.634063	1.31203	2.59188	6.76371	3.54352
MA1568.1	-0.41228	-0.323847	-0.327217	0.981441	-0.328318	-0.299418	0.193676	-0.240067	1.08086	0.323708	0.0565196	0.323858	-0.396365	-0.191875	1.83574	2.54205	5.02297	3.22027
MA1587.1	-0.441643	-0.360471	-0.34604	0.493434	0.144891	-0.376275	-0.258211	-0.181164	0.0390089	-0.411561	0.284139	0.0283233	-0.436816	-0.346992	1.36037	1.85206	2.79964	1.0864
MA1531.1	-0.461626	-0.323209	-0.33053	-0.201635	-0.400637	-0.433577	-0.429103	-0.0348785	-0.586881	-0.563631	0.108647	0.716844	3.52583	-0.797276	2.24313	2.62671	9.03381	3.82067
MA0730.1	-0.472555	-0.0259208	0.349173	0.60735	1.54439	-0.423938	-0.46197	1.04416	-0.568907	-0.759763	0.577133	0.895694	0.287599	-0.8734	1.22565	1.35788	2.10908	0.633698
MA0860.1	-0.480151	0.104064	0.842305	0.62331	-0.133497	-0.0539186	0.119679	0.904143	-0.430947	-0.114198	1.64265	0.380873	-0.179446	-0.777001	1.01597	1.43043	3.52402	1.05002
MA0523.1	-0.498471	-0.52162	-0.650239	-0.109612	0.379934	-0.609637	-0.435209	-0.555141	-0.0937053	0.768698	-0.111581	0.428037	-0.0231029	-0.076457	1.14191	2.12311	5.03741	3.81429
MA0046.2	-0.49855	1.49625	1.07033	15.3158	-0.944192	-0.252119	0.382366	5.2871	-0.946177	80.0974	-0.938945	0.204182	2.73985	-0.971228	54.2161	36.6116	109.935	17.2222
MA0153.2	-0.500456	2.62392	2.90786	21.024	-0.923803	0.117044	1.62469	10.4887	-0.928175	16.3516	-0.925891	0.166999	10.7325	-0.973116	113.524	52.8018	209.852	21.9482
MA1570.1	-0.531892	-0.433631	-0.38879	0.0843603	-0.0189265	-0.291261	-0.00297562	-0.25159	1.14279	0.50783	0.774726	0.104166	-0.106454	0.0625077	1.20679	1.72413	5.39147	1.32118
MA0074.1	-0.57806	-0.0815124	-0.0961758	-0.164302	-0.470839	-0.545396	-0.4422	0.0158699	-0.226049	1.17846	-0.00297641	0.715169	0.485454	-0.693188	1.06509	2.2426	3.61781	2.26608
MA1108.2	-0.6593	-0.571806	-0.592248	-0.389634	-0.582487	-0.638101	-0.413891	-0.300987	-0.060167	-0.552734	-0.366115	0.602635	0.232653	-0.777523	1.42028	3.0367	5.72823	3.45424
MA0693.2	-0.66986	-0.607	-0.660366	0.338654	-0.493146	-0.656032	-0.483856	-0.460565	-0.129829	0.75876	-0.354933	0.335304	-0.346018	-0.670422	2.29925	4.87774	9.30506	4.3999
MA0769.2	-0.692095	-0.626706	-0.719282	0.17852	-0.348609	-0.784981	-0.598897	-0.636379	-0.176294	2.34537	-0.451191	0.565033	0.0811847	-0.480979	1.98691	3.17315	7.08368	5.8722
MA0729.1	-0.803443	-0.758968	-0.76015	-0.526273	-0.531139	-0.851059	-0.72541	-0.61454	-0.547021	2.25101	0.00838021	1.09692	-0.242259	-0.821495	3.21881	6.49608	15.073	5.26601
MA1534.1	-0.821144	-0.784811	-0.79898	-0.530432	-0.261679	-0.861425	-0.778336	-0.702727	-0.111809	1.15166	0.361638	0.910214	0.0421245	-0.627615	2.51964	5.35338	10.7733	7.45424
MA0857.1	-0.904266	-0.844542	-0.801456	-0.196513	-0.586633	-0.925119	-0.827349	-0.706193	-0.640404	-0.206124	-0.0528137	1.56858	0.389031	-0.909222	5.92451	11.5169	27.5115	8.17145
MA0859.1	-0.918674	-0.863014	-0.872512	-0.501359	-0.657074	-0.947885	-0.868609	-0.703284	-0.676364	3.60711	-0.00060833	1.41926	-0.0701617	-0.914446	8.01063	16.2117	28.5261	17.4989
MA0728.1	-0.920514	-0.885598	-0.850835	-0.047885	-0.624563	-0.951738	-0.853505	-0.747318	-0.743827	0.482493	-0.407747	2.50302	-0.138548	-0.942404	7.94082	16.7491	28.7389	18.0462
MA0504.1	-0.95976	-0.903987	-0.92575	-0.647923	-0.750732	-0.978967	-0.935936	-0.832892	-0.829247	5.83217	-0.333225	3.71154	1.5017	-0.945088	33.4328	36.3709	50.6126	30.0756
MA0855.1	-0.982426	-0.954792	-0.955694	-0.508218	-0.717533	-0.992177	-0.951785	-0.829713	-0.798942	5.0416	-0.434266	5.74166	3.89906	-0.95884	132.932	186.141	248.975	143.996
MA0115.1	-0.982632	-0.936512	-0.955343	-0.606058	-0.799606	-0.990626	-0.934786	-0.810586	-0.85042	1.82207	-0.536002	7.75389	3.18676	-0.952311	37.8605	110.365	123.194	92.9957
MA1528.1	14.0425	0.303206	-0.0538922	-0.0294249	2.54019	6.73607	1.16054	1.5456	-0.801553	-0.552995	0.816304	2.54533	226.467	-0.589085	77.1427	3.232	0.653983	266.609
MA0119.1	5.9888	0.272885	-0.0332758	-0.199872	1.42442	1.21013	0.206917	1.29075	-0.715395	-0.565848	0.167744	2.71326	98.3624	-0.461238	8.27012	2.91405	0.933067	117.015
MA0670.1	2.04194	0.302159	0.643875	-0.0478692	0.485996	0.964902	-0.071638	1.84438	-0.59249	-0.374227	0.281694	0.81165	1.66541	-0.421808	0.0637371	1.04945	3.50513	5.09467
MA0161.2	1.60787	0.375876	0.579344	-0.142285	0.174672	0.624658	-0.261626	1.68818	-0.816346	-0.135602	-0.311007	0.655366	4.63119	-0.649939	0.245579	1.44248	2.04323	6.56724
MA0767.1	1.54654	1.38595	1.58355	0.797425	0.771695	2.66324	2.0139	1.10685	0.924731	-0.201227	0.572763	0.416465	0.927376	1.07804	0.290299	0.27511	0.395155	2.68287
MA0739.1	1.05734	0.257069	0.663637	0.473813	-0.604015	0.32347	-0.0657973	1.04431	-0.535539	-0.61819	-0.814852	0.581538	2.15027	-0.383335	0.676847	1.54479	2.2503	4.37391
MA0817.1	0.974136	0.925512	1.11209	0.540764	-0.226639	0.909048	0.738177	0.793789	1.11173	0.386037	0.462873	1.04965	0.234515	-0.16215	0.61838	0.758487	0.47674	1.16292
MA0755.1	0.619555	0.697897	0.570925	0.829327	0.334598	1.62592	1.61182	0.446291	0.672641	0.580804	0.0502946	0.675859	0.284328	0.335296	0.823454	0.861268	-0.340286	1.67568
MA0646.1	0.55462	0.292003	0.52074	0.246844	0.146547	0.694715	0.903166	0.648595	0.856624	0.525977	0.174916	0.235078	0.15783	0.816276	0.469422	0.651542	1.25437	4.53242
MA1524.1	0.477669	0.330519	0.688242	0.404423	0.0314483	0.10304	0.153949	0.677725	-0.21008	0.0978763	0.528716	0.733839	0.00964614	-0.334575	0.483885	1.05846	1.11141	2.09961
MA0461.2	0.444786	0.574844	0.68708	0.719571	-0.0558075	1.10362	0.651706	0.493257	0.890354	0.263495	0.716215	0.846053	0.338348	0.23352	0.649517	0.775133	0.359195	1.13009
MA0738.1	0.419252	-0.0350343	-0.0947116	0.124001	-0.495521	-0.00290377	-0.126001	0.217185	-0.541387	0.19637	-0.735717	0.686091	0.908474	-0.680867	1.23442	1.84781	2.20329	2.69025
MA0818.1	0.415853	0.657338	0.862133	0.68229	-0.153241	0.601068	0.575454	0.870328	0.699872	0.165753	0.47114	0.821843	0.344594	0.102991	0.734956	0.784419	0.699373	1.30533
MA0610.1	0.392985	0.252237	0.227791	-0.0259282	0.54279	0.42503	0.497384	0.0318362	0.390405	-0.310337	0.145549	0.840361	0.602549	-0.0112362	0.72559	1.15625	0.742192	1.17392
MA0623.2	0.34691	0.455	0.67104	0.994592	-0.108025	0.566097	0.455746	0.626899	0.497169	0.558402	0.221628	1.30715	0.338817	-0.11486	0.821788	0.892108	1.16926	1.58459
MA1575.1	0.275521	0.399921	0.700359	0.505286	0.862378	0.0954755	0.131935	1.25307	-0.144105	-0.410041	-0.17887	0.938968	1.30176	-0.520476	0.524602	0.83637	1.03153	1.55769
MA0668.1	0.162149	0.546971	0.550093	0.636274	-0.319227	0.407043	0.38592	0.501511	0.406865	0.417354	0.171245	0.895286	0.166806	0.242715	0.746518	1.16323	1.40897	1.71561
MA1603.1	0.156237	0.265012	0.388417	0.00635046	0.793404	1.0175	1.2973	0.22602	0.818548	1.02181	0.688991	0.292322	0.223043	0.56898	0.351196	0.84674	0.366139	1.37249
MA0821.1	0.133027	0.209264	0.354674	-0.0132114	-0.194815	0.670878	0.650439	0.520742	0.609156	-0.311987	-0.296122	1.4299	1.68514	-0.137908	1.68988	1.64791	0.768732	2.50711
MA0678.1	0.130587	0.218274	0.486972	0.685404	-0.0248253	0.429128	0.487319	0.382742	0.69807	0.951853	0.612313	1.28462	0.654698	0.400117	0.746381	1.08011	1.32364	1.37834
MA0827.1	0.106406	0.0980895	0.435521	0.718028	0.0868952	0.808004	0.673292	0.2891	0.897104	0.316296	0.879199	1.27868	0.415187	0.41675	0.863004	0.974957	0.767955	1.33812
MA0671.1	0.0741646	-0.360281	-0.236936	-0.0211833	-0.156213	-0.393256	-0.381298	0.424058	-0.73641	-0.622721	-0.465854	0.941702	1.35111	-0.709477	0.568225	2.07578	2.89052	7.41186
MA0597.1	-0.129998	0.00842898	-0.130609	0.137681	-0.0674727	-0.0376169	-0.149784	0.09592	0.150911	0.984977	-0.203222	0.866752	0.740197	-0.11051	0.898177	1.15395	1.87754	2.40184
MA0498.2	-0.261807	-0.107669	-0.281979	-0.12856	1.71918	0.0979537	0.834458	-0.202818	1.14295	0.442044	1.94836	0.7465	0.340154	1.90373	0.632906	0.874609	0.669197	2.33224
MA0130.1	-0.287538	-0.452417	-0.450262	-0.217298	-0.248332	-0.589315	-0.239176	-0.331148	-0.232217	0.533359	-0.197463	0.936559	1.12404	-0.337203	1.03289	1.43705	1.08642	2.1925
MA1649.1	-0.341783	-0.356803	-0.276419	0.0472319	-0.413706	-0.19354	-0.368662	-0.223816	-0.282877	-0.436794	-0.33326	0.0728803	-0.261313	-0.752811	0.939464	2.45331	3.90013	3.91176
MA0007.3	-0.388982	-0.0787577	1.56841	0.352929	1.16375	0.119136	-0.063087	3.70655	0.329837	0.537783	6.52705	0.641592	7.18211	-0.5218	1.36125	17.9133	21.4851	32.8507
MA0727.1	-0.432378	0.689222	1.72372	-0.103974	2.02667	0.596496	0.198257	7.27494	0.795828	0.425754	17.5332	1.49264	10.3035	-0.53811	1.82639	15.3418	23.4881	27.1773
MA0113.3	-0.438475	0.122264	1.47217	-0.265345	1.90307	0.565631	0.0292901	5.30396	1.36745	0.593977	18.7582	1.14532	10.0962	-0.58387	1.09713	12.8728	16.9371	38.3828
MA0768.1	-0.593918	-0.588494	-0.672227	0.0285604	-0.0257446	-0.635527	-0.419789	-0.597866	-0.22031	0.202675	-0.0509462	0.561305	-0.0353331	-0.482884	1.62442	2.39702	3.10842	3.82126
MA1421.1	-0.842642	-0.797727	-0.826369	-0.117986	-0.497654	-0.887429	-0.747217	-0.740238	-0.634329	0.354496	-0.409701	0.833585	0.271803	-0.793623	4.08092	6.68114	7.48964	9.83828
MA0114.4	-0.982031	-0.972182	-0.983203	-0.887881	-0.849374	-0.996057	-0.971283	-0.776958	-0.867696	372.862	-0.87073	16.3656	15.752	-0.891139	289.587	1048.44	2008.39	6549.01
MA0484.2	-0.982561	-0.969743	-0.982322	-0.875562	-0.853559	-0.996115	-0.97066	-0.712234	-0.865793	518.998	-0.87692	16.6942	16.2512	-0.915209	228.026	1061.47	2178.07	7600.73
MA1494.1	-0.989648	-0.963643	-0.973589	-0.775156	-0.788119	-0.997847	-0.9692	-0.768433	-0.911831	40.2703	-0.764245	13.488	7.16577	-0.980069	251.675	858.27	1246.78	3754.97
