# Supplementary material for: Podocyte-specific KLF6 primes proximal tubule CaMK1D signaling to attenuate diabetic kidney disease
Source: Nat Commun. 2024 Sep 13;15:8038. doi: 10.1038/s41467-024-52306-5 (PMC11399446; doi:10.1038/s41467-024-52306-5)
Supplement: Supplementary file 8 — Supplementary data 5 [file 41467_2024_52306_MOESM8_ESM.xlsx]

## Sheet: Conditioned media proteomics
Checked	Protein FDR Confidence: Combined	Master	Accession	Description	Symbol	Exp. q-value: Combined	Contaminant	Sum PEP Score	Coverage [%]	# Peptides	# PSMs	# Unique Peptides	# AAs	MW [kDa]	calc. pI	Score Sequest HT: Sequest HT	# Peptides (by Search Engine): Sequest HT	# Protein Pathway Groups	# Razor Peptides	Abundance Ratio: (KLF6) / (Control)	Abundance Ratio: (OE-1) / (WT-1)	Abundance Ratio: (OE-2) / (WT-2)	Abundance Ratio: (OE-3) / (WT-3)	Abundance Ratio Adj. P-Value: (KLF6) / (Control)	Abundance Ratio Adj. P-Value: (OE-1) / (WT-1)	Abundance Ratio Adj. P-Value: (OE-2) / (WT-2)	Abundance Ratio Adj. P-Value: (OE-3) / (WT-3)	Abundance Ratio Variability [%]: (KLF6) / (Control)	Abundance Ratio Variability [%]: (OE-1) / (WT-1)	Abundance Ratio Variability [%]: (OE-2) / (WT-2)	Abundance Ratio Variability [%]: (OE-3) / (WT-3)	Abundances (Grouped): Control	Abundances (Grouped): KLF6	Abundances (Grouped): OE-1	Abundances (Grouped): OE-2	Abundances (Grouped): OE-3	Abundances (Grouped): WT-1	Abundances (Grouped): WT-2	Abundances (Grouped): WT-3	Abundances (Grouped) CV [%]: Control	Abundances (Grouped) CV [%]: KLF6	Abundances (Grouped) CV [%]: OE-1	Abundances (Grouped) CV [%]: OE-2	Abundances (Grouped) CV [%]: OE-3	Abundances (Grouped) CV [%]: WT-1	Abundances (Grouped) CV [%]: WT-2	Abundances (Grouped) CV [%]: WT-3	Found in Sample: [S5] F5: Sample, Control	Found in Sample: [S6] F6: Sample, Control
FALSE	High	Master Protein	P11276	Fibronectin OS=Mus musculus OX=10090 GN=Fn1 PE=1 SV=4	Fn1	0	FALSE	1006.77	44	80	3312	80	2477	272.4	5.59	5545.51	80	0	0	1.348	1.09	1.216	1.435	0.412218	0.980722	0.844401	0.959188	78.27	36.8	44.47	38.07	18	23.6	131.9	162.2	133.2	117.9	129.2	84.1	25.1	18.3	0.69	1.71	2.78	3.11	1.36	0.9	High	High
	Checked	Confidence	Annotated Sequence	Modifications	#N/A	Contaminant	Qvality PEP	Qvality q-value	# Protein Groups	# Proteins	# PSMs	Master Protein Accessions	Positions in Master Proteins	Modifications in Master Proteins	# Missed Cleavages	Theo. MH+ [Da]	Abundance Ratio: (KLF6) / (Control)	Abundance Ratio: (OE-1) / (WT-1)	Abundance Ratio: (OE-2) / (WT-2)	Abundance Ratio: (OE-3) / (WT-3)	Abundance Ratio Adj. P-Value: (KLF6) / (Control)	Abundance Ratio Adj. P-Value: (OE-1) / (WT-1)	Abundance Ratio Adj. P-Value: (OE-2) / (WT-2)	Abundance Ratio Adj. P-Value: (OE-3) / (WT-3)	Abundance Ratio Variability [%]: (KLF6) / (Control)	Abundance Ratio Variability [%]: (OE-1) / (WT-1)	Abundance Ratio Variability [%]: (OE-2) / (WT-2)	Abundance Ratio Variability [%]: (OE-3) / (WT-3)	Abundances (Grouped): Control	Abundances (Grouped): KLF6	Abundances (Grouped): OE-1	Abundances (Grouped): OE-2	Abundances (Grouped): OE-3	Abundances (Grouped): WT-1	Abundances (Grouped): WT-2	Abundances (Grouped): WT-3	Abundances (Grouped) CV [%]: Control	Abundances (Grouped) CV [%]: KLF6	Abundances (Grouped) CV [%]: OE-1	Abundances (Grouped) CV [%]: OE-2	Abundances (Grouped) CV [%]: OE-3	Abundances (Grouped) CV [%]: WT-1	Abundances (Grouped) CV [%]: WT-2	Abundances (Grouped) CV [%]: WT-3	Quan Info	Found in Sample: [S5] F5: Sample, Control	Found in Sample: [S6] F6: Sample, Control	Found in Sample: [S9] F9: Sample, Control	Found in Sample: [S10] F10: Sample, Control
	FALSE	High	[K].ATGVFTTLQPLR.[S]		#N/A	FALSE	0.00134564	0.000372359	1	1	4	P11276	P11276 [1077-1088]		0	1303.74	0.728	10	0.793	0.1	0.736566	1.43739e-16	0.8789	1.34741e-16	31.03		18.98		147.6	107.5	58.5	80.4			101.4	304.6	3.38	63.47					14.4	25.37		Peak Found	Peak Found	Not Found	Peak Found
		Checked	Confidence	Identifying Node	#N/A	PSM Ambiguity	Annotated Sequence	Modifications	# Proteins	Master Protein Accessions	Protein Accessions	# Missed Cleavages	Charge	DeltaScore	DeltaCn	Rank	Search Engine Rank	m/z [Da]	MH+ [Da]	Theo. MH+ [Da]	DeltaM [ppm]	Deltam/z [Da]	Activation Type	MS Order	Isolation Interference [%]	Ion Inject Time [ms]	RT [min]	First Scan	Spectrum File	File ID	Quan Info	XCorr	# Protein Groups	Contaminant	Percolator q-Value	Percolator PEP	Precursor Abundance	Apex RT [min]
		FALSE	High	Sequest HT (A2)	#N/A	Unambiguous	[K].ATGVFTTLQPLR.[S]		1	P11276	P11276	0	2	0.4187	0	1	1	652.371	1303.73	1303.74	-2.16	-0.00141	HCD (High Energy Collision Dissociation)	MS2	0	100	68.2228	30664	WT-3.raw	F37		2.03	1	FALSE	0.0001864	0.001718	320102	68.23
		FALSE	High	Sequest HT (A2)	#N/A	Unambiguous	[K].ATGVFTTLQPLR.[S]		1	P11276	P11276	0	2	0.3939	0	1	1	652.374	1303.74	1303.74	2.29	0.00149	HCD (High Energy Collision Dissociation)	MS2	0	100	75.7123	29833	WT-3_20220228044012.raw	F40		2.64	1	FALSE	4.363e-05	0.000176	469436	75.71
		FALSE	High	Sequest HT (A2)	#N/A	Unambiguous	[K].ATGVFTTLQPLR.[S]		1	P11276	P11276	0	2	0.443	0	1	1	652.371	1303.73	1303.74	-2.09	-0.00136	HCD (High Energy Collision Dissociation)	MS2	0	100	68.2954	30619	WT-3_20220226095107.raw	F38		2.37	1	FALSE	4.363e-05	1.386e-05	218290	68.23
		FALSE	High	Sequest HT (A2)	#N/A	Unambiguous	[K].ATGVFTTLQPLR.[S]		1	P11276	P11276	0	2	0.3861	0	1	1	652.372	1303.74	1303.74	-0.74	-0.00048	HCD (High Energy Collision Dissociation)	MS2	20.7305	100	75.717	30098	WT-3_20220228023102.raw	F39		2.59	1	FALSE	4.363e-05	8.568e-05	346547	75.71
	FALSE	High	[K].CDPIDQCQDSETR.[T]	2xCarbamidomethyl [C1; C7]; 1xDeamidated [Q]; 1xDehydrated [S10]	#N/A	FALSE	0.0172185	0.000372359	1	1	9	P11276	P11276 [555-567]	P11276 1xDehydrated [S564]	0	1606.61		1.056	0.157	1.107		0.997796	9.72981e-07	0.96547		20.93	14.93	15.47			235.9	34.7	40.1	223.5	228.1	37.7			18.51	13.25	12.76	10.8	7.76	9.03		Not Found	Not Found	Not Found	Not Found
		Checked	Confidence	Identifying Node	#N/A	PSM Ambiguity	Annotated Sequence	Modifications	# Proteins	Master Protein Accessions	Protein Accessions	# Missed Cleavages	Charge	DeltaScore	DeltaCn	Rank	Search Engine Rank	m/z [Da]	MH+ [Da]	Theo. MH+ [Da]	DeltaM [ppm]	Deltam/z [Da]	Activation Type	MS Order	Isolation Interference [%]	Ion Inject Time [ms]	RT [min]	First Scan	Spectrum File	File ID	Quan Info	XCorr	# Protein Groups	Contaminant	Percolator q-Value	Percolator PEP	Precursor Abundance	Apex RT [min]
		FALSE	Medium	Sequest HT (A2)	#N/A	Unambiguous	[K].cDPIDQcqDsETR.[T]	C1(Carbamidomethyl); C7(Carbamidomethyl); Q8(Deamidated); S10(Dehydrated)	1	P11276	P11276	0	2	0.3103	0	1	1	803.809	1606.61	1606.61	0.48	0.00039	HCD (High Energy Collision Dissociation)	MS2	11.1361	100	53.6383	23864	OE-3.raw	F25		0.58	1	FALSE	0.04557	0.3131	214282	53.73
		FALSE	High	Sequest HT (A2)	#N/A	Unambiguous	[K].cDPIDqcQDsETR.[T]	C1(Carbamidomethyl); Q6(Deamidated); C7(Carbamidomethyl); S10(Dehydrated)	1	P11276	P11276	0	2	0.093	0	1	1	803.808	1606.61	1606.61	-0.92	-0.00074	HCD (High Energy Collision Dissociation)	MS2	37.7945	100	53.6015	23741	OE-1.raw	F17		1.72	1	FALSE	0.0002703	0.002572	1.50571e+06	53.59
		FALSE	High	Sequest HT (A2)	#N/A	Unambiguous	[K].cDPIDQcqDsETR.[T]	C1(Carbamidomethyl); C7(Carbamidomethyl); Q8(Deamidated); S10(Dehydrated)	1	P11276	P11276	0	2	0.1119	0	1	1	803.809	1606.61	1606.61	-0.64	-0.00052	HCD (High Energy Collision Dissociation)	MS2	13.3606	100	60.4819	22772	OE-1_20220227034053.raw	F20		1.43	1	FALSE	0.0008428	0.007648	4062235	60.61
		FALSE	High	Sequest HT (A2)	#N/A	Unambiguous	[K].cDPIDQcqDsETR.[T]	C1(Carbamidomethyl); C7(Carbamidomethyl); Q8(Deamidated); S10(Dehydrated)	1	P11276	P11276	0	2	0.087	0	1	1	803.807	1606.61	1606.61	-2.01	-0.00161	HCD (High Energy Collision Dissociation)	MS2	0	100	60.2449	22878	WT-2_20220227184000.raw	F36		0.92	1	FALSE	0.0031	0.02163	2.46669e+06	60.4
		FALSE	Medium	Sequest HT (A2)	#N/A	Unambiguous	[K].cDPIDqcQDsETR.[T]	C1(Carbamidomethyl); Q6(Deamidated); C7(Carbamidomethyl); S10(Dehydrated)	1	P11276	P11276	0	2	0.1186	0	1	1	803.809	1606.61	1606.61	0.12	9e-05	HCD (High Energy Collision Dissociation)	MS2	23.0812	100	53.5352	23710	WT-3_20220226095107.raw	F38		0.59	1	FALSE	0.03349	0.2348	210355	53.63
		FALSE	High	Sequest HT (A2)	#N/A	Unambiguous	[K].cDPIDQcqDsETR.[T]	C1(Carbamidomethyl); C7(Carbamidomethyl); Q8(Deamidated); S10(Dehydrated)	1	P11276	P11276	0	2	0.0744	0	1	1	803.809	1606.61	1606.61	-0.21	-0.00017	HCD (High Energy Collision Dissociation)	MS2	20.405	100	53.397	23091	OE-2_20220227113119.raw	F23		1.21	1	FALSE	0.003765	0.0253	547708	53.48
		FALSE	Medium	Sequest HT (A2)	#N/A	Unambiguous	[K].cDPIDQcqDsETR.[T]	C1(Carbamidomethyl); C7(Carbamidomethyl); Q8(Deamidated); S10(Dehydrated)	1	P11276	P11276	0	2	0.0813	0	1	1	803.809	1606.61	1606.61	-0.33	-0.00027	HCD (High Energy Collision Dissociation)	MS2	0	100	60.4533	23720	WT-2.raw	F33		1.23	1	FALSE	0.02046	0.1481	1.02374e+06	60.58
		FALSE	High	Sequest HT (A2)	#N/A	Unambiguous	[K].cDPIDQcqDsETR.[T]	C1(Carbamidomethyl); C7(Carbamidomethyl); Q8(Deamidated); S10(Dehydrated)	1	P11276	P11276	0	2	0.1295	0	1	1	803.809	1606.61	1606.61	-0.18	-0.00014	HCD (High Energy Collision Dissociation)	MS2	13.5151	100	60.4109	22915	WT-1_20220227063141.raw	F31		1.39	1	FALSE	0.002939	0.02019	2.42188e+06	60.53
		FALSE	High	Sequest HT (A2)	#N/A	Unambiguous	[K].cDPIDQcqDsETR.[T]	C1(Carbamidomethyl); C7(Carbamidomethyl); Q8(Deamidated); S10(Dehydrated)	1	P11276	P11276	0	2	0.0506	0	1	1	803.809	1606.61	1606.61	0.37	0.0003	HCD (High Energy Collision Dissociation)	MS2	20.6483	100	60.7532	20955	OE-1_20220225085536.raw	F18		1.78	1	FALSE	4.363e-05	0.0006554	1.56445e+06	60.83
	FALSE	High	[K].CDPIDQCQDSETR.[T]	2xCarbamidomethyl [C1; C7]	#N/A	FALSE	0.00076449	0.000372359	1	1	8	P11276	P11276 [555-567]		0	1623.64		0.495	0.1	0.1		0.197407	6.80775e-17	1.34741e-16		80.73					161.2			332.1	273.5	33.2			75.2			52.63	45.29			Not Found	Not Found	Not Found	Not Found
		Checked	Confidence	Identifying Node	#N/A	PSM Ambiguity	Annotated Sequence	Modifications	# Proteins	Master Protein Accessions	Protein Accessions	# Missed Cleavages	Charge	DeltaScore	DeltaCn	Rank	Search Engine Rank	m/z [Da]	MH+ [Da]	Theo. MH+ [Da]	DeltaM [ppm]	Deltam/z [Da]	Activation Type	MS Order	Isolation Interference [%]	Ion Inject Time [ms]	RT [min]	First Scan	Spectrum File	File ID	Quan Info	XCorr	# Protein Groups	Contaminant	Percolator q-Value	Percolator PEP	Precursor Abundance	Apex RT [min]
		FALSE	High	Sequest HT (A2)	#N/A	Unambiguous	[K].cDPIDQcQDSETR.[T]	C1(Carbamidomethyl); C7(Carbamidomethyl)	1	P11276	P11276	0	2	0.641	0	1	1	812.322	1623.64	1623.64	-0.98	-0.0008	HCD (High Energy Collision Dissociation)	MS2	17.0241	100	43.9555	18263	OE-1_20220227013156.raw	F19		1.56	1	FALSE	4.363e-05	0.000246	161135	43.97
		FALSE	High	Sequest HT (A2)	#N/A	Unambiguous	[K].cDPIDQcQDSETR.[T]	C1(Carbamidomethyl); C7(Carbamidomethyl)	1	P11276	P11276	0	2	0.7056	0	1	1	812.323	1623.64	1623.64	1.2	0.00098	HCD (High Energy Collision Dissociation)	MS2	0	100	51.3335	18626	WT-1_20220227084038.raw	F32		1.8	1	FALSE	4.363e-05	5.951e-06	141638	51.36
		FALSE	High	Sequest HT (A2)	#N/A	Unambiguous	[K].cDPIDQcQDSETR.[T]	C1(Carbamidomethyl); C7(Carbamidomethyl)	1	P11276	P11276	0	2	0.6928	0	1	1	812.32	1623.63	1623.64	-3.07	-0.00249	HCD (High Energy Collision Dissociation)	MS2	0	100	51.3096	18311	WT-1_20220227063141.raw	F31		1.53	1	FALSE	0.0001276	0.001076	156313	51.39
		FALSE	High	Sequest HT (A2)	#N/A	Unambiguous	[K].cDPIDQcQDSETR.[T]	C1(Carbamidomethyl); C7(Carbamidomethyl)	1	P11276	P11276	0	2	0.7409	0	1	1	812.323	1623.64	1623.64	1.33	0.00108	HCD (High Energy Collision Dissociation)	MS2	0	100	43.9018	19120	WT-1_20220225135429.raw	F30		1.93	1	FALSE	4.363e-05	9.354e-06	193687	43.99
		FALSE	High	Sequest HT (A2)	#N/A	Unambiguous	[K].cDPIDQcQDSETR.[T]	C1(Carbamidomethyl); C7(Carbamidomethyl)	1	P11276	P11276	0	2	0.6497	0	1	1	812.321	1623.63	1623.64	-1.57	-0.00128	HCD (High Energy Collision Dissociation)	MS2	0	100	51.3556	16564	OE-1_20220225085536.raw	F18		1.57	1	FALSE	4.363e-05	0.0001691
		FALSE	High	Sequest HT (A2)	#N/A	Unambiguous	[K].cDPIDQcQDSETR.[T]	C1(Carbamidomethyl); C7(Carbamidomethyl)	1	P11276	P11276	0	2	0.529	0	1	1	812.324	1623.64	1623.64	2.3	0.00187	HCD (High Energy Collision Dissociation)	MS2	0	100	43.8807	19134	OE-1.raw	F17		1.38	1	FALSE	0.0006898	0.006468	174319	43.98
		FALSE	High	Sequest HT (A2)	#N/A	Unambiguous	[K].cDPIDQcQDSETR.[T]	C1(Carbamidomethyl); C7(Carbamidomethyl)	1	P11276	P11276	0	2	0.6857	0	1	1	812.32	1623.63	1623.64	-3.28	-0.00266	HCD (High Energy Collision Dissociation)	MS2	0	100	43.9173	17853	WT-1.raw	F29		1.4	1	FALSE	0.0005375	0.004976	199756	43.97
		FALSE	High	Sequest HT (A2)	#N/A	Unambiguous	[K].cDPIDQcQDSETR.[T]	C1(Carbamidomethyl); C7(Carbamidomethyl)	1	P11276	P11276	0	2	0.7592	0	1	1	812.322	1623.64	1623.64	-0.19	-0.00015	HCD (High Energy Collision Dissociation)	MS2	0	100	43.9898	19213	WT-2_20220225235236.raw	F34		1.91	1	FALSE	4.363e-05	1.958e-05	101265	44.01
	FALSE	High	[K].DDKESAPISDTVVPEVPQLTDLSFVDITDSSIGLR.[W]		#N/A	FALSE	3.67179e-07	0.000372359	1	1	22	P11276	P11276 [1251-1285]		1	3758.89	3.364	0.736	1.393	4.598	0.0400342	0.650551	0.790138	0.00213094	73.63	40.61	44.05	86.93	3.7	14.6	133.5	187.1	116.4	196.5	120.8	27.5	71.68	18.48	36.95	25.5	58.96	40.42	83.37	73.74		Peak Found	Peak Found	Not Found	Peak Found
		Checked	Confidence	Identifying Node	#N/A	PSM Ambiguity	Annotated Sequence	Modifications	# Proteins	Master Protein Accessions	Protein Accessions	# Missed Cleavages	Charge	DeltaScore	DeltaCn	Rank	Search Engine Rank	m/z [Da]	MH+ [Da]	Theo. MH+ [Da]	DeltaM [ppm]	Deltam/z [Da]	Activation Type	MS Order	Isolation Interference [%]	Ion Inject Time [ms]	RT [min]	First Scan	Spectrum File	File ID	Quan Info	XCorr	# Protein Groups	Contaminant	Percolator q-Value	Percolator PEP	Precursor Abundance	Apex RT [min]
		FALSE	High	Sequest HT (A2)	#N/A	Unambiguous	[K].DDKESAPISDTVVPEVPQLTDLSFVDITDSSIGLR.[W]		1	P11276	P11276	1	4	0.4225	0	1	1	940.477	3758.88	3758.89	-0.4	-0.00037	HCD (High Energy Collision Dissociation)	MS2	2.15785	100	89.709	40127	OE-2_20220227134017.raw	F24		3.29	1	FALSE	4.363e-05	5.772e-05	502026	89.52
		FALSE	Medium	Sequest HT (A2)	#N/A	Unambiguous	[K].DDKESAPISDTVVPEVPQLTDLSFVDITDSSIGLR.[W]		1	P11276	P11276	1	4	0.2553	0	1	1	940.478	3758.89	3758.89	0.78	0.00074	HCD (High Energy Collision Dissociation)	MS2	0	100	100.532	41277	OE-3_20220227213109.raw	F27		0.94	1	FALSE	0.02315	0.166	142589	100.38
		FALSE	High	Sequest HT (A2)	#N/A	Unambiguous	[K].DDKESAPISDTVVPEVPQLTDLSFVDITDSSIGLR.[W]		1	P11276	P11276	1	4	0.2917	0	1	1	940.476	3758.88	3758.89	-0.93	-0.00087	HCD (High Energy Collision Dissociation)	MS2	0	100	99.8986	40883	WT-1_20220227063141.raw	F31		1.2	1	FALSE	0.006765	0.04779	279833	99.98
		FALSE	High	Sequest HT (A2)	#N/A	Unambiguous	[K].DDKESAPISDTVVPEVPQLTDLSFVDITDSSIGLR.[W]		1	P11276	P11276	1	4	0.4337	0	1	1	940.477	3758.89	3758.89	0.16	0.00015	HCD (High Energy Collision Dissociation)	MS2	24.75	100	99.8557	38444	OE-1_20220225085536.raw	F18		1.66	1	FALSE	4.363e-05	0.000456	74443	99.81
		FALSE	High	Sequest HT (A2)	#N/A	Unambiguous	[K].DDKESAPISDTVVPEVPQLTDLSFVDITDSSIGLR.[W]		1	P11276	P11276	1	4	0.188	0	1	1	940.477	3758.89	3758.89	0.56	0.00053	HCD (High Energy Collision Dissociation)	MS2	11.1939	100	91.0818	41366	OE-2.raw	F21		1.17	1	FALSE	0.006765	0.04783	188630	90.73
		FALSE	High	Sequest HT (A2)	#N/A	Unambiguous	[K].DDKESAPISDTVVPEVPQLTDLSFVDITDSSIGLR.[W]		1	P11276	P11276	1	3	1	0	1	1	1253.63	3758.87	3758.89	-4.48	-0.00562	HCD (High Energy Collision Dissociation)	MS2	0	100	90.4044	43665	NfF6-OE_20220226174210.raw	F16		1.04	1	FALSE	0.004251	0.02984
		FALSE	High	Sequest HT (A2)	#N/A	Unambiguous	[K].DDKESAPISDTVVPEVPQLTDLSFVDITDSSIGLR.[W]		1	P11276	P11276	1	4	0.4568	0	1	1	940.479	3758.89	3758.89	2.18	0.00205	HCD (High Energy Collision Dissociation)	MS2	0	100	99.9546	41136	OE-3_20220226045149.raw	F26		1.62	1	FALSE	0.0002703	0.002536	245323	100.08
		FALSE	High	Sequest HT (A2)	#N/A	Unambiguous	[K].DDKESAPISDTVVPEVPQLTDLSFVDITDSSIGLR.[W]		1	P11276	P11276	1	3	0.4043	0	1	1	1253.63	3758.89	3758.89	0.06	8e-05	HCD (High Energy Collision Dissociation)	MS2	0	100	99.9972	38507	OE-1_20220225085536.raw	F18		1.41	1	FALSE	0.002817	0.01873	492507	99.71
		FALSE	High	Sequest HT (A2)	#N/A	Unambiguous	[K].DDKESAPISDTVVPEVPQLTDLSFVDITDSSIGLR.[W]		1	P11276	P11276	1	3	0.3776	0	1	1	1253.64	3758.89	3758.89	1.56	0.00195	HCD (High Energy Collision Dissociation)	MS2	0	100	100.407	41254	WT-2.raw	F33		0.98	1	FALSE	0.009103	0.06403	640086	100.11
		FALSE	High	Sequest HT (A2)	#N/A	Unambiguous	[K].DDKESAPISDTVVPEVPQLTDLSFVDITDSSIGLR.[W]		1	P11276	P11276	1	4	0.2632	0	1	1	940.476	3758.88	3758.89	-1.46	-0.00138	HCD (High Energy Collision Dissociation)	MS2	24.9605	100	100.154	40494	WT-2_20220227163100.raw	F35		1.14	1	FALSE	0.005735	0.03971	182953	100.21
		FALSE	Medium	Sequest HT (A2)	#N/A	Unambiguous	[K].DDKESAPISDTVVPEVPQLTDLSFVDITDSSIGLR.[W]		1	P11276	P11276	1	3	0.0286	0	1	1	1253.63	3758.88	3758.89	-1.86	-0.00233	HCD (High Energy Collision Dissociation)	MS2	0	100	100.08	41259	WT-1_20220227084038.raw	F32		1.05	1	FALSE	0.0397	0.2756	450041	99.81
		FALSE	High	Sequest HT (A2)	#N/A	Unambiguous	[K].DDKESAPISDTVVPEVPQLTDLSFVDITDSSIGLR.[W]		1	P11276	P11276	1	3	0.3333	0	1	1	1253.63	3758.89	3758.89	1.12	0.0014	HCD (High Energy Collision Dissociation)	MS2	0	100	100.268	41070	WT-1_20220227063141.raw	F31		1.68	1	FALSE	4.363e-05	0.0001156	517969	100.04
		FALSE	High	Sequest HT (A2)	#N/A	Unambiguous	[K].DDKESAPISDTVVPEVPQLTDLSFVDITDSSIGLR.[W]		1	P11276	P11276	1	4	0.3482	0	1	1	940.482	3758.9	3758.89	4.94	0.00465	HCD (High Energy Collision Dissociation)	MS2	0	100	100.156	40543	OE-1_20220227034053.raw	F20		1.12	1	FALSE	0.003145	0.02181	323431	99.9
		FALSE	High	Sequest HT (A2)	#N/A	Unambiguous	[K].DDKESAPISDTVVPEVPQLTDLSFVDITDSSIGLR.[W]		1	P11276	P11276	1	3	0.3348	0	1	1	1253.64	3758.89	3758.89	1.39	0.00174	HCD (High Energy Collision Dissociation)	MS2	0	100	100.153	40542	OE-1_20220227034053.raw	F20		2.24	1	FALSE	4.363e-05	8.296e-09	563726	99.89
		FALSE	High	Sequest HT (A2)	#N/A	Unambiguous	[K].DDKESAPISDTVVPEVPQLTDLSFVDITDSSIGLR.[W]		1	P11276	P11276	1	3	0.3037	0	1	1	1253.64	3758.89	3758.89	2.37	0.00297	HCD (High Energy Collision Dissociation)	MS2	0	100	91.2296	40899	OE-2_20220227113119.raw	F23		2.7	1	FALSE	4.363e-05	4.94e-05	560308	91.06
		FALSE	Medium	Sequest HT (A2)	#N/A	Unambiguous	[K].DDKESAPISDTVVPEVPQLTDLSFVDITDSSIGLR.[W]		1	P11276	P11276	1	4	0.1613	0	1	1	940.476	3758.88	3758.89	-1.13	-0.00107	HCD (High Energy Collision Dissociation)	MS2	3.59512	100	90.7391	41275	OE-3.raw	F25		0.93	1	FALSE	0.02187	0.1581
		FALSE	High	Sequest HT (A2)	#N/A	Unambiguous	[K].DDKESAPISDTVVPEVPQLTDLSFVDITDSSIGLR.[W]		1	P11276	P11276	1	3	0.4813	0	1	1	1253.63	3758.88	3758.89	-0.55	-0.00069	HCD (High Energy Collision Dissociation)	MS2	7.98147	100	100.878	40962	OE-3_20220227234013.raw	F28		2.14	1	FALSE	4.363e-05	1.765e-06	337288	100.66
		FALSE	High	Sequest HT (A2)	#N/A	Unambiguous	[K].DDKESAPISDTVVPEVPQLTDLSFVDITDSSIGLR.[W]		1	P11276	P11276	1	3	0.649	0	1	1	1253.63	3758.89	3758.89	-0.02	-2e-05	HCD (High Energy Collision Dissociation)	MS2	0	100	89.7375	40141	OE-2_20220227134017.raw	F24		4.16	1	FALSE	4.363e-05	5.884e-11	707220	89.52
		FALSE	High	Sequest HT (A2)	#N/A	Unambiguous	[K].DDKESAPISDTVVPEVPQLTDLSFVDITDSSIGLR.[W]		1	P11276	P11276	1	3	0.4474	0	1	1	1253.64	3758.89	3758.89	1.9	0.00238	HCD (High Energy Collision Dissociation)	MS2	60.0317	100	90.8627	41306	OE-2_20220225185333.raw	F22		2.66	1	FALSE	4.363e-05	0.000169	607946	90.74
		FALSE	High	Sequest HT (A2)	#N/A	Unambiguous	[K].DDKESAPISDTVVPEVPQLTDLSFVDITDSSIGLR.[W]		1	P11276	P11276	1	3	0.411	0	1	1	1253.64	3758.89	3758.89	2.43	0.00304	HCD (High Energy Collision Dissociation)	MS2	0	100	90.5074	41090	WT-2_20220225235236.raw	F34		2.19	1	FALSE	0.0002703	0.003458	206037	90.39
		FALSE	High	Sequest HT (A2)	#N/A	Unambiguous	[K].DDKESAPISDTVVPEVPQLTDLSFVDITDSSIGLR.[W]		1	P11276	P11276	1	4	0.459	0	1	1	940.477	3758.89	3758.89	0.2	0.00019	HCD (High Energy Collision Dissociation)	MS2	0	100	91.2858	40927	OE-2_20220227113119.raw	F23		2.44	1	FALSE	4.363e-05	1.035e-05	319885	91.05
		FALSE	High	Sequest HT (A2)	#N/A	Unambiguous	[K].DDKESAPISDTVVPEVPQLTDLSFVDITDSSIGLR.[W]		1	P11276	P11276	1	3	0.6313	0	1	1	1253.63	3758.89	3758.89	1.19	0.00149	HCD (High Energy Collision Dissociation)	MS2	0	100	91.0444	40428	OE-1_20220227013156.raw	F19		3.77	1	FALSE	4.363e-05	6.147e-10	556183	90.81
	FALSE	High	[K].DDKESAPISDTVVPEVPQLTDLSFVDITDSSIGLR.[W]	1xDeamidated [Q18]	#N/A	FALSE	0.00439819	0.000372359	1	1	10	P11276	P11276 [1251-1285]		1	3759.87	1.009	0.662	0.28	1.208	0.989715	0.790671	0.0125728	0.992148	59.52	60.59	97.11	92.92	36.2	36.5	51.4	84.1	89.2	103.4	300	99.1	52.69		62.67		65.76	33.3	79.18	68.8		Not Found	Not Found	High	Not Found
		Checked	Confidence	Identifying Node	#N/A	PSM Ambiguity	Annotated Sequence	Modifications	# Proteins	Master Protein Accessions	Protein Accessions	# Missed Cleavages	Charge	DeltaScore	DeltaCn	Rank	Search Engine Rank	m/z [Da]	MH+ [Da]	Theo. MH+ [Da]	DeltaM [ppm]	Deltam/z [Da]	Activation Type	MS Order	Isolation Interference [%]	Ion Inject Time [ms]	RT [min]	First Scan	Spectrum File	File ID	Quan Info	XCorr	# Protein Groups	Contaminant	Percolator q-Value	Percolator PEP	Precursor Abundance	Apex RT [min]
		FALSE	High	Sequest HT (A2)	#N/A	Unambiguous	[K].DDKESAPISDTVVPEVPqLTDLSFVDITDSSIGLR.[W]	Q18(Deamidated)	1	P11276	P11276	1	3	0.2182	0	1	1	1253.96	3759.88	3759.87	2.05	0.00257	HCD (High Energy Collision Dissociation)	MS2	43.6926	100	100.782	40816	WT-3_20220228044012.raw	F40		1.1	1	FALSE	0.0004827	0.004479	138317	100.49
		FALSE	Medium	Sequest HT (A2)	#N/A	Unambiguous	[K].DDKESAPISDTVVPEVPqLTDLSFVDITDSSIGLR.[W]	Q18(Deamidated)	1	P11276	P11276	1	4	0.3279	0	1	1	940.728	3759.89	3759.87	5.6	0.00526	HCD (High Energy Collision Dissociation)	MS2	0	100	100.407	40734	OE-3_20220227234013.raw	F28		1.22	1	FALSE	0.01285	0.0927	184027	100.66
		FALSE	High	Sequest HT (A2)	#N/A	Unambiguous	[K].DDKESAPISDTVVPEVPqLTDLSFVDITDSSIGLR.[W]	Q18(Deamidated)	1	P11276	P11276	1	3	0.2965	0	1	1	1253.96	3759.88	3759.87	2.32	0.0029	HCD (High Energy Collision Dissociation)	MS2	33.9107	100	99.4948	43195	NfF6-OE_20220224204947.raw	F13	Not Reliable	1.72	1	FALSE	4.363e-05	8.359e-05
		FALSE	High	Sequest HT (A2)	#N/A	Unambiguous	[K].DDKESAPISDTVVPEVPqLTDLSFVDITDSSIGLR.[W]	Q18(Deamidated)	1	P11276	P11276	1	3	0.4061	0	1	1	1253.97	3759.91	3759.87	9.74	0.01221	HCD (High Energy Collision Dissociation)	MS2	29.9378	100	99.4438	43736	Control_20220225014824.raw	F9		1.65	1	FALSE	0.001418	0.01077	196209	99.42
		FALSE	High	Sequest HT (A2)	#N/A	Unambiguous	[K].DDKESAPISDTVVPEVPqLTDLSFVDITDSSIGLR.[W]	Q18(Deamidated)	1	P11276	P11276	1	4	0.465	0	1	1	940.729	3759.89	3759.87	6.22	0.00585	HCD (High Energy Collision Dissociation)	MS2	16.4709	100	100.935	40989	OE-3_20220227234013.raw	F28		1.57	1	FALSE	0.00153	0.01119	184027	100.66
		FALSE	High	Sequest HT (A2)	#N/A	Unambiguous	[K].DDKESAPISDTVVPEVPqLTDLSFVDITDSSIGLR.[W]	Q18(Deamidated)	1	P11276	P11276	1	3	0.3558	0	1	1	1253.97	3759.89	3759.87	4.88	0.00612	HCD (High Energy Collision Dissociation)	MS2	0	100	90.2507	40385	OE-2_20220227134017.raw	F24		1.63	1	FALSE	0.002939	0.02051	103901	90.22
		FALSE	High	Sequest HT (A2)	#N/A	Unambiguous	[K].DDKESAPISDTVVPEVPqLTDLSFVDITDSSIGLR.[W]	Q18(Deamidated)	1	P11276	P11276	1	4	0.322	0	1	1	940.727	3759.89	3759.87	4.85	0.00456	HCD (High Energy Collision Dissociation)	MS2	17.1522	100	100.774	41102	WT-3_20220228023102.raw	F39		1.18	1	FALSE	0.0006361	0.005921	93916.8	100.57
		FALSE	High	Sequest HT (A2)	#N/A	Unambiguous	[K].DDKESAPISDTVVPEVPqLTDLSFVDITDSSIGLR.[W]	Q18(Deamidated)	1	P11276	P11276	1	3	0.3779	0	1	1	1253.97	3759.9	3759.87	6.94	0.0087	HCD (High Energy Collision Dissociation)	MS2	0	100	89.8581	43179	NfF6-OE_20220224225813.raw	F14	Not Reliable	2.17	1	FALSE	0.0002547	0.002323
		FALSE	High	Sequest HT (A2)	#N/A	Unambiguous	[K].DDKESAPISDTVVPEVPqLTDLSFVDITDSSIGLR.[W]	Q18(Deamidated)	1	P11276	P11276	1	3	0.1646	0	1	1	1253.97	3759.9	3759.87	6.94	0.0087	HCD (High Energy Collision Dissociation)	MS2	36.6884	100	89.8757	43187	NfF6-OE_20220224225813.raw	F14	Not Reliable	1.58	1	FALSE	4.363e-05	0.0003124
		FALSE	High	Sequest HT (A2)	#N/A	Unambiguous	[K].DDKESAPISDTVVPEVPqLTDLSFVDITDSSIGLR.[W]	Q18(Deamidated)	1	P11276	P11276	1	3	0.4278	0	1	1	1253.96	3759.88	3759.87	2.3	0.00288	HCD (High Energy Collision Dissociation)	MS2	0	100	101.046	40942	WT-2_20220227163100.raw	F35		1.8	1	FALSE	0.0001864	0.001637	185676	100.7
	FALSE	High	[R].DLEVIASTPTSLLISWEPPAVSVR.[Y]		#N/A	FALSE	2.38987e-07	0.000372359	1	1	124	P11276	P11276 [1543-1566]		0	2580.39	0.67	1.139	1.553	1.424	0.74025	0.96168	0.595677	0.964247	116.66	31.34	28.02	32.99	8.6	8.3	136.7	185.8	133.3	117.8	114.1	95.5	90.69	68.69	32.06	19.38	31.87	8.99	21.68	4.73		Peak Found	Peak Found	Peak Found	Peak Found
		Checked	Confidence	Identifying Node	#N/A	PSM Ambiguity	Annotated Sequence	Modifications	# Proteins	Master Protein Accessions	Protein Accessions	# Missed Cleavages	Charge	DeltaScore	DeltaCn	Rank	Search Engine Rank	m/z [Da]	MH+ [Da]	Theo. MH+ [Da]	DeltaM [ppm]	Deltam/z [Da]	Activation Type	MS Order	Isolation Interference [%]	Ion Inject Time [ms]	RT [min]	First Scan	Spectrum File	File ID	Quan Info	XCorr	# Protein Groups	Contaminant	Percolator q-Value	Percolator PEP	Precursor Abundance	Apex RT [min]
		FALSE	High	Sequest HT (A2)	#N/A	Unambiguous	[R].DLEVIASTPTSLLISWEPPAVSVR.[Y]		1	P11276	P11276	0	3	0.3559	0	1	1	860.804	2580.4	2580.39	2.3	0.00198	HCD (High Energy Collision Dissociation)	MS2	0	100	102.425	42437	WT-1_20220227084038.raw	F32		1.18	1	FALSE	0.0007434	0.006772	48870.5	102.37
		FALSE	High	Sequest HT (A2)	#N/A	Unambiguous	[R].DLEVIASTPTSLLISWEPPAVSVR.[Y]		1	P11276	P11276	0	3	0.4979	0	1	1	860.803	2580.39	2580.39	0.59	0.00051	HCD (High Energy Collision Dissociation)	MS2	12.5312	100	102.146	41519	WT-2_20220227184000.raw	F36		2.37	1	FALSE	4.363e-05	7.642e-07	250826	102.19
		FALSE	High	Sequest HT (A2)	#N/A	Unambiguous	[R].DLEVIASTPTSLLISWEPPAVSVR.[Y]		1	P11276	P11276	0	3	0.4451	0	1	1	860.802	2580.39	2580.39	0.14	0.00012	HCD (High Energy Collision Dissociation)	MS2	1.88894	100	101.894	41992	OE-3_20220226045149.raw	F26		1.64	1	FALSE	4.363e-05	0.0004441	110658	101.89
		FALSE	High	Sequest HT (A2)	#N/A	Unambiguous	[R].DLEVIASTPTSLLISWEPPAVSVR.[Y]		1	P11276	P11276	0	2	0.4765	0	1	1	1290.7	2580.4	2580.39	3.17	0.00409	HCD (High Energy Collision Dissociation)	MS2	0	100	101.762	41329	WT-2_20220227184000.raw	F36		1.49	1	FALSE	0.006639	0.04702	179918	101.71
		FALSE	High	Sequest HT (A2)	#N/A	Unambiguous	[R].DLEVIASTPTSLLISWEPPAVSVR.[Y]		1	P11276	P11276	0	3	0.4511	0	1	1	860.806	2580.4	2580.39	4.64	0.00399	HCD (High Energy Collision Dissociation)	MS2	8.30871	100	91.7435	41622	WT-3.raw	F37		1.33	1	FALSE	0.006266	0.04402	165194	91.13
		FALSE	High	Sequest HT (A2)	#N/A	Unambiguous	[R].DLEVIASTPTSLLISWEPPAVSVR.[Y]		1	P11276	P11276	0	3	0.5376	0	1	1	860.803	2580.39	2580.39	0.89	0.00076	HCD (High Energy Collision Dissociation)	MS2	2.20066	100	101.136	41514	WT-1_20220227063141.raw	F31		3.46	1	FALSE	4.363e-05	2.417e-10	975737	100.92
		FALSE	High	Sequest HT (A2)	#N/A	Unambiguous	[R].DLEVIASTPTSLLISWEPPAVSVR.[Y]		1	P11276	P11276	0	3	0.3224	0	1	1	860.802	2580.39	2580.39	-0.41	-0.00035	HCD (High Energy Collision Dissociation)	MS2	0	100	91.2837	41515	OE-3.raw	F25		2.14	1	FALSE	4.363e-05	9.904e-05	502179	91.5
		FALSE	High	Sequest HT (A2)	#N/A	Unambiguous	[R].DLEVIASTPTSLLISWEPPAVSVR.[Y]		1	P11276	P11276	0	3	0.4967	0	1	1	860.805	2580.4	2580.39	3.45	0.00297	HCD (High Energy Collision Dissociation)	MS2	9.17798	100	103.66	42335	OE-3_20220227234013.raw	F28		1.51	1	FALSE	4.363e-05	0.0007802	157042	102.94
		FALSE	High	Sequest HT (A2)	#N/A	Unambiguous	[R].DLEVIASTPTSLLISWEPPAVSVR.[Y]		1	P11276	P11276	0	3	0.5987	0	1	1	860.802	2580.39	2580.39	0.34	0.00029	HCD (High Energy Collision Dissociation)	MS2	0	100	91.786	41738	OE-3.raw	F25		3.09	1	FALSE	4.363e-05	5.536e-09	502179	91.5
		FALSE	High	Sequest HT (A2)	#N/A	Unambiguous	[R].DLEVIASTPTSLLISWEPPAVSVR.[Y]		1	P11276	P11276	0	3	0.5815	0	1	1	860.802	2580.39	2580.39	-0.13	-0.00011	HCD (High Energy Collision Dissociation)	MS2	7.82657	100	91.0645	40767	OE-2_20220227134017.raw	F24		3.99	1	FALSE	4.363e-05	1.033e-07	2.35159e+06	90.52
		FALSE	Medium	Sequest HT (A2)	#N/A	Unambiguous	[R].DLEVIASTPTSLLISWEPPAVSVR.[Y]		1	P11276	P11276	0	2	0.437	0	1	1	1290.7	2580.39	2580.39	-0.84	-0.00108	HCD (High Energy Collision Dissociation)	MS2	0	100	92.1739	40973	OE-1_20220227013156.raw	F19		1.35	1	FALSE	0.02684	0.1907	147915	91.83
		FALSE	High	Sequest HT (A2)	#N/A	Unambiguous	[R].DLEVIASTPTSLLISWEPPAVSVR.[Y]		1	P11276	P11276	0	3	0.5714	0	1	1	860.804	2580.4	2580.39	1.94	0.00167	HCD (High Energy Collision Dissociation)	MS2	0	100	92.2912	41958	OE-3.raw	F25		2.03	1	FALSE	4.363e-05	9.662e-06	74390.4	92.27
		FALSE	High	Sequest HT (A2)	#N/A	Unambiguous	[R].DLEVIASTPTSLLISWEPPAVSVR.[Y]		1	P11276	P11276	0	3	0.3333	0	1	1	860.804	2580.4	2580.39	1.85	0.00159	HCD (High Energy Collision Dissociation)	MS2	73.0511	100	101.614	41753	WT-1_20220227063141.raw	F31		1.59	1	FALSE	0.0002547	0.002227	119791	101.66
		FALSE	High	Sequest HT (A2)	#N/A	Unambiguous	[R].DLEVIASTPTSLLISWEPPAVSVR.[Y]		1	P11276	P11276	0	3	0.5742	0	1	1	860.802	2580.39	2580.39	-0.19	-0.00016	HCD (High Energy Collision Dissociation)	MS2	0	100	92.0339	40903	OE-1_20220227013156.raw	F19		4.18	1	FALSE	4.363e-05	4.668e-08	1.37101e+06	91.86
		FALSE	High	Sequest HT (A2)	#N/A	Unambiguous	[R].DLEVIASTPTSLLISWEPPAVSVR.[Y]		1	P11276	P11276	0	3	0.6221	0	1	1	860.802	2580.39	2580.39	-0.7	-0.0006	HCD (High Energy Collision Dissociation)	MS2	0	100	90.5474	40525	OE-2_20220227134017.raw	F24		4.34	1	FALSE	4.363e-05	1.071e-09	2.35159e+06	90.52
		FALSE	High	Sequest HT (A2)	#N/A	Unambiguous	[R].DLEVIASTPTSLLISWEPPAVSVR.[Y]		1	P11276	P11276	0	3	0.2963	0	1	1	860.804	2580.4	2580.39	1.8	0.00155	HCD (High Energy Collision Dissociation)	MS2	0	100	101.093	41010	WT-2_20220227184000.raw	F36		0.81	1	FALSE	0.006266	0.04411	546044	101.51
		FALSE	High	Sequest HT (A2)	#N/A	Unambiguous	[R].DLEVIASTPTSLLISWEPPAVSVR.[Y]		1	P11276	P11276	0	3	0.5821	0	1	1	860.802	2580.39	2580.39	0.38	0.00033	HCD (High Energy Collision Dissociation)	MS2	0	100	90.7284	41180	WT-3.raw	F37		3.47	1	FALSE	4.363e-05	3.466e-09	473696	90.63
		FALSE	Medium	Sequest HT (A2)	#N/A	Unambiguous	[R].DLEVIASTPTSLLISWEPPAVSVR.[Y]		1	P11276	P11276	0	3	0.0577	0	1	1	860.804	2580.4	2580.39	2.51	0.00216	HCD (High Energy Collision Dissociation)	MS2	0	100	103.017	39822	OE-1_20220225085536.raw	F18		0.52	1	FALSE	0.01495	0.1077
		FALSE	High	Sequest HT (A2)	#N/A	Unambiguous	[R].DLEVIASTPTSLLISWEPPAVSVR.[Y]		1	P11276	P11276	0	3	0.5377	0	1	1	860.803	2580.39	2580.39	0.67	0.00057	HCD (High Energy Collision Dissociation)	MS2	0	100	101.645	41275	WT-2_20220227184000.raw	F36		3.18	1	FALSE	4.363e-05	2.793e-07	546044	101.51
		FALSE	High	Sequest HT (A2)	#N/A	Unambiguous	[R].DLEVIASTPTSLLISWEPPAVSVR.[Y]		1	P11276	P11276	0	3	0.5723	0	1	1	860.802	2580.39	2580.39	-0.56	-0.00048	HCD (High Energy Collision Dissociation)	MS2	0	100	100.941	38924	OE-1_20220225085536.raw	F18		3.39	1	FALSE	4.363e-05	3.393e-09	1174546	100.71
		FALSE	High	Sequest HT (A2)	#N/A	Unambiguous	[R].DLEVIASTPTSLLISWEPPAVSVR.[Y]		1	P11276	P11276	0	3	0.2651	0	1	1	860.803	2580.39	2580.39	1	0.00086	HCD (High Energy Collision Dissociation)	MS2	42.5235	100	105.833	43391	OE-3_20220227234013.raw	F28		0.83	1	FALSE	0.001548	0.0119	29415.8	106.01
		FALSE	High	Sequest HT (A2)	#N/A	Unambiguous	[R].DLEVIASTPTSLLISWEPPAVSVR.[Y]		1	P11276	P11276	0	2	0.5127	0	1	1	1290.7	2580.39	2580.39	-0.2	-0.00026	HCD (High Energy Collision Dissociation)	MS2	0	100	101.262	41079	OE-1_20220227034053.raw	F20		1.58	1	FALSE	0.0002221	0.002196	102746	100.99
		FALSE	Medium	Sequest HT (A2)	#N/A	Unambiguous	[R].DLEVIASTPTSLLISWEPPAVSVR.[Y]		1	P11276	P11276	0	3	0.2794	0	1	1	860.8	2580.39	2580.39	-2.69	-0.00232	HCD (High Energy Collision Dissociation)	MS2	56.2315	100	105.178	43077	OE-3_20220227234013.raw	F28		0.68	1	FALSE	0.01103	0.07947
		FALSE	High	Sequest HT (A2)	#N/A	Unambiguous	[R].DLEVIASTPTSLLISWEPPAVSVR.[Y]		1	P11276	P11276	0	2	0.5674	0	1	1	1290.71	2580.41	2580.39	6.43	0.00829	HCD (High Energy Collision Dissociation)	MS2	17.7666	100	91.6736	40732	OE-1_20220227013156.raw	F19		2.15	1	FALSE	4.363e-05	0.0001621	147915	91.83
		FALSE	High	Sequest HT (A2)	#N/A	Unambiguous	[R].DLEVIASTPTSLLISWEPPAVSVR.[Y]		1	P11276	P11276	0	2	0.5584	0	1	1	1290.7	2580.39	2580.39	0.3	0.00039	HCD (High Energy Collision Dissociation)	MS2	0	100	90.7842	40636	OE-2_20220227134017.raw	F24		2.74	1	FALSE	4.363e-05	1.229e-05	206725	90.66
		FALSE	High	Sequest HT (A2)	#N/A	Unambiguous	[R].DLEVIASTPTSLLISWEPPAVSVR.[Y]		1	P11276	P11276	0	2	0.5756	0	1	1	1290.7	2580.4	2580.39	2.25	0.0029	HCD (High Energy Collision Dissociation)	MS2	39.6404	100	100.674	38803	OE-1_20220225085536.raw	F18		3.11	1	FALSE	4.363e-05	6.936e-09	146127	100.71
		FALSE	High	Sequest HT (A2)	#N/A	Unambiguous	[R].DLEVIASTPTSLLISWEPPAVSVR.[Y]		1	P11276	P11276	0	3	0.3288	0	1	1	860.804	2580.4	2580.39	1.88	0.00161	HCD (High Energy Collision Dissociation)	MS2	0	100	107.905	44357	OE-3_20220227234013.raw	F28		0.73	1	FALSE	0.00635	0.04493	29090.2	107.9
		FALSE	High	Sequest HT (A2)	#N/A	Unambiguous	[R].DLEVIASTPTSLLISWEPPAVSVR.[Y]		1	P11276	P11276	0	3	0.3731	0	1	1	860.805	2580.4	2580.39	2.86	0.00246	HCD (High Energy Collision Dissociation)	MS2	16.1397	100	90.2246	40956	WT-3.raw	F37		0.67	1	FALSE	0.007454	0.05476	473696	90.63
		FALSE	Medium	Sequest HT (A2)	#N/A	Unambiguous	[R].DLEVIASTPTSLLISWEPPAVSVR.[Y]		1	P11276	P11276	0	3	0.2941	0	1	1	860.804	2580.4	2580.39	1.7	0.00146	HCD (High Energy Collision Dissociation)	MS2	16.0708	100	91.133	41373	WT-2_20220225235236.raw	F34		0.85	1	FALSE	0.01145	0.08247	551454	91.44
		FALSE	High	Sequest HT (A2)	#N/A	Unambiguous	[R].DLEVIASTPTSLLISWEPPAVSVR.[Y]		1	P11276	P11276	0	3	0.5966	0	1	1	860.803	2580.39	2580.39	0.77	0.00066	HCD (High Energy Collision Dissociation)	MS2	0	100	101.549	41484	WT-3_20220228023102.raw	F39		3.52	1	FALSE	4.363e-05	9.431e-09	602750	101.54
		FALSE	High	Sequest HT (A2)	#N/A	Unambiguous	[R].DLEVIASTPTSLLISWEPPAVSVR.[Y]		1	P11276	P11276	0	3	0.4191	0	1	1	860.802	2580.39	2580.39	-0.08	-7e-05	HCD (High Energy Collision Dissociation)	MS2	0	100	102.954	41935	WT-3_20220228044012.raw	F40		1.36	1	FALSE	0.001493	0.01102	103543	102.66
		FALSE	High	Sequest HT (A2)	#N/A	Unambiguous	[R].DLEVIASTPTSLLISWEPPAVSVR.[Y]		1	P11276	P11276	0	3	0.1294	0	1	1	860.802	2580.39	2580.39	-0.08	-7e-05	HCD (High Energy Collision Dissociation)	MS2	0	100	92.1174	41791	WT-3_20220226095107.raw	F38		0.85	1	FALSE	0.0006361	0.005856	88357.9	92.07
		FALSE	High	Sequest HT (A2)	#N/A	Unambiguous	[R].DLEVIASTPTSLLISWEPPAVSVR.[Y]		1	P11276	P11276	0	3	0.5208	0	1	1	860.802	2580.39	2580.39	0.18	0.00016	HCD (High Energy Collision Dissociation)	MS2	0	100	101.515	41182	WT-3_20220228044012.raw	F40		3.13	1	FALSE	4.363e-05	3.668e-08	622606	101.67
		FALSE	High	Sequest HT (A2)	#N/A	Unambiguous	[R].DLEVIASTPTSLLISWEPPAVSVR.[Y]		1	P11276	P11276	0	3	0.5485	0	1	1	860.802	2580.39	2580.39	-0.01	-1e-05	HCD (High Energy Collision Dissociation)	MS2	0	100	91.6134	41567	WT-3_20220226095107.raw	F38		3.3	1	FALSE	4.363e-05	6.55e-10	472771	91.51
		FALSE	High	Sequest HT (A2)	#N/A	Unambiguous	[R].DLEVIASTPTSLLISWEPPAVSVR.[Y]		1	P11276	P11276	0	3	0.5018	0	1	1	860.801	2580.39	2580.39	-0.81	-0.0007	HCD (High Energy Collision Dissociation)	MS2	3.40799	100	91.5762	41008	OE-2_20220227134017.raw	F24		2.83	1	FALSE	4.363e-05	2.299e-07	2.35159e+06	90.52
		FALSE	High	Sequest HT (A2)	#N/A	Unambiguous	[R].DLEVIASTPTSLLISWEPPAVSVR.[Y]		1	P11276	P11276	0	2	0.5168	0	1	1	1290.7	2580.39	2580.39	-0.97	-0.00125	HCD (High Energy Collision Dissociation)	MS2	16.1913	100	91.3853	41486	WT-2_20220225235236.raw	F34		1.49	1	FALSE	0.001548	0.01181	35320	91.31
		FALSE	High	Sequest HT (A2)	#N/A	Unambiguous	[R].DLEVIASTPTSLLISWEPPAVSVR.[Y]		1	P11276	P11276	0	3	0.3	0	1	1	860.802	2580.39	2580.39	0.08	7e-05	HCD (High Energy Collision Dissociation)	MS2	0	100	101.463	39149	OE-1_20220225085536.raw	F18		1.2	1	FALSE	0.0006361	0.00617	95805.7	101.47
		FALSE	High	Sequest HT (A2)	#N/A	Unambiguous	[R].DLEVIASTPTSLLISWEPPAVSVR.[Y]		1	P11276	P11276	0	3	0.4717	0	1	1	860.803	2580.39	2580.39	1.11	0.00095	HCD (High Energy Collision Dissociation)	MS2	0	100	102.098	42140	OE-3_20220227213109.raw	F27		1.59	1	FALSE	4.363e-05	7.096e-06	154211	102.14
		FALSE	High	Sequest HT (A2)	#N/A	Unambiguous	[R].DLEVIASTPTSLLISWEPPAVSVR.[Y]		1	P11276	P11276	0	3	0.4768	0	1	1	860.8	2580.39	2580.39	-2.36	-0.00203	HCD (High Energy Collision Dissociation)	MS2	27.587	100	94.8209	42629	OE-2_20220227113119.raw	F23		1.51	1	FALSE	0.0001619	0.001153	16014	94.65
		FALSE	High	Sequest HT (A2)	#N/A	Unambiguous	[R].DLEVIASTPTSLLISWEPPAVSVR.[Y]		1	P11276	P11276	0	3	0.5801	0	1	1	860.802	2580.39	2580.39	-0.39	-0.00034	HCD (High Energy Collision Dissociation)	MS2	0.889419	100	92.7182	41622	OE-2_20220227113119.raw	F23		3.81	1	FALSE	4.363e-05	6.739e-08	1.07103e+06	92.29
		FALSE	High	Sequest HT (A2)	#N/A	Unambiguous	[R].DLEVIASTPTSLLISWEPPAVSVR.[Y]		1	P11276	P11276	0	3	0.5736	0	1	1	860.802	2580.39	2580.39	0.09	8e-05	HCD (High Energy Collision Dissociation)	MS2	0	100	101.344	41657	WT-2.raw	F33		3.87	1	FALSE	4.363e-05	8.051e-08	644810	101.17
		FALSE	High	Sequest HT (A2)	#N/A	Unambiguous	[R].DLEVIASTPTSLLISWEPPAVSVR.[Y]		1	P11276	P11276	0	3	0.2267	0	1	1	860.802	2580.39	2580.39	0.27	0.00023	HCD (High Energy Collision Dissociation)	MS2	16.355	100	102.362	41622	WT-2_20220227163100.raw	F35		0.75	1	FALSE	0.002039	0.0145	68616.9	102.29
		FALSE	High	Sequest HT (A2)	#N/A	Unambiguous	[R].DLEVIASTPTSLLISWEPPAVSVR.[Y]		1	P11276	P11276	0	3	0.2459	0	1	1	860.803	2580.39	2580.39	0.55	0.00047	HCD (High Energy Collision Dissociation)	MS2	0	100	92.2678	40580	WT-1.raw	F29		1.22	1	FALSE	0.0001864	0.001431	33208.2	92.26
		FALSE	High	Sequest HT (A2)	#N/A	Unambiguous	[R].DLEVIASTPTSLLISWEPPAVSVR.[Y]		1	P11276	P11276	0	3	0.6148	0	1	1	860.802	2580.39	2580.39	-0.12	-0.00011	HCD (High Energy Collision Dissociation)	MS2	0.723459	100	91.8792	41724	OE-2.raw	F21		3.66	1	FALSE	4.363e-05	2.66e-09	625866	91.67
		FALSE	High	Sequest HT (A2)	#N/A	Unambiguous	[R].DLEVIASTPTSLLISWEPPAVSVR.[Y]		1	P11276	P11276	0	3	0.3061	0	1	1	860.802	2580.39	2580.39	0.3	0.00026	HCD (High Energy Collision Dissociation)	MS2	0	100	92.3804	41939	OE-2.raw	F21		0.98	1	FALSE	0.002634	0.01814	80210.8	92.41
		FALSE	High	Sequest HT (A2)	#N/A	Unambiguous	[R].DLEVIASTPTSLLISWEPPAVSVR.[Y]		1	P11276	P11276	0	3	0.2857	0	1	1	860.803	2580.39	2580.39	0.73	0.00062	HCD (High Energy Collision Dissociation)	MS2	0	100	93.6382	42572	OE-2_20220225185333.raw	F22		0.77	1	FALSE	0.007518	0.05545	20848.9	93.33
		FALSE	Medium	Sequest HT (A2)	#N/A	Unambiguous	[R].DLEVIASTPTSLLISWEPPAVSVR.[Y]		1	P11276	P11276	0	3	0.1404	0	1	1	860.802	2580.39	2580.39	-0.14	-0.00012	HCD (High Energy Collision Dissociation)	MS2	0	100	89.9303	40867	OE-2_20220225185333.raw	F22		0.57	1	FALSE	0.01167	0.08403	21771.8	90
		FALSE	High	Sequest HT (A2)	#N/A	Unambiguous	[R].DLEVIASTPTSLLISWEPPAVSVR.[Y]		1	P11276	P11276	0	3	0.5182	0	1	1	860.802	2580.39	2580.39	0.11	0.0001	HCD (High Energy Collision Dissociation)	MS2	0	100	102.532	41985	WT-3_20220228023102.raw	F39		2.47	1	FALSE	4.363e-05	9.775e-07	200038	102.47
		FALSE	High	Sequest HT (A2)	#N/A	Unambiguous	[R].DLEVIASTPTSLLISWEPPAVSVR.[Y]		1	P11276	P11276	0	3	0.4889	0	1	1	860.802	2580.39	2580.39	-0.73	-0.00063	HCD (High Energy Collision Dissociation)	MS2	1.64579	100	91.7616	40363	WT-1.raw	F29		2.7	1	FALSE	4.363e-05	8.512e-07	386105	91.65
		FALSE	High	Sequest HT (A2)	#N/A	Unambiguous	[R].DLEVIASTPTSLLISWEPPAVSVR.[Y]		1	P11276	P11276	0	3	0.5438	0	1	1	860.802	2580.39	2580.39	-0.15	-0.00013	HCD (High Energy Collision Dissociation)	MS2	0	100	91.6422	41603	WT-2_20220225235236.raw	F34		3.31	1	FALSE	4.363e-05	1.53e-09	551454	91.44
		FALSE	High	Sequest HT (A2)	#N/A	Unambiguous	[R].DLEVIASTPTSLLISWEPPAVSVR.[Y]		1	P11276	P11276	0	3	0.601	0	1	1	860.802	2580.39	2580.39	-0.49	-0.00042	HCD (High Energy Collision Dissociation)	MS2	1.10209	100	101.154	41027	OE-1_20220227034053.raw	F20		3.86	1	FALSE	4.363e-05	8.628e-10	960664	100.97
		FALSE	High	Sequest HT (A2)	#N/A	Unambiguous	[R].DLEVIASTPTSLLISWEPPAVSVR.[Y]		1	P11276	P11276	0	3	0.4138	0	1	1	860.803	2580.39	2580.39	1.16	0.001	HCD (High Energy Collision Dissociation)	MS2	10.7054	100	102.645	41762	WT-2_20220227184000.raw	F36		1.16	1	FALSE	0.002039	0.01449	68261.9	102.86
		FALSE	Medium	Sequest HT (A2)	#N/A	Unambiguous	[R].DLEVIASTPTSLLISWEPPAVSVR.[Y]		1	P11276	P11276	0	3	0.3333	0	1	1	860.802	2580.39	2580.39	-0.16	-0.00014	HCD (High Energy Collision Dissociation)	MS2	12.0341	100	103.097	42523	OE-3_20220226045149.raw	F26		0.66	1	FALSE	0.01134	0.08091	15359.5	102.93
		FALSE	High	Sequest HT (A2)	#N/A	Unambiguous	[R].DLEVIASTPTSLLISWEPPAVSVR.[Y]		1	P11276	P11276	0	3	0.2278	0	1	1	860.803	2580.4	2580.39	1.44	0.00124	HCD (High Energy Collision Dissociation)	MS2	0	100	99.1628	40722	WT-2.raw	F33		0.79	1	FALSE	0.009163	0.06564	18662.8	99.16
		FALSE	High	Sequest HT (A2)	#N/A	Unambiguous	[R].DLEVIASTPTSLLISWEPPAVSVR.[Y]		1	P11276	P11276	0	3	0.4336	0	1	1	860.802	2580.39	2580.39	-0.06	-5e-05	HCD (High Energy Collision Dissociation)	MS2	0	100	101.893	41378	WT-2_20220227163100.raw	F35		1.43	1	FALSE	4.363e-05	9.106e-05	598009	101.43
		FALSE	High	Sequest HT (A2)	#N/A	Unambiguous	[R].DLEVIASTPTSLLISWEPPAVSVR.[Y]		1	P11276	P11276	0	3	0.4153	0	1	1	860.803	2580.39	2580.39	0.83	0.00071	HCD (High Energy Collision Dissociation)	MS2	3.13772	100	93.2245	41868	OE-2_20220227113119.raw	F23		2.48	1	FALSE	4.363e-05	1.325e-06	1.07103e+06	92.29
		FALSE	High	Sequest HT (A2)	#N/A	Unambiguous	[R].DLEVIASTPTSLLISWEPPAVSVR.[Y]		1	P11276	P11276	0	3	0.3243	0	1	1	860.803	2580.4	2580.39	1.28	0.0011	HCD (High Energy Collision Dissociation)	MS2	0	100	93.4321	42396	OE-2.raw	F21		1.11	1	FALSE	0.0003281	0.004013	24467.2	93.42
		FALSE	High	Sequest HT (A2)	#N/A	Unambiguous	[R].DLEVIASTPTSLLISWEPPAVSVR.[Y]		1	P11276	P11276	0	3	0.3529	0	1	1	860.802	2580.39	2580.39	-0.77	-0.00067	HCD (High Energy Collision Dissociation)	MS2	46.9014	100	92.888	42161	OE-2.raw	F21		0.68	1	FALSE	0.009249	0.06603	80210.8	92.41
		FALSE	Medium	Sequest HT (A2)	#N/A	Unambiguous	[R].DLEVIASTPTSLLISWEPPAVSVR.[Y]		1	P11276	P11276	0	2	0.3247	0	1	1	1290.7	2580.39	2580.39	0.64	0.00083	HCD (High Energy Collision Dissociation)	MS2	0	100	101.106	41552	WT-2.raw	F33		0.77	1	FALSE	0.029	0.2052	40342.2	101.08
		FALSE	High	Sequest HT (A2)	#N/A	Unambiguous	[R].DLEVIASTPTSLLISWEPPAVSVR.[Y]		1	P11276	P11276	0	3	0.5051	0	1	1	860.802	2580.39	2580.39	-0.12	-0.0001	HCD (High Energy Collision Dissociation)	MS2	4.99838	100	92.0972	41255	OE-2_20220227134017.raw	F24		1.98	1	FALSE	4.363e-05	9.498e-06	120437	92.13
		FALSE	Medium	Sequest HT (A2)	#N/A	Unambiguous	[R].DLEVIASTPTSLLISWEPPAVSVR.[Y]		1	P11276	P11276	0	2	0.4211	0	1	1	1290.7	2580.39	2580.39	0.94	0.00122	HCD (High Energy Collision Dissociation)	MS2	0	100	101.835	41347	WT-3_20220228044012.raw	F40		0.95	1	FALSE	0.04808	0.3281	65910.2	101.84
		FALSE	Medium	Sequest HT (A2)	#N/A	Unambiguous	[R].DLEVIASTPTSLLISWEPPAVSVR.[Y]		1	P11276	P11276	0	2	0.3243	0	1	1	1290.7	2580.4	2580.39	2.68	0.00346	HCD (High Energy Collision Dissociation)	MS2	0	100	102.316	41602	WT-2_20220227184000.raw	F36		0.74	1	FALSE	0.02876	0.2035	55381.1	102.25
		FALSE	High	Sequest HT (A2)	#N/A	Unambiguous	[R].DLEVIASTPTSLLISWEPPAVSVR.[Y]		1	P11276	P11276	0	3	0.4486	0	1	1	860.802	2580.39	2580.39	-0.47	-0.00041	HCD (High Energy Collision Dissociation)	MS2	10.5029	100	103.166	42090	OE-3_20220227234013.raw	F28		1.85	1	FALSE	4.363e-05	5.771e-05	157042	102.94
		FALSE	High	Sequest HT (A2)	#N/A	Unambiguous	[R].DLEVIASTPTSLLISWEPPAVSVR.[Y]		1	P11276	P11276	0	3	0.5492	0	1	1	860.803	2580.39	2580.39	0.93	0.0008	HCD (High Energy Collision Dissociation)	MS2	14.8882	100	102.177	41529	OE-1_20220227034053.raw	F20		1.93	1	FALSE	4.363e-05	0.0001351	960664	100.97
		FALSE	High	Sequest HT (A2)	#N/A	Unambiguous	[R].DLEVIASTPTSLLISWEPPAVSVR.[Y]		1	P11276	P11276	0	3	0.3956	0	1	1	860.801	2580.39	2580.39	-1.21	-0.00104	HCD (High Energy Collision Dissociation)	MS2	2.67175	100	93.7328	42115	OE-2_20220227113119.raw	F23		1.82	1	FALSE	4.363e-05	0.0003935	154786	93.7
		FALSE	High	Sequest HT (A2)	#N/A	Unambiguous	[R].DLEVIASTPTSLLISWEPPAVSVR.[Y]		1	P11276	P11276	0	3	0.3373	0	1	1	860.804	2580.4	2580.39	2.09	0.0018	HCD (High Energy Collision Dissociation)	MS2	6.40651	100	92.6105	42116	OE-2_20220225185333.raw	F22		1.66	1	FALSE	4.363e-05	9.408e-05	109577	92.5
		FALSE	High	Sequest HT (A2)	#N/A	Unambiguous	[R].DLEVIASTPTSLLISWEPPAVSVR.[Y]		1	P11276	P11276	0	3	0.628	0	1	1	860.802	2580.39	2580.39	-0.4	-0.00035	HCD (High Energy Collision Dissociation)	MS2	0	100	92.2078	41371	OE-2_20220227113119.raw	F23		4.22	1	FALSE	4.363e-05	3.086e-11	1.67522e+06	92.11
		FALSE	High	Sequest HT (A2)	#N/A	Unambiguous	[R].DLEVIASTPTSLLISWEPPAVSVR.[Y]		1	P11276	P11276	0	3	0.2871	0	1	1	860.8	2580.38	2580.39	-2.89	-0.00249	HCD (High Energy Collision Dissociation)	MS2	0	100	91.7017	41126	OE-2_20220227113119.raw	F23		1.01	1	FALSE	0.004907	0.03419	1.67522e+06	92.11
		FALSE	High	Sequest HT (A2)	#N/A	Unambiguous	[R].DLEVIASTPTSLLISWEPPAVSVR.[Y]		1	P11276	P11276	0	3	0.5122	0	1	1	860.802	2580.39	2580.39	-0.12	-0.0001	HCD (High Energy Collision Dissociation)	MS2	28.6756	100	92.6133	41500	OE-2_20220227134017.raw	F24		1.64	1	FALSE	4.363e-05	0.0004624	84569.2	92.64
		FALSE	High	Sequest HT (A2)	#N/A	Unambiguous	[R].DLEVIASTPTSLLISWEPPAVSVR.[Y]		1	P11276	P11276	0	2	0.457	0	1	1	1290.7	2580.39	2580.39	0.28	0.00037	HCD (High Energy Collision Dissociation)	MS2	33.395	100	101.446	41775	OE-3_20220227213109.raw	F27		1.51	1	FALSE	0.0002221	0.002149	145800	101.23
		FALSE	High	Sequest HT (A2)	#N/A	Unambiguous	[R].DLEVIASTPTSLLISWEPPAVSVR.[Y]		1	P11276	P11276	0	3	0.3974	0	1	1	860.802	2580.39	2580.39	-0.43	-0.00037	HCD (High Energy Collision Dissociation)	MS2	0	100	103.018	42228	WT-3_20220228023102.raw	F39		1.51	1	FALSE	0.00225	0.01637	200038	102.47
		FALSE	High	Sequest HT (A2)	#N/A	Unambiguous	[R].DLEVIASTPTSLLISWEPPAVSVR.[Y]		1	P11276	P11276	0	4	0.29	0	1	1	645.855	2580.4	2580.39	2.57	0.00165	HCD (High Energy Collision Dissociation)	MS2	21.0551	100	92.06	41299	OE-2_20220227113119.raw	F23		1	1	FALSE	0.0003882	0.004223	25710.9	92.14
		FALSE	High	Sequest HT (A2)	#N/A	Unambiguous	[R].DLEVIASTPTSLLISWEPPAVSVR.[Y]		1	P11276	P11276	0	3	0.5833	0	1	1	860.802	2580.39	2580.39	-0.62	-0.00053	HCD (High Energy Collision Dissociation)	MS2	4.50035	100	101.419	41938	WT-1_20220227084038.raw	F32		2.88	1	FALSE	4.363e-05	4.584e-08	1.14013e+06	100.78
		FALSE	Medium	Sequest HT (A2)	#N/A	Unambiguous	[R].DLEVIASTPTSLLISWEPPAVSVR.[Y]		1	P11276	P11276	0	3	0.25	0	1	1	860.806	2580.4	2580.39	4.97	0.00428	HCD (High Energy Collision Dissociation)	MS2	67.157	100	103.225	42042	OE-1_20220227034053.raw	F20		0.84	1	FALSE	0.03037	0.2146	65250.9	102.96
		FALSE	High	Sequest HT (A2)	#N/A	Unambiguous	[R].DLEVIASTPTSLLISWEPPAVSVR.[Y]		1	P11276	P11276	0	3	0.2449	0	1	1	860.803	2580.39	2580.39	0.8	0.00069	HCD (High Energy Collision Dissociation)	MS2	0	100	102.346	42099	WT-2.raw	F33		0.49	1	FALSE	0.004907	0.03409	53742.1	102.07
		FALSE	Medium	Sequest HT (A2)	#N/A	Unambiguous	[R].DLEVIASTPTSLLISWEPPAVSVR.[Y]		1	P11276	P11276	0	3	0.0667	0	1	1	860.801	2580.39	2580.39	-0.86	-0.00074	HCD (High Energy Collision Dissociation)	MS2	27.4653	100	93.1332	42353	OE-2_20220225185333.raw	F22		0.75	1	FALSE	0.01265	0.08991	37330.5	93.04
		FALSE	High	Sequest HT (A2)	#N/A	Unambiguous	[R].DLEVIASTPTSLLISWEPPAVSVR.[Y]		1	P11276	P11276	0	3	0.5195	0	1	1	860.803	2580.39	2580.39	0.73	0.00063	HCD (High Energy Collision Dissociation)	MS2	0	100	102.479	41686	WT-3_20220228044012.raw	F40		2.31	1	FALSE	4.363e-05	4.351e-06	577444	101.83
		FALSE	High	Sequest HT (A2)	#N/A	Unambiguous	[R].DLEVIASTPTSLLISWEPPAVSVR.[Y]		1	P11276	P11276	0	2	0.4424	0	1	1	1290.7	2580.39	2580.39	1.15	0.00148	HCD (High Energy Collision Dissociation)	MS2	23.3075	100	91.1881	41339	WT-1_20220225135429.raw	F30		1.65	1	FALSE	0.005389	0.03784	74311.5	91.22
		FALSE	Medium	Sequest HT (A2)	#N/A	Unambiguous	[R].DLEVIASTPTSLLISWEPPAVSVR.[Y]		1	P11276	P11276	0	3	0.075	0	1	1	860.801	2580.39	2580.39	-1.57	-0.00135	HCD (High Energy Collision Dissociation)	MS2	39.2567	100	107.424	44453	WT-3_20220228023102.raw	F39		0.4	1	FALSE	0.02646	0.1871
		FALSE	High	Sequest HT (A2)	#N/A	Unambiguous	[R].DLEVIASTPTSLLISWEPPAVSVR.[Y]		1	P11276	P11276	0	2	0.4146	0	1	1	1290.7	2580.39	2580.39	0.83	0.00108	HCD (High Energy Collision Dissociation)	MS2	0	100	101.105	41782	WT-1_20220227084038.raw	F32		1.23	1	FALSE	0.001296	0.01015	116247	100.78
		FALSE	High	Sequest HT (A2)	#N/A	Unambiguous	[R].DLEVIASTPTSLLISWEPPAVSVR.[Y]		1	P11276	P11276	0	2	0.4375	0	1	1	1290.7	2580.39	2580.39	-0.84	-0.00108	HCD (High Energy Collision Dissociation)	MS2	0	100	100.981	41520	OE-3_20220227213109.raw	F27		1.28	1	FALSE	0.002018	0.01427	145800	101.23
		FALSE	High	Sequest HT (A2)	#N/A	Unambiguous	[R].DLEVIASTPTSLLISWEPPAVSVR.[Y]		1	P11276	P11276	0	2	0.4205	0	1	1	1290.7	2580.39	2580.39	0.47	0.00061	HCD (High Energy Collision Dissociation)	MS2	0	100	91.8754	41209	OE-2_20220227113119.raw	F23		1.76	1	FALSE	4.363e-05	0.0001767	186435	92.12
		FALSE	High	Sequest HT (A2)	#N/A	Unambiguous	[R].DLEVIASTPTSLLISWEPPAVSVR.[Y]		1	P11276	P11276	0	3	0.6192	0	1	1	860.802	2580.39	2580.39	-0.7	-0.0006	HCD (High Energy Collision Dissociation)	MS2	0	100	91.4346	41450	WT-1_20220225135429.raw	F30		2.81	1	FALSE	4.363e-05	1.559e-06	439052	91.2
		FALSE	High	Sequest HT (A2)	#N/A	Unambiguous	[R].DLEVIASTPTSLLISWEPPAVSVR.[Y]		1	P11276	P11276	0	3	0.2609	0	1	1	860.804	2580.4	2580.39	2.45	0.00211	HCD (High Energy Collision Dissociation)	MS2	0	100	93.147	41754	OE-2_20220227134017.raw	F24		1.15	1	FALSE	0.004009	0.02759	84569.2	92.64
		FALSE	Medium	Sequest HT (A2)	#N/A	Unambiguous	[R].DLEVIASTPTSLLISWEPPAVSVR.[Y]		1	P11276	P11276	0	2	0.31	0	1	1	1290.7	2580.39	2580.39	-0.79	-0.00103	HCD (High Energy Collision Dissociation)	MS2	0	100	101.31	41365	WT-3_20220228023102.raw	F39		1	1	FALSE	0.03736	0.259	83538.5	101.45
		FALSE	High	Sequest HT (A2)	#N/A	Unambiguous	[R].DLEVIASTPTSLLISWEPPAVSVR.[Y]		1	P11276	P11276	0	3	0.4459	0	1	1	860.804	2580.4	2580.39	1.99	0.00172	HCD (High Energy Collision Dissociation)	MS2	0	100	91.9397	41670	WT-1_20220225135429.raw	F30		1.57	1	FALSE	4.363e-05	0.0004484	48136.4	91.86
		FALSE	High	Sequest HT (A2)	#N/A	Unambiguous	[R].DLEVIASTPTSLLISWEPPAVSVR.[Y]		1	P11276	P11276	0	3	0.5947	0	1	1	860.802	2580.39	2580.39	-0.66	-0.00057	HCD (High Energy Collision Dissociation)	MS2	0	100	101.193	41637	OE-3_20220227213109.raw	F27		3.75	1	FALSE	4.363e-05	2.669e-08	996237	101.19
		FALSE	High	Sequest HT (A2)	#N/A	Unambiguous	[R].DLEVIASTPTSLLISWEPPAVSVR.[Y]		1	P11276	P11276	0	3	0.5871	0	1	1	860.801	2580.39	2580.39	-0.81	-0.0007	HCD (High Energy Collision Dissociation)	MS2	2.23772	100	101.656	41894	OE-3_20220227213109.raw	F27		3.73	1	FALSE	4.363e-05	7.596e-10	996237	101.19
		FALSE	High	Sequest HT (A2)	#N/A	Unambiguous	[R].DLEVIASTPTSLLISWEPPAVSVR.[Y]		1	P11276	P11276	0	3	0.1136	0	1	1	860.802	2580.39	2580.39	-0.69	-0.00059	HCD (High Energy Collision Dissociation)	MS2	39.8679	100	88.7316	39668	OE-2_20220227134017.raw	F24		0.88	1	FALSE	0.007048	0.04993	70484.1	88.75
		FALSE	Medium	Sequest HT (A2)	#N/A	Unambiguous	[R].DLEVIASTPTSLLISWEPPAVSVR.[Y]		1	P11276	P11276	0	2	0.3038	0	1	1	1290.7	2580.39	2580.39	0.01	2e-05	HCD (High Energy Collision Dissociation)	MS2	0	100	91.6997	41561	WT-1_20220225135429.raw	F30		0.79	1	FALSE	0.03663	0.2544	31335.3	91.62
		FALSE	High	Sequest HT (A2)	#N/A	Unambiguous	[R].DLEVIASTPTSLLISWEPPAVSVR.[Y]		1	P11276	P11276	0	3	0.25	0	1	1	860.803	2580.39	2580.39	0.78	0.00067	HCD (High Energy Collision Dissociation)	MS2	0	100	90.5294	41112	OE-2.raw	F21		0.48	1	FALSE	0.009541	0.06802	11559.8	90.53
		FALSE	High	Sequest HT (A2)	#N/A	Unambiguous	[R].DLEVIASTPTSLLISWEPPAVSVR.[Y]		1	P11276	P11276	0	3	0.6036	0	1	1	860.803	2580.39	2580.39	0.42	0.00036	HCD (High Energy Collision Dissociation)	MS2	0.794412	100	100.931	41694	WT-1_20220227084038.raw	F32		3.91	1	FALSE	4.363e-05	2.447e-10	1.14013e+06	100.78
		FALSE	High	Sequest HT (A2)	#N/A	Unambiguous	[R].DLEVIASTPTSLLISWEPPAVSVR.[Y]		1	P11276	P11276	0	3	0.5158	0	1	1	860.805	2580.4	2580.39	3.14	0.0027	HCD (High Energy Collision Dissociation)	MS2	0	100	103.731	42289	OE-1_20220227034053.raw	F20		0.95	1	FALSE	0.002453	0.01747
		FALSE	High	Sequest HT (A2)	#N/A	Unambiguous	[R].DLEVIASTPTSLLISWEPPAVSVR.[Y]		1	P11276	P11276	0	3	0.5954	0	1	1	860.802	2580.39	2580.39	0.33	0.00029	HCD (High Energy Collision Dissociation)	MS2	0	100	91.5877	41639	OE-2_20220225185333.raw	F22		3.93	1	FALSE	4.363e-05	2.12e-07	1.14241e+06	91.83
		FALSE	High	Sequest HT (A2)	#N/A	Unambiguous	[R].DLEVIASTPTSLLISWEPPAVSVR.[Y]		1	P11276	P11276	0	3	0.2628	0	1	1	860.802	2580.39	2580.39	0.06	5e-05	HCD (High Energy Collision Dissociation)	MS2	0	100	101.92	42187	WT-1_20220227084038.raw	F32		1.37	1	FALSE	0.0002703	0.002747	148749	101.68
		FALSE	High	Sequest HT (A2)	#N/A	Unambiguous	[R].DLEVIASTPTSLLISWEPPAVSVR.[Y]		1	P11276	P11276	0	2	0.5701	0	1	1	1290.7	2580.39	2580.39	-0.73	-0.00094	HCD (High Energy Collision Dissociation)	MS2	0	100	92.3857	41459	OE-2_20220227113119.raw	F23		2.14	1	FALSE	4.363e-05	0.0001792	186435	92.12
		FALSE	High	Sequest HT (A2)	#N/A	Unambiguous	[R].DLEVIASTPTSLLISWEPPAVSVR.[Y]		1	P11276	P11276	0	2	0.4706	0	1	1	1290.7	2580.39	2580.39	-1.91	-0.00246	HCD (High Energy Collision Dissociation)	MS2	25.942	100	91.5406	40264	WT-1.raw	F29		1.36	1	FALSE	0.003465	0.0234	68380.9	91.5
		FALSE	High	Sequest HT (A2)	#N/A	Unambiguous	[R].DLEVIASTPTSLLISWEPPAVSVR.[Y]		1	P11276	P11276	0	3	0.4254	0	1	1	860.801	2580.39	2580.39	-1.19	-0.00102	HCD (High Energy Collision Dissociation)	MS2	5.73239	100	93.0727	41405	OE-1_20220227013156.raw	F19		1.81	1	FALSE	4.363e-05	4.153e-05	161734	92.91
		FALSE	Medium	Sequest HT (A2)	#N/A	Unambiguous	[R].DLEVIASTPTSLLISWEPPAVSVR.[Y]		1	P11276	P11276	0	2	0.3704	0	1	1	1290.7	2580.39	2580.39	-0.67	-0.00086	HCD (High Energy Collision Dissociation)	MS2	0	100	101.346	41099	WT-3_20220228044012.raw	F40		1.35	1	FALSE	0.01417	0.1026	38363.1	101.66
		FALSE	High	Sequest HT (A2)	#N/A	Unambiguous	[R].DLEVIASTPTSLLISWEPPAVSVR.[Y]		1	P11276	P11276	0	3	0.5108	0	1	1	860.802	2580.39	2580.39	0.19	0.00016	HCD (High Energy Collision Dissociation)	MS2	0	100	101.424	41136	WT-2_20220227163100.raw	F35		2.78	1	FALSE	4.363e-05	3.135e-06	598009	101.43
		FALSE	High	Sequest HT (A2)	#N/A	Unambiguous	[R].DLEVIASTPTSLLISWEPPAVSVR.[Y]		1	P11276	P11276	0	3	0.5907	0	1	1	860.802	2580.39	2580.39	-0.12	-0.00011	HCD (High Energy Collision Dissociation)	MS2	1.01605	100	101.376	41763	OE-3_20220226045149.raw	F26		4.08	1	FALSE	4.363e-05	1.964e-08	967887	101.2
		FALSE	Medium	Sequest HT (A2)	#N/A	Unambiguous	[R].DLEVIASTPTSLLISWEPPAVSVR.[Y]		1	P11276	P11276	0	3	0.0875	0	1	1	860.801	2580.39	2580.39	-1.2	-0.00103	HCD (High Energy Collision Dissociation)	MS2	0	100	103.016	42639	OE-3_20220227213109.raw	F27		0.8	1	FALSE	0.01291	0.09435	114976	102.71
		FALSE	High	Sequest HT (A2)	#N/A	Unambiguous	[R].DLEVIASTPTSLLISWEPPAVSVR.[Y]		1	P11276	P11276	0	3	0.6256	0	1	1	860.802	2580.39	2580.39	-0.27	-0.00023	HCD (High Energy Collision Dissociation)	MS2	0	100	101.661	41340	OE-3_20220227234013.raw	F28		4.06	1	FALSE	4.363e-05	1.647e-09	796877	101.91
		FALSE	High	Sequest HT (A2)	#N/A	Unambiguous	[R].DLEVIASTPTSLLISWEPPAVSVR.[Y]		1	P11276	P11276	0	3	0.3506	0	1	1	860.804	2580.4	2580.39	2.33	0.00201	HCD (High Energy Collision Dissociation)	MS2	12.4893	100	100.642	40775	OE-1_20220227034053.raw	F20		1.54	1	FALSE	4.363e-05	0.000402	960664	100.97
		FALSE	High	Sequest HT (A2)	#N/A	Unambiguous	[R].DLEVIASTPTSLLISWEPPAVSVR.[Y]		1	P11276	P11276	0	2	0.4453	0	1	1	1290.7	2580.39	2580.39	0.56	0.00073	HCD (High Energy Collision Dissociation)	MS2	0	100	101.855	41437	OE-3_20220227234013.raw	F28		1.37	1	FALSE	0.0001619	0.001291	119943	101.93
		FALSE	High	Sequest HT (A2)	#N/A	Unambiguous	[R].DLEVIASTPTSLLISWEPPAVSVR.[Y]		1	P11276	P11276	0	3	0.3594	0	1	1	860.802	2580.39	2580.39	0.24	0.00021	HCD (High Energy Collision Dissociation)	MS2	6.36313	100	91.1248	41313	OE-1.raw	F17		1.28	1	FALSE	0.0002703	0.002849	753987	91.32
		FALSE	Medium	Sequest HT (A2)	#N/A	Unambiguous	[R].DLEVIASTPTSLLISWEPPAVSVR.[Y]		1	P11276	P11276	0	2	0.2788	0	1	1	1290.7	2580.4	2580.39	2.4	0.0031	HCD (High Energy Collision Dissociation)	MS2	0	100	101.146	41658	OE-3_20220226045149.raw	F26		1.04	1	FALSE	0.0397	0.2754	117050	101.19
		FALSE	High	Sequest HT (A2)	#N/A	Unambiguous	[R].DLEVIASTPTSLLISWEPPAVSVR.[Y]		1	P11276	P11276	0	3	0.593	0	1	1	860.803	2580.39	2580.39	1.04	0.0009	HCD (High Energy Collision Dissociation)	MS2	10.4532	100	92.5683	41160	OE-1_20220227013156.raw	F19		2.58	1	FALSE	4.363e-05	2.382e-08	590238	92.16
		FALSE	Medium	Sequest HT (A2)	#N/A	Unambiguous	[R].DLEVIASTPTSLLISWEPPAVSVR.[Y]		1	P11276	P11276	0	2	0.4167	0	1	1	1290.7	2580.39	2580.39	0.45	0.00059	HCD (High Energy Collision Dissociation)	MS2	33.9597	100	91.3183	41402	OE-1.raw	F17		1.44	1	FALSE	0.02113	0.1524	89750.1	91.31
		FALSE	High	Sequest HT (A2)	#N/A	Unambiguous	[R].DLEVIASTPTSLLISWEPPAVSVR.[Y]		1	P11276	P11276	0	3	0.596	0	1	1	860.802	2580.39	2580.39	0.02	1e-05	HCD (High Energy Collision Dissociation)	MS2	2.73062	100	102.041	41735	WT-3_20220228023102.raw	F39		3.49	1	FALSE	4.363e-05	1.145e-09	401140	102.05
		FALSE	High	Sequest HT (A2)	#N/A	Unambiguous	[R].DLEVIASTPTSLLISWEPPAVSVR.[Y]		1	P11276	P11276	0	3	0.5502	0	1	1	860.802	2580.39	2580.39	0.16	0.00013	HCD (High Energy Collision Dissociation)	MS2	0	100	91.6354	41543	OE-1.raw	F17		3.09	1	FALSE	4.363e-05	2.549e-07	753987	91.32
		FALSE	High	Sequest HT (A2)	#N/A	Unambiguous	[R].DLEVIASTPTSLLISWEPPAVSVR.[Y]		1	P11276	P11276	0	3	0.5665	0	1	1	860.802	2580.39	2580.39	0.01	1e-05	HCD (High Energy Collision Dissociation)	MS2	2.77574	100	102.164	41590	OE-3_20220227234013.raw	F28		3.76	1	FALSE	4.363e-05	1.768e-08	796877	101.91
		FALSE	High	Sequest HT (A2)	#N/A	Unambiguous	[R].DLEVIASTPTSLLISWEPPAVSVR.[Y]		1	P11276	P11276	0	3	0.3879	0	1	1	860.804	2580.4	2580.39	1.86	0.0016	HCD (High Energy Collision Dissociation)	MS2	0	100	103.416	42183	WT-3_20220228044012.raw	F40		1.16	1	FALSE	0.002144	0.01548
		FALSE	High	Sequest HT (A2)	#N/A	Unambiguous	[R].DLEVIASTPTSLLISWEPPAVSVR.[Y]		1	P11276	P11276	0	3	0.4955	0	1	1	860.802	2580.39	2580.39	-0.28	-0.00024	HCD (High Energy Collision Dissociation)	MS2	1.83875	100	92.1029	41884	OE-2_20220225185333.raw	F22		3.37	1	FALSE	4.363e-05	7.896e-08	1.14241e+06	91.83
		FALSE	High	Sequest HT (A2)	#N/A	Unambiguous	[R].DLEVIASTPTSLLISWEPPAVSVR.[Y]		1	P11276	P11276	0	3	0.3158	0	1	1	860.801	2580.39	2580.39	-1	-0.00086	HCD (High Energy Collision Dissociation)	MS2	0	100	92.1812	41844	WT-2_20220225235236.raw	F34		0.76	1	FALSE	0.005003	0.03477	71567.8	92.13
		FALSE	Medium	Sequest HT (A2)	#N/A	Unambiguous	[R].DLEVIASTPTSLLISWEPPAVSVR.[Y]		1	P11276	P11276	0	2	0.3117	0	1	1	1290.7	2580.39	2580.39	-0.48	-0.00062	HCD (High Energy Collision Dissociation)	MS2	0	100	101.888	41656	WT-3_20220228023102.raw	F39		0.77	1	FALSE	0.02373	0.1709	21851.9	101.9
		FALSE	Medium	Sequest HT (A2)	#N/A	Unambiguous	[R].DLEVIASTPTSLLISWEPPAVSVR.[Y]		1	P11276	P11276	0	3	0.1552	0	1	1	860.805	2580.4	2580.39	2.8	0.00241	HCD (High Energy Collision Dissociation)	MS2	0	100	98.8476	38000	OE-1_20220225085536.raw	F18		0.58	1	FALSE	0.01007	0.07215
		FALSE	High	Sequest HT (A2)	#N/A	Unambiguous	[R].DLEVIASTPTSLLISWEPPAVSVR.[Y]		1	P11276	P11276	0	3	0.5736	0	1	1	860.803	2580.39	2580.39	0.6	0.00052	HCD (High Energy Collision Dissociation)	MS2	4.84668	100	102.004	41433	WT-3_20220228044012.raw	F40		3.26	1	FALSE	4.363e-05	1.173e-08	577444	101.83
		FALSE	High	Sequest HT (A2)	#N/A	Unambiguous	[R].DLEVIASTPTSLLISWEPPAVSVR.[Y]		1	P11276	P11276	0	3	0.5387	0	1	1	860.802	2580.39	2580.39	0.23	0.00019	HCD (High Energy Collision Dissociation)	MS2	0	100	102.673	41843	OE-3_20220227234013.raw	F28		2.71	1	FALSE	4.363e-05	4.946e-08	226900	102.53
		FALSE	High	Sequest HT (A2)	#N/A	Unambiguous	[R].DLEVIASTPTSLLISWEPPAVSVR.[Y]		1	P11276	P11276	0	3	0.5864	0	1	1	860.802	2580.39	2580.39	0.25	0.00021	HCD (High Energy Collision Dissociation)	MS2	1.59234	100	101.669	41278	OE-1_20220227034053.raw	F20		3.24	1	FALSE	4.363e-05	2.283e-06	960664	100.97
		FALSE	High	Sequest HT (A2)	#N/A	Unambiguous	[R].DLEVIASTPTSLLISWEPPAVSVR.[Y]		1	P11276	P11276	0	3	0.3652	0	1	1	860.801	2580.39	2580.39	-1.28	-0.0011	HCD (High Energy Collision Dissociation)	MS2	0	100	92.1457	41772	OE-1.raw	F17		1.15	1	FALSE	0.001548	0.01195	753987	91.32
		FALSE	High	Sequest HT (A2)	#N/A	Unambiguous	[R].DLEVIASTPTSLLISWEPPAVSVR.[Y]		1	P11276	P11276	0	2	0.2526	0	1	1	1290.7	2580.4	2580.39	1.34	0.00173	HCD (High Energy Collision Dissociation)	MS2	0	100	101.227	41035	WT-2_20220227163100.raw	F35		0.95	1	FALSE	0.002289	0.01675	94794.3	101.24
		FALSE	High	Sequest HT (A2)	#N/A	Unambiguous	[R].DLEVIASTPTSLLISWEPPAVSVR.[Y]		1	P11276	P11276	0	2	0.3243	0	1	1	1290.7	2580.4	2580.39	2.71	0.0035	HCD (High Energy Collision Dissociation)	MS2	0	100	91.8357	41635	OE-1.raw	F17		0.74	1	FALSE	0.008329	0.05906	89750.1	91.31
		FALSE	Medium	Sequest HT (A2)	#N/A	Unambiguous	[R].DLEVIASTPTSLLISWEPPAVSVR.[Y]		1	P11276	P11276	0	3	0.3117	0	1	1	860.803	2580.4	2580.39	1.23	0.00106	HCD (High Energy Collision Dissociation)	MS2	14.7444	100	92.7683	42069	WT-3.raw	F37		0.77	1	FALSE	0.01433	0.1038	12713.2	92.87
	FALSE	High	[K].DSMIWDCTCIGAGR.[G]	2xCarbamidomethyl [C7; C9]	#N/A	FALSE	1.17151e-05	0.000372359	1	1	2	P11276	P11276 [118-131]		0	1641.68		0.517	0.127	0.533		0.228633	6.39703e-08	0.21224		26.99	16.6	45.6			122.1	39.8	28.6	243	312.9	53.6			20.69		3.75	20.69	13.98	35.46		Not Found	Not Found	Not Found	Not Found
		Checked	Confidence	Identifying Node	#N/A	PSM Ambiguity	Annotated Sequence	Modifications	# Proteins	Master Protein Accessions	Protein Accessions	# Missed Cleavages	Charge	DeltaScore	DeltaCn	Rank	Search Engine Rank	m/z [Da]	MH+ [Da]	Theo. MH+ [Da]	DeltaM [ppm]	Deltam/z [Da]	Activation Type	MS Order	Isolation Interference [%]	Ion Inject Time [ms]	RT [min]	First Scan	Spectrum File	File ID	Quan Info	XCorr	# Protein Groups	Contaminant	Percolator q-Value	Percolator PEP	Precursor Abundance	Apex RT [min]
		FALSE	High	Sequest HT (A2)	#N/A	Unambiguous	[K].DSMIWDcTcIGAGR.[G]	C7(Carbamidomethyl); C9(Carbamidomethyl)	1	P11276	P11276	0	2	0.6259	0	1	1	821.344	1641.68	1641.68	-0.17	-0.00014	HCD (High Energy Collision Dissociation)	MS2	14.829	100	75.6181	30625	WT-2.raw	F33		2.78	1	FALSE	4.363e-05	1.174e-08	527751	75.62
		FALSE	High	Sequest HT (A2)	#N/A	Unambiguous	[K].DSMIWDcTcIGAGR.[G]	C7(Carbamidomethyl); C9(Carbamidomethyl)	1	P11276	P11276	0	2	0.6121	0	1	1	821.345	1641.68	1641.68	0.76	0.00063	HCD (High Energy Collision Dissociation)	MS2	0	100	68.2816	30653	WT-2_20220225235236.raw	F34		2.81	1	FALSE	4.363e-05	1.084e-08	547021	68.29
	FALSE	High	[K].DSMIWDCTCIGAGR.[G]	2xCarbamidomethyl [C7; C9]; 1xOxidation [M3]	#N/A	FALSE	2.9807e-05	0.000372359	1	1	10	P11276	P11276 [118-131]		0	1657.68	0.878	0.868	0.1	0.1	0.967154	0.937869	6.80775e-17	1.34741e-16	1.67	43.45			193.1	169.6	132			152	126.5	26.9	0.58	1.6	45.69			14.67	52.78	8.56		Not Found	Not Found	Peak Found	Not Found
		Checked	Confidence	Identifying Node	#N/A	PSM Ambiguity	Annotated Sequence	Modifications	# Proteins	Master Protein Accessions	Protein Accessions	# Missed Cleavages	Charge	DeltaScore	DeltaCn	Rank	Search Engine Rank	m/z [Da]	MH+ [Da]	Theo. MH+ [Da]	DeltaM [ppm]	Deltam/z [Da]	Activation Type	MS Order	Isolation Interference [%]	Ion Inject Time [ms]	RT [min]	First Scan	Spectrum File	File ID	Quan Info	XCorr	# Protein Groups	Contaminant	Percolator q-Value	Percolator PEP	Precursor Abundance	Apex RT [min]
		FALSE	High	Sequest HT (A2)	#N/A	Unambiguous	[K].DSmIWDcTcIGAGR.[G]	M3(Oxidation); C7(Carbamidomethyl); C9(Carbamidomethyl)	1	P11276	P11276	0	2	0.7458	0	1	1	829.342	1657.68	1657.68	0.44	0.00037	HCD (High Energy Collision Dissociation)	MS2	27.0096	100	70.1586	27605	WT-1_20220227084038.raw	F32		2.95	1	FALSE	4.363e-05	3.121e-07	389370	70.18
		FALSE	High	Sequest HT (A2)	#N/A	Unambiguous	[K].DSmIWDcTcIGAGR.[G]	M3(Oxidation); C7(Carbamidomethyl); C9(Carbamidomethyl)	1	P11276	P11276	0	2	0.7098	0	1	1	829.341	1657.67	1657.68	-1.04	-0.00086	HCD (High Energy Collision Dissociation)	MS2	41.812	100	70.1717	27381	WT-2_20220227184000.raw	F36		2.24	1	FALSE	4.363e-05	0.0002156	370829	70.16
		FALSE	High	Sequest HT (A2)	#N/A	Unambiguous	[K].DSmIWDcTcIGAGR.[G]	M3(Oxidation); C7(Carbamidomethyl); C9(Carbamidomethyl)	1	P11276	P11276	0	2	0.7872	0	1	1	829.34	1657.67	1657.68	-1.92	-0.00159	HCD (High Energy Collision Dissociation)	MS2	13.0672	100	62.9527	28105	WT-1_20220225135429.raw	F30		2.82	1	FALSE	4.363e-05	4.451e-08	277643	62.95
		FALSE	High	Sequest HT (A2)	#N/A	Unambiguous	[K].DSmIWDcTcIGAGR.[G]	M3(Oxidation); C7(Carbamidomethyl); C9(Carbamidomethyl)	1	P11276	P11276	0	2	0.6734	0	1	1	829.341	1657.67	1657.68	-1.32	-0.00109	HCD (High Energy Collision Dissociation)	MS2	12.5384	100	70.2029	27328	WT-1_20220227063141.raw	F31		2.48	1	FALSE	4.363e-05	7.873e-08	401903	70.26
		FALSE	High	Sequest HT (A2)	#N/A	Unambiguous	[K].DSmIWDcTcIGAGR.[G]	M3(Oxidation); C7(Carbamidomethyl); C9(Carbamidomethyl)	1	P11276	P11276	0	2	0.7304	0	1	1	829.338	1657.67	1657.68	-4.48	-0.00371	HCD (High Energy Collision Dissociation)	MS2	15.389	100	70.1771	28137	WT-2.raw	F33		2.3	1	FALSE	4.363e-05	2.94e-06	182242	70.2
		FALSE	High	Sequest HT (A2)	#N/A	Unambiguous	[K].DSmIWDcTcIGAGR.[G]	M3(Oxidation); C7(Carbamidomethyl); C9(Carbamidomethyl)	1	P11276	P11276	0	2	0.7729	0	1	1	829.342	1657.68	1657.68	0.22	0.00018	HCD (High Energy Collision Dissociation)	MS2	40.9537	100	62.9972	28112	OE-1.raw	F17		2.29	1	FALSE	4.363e-05	5.095e-05	234361	63
		FALSE	High	Sequest HT (A2)	#N/A	Unambiguous	[K].DSmIWDcTcIGAGR.[G]	M3(Oxidation); C7(Carbamidomethyl); C9(Carbamidomethyl)	1	P11276	P11276	0	2	0.6917	0	1	1	829.34	1657.67	1657.68	-2.43	-0.00201	HCD (High Energy Collision Dissociation)	MS2	39.8492	100	70.1809	27271	WT-2_20220227163100.raw	F35		2.53	1	FALSE	4.363e-05	4.892e-07	366861	70.2
		FALSE	High	Sequest HT (A2)	#N/A	Unambiguous	[K].DSmIWDcTcIGAGR.[G]	M3(Oxidation); C7(Carbamidomethyl); C9(Carbamidomethyl)	1	P11276	P11276	0	2	0.7574	0	1	1	829.341	1657.68	1657.68	-0.69	-0.00057	HCD (High Energy Collision Dissociation)	MS2	42.9263	100	63.0659	26879	WT-1.raw	F29		2.35	1	FALSE	4.363e-05	3.339e-07	236208	63.11
		FALSE	High	Sequest HT (A2)	#N/A	Unambiguous	[K].DSmIWDcTcIGAGR.[G]	M3(Oxidation); C7(Carbamidomethyl); C9(Carbamidomethyl)	1	P11276	P11276	0	2	0.6875	0	1	1	829.341	1657.68	1657.68	-0.84	-0.0007	HCD (High Energy Collision Dissociation)	MS2	51.3415	100	70.3047	27254	OE-1_20220227034053.raw	F20		2.56	1	FALSE	4.363e-05	2.278e-06
		FALSE	High	Sequest HT (A2)	#N/A	Unambiguous	[K].DSmIWDcTcIGAGR.[G]	M3(Oxidation); C7(Carbamidomethyl); C9(Carbamidomethyl)	1	P11276	P11276	0	2	0.648	0	1	1	829.34	1657.67	1657.68	-2.52	-0.00209	HCD (High Energy Collision Dissociation)	MS2	16.1542	100	63.0464	28166	WT-2_20220225235236.raw	F34		1.79	1	FALSE	0.0001864	0.00203	172533	63.1
	FALSE	High	[K].DTLTSRPAQGVITTLENVSPPR.[R]		#N/A	FALSE	3.02958e-08	0.000372359	1	1	65	P11276	P11276 [1887-1908]		0	2352.25	2.799	1.369	1.766	1.719	0.0382526	0.771581	0.371314	0.82461	99.85	27.87	45.73	33.75	4.6	16.1	118	226.6	147.1	91.6	110.5	85.6	79.78	97.03	40.72	38.7	54.79	18.6	17.7	21.34		Not Found	Not Found	Peak Found	Peak Found
		Checked	Confidence	Identifying Node	#N/A	PSM Ambiguity	Annotated Sequence	Modifications	# Proteins	Master Protein Accessions	Protein Accessions	# Missed Cleavages	Charge	DeltaScore	DeltaCn	Rank	Search Engine Rank	m/z [Da]	MH+ [Da]	Theo. MH+ [Da]	DeltaM [ppm]	Deltam/z [Da]	Activation Type	MS Order	Isolation Interference [%]	Ion Inject Time [ms]	RT [min]	First Scan	Spectrum File	File ID	Quan Info	XCorr	# Protein Groups	Contaminant	Percolator q-Value	Percolator PEP	Precursor Abundance	Apex RT [min]
		FALSE	High	Sequest HT (A2)	#N/A	Unambiguous	[K].DTLTSRPAQGVITTLENVSPPR.[R]		1	P11276	P11276	0	3	0.5381	0	1	1	784.756	2352.25	2352.25	1.16	0.00091	HCD (High Energy Collision Dissociation)	MS2	17.8936	100	79.5594	31827	OE-3_20220227213109.raw	F27		4.07	1	FALSE	4.363e-05	1.395e-10	4.1649e+06	79.96
		FALSE	High	Sequest HT (A2)	#N/A	Unambiguous	[K].DTLTSRPAQGVITTLENVSPPR.[R]		1	P11276	P11276	0	3	0.5701	0	1	1	784.756	2352.25	2352.25	0.13	0.0001	HCD (High Energy Collision Dissociation)	MS2	6.35692	100	72.1066	31182	WT-1.raw	F29		5.35	1	FALSE	4.363e-05	4.757e-11	1.34807e+06	72.03
		FALSE	High	Sequest HT (A2)	#N/A	Unambiguous	[K].DTLTSRPAQGVITTLENVSPPR.[R]		1	P11276	P11276	0	3	0.5301	0	1	1	784.757	2352.26	2352.25	1.68	0.00132	HCD (High Energy Collision Dissociation)	MS2	0	100	71.5909	30932	WT-1.raw	F29		1.83	1	FALSE	4.363e-05	4.773e-05	1.34807e+06	72.03
		FALSE	High	Sequest HT (A2)	#N/A	Unambiguous	[K].DTLTSRPAQGVITTLENVSPPR.[R]		1	P11276	P11276	0	4	0.3723	0	1	1	588.815	2352.24	2352.25	-6.41	-0.00377	HCD (High Energy Collision Dissociation)	MS2	0	100	79.7025	31391	OE-1_20220227034053.raw	F20		2.74	1	FALSE	4.363e-05	0.0009168	818889	79.84
		FALSE	High	Sequest HT (A2)	#N/A	Unambiguous	[K].DTLTSRPAQGVITTLENVSPPR.[R]		1	P11276	P11276	0	4	0.5706	0	1	1	588.819	2352.25	2352.25	0.34	0.0002	HCD (High Energy Collision Dissociation)	MS2	53.1518	100	79.8133	31857	WT-1_20220227084038.raw	F32		3.26	1	FALSE	4.363e-05	2.733e-06
		FALSE	High	Sequest HT (A2)	#N/A	Unambiguous	[K].DTLTSRPAQGVITTLENVSPPR.[R]		1	P11276	P11276	0	3	0.602	0	1	1	784.756	2352.25	2352.25	0.89	0.0007	HCD (High Energy Collision Dissociation)	MS2	8.38476	100	79.6491	31369	OE-1_20220227034053.raw	F20		4.95	1	FALSE	4.363e-05	7.867e-12	3.41587e+06	79.84
		FALSE	High	Sequest HT (A2)	#N/A	Unambiguous	[K].DTLTSRPAQGVITTLENVSPPR.[R]		1	P11276	P11276	0	3	0.6226	0	1	1	784.755	2352.25	2352.25	-0.44	-0.00035	HCD (High Energy Collision Dissociation)	MS2	38.2167	100	79.4876	32406	OE-3_20220226045149.raw	F26		4.77	1	FALSE	4.363e-05	2.764e-12	1.746e+06	79.77
		FALSE	High	Sequest HT (A2)	#N/A	Unambiguous	[K].DTLTSRPAQGVITTLENVSPPR.[R]		1	P11276	P11276	0	4	0.3268	0	1	1	588.817	2352.24	2352.25	-3.17	-0.00186	HCD (High Energy Collision Dissociation)	MS2	19.8331	100	71.7027	32334	WT-3.raw	F37		2.57	1	FALSE	4.363e-05	0.0003715
		FALSE	High	Sequest HT (A2)	#N/A	Unambiguous	[K].DTLTSRPAQGVITTLENVSPPR.[R]		1	P11276	P11276	0	3	0.5791	0	1	1	784.756	2352.25	2352.25	0.77	0.0006	HCD (High Energy Collision Dissociation)	MS2	0	100	71.943	31461	OE-1_20220227013156.raw	F19		6.13	1	FALSE	4.363e-05	8.149e-12	3.64236e+06	71.82
		FALSE	High	Sequest HT (A2)	#N/A	Unambiguous	[K].DTLTSRPAQGVITTLENVSPPR.[R]		1	P11276	P11276	0	2	0.463	0	1	1	1176.63	2352.25	2352.25	0.53	0.00062	HCD (High Energy Collision Dissociation)	MS2	30.0025	100	79.8321	31463	WT-2_20220227163100.raw	F35		1.62	1	FALSE	4.363e-05	0.0005477	323701	79.99
		FALSE	High	Sequest HT (A2)	#N/A	Unambiguous	[K].DTLTSRPAQGVITTLENVSPPR.[R]		1	P11276	P11276	0	4	0.3889	0	1	1	588.818	2352.25	2352.25	-1.03	-0.00061	HCD (High Energy Collision Dissociation)	MS2	0	100	72.58	32139	OE-2_20220227134017.raw	F24		1.8	1	FALSE	0.0001864	0.001792	829237	72.25
		FALSE	High	Sequest HT (A2)	#N/A	Unambiguous	[K].DTLTSRPAQGVITTLENVSPPR.[R]		1	P11276	P11276	0	3	0.5829	0	1	1	784.755	2352.25	2352.25	0.07	6e-05	HCD (High Energy Collision Dissociation)	MS2	4.76661	100	71.9994	32395	WT-1_20220225135429.raw	F30		5.25	1	FALSE	4.363e-05	1.366e-12	1.26442e+06	71.86
		FALSE	High	Sequest HT (A2)	#N/A	Unambiguous	[K].DTLTSRPAQGVITTLENVSPPR.[R]		1	P11276	P11276	0	4	0.3376	0	1	1	588.818	2352.25	2352.25	-0.55	-0.00033	HCD (High Energy Collision Dissociation)	MS2	0	100	71.8434	32321	WT-1_20220225135429.raw	F30		1.57	1	FALSE	4.363e-05	0.0007792
		FALSE	High	Sequest HT (A2)	#N/A	Unambiguous	[K].DTLTSRPAQGVITTLENVSPPR.[R]		1	P11276	P11276	0	3	0.5925	0	1	1	784.757	2352.26	2352.25	1.85	0.00145	HCD (High Energy Collision Dissociation)	MS2	22.6343	100	71.9139	31820	OE-2_20220227134017.raw	F24		5.57	1	FALSE	4.363e-05	2.633e-12	4.64416e+06	72.37
		FALSE	High	Sequest HT (A2)	#N/A	Unambiguous	[K].DTLTSRPAQGVITTLENVSPPR.[R]		1	P11276	P11276	0	3	0.5154	0	1	1	784.755	2352.25	2352.25	-0.7	-0.00055	HCD (High Energy Collision Dissociation)	MS2	14.7132	100	71.4757	32145	WT-1_20220225135429.raw	F30		2.27	1	FALSE	4.363e-05	1.169e-05	1.26442e+06	71.86
		FALSE	High	Sequest HT (A2)	#N/A	Unambiguous	[K].DTLTSRPAQGVITTLENVSPPR.[R]		1	P11276	P11276	0	3	0.545	0	1	1	784.756	2352.25	2352.25	0.25	0.0002	HCD (High Energy Collision Dissociation)	MS2	37.7494	100	71.4228	31213	OE-1_20220227013156.raw	F19		4.22	1	FALSE	4.363e-05	2.342e-10	3.64236e+06	71.82
		FALSE	High	Sequest HT (A2)	#N/A	Unambiguous	[K].DTLTSRPAQGVITTLENVSPPR.[R]		1	P11276	P11276	0	2	1	0	1	1	1176.63	2352.25	2352.25	-0.21	-0.00025	HCD (High Energy Collision Dissociation)	MS2	0	100	72.1397	31928	OE-2_20220227134017.raw	F24		1.8	1	FALSE	4.363e-05	0.0007021	182096	72.21
		FALSE	High	Sequest HT (A2)	#N/A	Unambiguous	[K].DTLTSRPAQGVITTLENVSPPR.[R]		1	P11276	P11276	0	4	0.3056	0	1	1	588.817	2352.24	2352.25	-2.95	-0.00173	HCD (High Energy Collision Dissociation)	MS2	0	100	79.9133	31821	WT-3_20220228023102.raw	F39		3.01	1	FALSE	4.363e-05	4.782e-07
		FALSE	High	Sequest HT (A2)	#N/A	Unambiguous	[K].DTLTSRPAQGVITTLENVSPPR.[R]		1	P11276	P11276	0	3	0.604	0	1	1	784.757	2352.26	2352.25	2.23	0.00175	HCD (High Energy Collision Dissociation)	MS2	19.6825	100	72.2085	32537	WT-2_20220225235236.raw	F34		4.04	1	FALSE	4.363e-05	1.447e-12	1065783	71.96
		FALSE	High	Sequest HT (A2)	#N/A	Unambiguous	[K].DTLTSRPAQGVITTLENVSPPR.[R]		1	P11276	P11276	0	3	0.6087	0	1	1	784.755	2352.25	2352.25	-0.13	-0.0001	HCD (High Energy Collision Dissociation)	MS2	0.689301	100	72.1856	32567	OE-2_20220225185333.raw	F22		6.44	1	FALSE	4.363e-05	7.157e-12	4911923	72.18
		FALSE	High	Sequest HT (A2)	#N/A	Unambiguous	[K].DTLTSRPAQGVITTLENVSPPR.[R]		1	P11276	P11276	0	4	0.326	0	1	1	588.817	2352.25	2352.25	-2.66	-0.00156	HCD (High Energy Collision Dissociation)	MS2	13.9201	100	71.8861	32424	OE-2_20220225185333.raw	F22		2.27	1	FALSE	4.363e-05	0.0003684	1215285	72.18
		FALSE	High	Sequest HT (A2)	#N/A	Unambiguous	[K].DTLTSRPAQGVITTLENVSPPR.[R]		1	P11276	P11276	0	4	0.4071	0	1	1	588.818	2352.25	2352.25	-0.16	-0.0001	HCD (High Energy Collision Dissociation)	MS2	0	100	72.0047	31863	OE-2_20220227134017.raw	F24		3.12	1	FALSE	4.363e-05	8.464e-06	829237	72.25
		FALSE	High	Sequest HT (A2)	#N/A	Unambiguous	[K].DTLTSRPAQGVITTLENVSPPR.[R]		1	P11276	P11276	0	3	0.6161	0	1	1	784.756	2352.25	2352.25	1.08	0.00085	HCD (High Energy Collision Dissociation)	MS2	15.2663	100	71.8264	32380	OE-2.raw	F21		4.22	1	FALSE	4.363e-05	4.661e-11	2.15988e+06	72.1
		FALSE	High	Sequest HT (A2)	#N/A	Unambiguous	[K].DTLTSRPAQGVITTLENVSPPR.[R]		1	P11276	P11276	0	3	0.541	0	1	1	784.756	2352.25	2352.25	0.18	0.00014	HCD (High Energy Collision Dissociation)	MS2	9.88988	100	71.8817	32347	WT-3_20220226095107.raw	F38		5.36	1	FALSE	4.363e-05	6.308e-10	1.22811e+06	71.97
		FALSE	High	Sequest HT (A2)	#N/A	Unambiguous	[K].DTLTSRPAQGVITTLENVSPPR.[R]		1	P11276	P11276	0	3	0.6116	0	1	1	784.757	2352.26	2352.25	2.4	0.00188	HCD (High Energy Collision Dissociation)	MS2	13.9235	100	79.6369	31382	WT-2_20220227163100.raw	F35		5.02	1	FALSE	4.363e-05	8.686e-11	3.30542e+06	79.98
		FALSE	High	Sequest HT (A2)	#N/A	Unambiguous	[K].DTLTSRPAQGVITTLENVSPPR.[R]		1	P11276	P11276	0	4	0.3562	0	1	1	588.815	2352.24	2352.25	-6.37	-0.00374	HCD (High Energy Collision Dissociation)	MS2	0	100	71.8067	32311	WT-3_20220226095107.raw	F38		2.92	1	FALSE	4.363e-05	0.000107
		FALSE	High	Sequest HT (A2)	#N/A	Unambiguous	[K].DTLTSRPAQGVITTLENVSPPR.[R]		1	P11276	P11276	0	3	0.5689	0	1	1	784.754	2352.25	2352.25	-1.82	-0.00143	HCD (High Energy Collision Dissociation)	MS2	4.83637	100	79.489	29594	OE-1_20220225085536.raw	F18		3.99	1	FALSE	4.363e-05	8.554e-08	2.22634e+06	79.87
		FALSE	High	Sequest HT (A2)	#N/A	Unambiguous	[K].DTLTSRPAQGVITTLENVSPPR.[R]		1	P11276	P11276	0	3	0.5711	0	1	1	784.751	2352.24	2352.25	-5.51	-0.00432	HCD (High Energy Collision Dissociation)	MS2	15.1682	100	79.6047	31768	WT-1_20220227084038.raw	F32		4.08	1	FALSE	4.363e-05	7.437e-08	1.90341e+06	80.01
		FALSE	High	Sequest HT (A2)	#N/A	Unambiguous	[K].DTLTSRPAQGVITTLENVSPPR.[R]		1	P11276	P11276	0	3	0.5874	0	1	1	784.755	2352.25	2352.25	-0.16	-0.00013	HCD (High Energy Collision Dissociation)	MS2	11.4076	100	72.3395	32624	OE-2.raw	F21		5.72	1	FALSE	4.363e-05	2.629e-11	2.15988e+06	72.1
		FALSE	High	Sequest HT (A2)	#N/A	Unambiguous	[K].DTLTSRPAQGVITTLENVSPPR.[R]		1	P11276	P11276	0	4	0.1616	0	1	1	588.818	2352.25	2352.25	-1.41	-0.00083	HCD (High Energy Collision Dissociation)	MS2	0	100	79.9339	31578	WT-3_20220228044012.raw	F40		2.29	1	FALSE	4.363e-05	0.0003527	1.04744e+06	80.26
		FALSE	High	Sequest HT (A2)	#N/A	Unambiguous	[K].DTLTSRPAQGVITTLENVSPPR.[R]		1	P11276	P11276	0	2	0.4429	0	1	1	1176.63	2352.25	2352.25	0.04	5e-05	HCD (High Energy Collision Dissociation)	MS2	0	100	80.0384	31736	OE-3_20220227234013.raw	F28		2.1	1	FALSE	4.363e-05	0.0007894	952515	79.95
		FALSE	High	Sequest HT (A2)	#N/A	Unambiguous	[K].DTLTSRPAQGVITTLENVSPPR.[R]		1	P11276	P11276	0	2	0.4528	0	1	1	1176.63	2352.25	2352.25	-2.28	-0.00268	HCD (High Energy Collision Dissociation)	MS2	0	100	72.201	32574	OE-2_20220225185333.raw	F22		1.59	1	FALSE	0.0009512	0.007979
		FALSE	High	Sequest HT (A2)	#N/A	Unambiguous	[K].DTLTSRPAQGVITTLENVSPPR.[R]		1	P11276	P11276	0	3	0.5973	0	1	1	784.755	2352.25	2352.25	-1.06	-0.00083	HCD (High Energy Collision Dissociation)	MS2	6.59725	100	71.78	32373	WT-3.raw	F37		5.24	1	FALSE	4.363e-05	3.976e-10	1.42097e+06	71.89
		FALSE	High	Sequest HT (A2)	#N/A	Unambiguous	[K].DTLTSRPAQGVITTLENVSPPR.[R]		1	P11276	P11276	0	3	0.5509	0	1	1	784.756	2352.25	2352.25	0.82	0.00064	HCD (High Energy Collision Dissociation)	MS2	0	100	80.2267	31615	OE-1_20220227034053.raw	F20		5.3	1	FALSE	4.363e-05	1.841e-10	3.48357e+06	80.05
		FALSE	High	Sequest HT (A2)	#N/A	Unambiguous	[K].DTLTSRPAQGVITTLENVSPPR.[R]		1	P11276	P11276	0	2	0.4658	0	1	1	1176.63	2352.25	2352.25	0.17	0.0002	HCD (High Energy Collision Dissociation)	MS2	25.432	100	79.8532	31455	OE-1_20220227034053.raw	F20		1.61	1	FALSE	0.001195	0.00972
		FALSE	High	Sequest HT (A2)	#N/A	Unambiguous	[K].DTLTSRPAQGVITTLENVSPPR.[R]		1	P11276	P11276	0	3	0.6205	0	1	1	784.753	2352.25	2352.25	-2.55	-0.002	HCD (High Energy Collision Dissociation)	MS2	22.9392	100	80.3918	32024	WT-3_20220228023102.raw	F39		4.48	1	FALSE	4.363e-05	2.699e-10	2.53723e+06	80.16
		FALSE	High	Sequest HT (A2)	#N/A	Unambiguous	[K].DTLTSRPAQGVITTLENVSPPR.[R]		1	P11276	P11276	0	3	0.5986	0	1	1	784.754	2352.25	2352.25	-2.4	-0.00189	HCD (High Energy Collision Dissociation)	MS2	29.2291	100	79.6001	31555	OE-3_20220227234013.raw	F28		4.21	1	FALSE	4.363e-05	3.135e-10	9364786	80.03
		FALSE	High	Sequest HT (A2)	#N/A	Unambiguous	[K].DTLTSRPAQGVITTLENVSPPR.[R]		1	P11276	P11276	0	3	0.6111	0	1	1	784.755	2352.25	2352.25	-0.26	-0.0002	HCD (High Energy Collision Dissociation)	MS2	27.6673	100	71.6927	32293	WT-2_20220225235236.raw	F34		4.5	1	FALSE	4.363e-05	8.038e-11	1065783	71.96
		FALSE	High	Sequest HT (A2)	#N/A	Unambiguous	[K].DTLTSRPAQGVITTLENVSPPR.[R]		1	P11276	P11276	0	4	0.4682	0	1	1	588.818	2352.25	2352.25	-1.24	-0.00073	HCD (High Energy Collision Dissociation)	MS2	0	100	79.8881	31626	WT-1_20220227063141.raw	F31		2.67	1	FALSE	4.363e-05	4.173e-05
		FALSE	High	Sequest HT (A2)	#N/A	Unambiguous	[K].DTLTSRPAQGVITTLENVSPPR.[R]		1	P11276	P11276	0	4	0.4718	0	1	1	588.819	2352.25	2352.25	0.44	0.00026	HCD (High Energy Collision Dissociation)	MS2	3.6171	100	71.9263	31814	OE-2_20220227113119.raw	F23		4.26	1	FALSE	4.363e-05	1.423e-07	2.40643e+06	72.04
		FALSE	High	Sequest HT (A2)	#N/A	Unambiguous	[K].DTLTSRPAQGVITTLENVSPPR.[R]		1	P11276	P11276	0	4	0.3444	0	1	1	588.819	2352.25	2352.25	0.45	0.00026	HCD (High Energy Collision Dissociation)	MS2	43.9982	100	79.6829	31877	OE-3_20220227213109.raw	F27		2.7	1	FALSE	4.363e-05	8.297e-05
		FALSE	High	Sequest HT (A2)	#N/A	Unambiguous	[K].DTLTSRPAQGVITTLENVSPPR.[R]		1	P11276	P11276	0	4	0.5129	0	1	1	588.818	2352.25	2352.25	-0.27	-0.00016	HCD (High Energy Collision Dissociation)	MS2	0	100	79.847	32392	WT-2.raw	F33		3.88	1	FALSE	4.363e-05	9.653e-08
		FALSE	High	Sequest HT (A2)	#N/A	Unambiguous	[K].DTLTSRPAQGVITTLENVSPPR.[R]		1	P11276	P11276	0	3	0.6154	0	1	1	784.755	2352.25	2352.25	-0.92	-0.00072	HCD (High Energy Collision Dissociation)	MS2	8.41472	100	72.2267	32625	OE-3.raw	F25		4.42	1	FALSE	4.363e-05	1.314e-11	1.50544e+06	72.05
		FALSE	High	Sequest HT (A2)	#N/A	Unambiguous	[K].DTLTSRPAQGVITTLENVSPPR.[R]		1	P11276	P11276	0	3	0.5493	0	1	1	784.754	2352.25	2352.25	-1.71	-0.00134	HCD (High Energy Collision Dissociation)	MS2	16.2573	100	71.6949	31704	OE-2_20220227113119.raw	F23		4.77	1	FALSE	4.363e-05	4.971e-09	8.22407e+06	72.04
		FALSE	High	Sequest HT (A2)	#N/A	Unambiguous	[K].DTLTSRPAQGVITTLENVSPPR.[R]		1	P11276	P11276	0	3	0.5294	0	1	1	784.758	2352.26	2352.25	3.37	0.00264	HCD (High Energy Collision Dissociation)	MS2	35.2721	100	80.1626	32521	WT-2.raw	F33		3.91	1	FALSE	4.363e-05	1.208e-06	1.26517e+06	79.89
		FALSE	High	Sequest HT (A2)	#N/A	Unambiguous	[K].DTLTSRPAQGVITTLENVSPPR.[R]		1	P11276	P11276	0	3	0.5714	0	1	1	784.756	2352.25	2352.25	0.19	0.00015	HCD (High Energy Collision Dissociation)	MS2	0	100	72.1975	31948	OE-2_20220227113119.raw	F23		5.95	1	FALSE	4.363e-05	5.524e-11	8.22407e+06	72.04
		FALSE	High	Sequest HT (A2)	#N/A	Unambiguous	[K].DTLTSRPAQGVITTLENVSPPR.[R]		1	P11276	P11276	0	4	0.1986	0	1	1	588.816	2352.24	2352.25	-4.85	-0.00285	HCD (High Energy Collision Dissociation)	MS2	10.8993	100	71.7956	32421	OE-3.raw	F25		1.46	1	FALSE	0.002654	0.01817	506295	72.05
		FALSE	High	Sequest HT (A2)	#N/A	Unambiguous	[K].DTLTSRPAQGVITTLENVSPPR.[R]		1	P11276	P11276	0	3	0.5782	0	1	1	784.755	2352.25	2352.25	-0.18	-0.00014	HCD (High Energy Collision Dissociation)	MS2	24.1523	100	79.6106	31504	WT-1_20220227063141.raw	F31		4.03	1	FALSE	4.363e-05	2.911e-09	2.03566e+06	80.13
		FALSE	High	Sequest HT (A2)	#N/A	Unambiguous	[K].DTLTSRPAQGVITTLENVSPPR.[R]		1	P11276	P11276	0	2	0.3504	0	1	1	1176.63	2352.25	2352.25	-0.53	-0.00063	HCD (High Energy Collision Dissociation)	MS2	0	100	80.2489	31707	WT-3_20220228044012.raw	F40		1.17	1	FALSE	0.002018	0.0142
		FALSE	High	Sequest HT (A2)	#N/A	Unambiguous	[K].DTLTSRPAQGVITTLENVSPPR.[R]		1	P11276	P11276	0	3	0.5877	0	1	1	784.756	2352.25	2352.25	0.49	0.00038	HCD (High Energy Collision Dissociation)	MS2	28.673	100	80.4184	31778	WT-3_20220228044012.raw	F40		4.39	1	FALSE	4.363e-05	9.406e-11	2.72715e+06	80.22
		FALSE	High	Sequest HT (A2)	#N/A	Unambiguous	[K].DTLTSRPAQGVITTLENVSPPR.[R]		1	P11276	P11276	0	3	0.5546	0	1	1	784.755	2352.25	2352.25	-0.2	-0.00016	HCD (High Energy Collision Dissociation)	MS2	0	100	80.1533	32073	OE-3_20220227213109.raw	F27		5.86	1	FALSE	4.363e-05	2.471e-11	4.1649e+06	79.96
		FALSE	High	Sequest HT (A2)	#N/A	Unambiguous	[K].DTLTSRPAQGVITTLENVSPPR.[R]		1	P11276	P11276	0	3	0.6481	0	1	1	784.755	2352.25	2352.25	-0.99	-0.00078	HCD (High Energy Collision Dissociation)	MS2	15.9236	100	71.6907	32372	OE-3.raw	F25		4.86	1	FALSE	4.363e-05	3.198e-11	1.50544e+06	72.05
		FALSE	High	Sequest HT (A2)	#N/A	Unambiguous	[K].DTLTSRPAQGVITTLENVSPPR.[R]		1	P11276	P11276	0	3	0.5649	0	1	1	784.756	2352.25	2352.25	0.4	0.00032	HCD (High Energy Collision Dissociation)	MS2	0	100	80.1814	31752	WT-1_20220227063141.raw	F31		5.47	1	FALSE	4.363e-05	1.88e-11	2.03566e+06	80.13
		FALSE	High	Sequest HT (A2)	#N/A	Unambiguous	[K].DTLTSRPAQGVITTLENVSPPR.[R]		1	P11276	P11276	0	3	0.6029	0	1	1	784.755	2352.25	2352.25	-0.89	-0.00069	HCD (High Energy Collision Dissociation)	MS2	0	100	80.1957	31800	OE-3_20220227234013.raw	F28		5.44	1	FALSE	4.363e-05	2.159e-10	9364786	80.03
		FALSE	High	Sequest HT (A2)	#N/A	Unambiguous	[K].DTLTSRPAQGVITTLENVSPPR.[R]		1	P11276	P11276	0	4	0.4306	0	1	1	588.817	2352.25	2352.25	-1.52	-0.00089	HCD (High Energy Collision Dissociation)	MS2	0	100	71.8384	32295	OE-1.raw	F17		2.16	1	FALSE	4.363e-05	2.954e-06
		FALSE	High	Sequest HT (A2)	#N/A	Unambiguous	[K].DTLTSRPAQGVITTLENVSPPR.[R]		1	P11276	P11276	0	3	0.5939	0	1	1	784.755	2352.25	2352.25	-0.39	-0.00031	HCD (High Energy Collision Dissociation)	MS2	0	100	80.1686	31754	WT-2_20220227184000.raw	F36		5.59	1	FALSE	4.363e-05	1.146e-10	2.64099e+06	80.08
		FALSE	High	Sequest HT (A2)	#N/A	Unambiguous	[K].DTLTSRPAQGVITTLENVSPPR.[R]		1	P11276	P11276	0	3	0.5621	0	1	1	784.755	2352.25	2352.25	-0.32	-0.00025	HCD (High Energy Collision Dissociation)	MS2	0	100	80.182	32011	WT-1_20220227084038.raw	F32		5.23	1	FALSE	4.363e-05	5.487e-12	1.90341e+06	80.01
		FALSE	High	Sequest HT (A2)	#N/A	Unambiguous	[K].DTLTSRPAQGVITTLENVSPPR.[R]		1	P11276	P11276	0	3	0.5874	0	1	1	784.754	2352.25	2352.25	-1.76	-0.00138	HCD (High Energy Collision Dissociation)	MS2	6.14711	100	80.2296	31631	WT-2_20220227163100.raw	F35		5.09	1	FALSE	4.363e-05	3.901e-11	3.30542e+06	79.98
		FALSE	High	Sequest HT (A2)	#N/A	Unambiguous	[K].DTLTSRPAQGVITTLENVSPPR.[R]		1	P11276	P11276	0	4	0.3706	0	1	1	588.816	2352.24	2352.25	-4.65	-0.00273	HCD (High Energy Collision Dissociation)	MS2	0	100	71.7819	32335	WT-2_20220225235236.raw	F34		3.13	1	FALSE	4.363e-05	0.000368	243703	72.04
		FALSE	High	Sequest HT (A2)	#N/A	Unambiguous	[K].DTLTSRPAQGVITTLENVSPPR.[R]		1	P11276	P11276	0	3	0.5527	0	1	1	784.755	2352.25	2352.25	-0.72	-0.00056	HCD (High Energy Collision Dissociation)	MS2	0	100	71.9325	32340	OE-1.raw	F17		5.79	1	FALSE	4.363e-05	5.83e-12	1.69099e+06	71.91
		FALSE	High	Sequest HT (A2)	#N/A	Unambiguous	[K].DTLTSRPAQGVITTLENVSPPR.[R]		1	P11276	P11276	0	3	0.604	0	1	1	784.755	2352.25	2352.25	-0.72	-0.00057	HCD (High Energy Collision Dissociation)	MS2	27.8296	100	79.585	31503	WT-2_20220227184000.raw	F36		3.51	1	FALSE	4.363e-05	1.273e-08	2.64099e+06	80.08
		FALSE	High	Sequest HT (A2)	#N/A	Unambiguous	[K].DTLTSRPAQGVITTLENVSPPR.[R]		1	P11276	P11276	0	4	0.4409	0	1	1	588.818	2352.25	2352.25	-0.57	-0.00033	HCD (High Energy Collision Dissociation)	MS2	0	100	79.7959	31591	WT-2_20220227184000.raw	F36		2.79	1	FALSE	4.363e-05	5.535e-05
		FALSE	High	Sequest HT (A2)	#N/A	Unambiguous	[K].DTLTSRPAQGVITTLENVSPPR.[R]		1	P11276	P11276	0	4	0.2287	0	1	1	588.817	2352.25	2352.25	-2.5	-0.00147	HCD (High Energy Collision Dissociation)	MS2	0	100	79.7115	31599	OE-3_20220227234013.raw	F28		2.23	1	FALSE	0.0001619	0.001306
		FALSE	High	Sequest HT (A2)	#N/A	Unambiguous	[K].DTLTSRPAQGVITTLENVSPPR.[R]		1	P11276	P11276	0	3	0.5217	0	1	1	784.756	2352.25	2352.25	1.03	0.00081	HCD (High Energy Collision Dissociation)	MS2	27.3721	100	79.7965	31774	WT-3_20220228023102.raw	F39		3.68	1	FALSE	4.363e-05	7.266e-11	2.53723e+06	80.16
		FALSE	High	Sequest HT (A2)	#N/A	Unambiguous	[K].DTLTSRPAQGVITTLENVSPPR.[R]		1	P11276	P11276	0	3	0.614	0	1	1	784.755	2352.25	2352.25	-0.02	-2e-05	HCD (High Energy Collision Dissociation)	MS2	11.9363	100	80.0686	29832	OE-1_20220225085536.raw	F18		4.87	1	FALSE	4.363e-05	8.358e-10	2.22634e+06	79.87
	FALSE	High	[K].DTLTSRPAQGVITTLENVSPPR.[R]	1xDeamidated [Q/N]	#N/A	FALSE	8.3316e-06	0.000372359	1	1	11	P11276	P11276 [1887-1908]		0	2353.24		1.847	0.1			0.317293	6.80775e-17			17.82					301.5			163.2	335.3							16.88	25.31			Not Found	Not Found	Not Found	Not Found
		Checked	Confidence	Identifying Node	#N/A	PSM Ambiguity	Annotated Sequence	Modifications	# Proteins	Master Protein Accessions	Protein Accessions	# Missed Cleavages	Charge	DeltaScore	DeltaCn	Rank	Search Engine Rank	m/z [Da]	MH+ [Da]	Theo. MH+ [Da]	DeltaM [ppm]	Deltam/z [Da]	Activation Type	MS Order	Isolation Interference [%]	Ion Inject Time [ms]	RT [min]	First Scan	Spectrum File	File ID	Quan Info	XCorr	# Protein Groups	Contaminant	Percolator q-Value	Percolator PEP	Precursor Abundance	Apex RT [min]
		FALSE	High	Sequest HT (A2)	#N/A	Unambiguous	[K].DTLTSRPAqGVITTLENVSPPR.[R]	Q9(Deamidated)	1	P11276	P11276	0	3	0.0225	0	1	1	785.089	2353.25	2353.24	6.95	0.00545	HCD (High Energy Collision Dissociation)	MS2	63.3963	100	71.5089	32242	WT-3.raw	F37	Not Reliable	3.11	1	FALSE	4.363e-05	1.096e-06
		FALSE	High	Sequest HT (A2)	#N/A	Unambiguous	[K].DTLTSRPAqGVITTLENVSPPR.[R]	Q9(Deamidated)	1	P11276	P11276	0	3	0.0658	0	1	1	785.09	2353.25	2353.24	8.01	0.00628	HCD (High Energy Collision Dissociation)	MS2	76.2995	100	80.099	32652	OE-3_20220226045149.raw	F26	Not Reliable	3.8	1	FALSE	4.363e-05	2.181e-07
		FALSE	High	Sequest HT (A2)	#N/A	Unambiguous	[K].DTLTSRPAqGVITTLENVSPPR.[R]	Q9(Deamidated)	1	P11276	P11276	0	3	0.0343	0	1	1	785.089	2353.25	2353.24	7.41	0.00581	HCD (High Energy Collision Dissociation)	MS2	53.3756	100	71.6217	32221	WT-3_20220226095107.raw	F38	Not Reliable	4.08	1	FALSE	4.363e-05	6.527e-08
		FALSE	High	Sequest HT (A2)	#N/A	Unambiguous	[K].DTLTSRPAqGVITTLENVSPPR.[R]	Q9(Deamidated)	1	P11276	P11276	0	4	0.0327	0	1	1	589.07	2353.26	2353.24	8.92	0.00525	HCD (High Energy Collision Dissociation)	MS2	12.3331	100	79.7699	31437	WT-2_20220227163100.raw	F35		2.75	1	FALSE	0.005807	0.04019	607105	79.81
		FALSE	High	Sequest HT (A2)	#N/A	Unambiguous	[K].DTLTSRPAqGVITTLENVSPPR.[R]	Q9(Deamidated)	1	P11276	P11276	0	2	0.1382	0	1	1	1177.13	2353.25	2353.24	7.99	0.0094	HCD (High Energy Collision Dissociation)	MS2	0	100	71.7482	31364	OE-1_20220227013156.raw	F19		1.23	1	FALSE	0.00635	0.04496	153793	71.87
		FALSE	High	Sequest HT (A2)	#N/A	Unambiguous	[K].DTLTSRPAQGVITTLEnVSPPR.[R]	N17(Deamidated)	1	P11276	P11276	0	3	0.0307	0	1	1	785.09	2353.25	2353.24	7.8	0.00612	HCD (High Energy Collision Dissociation)	MS2	9.45881	100	79.5579	32276	WT-2.raw	F33	Not Reliable	3.91	1	FALSE	4.363e-05	6.515e-09
		FALSE	High	Sequest HT (A2)	#N/A	Unambiguous	[K].DTLTSRPAqGVITTLENVSPPR.[R]	Q9(Deamidated)	1	P11276	P11276	0	2	0.1434	0	1	1	1177.13	2353.25	2353.24	8.02	0.00943	HCD (High Energy Collision Dissociation)	MS2	43.9712	100	79.8263	31936	OE-3_20220227213109.raw	F27	Not Reliable	2.51	1	FALSE	4.363e-05	0.000267
		FALSE	High	Sequest HT (A2)	#N/A	Unambiguous	[K].DTLTSRPAqGVITTLENVSPPR.[R]	Q9(Deamidated)	1	P11276	P11276	0	2	0.0714	0	1	1	1177.13	2353.25	2353.24	6.68	0.00786	HCD (High Energy Collision Dissociation)	MS2	0	100	71.8845	31794	OE-2_20220227113119.raw	F23	Not Reliable	1.82	1	FALSE	4.363e-05	0.0001509
		FALSE	High	Sequest HT (A2)	#N/A	Unambiguous	[K].DTLTSRPAqGVITTLENVSPPR.[R]	Q9(Deamidated)	1	P11276	P11276	0	4	0.162	0	1	1	589.069	2353.25	2353.24	7.94	0.00467	HCD (High Energy Collision Dissociation)	MS2	32.908	100	71.5966	31293	OE-1_20220227013156.raw	F19	Not Reliable	2.84	1	FALSE	0.001269	0.01008
		FALSE	High	Sequest HT (A2)	#N/A	Unambiguous	[K].DTLTSRPAqGVITTLENVSPPR.[R]	Q9(Deamidated)	1	P11276	P11276	0	2	0.0036	0	1	1	1177.13	2353.26	2353.24	8.64	0.01016	HCD (High Energy Collision Dissociation)	MS2	39.9714	100	71.9899	31844	OE-2_20220227113119.raw	F23	Not Reliable	2.81	1	FALSE	4.363e-05	4.561e-08
		FALSE	High	Sequest HT (A2)	#N/A	Unambiguous	[K].DTLTSRPAqGVITTLENVSPPR.[R]	Q9(Deamidated)	1	P11276	P11276	0	4	0.0146	0	1	1	589.069	2353.25	2353.24	7.24	0.00426	HCD (High Energy Collision Dissociation)	MS2	0	100	71.8223	31764	OE-2_20220227113119.raw	F23	Not Reliable	4.12	1	FALSE	0.0001864	0.001882
	FALSE	High	[K].DTLTSRPAQGVITTLENVSPPRR.[A]		#N/A	FALSE	1.00012e-06	0.000372359	1	1	29	P11276	P11276 [1887-1909]		1	2508.35	0.1	1.216	2.102	2.512	5.56854e-17	0.923589	0.151363	0.330522		32.97	51.29	55.37	20.4		85.2	285.7	144	70	132.4	62.3			17.5	31.8	31.38	29.04	45.56	45.12		Not Found	Not Found	Peak Found	Not Found
		Checked	Confidence	Identifying Node	#N/A	PSM Ambiguity	Annotated Sequence	Modifications	# Proteins	Master Protein Accessions	Protein Accessions	# Missed Cleavages	Charge	DeltaScore	DeltaCn	Rank	Search Engine Rank	m/z [Da]	MH+ [Da]	Theo. MH+ [Da]	DeltaM [ppm]	Deltam/z [Da]	Activation Type	MS Order	Isolation Interference [%]	Ion Inject Time [ms]	RT [min]	First Scan	Spectrum File	File ID	Quan Info	XCorr	# Protein Groups	Contaminant	Percolator q-Value	Percolator PEP	Precursor Abundance	Apex RT [min]
		FALSE	High	Sequest HT (A2)	#N/A	Unambiguous	[K].DTLTSRPAQGVITTLENVSPPRR.[A]		1	P11276	P11276	1	3	0.5415	0	1	1	836.789	2508.35	2508.35	-0.08	-7e-05	HCD (High Energy Collision Dissociation)	MS2	27.7939	100	68.2274	30592	WT-1_20220225135429.raw	F30		2.53	1	FALSE	4.363e-05	0.0006707	444685	68.37
		FALSE	Medium	Sequest HT (A2)	#N/A	Unambiguous	[K].DTLTSRPAQGVITTLENVSPPRR.[A]		1	P11276	P11276	1	3	0.4056	0	1	1	836.793	2508.36	2508.35	4.14	0.00347	HCD (High Energy Collision Dissociation)	MS2	10.7128	100	68.3817	30733	OE-2.raw	F21		1.8	1	FALSE	0.01548	0.1126	1.32627e+06	68.53
		FALSE	High	Sequest HT (A2)	#N/A	Unambiguous	[K].DTLTSRPAQGVITTLENVSPPRR.[A]		1	P11276	P11276	1	4	0.3624	0	1	1	627.844	2508.35	2508.35	0.84	0.00052	HCD (High Energy Collision Dissociation)	MS2	0	100	68.1345	29988	OE-2_20220227113119.raw	F23		3.56	1	FALSE	4.363e-05	0.0005064	3.07173e+06	68.28
		FALSE	High	Sequest HT (A2)	#N/A	Unambiguous	[K].DTLTSRPAQGVITTLENVSPPRR.[A]		1	P11276	P11276	1	3	0.6638	0	1	1	836.788	2508.35	2508.35	-1.08	-0.0009	HCD (High Energy Collision Dissociation)	MS2	0	100	68.1649	30003	OE-2_20220227113119.raw	F23		4.64	1	FALSE	4.363e-05	2.669e-10	2.96322e+06	68.28
		FALSE	High	Sequest HT (A2)	#N/A	Unambiguous	[K].DTLTSRPAQGVITTLENVSPPRR.[A]		1	P11276	P11276	1	3	0.4828	0	1	1	836.788	2508.35	2508.35	-1.12	-0.00093	HCD (High Energy Collision Dissociation)	MS2	61.5348	100	68.3612	30691	WT-2_20220225235236.raw	F34		2.03	1	FALSE	0.0002547	0.002324	917845	68.46
		FALSE	High	Sequest HT (A2)	#N/A	Unambiguous	[K].DTLTSRPAQGVITTLENVSPPRR.[A]		1	P11276	P11276	1	4	0.3351	0	1	1	627.844	2508.35	2508.35	0.29	0.00018	HCD (High Energy Collision Dissociation)	MS2	16.4813	100	76.1084	30413	OE-3_20220227213109.raw	F27		3.82	1	FALSE	4.363e-05	1.806e-05	1.71668e+06	75.96
		FALSE	High	Sequest HT (A2)	#N/A	Unambiguous	[K].DTLTSRPAQGVITTLENVSPPRR.[A]		1	P11276	P11276	1	4	0.3512	0	1	1	627.843	2508.35	2508.35	-1.36	-0.00085	HCD (High Energy Collision Dissociation)	MS2	58.4819	100	75.781	30148	WT-1_20220227084038.raw	F32		3.36	1	FALSE	4.363e-05	9.552e-05	513116	75.92
		FALSE	High	Sequest HT (A2)	#N/A	Unambiguous	[K].DTLTSRPAQGVITTLENVSPPRR.[A]		1	P11276	P11276	1	4	0.1122	0	1	1	627.843	2508.35	2508.35	-1.61	-0.00101	HCD (High Energy Collision Dissociation)	MS2	0	100	68.6958	30856	WT-2_20220225235236.raw	F34		1.96	1	FALSE	0.0007698	0.006866	1.5028e+06	68.46
		FALSE	High	Sequest HT (A2)	#N/A	Unambiguous	[K].DTLTSRPAQGVITTLENVSPPRR.[A]		1	P11276	P11276	1	3	0.5968	0	1	1	836.789	2508.35	2508.35	0.05	4e-05	HCD (High Energy Collision Dissociation)	MS2	5.20099	100	68.2792	30606	OE-1.raw	F17		3.72	1	FALSE	4.363e-05	4.198e-06	787500	68.44
		FALSE	High	Sequest HT (A2)	#N/A	Unambiguous	[K].DTLTSRPAQGVITTLENVSPPRR.[A]		1	P11276	P11276	1	3	0.5408	0	1	1	836.789	2508.35	2508.35	0.14	0.00011	HCD (High Energy Collision Dissociation)	MS2	0	100	68.5337	30817	OE-2_20220225185333.raw	F22		3.68	1	FALSE	4.363e-05	1.054e-06	1.07105e+06	68.59
		FALSE	High	Sequest HT (A2)	#N/A	Unambiguous	[K].DTLTSRPAQGVITTLENVSPPRR.[A]		1	P11276	P11276	1	4	0.4433	0	1	1	627.844	2508.35	2508.35	0.23	0.00015	HCD (High Energy Collision Dissociation)	MS2	13.738	100	68.7561	30971	OE-3.raw	F25		4.06	1	FALSE	4.363e-05	3.853e-08	1.01741e+06	68.53
		FALSE	High	Sequest HT (A2)	#N/A	Unambiguous	[K].DTLTSRPAQGVITTLENVSPPRR.[A]		1	P11276	P11276	1	4	0.1376	0	1	1	627.844	2508.35	2508.35	0.38	0.00024	HCD (High Energy Collision Dissociation)	MS2	21.0419	100	67.9726	29562	OE-1_20220227013156.raw	F19		2.18	1	FALSE	0.0003281	0.003837	1.16403e+06	68.2
		FALSE	High	Sequest HT (A2)	#N/A	Unambiguous	[K].DTLTSRPAQGVITTLENVSPPRR.[A]		1	P11276	P11276	1	4	0.3	0	1	1	627.843	2508.35	2508.35	-1.2	-0.00075	HCD (High Energy Collision Dissociation)	MS2	70.2438	100	75.7675	29905	WT-2_20220227184000.raw	F36		2.8	1	FALSE	4.363e-05	8.998e-05	1.09732e+06	76.07
		FALSE	High	Sequest HT (A2)	#N/A	Unambiguous	[K].DTLTSRPAQGVITTLENVSPPRR.[A]		1	P11276	P11276	1	4	0.1176	0	1	1	627.844	2508.36	2508.35	0.85	0.00053	HCD (High Energy Collision Dissociation)	MS2	0	100	75.7453	29847	WT-1_20220227063141.raw	F31		2.21	1	FALSE	0.0002703	0.002506	723861	75.95
		FALSE	High	Sequest HT (A2)	#N/A	Unambiguous	[K].DTLTSRPAQGVITTLENVSPPRR.[A]		1	P11276	P11276	1	4	0.441	0	1	1	627.843	2508.35	2508.35	-0.67	-0.00042	HCD (High Energy Collision Dissociation)	MS2	0	100	76.1471	30120	OE-3_20220227234013.raw	F28		4.15	1	FALSE	4.363e-05	7.547e-08	1302951	75.98
		FALSE	High	Sequest HT (A2)	#N/A	Unambiguous	[K].DTLTSRPAQGVITTLENVSPPRR.[A]		1	P11276	P11276	1	4	0.3834	0	1	1	627.845	2508.36	2508.35	2.65	0.00166	HCD (High Energy Collision Dissociation)	MS2	0	100	68.3678	30726	OE-2.raw	F21		1.93	1	FALSE	0.0005949	0.005144	1.22794e+06	68.54
		FALSE	High	Sequest HT (A2)	#N/A	Unambiguous	[K].DTLTSRPAQGVITTLENVSPPRR.[A]		1	P11276	P11276	1	5	0.1962	0	1	1	502.477	2508.36	2508.35	0.88	0.00044	HCD (High Energy Collision Dissociation)	MS2	0	100	68.7446	30295	OE-2_20220227134017.raw	F24		1.58	1	FALSE	0.009263	0.0665
		FALSE	High	Sequest HT (A2)	#N/A	Unambiguous	[K].DTLTSRPAQGVITTLENVSPPRR.[A]		1	P11276	P11276	1	3	1	0	1	1	836.788	2508.35	2508.35	-0.79	-0.00066	HCD (High Energy Collision Dissociation)	MS2	44.8387	100	75.5961	30804	OE-3_20220226045149.raw	F26		1.79	1	FALSE	4.363e-05	0.0002111	480742	75.72
		FALSE	High	Sequest HT (A2)	#N/A	Unambiguous	[K].DTLTSRPAQGVITTLENVSPPRR.[A]		1	P11276	P11276	1	5	0.3744	0	1	1	502.477	2508.36	2508.35	0.94	0.00047	HCD (High Energy Collision Dissociation)	MS2	0	100	76.0749	29988	WT-3_20220228044012.raw	F40		2.19	1	FALSE	4.363e-05	0.000107
		FALSE	High	Sequest HT (A2)	#N/A	Unambiguous	[K].DTLTSRPAQGVITTLENVSPPRR.[A]		1	P11276	P11276	1	4	0.4236	0	1	1	627.845	2508.36	2508.35	1.4	0.00088	HCD (High Energy Collision Dissociation)	MS2	0	100	75.9003	30937	OE-3_20220226045149.raw	F26		4.58	1	FALSE	4.363e-05	4.331e-09	1.05647e+06	75.74
		FALSE	High	Sequest HT (A2)	#N/A	Unambiguous	[K].DTLTSRPAQGVITTLENVSPPRR.[A]		1	P11276	P11276	1	3	0.4771	0	1	1	836.789	2508.35	2508.35	-0.11	-9e-05	HCD (High Energy Collision Dissociation)	MS2	11.0481	100	68.4016	29403	WT-1.raw	F29		3.06	1	FALSE	4.363e-05	3.221e-05	546423	68.51
		FALSE	Medium	Sequest HT (A2)	#N/A	Unambiguous	[K].DTLTSRPAQGVITTLENVSPPRR.[A]		1	P11276	P11276	1	4	0.119	0	1	1	627.844	2508.35	2508.35	0.54	0.00034	HCD (High Energy Collision Dissociation)	MS2	0	100	68.3355	29372	WT-1.raw	F29		1.26	1	FALSE	0.01259	0.0896	423470	68.56
		FALSE	High	Sequest HT (A2)	#N/A	Unambiguous	[K].DTLTSRPAQGVITTLENVSPPRR.[A]		1	P11276	P11276	1	4	0.5	0	1	1	627.844	2508.36	2508.35	1.1	0.00069	HCD (High Energy Collision Dissociation)	MS2	55.1675	100	68.5222	30186	OE-2_20220227134017.raw	F24		4.36	1	FALSE	4.363e-05	7.057e-08	4323828	68.73
		FALSE	High	Sequest HT (A2)	#N/A	Unambiguous	[K].DTLTSRPAQGVITTLENVSPPRR.[A]		1	P11276	P11276	1	3	0.4066	0	1	1	836.787	2508.35	2508.35	-2.41	-0.00201	HCD (High Energy Collision Dissociation)	MS2	0	100	68.4226	30808	OE-3.raw	F25		1.82	1	FALSE	0.00225	0.01639	455496	68.66
		FALSE	High	Sequest HT (A2)	#N/A	Unambiguous	[K].DTLTSRPAQGVITTLENVSPPRR.[A]		1	P11276	P11276	1	4	0.1435	0	1	1	627.845	2508.36	2508.35	2.5	0.00157	HCD (High Energy Collision Dissociation)	MS2	0	100	68.6679	30251	OE-2_20220227113119.raw	F23		2.16	1	FALSE	0.00382	0.02606	1.6731e+06	68.45
		FALSE	High	Sequest HT (A2)	#N/A	Unambiguous	[K].DTLTSRPAQGVITTLENVSPPRR.[A]		1	P11276	P11276	1	4	0.1326	0	1	1	627.843	2508.35	2508.35	-0.76	-0.00048	HCD (High Energy Collision Dissociation)	MS2	0	100	68.3843	30746	OE-2_20220225185333.raw	F22		1.81	1	FALSE	0.006147	0.04243	1.12622e+06	68.73
		FALSE	High	Sequest HT (A2)	#N/A	Unambiguous	[K].DTLTSRPAQGVITTLENVSPPRR.[A]		1	P11276	P11276	1	4	0.4325	0	1	1	627.843	2508.35	2508.35	-0.39	-0.00024	HCD (High Energy Collision Dissociation)	MS2	11.9414	100	75.7187	29691	OE-1_20220227034053.raw	F20		2.52	1	FALSE	4.363e-05	0.000216	1.01873e+06	76.06
		FALSE	High	Sequest HT (A2)	#N/A	Unambiguous	[K].DTLTSRPAQGVITTLENVSPPRR.[A]		1	P11276	P11276	1	3	0.5422	0	1	1	836.789	2508.35	2508.35	-0.29	-0.00024	HCD (High Energy Collision Dissociation)	MS2	16.996	100	75.8045	29729	OE-1_20220227034053.raw	F20		3.08	1	FALSE	4.363e-05	4.407e-05	946631	76.09
		FALSE	High	Sequest HT (A2)	#N/A	Unambiguous	[K].DTLTSRPAQGVITTLENVSPPRR.[A]		1	P11276	P11276	1	4	0.4536	0	1	1	627.844	2508.36	2508.35	1.09	0.00068	HCD (High Energy Collision Dissociation)	MS2	18.8749	100	76.2096	30307	WT-3_20220228023102.raw	F39		5.6	1	FALSE	4.363e-05	9.951e-08	698977	76.22
	FALSE	High	[K].DTLTSRPAQGVITTLENVSPPRR.[A]	1xDeamidated [N/Q]	#N/A	FALSE	0.000105913	0.000372359	1	1	2	P11276	P11276 [1887-1909]		1	2509.34		1.763		10		0.410812		1.34741e-16		0					462		76	262												Not Found	Not Found	Not Found	Not Found
		Checked	Confidence	Identifying Node	#N/A	PSM Ambiguity	Annotated Sequence	Modifications	# Proteins	Master Protein Accessions	Protein Accessions	# Missed Cleavages	Charge	DeltaScore	DeltaCn	Rank	Search Engine Rank	m/z [Da]	MH+ [Da]	Theo. MH+ [Da]	DeltaM [ppm]	Deltam/z [Da]	Activation Type	MS Order	Isolation Interference [%]	Ion Inject Time [ms]	RT [min]	First Scan	Spectrum File	File ID	Quan Info	XCorr	# Protein Groups	Contaminant	Percolator q-Value	Percolator PEP	Precursor Abundance	Apex RT [min]
		FALSE	High	Sequest HT (A2)	#N/A	Unambiguous	[K].DTLTSRPAqGVITTLENVSPPRR.[A]	Q9(Deamidated)	1	P11276	P11276	1	4	0.009	0	1	1	628.093	2509.35	2509.34	5.53	0.00347	HCD (High Energy Collision Dissociation)	MS2	22.7848	100	75.859	29808	WT-2_20220227163100.raw	F35	Not Reliable	4.45	1	FALSE	4.363e-05	3.025e-07
		FALSE	High	Sequest HT (A2)	#N/A	Unambiguous	[K].DTLTSRPAQGVITTLEnVSPPRR.[A]	N17(Deamidated)	1	P11276	P11276	1	3	0.0623	0	1	1	837.125	2509.36	2509.34	8.99	0.00752	HCD (High Energy Collision Dissociation)	MS2	43.455	100	68.0164	29583	OE-1_20220227013156.raw	F19		2.57	1	FALSE	0.006147	0.04267	1.0266e+06	68.29
	FALSE	High	[K].EATIPGHLNSYTIK.[G]	1xDeamidated [N9]	#N/A	FALSE	0.0122716	0.000372359	1	1	6	P11276	P11276 [656-669]		0	1544.8	10	1.372	0.94	1.022	5.56854e-17	0.813508	0.958274	0.937948		9.94	16.29	19.43		67.6	124.6	130.1	122	92.4	137.3	126			7.54	19.85	15.08	7.41	4.97	10.99		Not Found	Not Found	Not Found	Not Found
		Checked	Confidence	Identifying Node	#N/A	PSM Ambiguity	Annotated Sequence	Modifications	# Proteins	Master Protein Accessions	Protein Accessions	# Missed Cleavages	Charge	DeltaScore	DeltaCn	Rank	Search Engine Rank	m/z [Da]	MH+ [Da]	Theo. MH+ [Da]	DeltaM [ppm]	Deltam/z [Da]	Activation Type	MS Order	Isolation Interference [%]	Ion Inject Time [ms]	RT [min]	First Scan	Spectrum File	File ID	Quan Info	XCorr	# Protein Groups	Contaminant	Percolator q-Value	Percolator PEP	Precursor Abundance	Apex RT [min]
		FALSE	High	Sequest HT (A2)	#N/A	Unambiguous	[K].EATIPGHLnSYTIK.[G]	N9(Deamidated)	1	P11276	P11276	0	2	0.1842	0	1	1	772.902	1544.8	1544.8	0.8	0.00061	HCD (High Energy Collision Dissociation)	MS2	40.0184	100	64.3949	24575	WT-2_20220227163100.raw	F35		1.14	1	FALSE	0.008555	0.05979	121801	64.32
		FALSE	High	Sequest HT (A2)	#N/A	Unambiguous	[K].EATIPGHLnSYTIK.[G]	N9(Deamidated)	1	P11276	P11276	0	3	0.2624	0	1	1	515.605	1544.8	1544.8	2.41	0.00124	HCD (High Energy Collision Dissociation)	MS2	39.213	100	64.2352	24584	OE-3_20220227234013.raw	F28		1.41	1	FALSE	0.00635	0.04491	563618	64.38
		FALSE	High	Sequest HT (A2)	#N/A	Unambiguous	[K].EATIPGHLnSYTIK.[G]	N9(Deamidated)	1	P11276	P11276	0	3	0.3312	0	1	1	515.603	1544.79	1544.8	-0.44	-0.00023	HCD (High Energy Collision Dissociation)	MS2	7.08382	100	64.1588	24469	WT-2_20220227163100.raw	F35		1.6	1	FALSE	4.363e-05	0.0003933	471665	64.3
		FALSE	High	Sequest HT (A2)	#N/A	Unambiguous	[K].EATIPGHLnSYTIK.[G]	N9(Deamidated)	1	P11276	P11276	0	3	0.2568	0	1	1	515.604	1544.8	1544.8	0.95	0.00049	HCD (High Energy Collision Dissociation)	MS2	0	100	57.3279	24916	OE-2_20220227134017.raw	F24		1.48	1	FALSE	0.005627	0.03878	642080	57.47
		FALSE	High	Sequest HT (A2)	#N/A	Unambiguous	[K].EATIPGHLnSYTIK.[G]	N9(Deamidated)	1	P11276	P11276	0	3	0.0571	0	1	1	515.605	1544.8	1544.8	2.33	0.0012	HCD (High Energy Collision Dissociation)	MS2	0	100	56.8562	24339	OE-1_20220227013156.raw	F19		1.4	1	FALSE	0.00944	0.06745	602715	57.03
		FALSE	High	Sequest HT (A2)	#N/A	Unambiguous	[K].EATIPGHLnSYTIK.[G]	N9(Deamidated)	1	P11276	P11276	0	3	0.0921	0	1	1	515.604	1544.8	1544.8	0.68	0.00035	HCD (High Energy Collision Dissociation)	MS2	14.308	100	64.2083	24440	OE-1_20220227034053.raw	F20		1.52	1	FALSE	0.001058	0.008234	502331	64.35
	FALSE	High	[R].EESPPLIGQQATVSDIPR.[D]		#N/A	FALSE	4.92237e-07	0.000372359	1	1	71	P11276	P11276 [1525-1542]		0	1937	2.161	1.174	1.223	1.761	0.0263796	0.950635	0.915192	0.798834	46.48	18.98	13.78	20.17	7.6	14.9	137.2	157.8	151.1	112.1	129.2	90.1	38	26.53	13.7	11.05	15.7	16.42	11.91	12.74		High	High	High	High
		Checked	Confidence	Identifying Node	#N/A	PSM Ambiguity	Annotated Sequence	Modifications	# Proteins	Master Protein Accessions	Protein Accessions	# Missed Cleavages	Charge	DeltaScore	DeltaCn	Rank	Search Engine Rank	m/z [Da]	MH+ [Da]	Theo. MH+ [Da]	DeltaM [ppm]	Deltam/z [Da]	Activation Type	MS Order	Isolation Interference [%]	Ion Inject Time [ms]	RT [min]	First Scan	Spectrum File	File ID	Quan Info	XCorr	# Protein Groups	Contaminant	Percolator q-Value	Percolator PEP	Precursor Abundance	Apex RT [min]
		FALSE	High	Sequest HT (A2)	#N/A	Unambiguous	[R].EESPPLIGQQATVSDIPR.[D]		1	P11276	P11276	0	2	0.5234	0	1	1	969.002	1937	1937	-0.24	-0.00024	HCD (High Energy Collision Dissociation)	MS2	11.7817	100	63.8321	28505	WT-3_20220226095107.raw	F38		2.56	1	FALSE	4.363e-05	2.203e-07	2215874	64.04
		FALSE	High	Sequest HT (A2)	#N/A	Unambiguous	[R].EESPPLIGQQATVSDIPR.[D]		1	P11276	P11276	0	3	0.3819	0	1	1	646.336	1936.99	1937	-1.98	-0.00128	HCD (High Energy Collision Dissociation)	MS2	3.93543	100	63.9131	28567	WT-2_20220225235236.raw	F34		2.54	1	FALSE	4.363e-05	5.667e-06	3.10007e+06	64.11
		FALSE	High	Sequest HT (A2)	#N/A	Unambiguous	[R].EESPPLIGQQATVSDIPR.[D]		1	P11276	P11276	0	2	0.6145	0	1	1	969	1936.99	1937	-2.09	-0.00203	HCD (High Energy Collision Dissociation)	MS2	10.7284	100	63.7286	27552	OE-1_20220227013156.raw	F19		3.32	1	FALSE	4.363e-05	1.249e-10	10024824	63.94
		FALSE	High	Sequest HT (A2)	#N/A	Unambiguous	[R].EESPPLIGQQATVSDIPR.[D]		1	P11276	P11276	0	2	0.4494	0	1	1	969.002	1937	1937	-0.7	-0.00068	HCD (High Energy Collision Dissociation)	MS2	0	100	63.9874	27308	WT-1.raw	F29		1.78	1	FALSE	4.363e-05	8.3e-07	3.29119e+06	64.2
		FALSE	High	Sequest HT (A2)	#N/A	Unambiguous	[R].EESPPLIGQQATVSDIPR.[D]		1	P11276	P11276	0	2	0.5505	0	1	1	969.003	1937	1937	1.06	0.00103	HCD (High Energy Collision Dissociation)	MS2	0	100	61.6066	31142	Control_20220128061650.raw	F6		2.87	1	FALSE	4.363e-05	1.151e-06
		FALSE	High	Sequest HT (A2)	#N/A	Unambiguous	[R].EESPPLIGQQATVSDIPR.[D]		1	P11276	P11276	0	3	0.521	0	1	1	646.337	1937	1937	-0.47	-0.00031	HCD (High Energy Collision Dissociation)	MS2	9.34109	100	70.9987	28660	OE-3_20220226045149.raw	F26		3.09	1	FALSE	4.363e-05	1.957e-06	4.43138e+06	71.19
		FALSE	High	Sequest HT (A2)	#N/A	Unambiguous	[R].EESPPLIGQQATVSDIPR.[D]		1	P11276	P11276	0	2	0.6022	0	1	1	969	1936.99	1937	-2.24	-0.00217	HCD (High Energy Collision Dissociation)	MS2	0	100	71.5854	30231	NfF6-OE_20220224204947.raw	F13		4.45	1	FALSE	4.363e-05	9.173e-11	1143229	71.64
		FALSE	High	Sequest HT (A2)	#N/A	Unambiguous	[R].EESPPLIGQQATVSDIPR.[D]		1	P11276	P11276	0	2	0.5943	0	1	1	969.002	1937	1937	-0.78	-0.00076	HCD (High Energy Collision Dissociation)	MS2	38.6165	100	62.7842	30248	Control_20220225035653.raw	F10		4.24	1	FALSE	4.363e-05	1.389e-10	1494442	62.85
		FALSE	High	Sequest HT (A2)	#N/A	Unambiguous	[R].EESPPLIGQQATVSDIPR.[D]		1	P11276	P11276	0	2	0.5059	0	1	1	969.002	1937	1937	-0.71	-0.00068	HCD (High Energy Collision Dissociation)	MS2	0	100	64.1344	28734	OE-2_20220225185333.raw	F22		2.53	1	FALSE	4.363e-05	5.196e-07	5281951	64.38
		FALSE	High	Sequest HT (A2)	#N/A	Unambiguous	[R].EESPPLIGQQATVSDIPR.[D]		1	P11276	P11276	0	2	0.6267	0	1	1	969.003	1937	1937	0.87	0.00084	HCD (High Energy Collision Dissociation)	MS2	8.69604	53.06	61.6965	31090	NfF6-OE_20220128032755.raw	F7		3.59	1	FALSE	4.363e-05	1.115e-08	5.70999e+06	61.71
		FALSE	High	Sequest HT (A2)	#N/A	Unambiguous	[R].EESPPLIGQQATVSDIPR.[D]		1	P11276	P11276	0	3	0.4787	0	1	1	646.338	1937	1937	0.74	0.00048	HCD (High Energy Collision Dissociation)	MS2	0	100	63.7583	27566	OE-1_20220227013156.raw	F19		3.28	1	FALSE	4.363e-05	5.101e-07	8751737	63.93
		FALSE	High	Sequest HT (A2)	#N/A	Unambiguous	[R].EESPPLIGQQATVSDIPR.[D]		1	P11276	P11276	0	2	0.3333	0	1	1	968.999	1936.99	1937	-3.08	-0.00298	HCD (High Energy Collision Dissociation)	MS2	41.4485	100	64.6697	28984	OE-2_20220225185333.raw	F22		1.41	1	FALSE	0.0001864	0.001789	5281951	64.38
		FALSE	High	Sequest HT (A2)	#N/A	Unambiguous	[R].EESPPLIGQQATVSDIPR.[D]		1	P11276	P11276	0	2	0.4595	0	1	1	969.001	1937	1937	-0.91	-0.00088	HCD (High Energy Collision Dissociation)	MS2	0	100	71.0782	25866	OE-1_20220225085536.raw	F18		2.22	1	FALSE	4.363e-05	1.467e-05	5.7461e+06	71.31
		FALSE	High	Sequest HT (A2)	#N/A	Unambiguous	[R].EESPPLIGQQATVSDIPR.[D]		1	P11276	P11276	0	2	0.4756	0	1	1	969.001	1937	1937	-0.96	-0.00093	HCD (High Energy Collision Dissociation)	MS2	9.63746	100	64.625	28946	OE-2.raw	F21		1.64	1	FALSE	4.363e-05	4.403e-06	5460610	64.36
		FALSE	High	Sequest HT (A2)	#N/A	Unambiguous	[R].EESPPLIGQQATVSDIPR.[D]		1	P11276	P11276	0	3	0.5076	0	1	1	646.337	1937	1937	-0.01	0	HCD (High Energy Collision Dissociation)	MS2	7.06931	100	63.9623	28671	OE-3.raw	F25		3.29	1	FALSE	4.363e-05	7.401e-07	3.83812e+06	64.15
		FALSE	High	Sequest HT (A2)	#N/A	Unambiguous	[R].EESPPLIGQQATVSDIPR.[D]		1	P11276	P11276	0	2	0.5714	0	1	1	969.003	1937	1937	0.63	0.00061	HCD (High Energy Collision Dissociation)	MS2	8.9497	100	71.0567	28016	WT-3_20220228023102.raw	F39		3.15	1	FALSE	4.363e-05	2.593e-09	5716587	71.26
		FALSE	High	Sequest HT (A2)	#N/A	Unambiguous	[R].EESPPLIGQQATVSDIPR.[D]		1	P11276	P11276	0	2	0.5893	0	1	1	969.003	1937	1937	0.34	0.00033	HCD (High Energy Collision Dissociation)	MS2	13.1833	100	62.7329	30204	NfF6-OE_20220224225813.raw	F14		4.48	1	FALSE	4.363e-05	1.764e-10	1.794e+06	62.82
		FALSE	High	Sequest HT (A2)	#N/A	Unambiguous	[R].EESPPLIGQQATVSDIPR.[D]		1	P11276	P11276	0	3	0.3584	0	1	1	646.337	1937	1937	-0.62	-0.0004	HCD (High Energy Collision Dissociation)	MS2	37.094	100	62.735	30205	NfF6-OE_20220224225813.raw	F14		3.32	1	FALSE	4.363e-05	5.332e-05	910103	62.8
		FALSE	High	Sequest HT (A2)	#N/A	Unambiguous	[R].EESPPLIGQQATVSDIPR.[D]		1	P11276	P11276	0	2	0.6292	0	1	1	969.003	1937	1937	0.77	0.00074	HCD (High Energy Collision Dissociation)	MS2	11.9312	100	62.6215	30437	Control_20220226224125.raw	F12		4.72	1	FALSE	4.363e-05	3.97e-10	1.33101e+06	62.55
		FALSE	High	Sequest HT (A2)	#N/A	Unambiguous	[R].EESPPLIGQQATVSDIPR.[D]		1	P11276	P11276	0	2	0.6232	0	1	1	969.002	1937	1937	-0.37	-0.00035	HCD (High Energy Collision Dissociation)	MS2	3.82265	100	71.1627	27645	OE-1_20220227034053.raw	F20		4.06	1	FALSE	4.363e-05	2.744e-10	9685726	71.38
		FALSE	High	Sequest HT (A2)	#N/A	Unambiguous	[R].EESPPLIGQQATVSDIPR.[D]		1	P11276	P11276	0	2	0.6011	0	1	1	969.002	1937	1937	-0.82	-0.0008	HCD (High Energy Collision Dissociation)	MS2	0	100	71.0627	27794	WT-2_20220227184000.raw	F36		3.76	1	FALSE	4.363e-05	5.373e-10	7.88097e+06	71.26
		FALSE	High	Sequest HT (A2)	#N/A	Unambiguous	[R].EESPPLIGQQATVSDIPR.[D]		1	P11276	P11276	0	3	0.4894	0	1	1	646.337	1937	1937	-0.45	-0.00029	HCD (High Energy Collision Dissociation)	MS2	2.30073	100	71.0935	27809	WT-2_20220227184000.raw	F36		3.31	1	FALSE	4.363e-05	1.233e-06	4.89124e+06	71.26
		FALSE	High	Sequest HT (A2)	#N/A	Unambiguous	[R].EESPPLIGQQATVSDIPR.[D]		1	P11276	P11276	0	3	0.3178	0	1	1	646.338	1937	1937	1.8	0.00116	HCD (High Energy Collision Dissociation)	MS2	73.5591	90.973	62.6235	30438	Control_20220226224125.raw	F12		2.36	1	FALSE	0.007231	0.05183	916360	62.57
		FALSE	High	Sequest HT (A2)	#N/A	Unambiguous	[R].EESPPLIGQQATVSDIPR.[D]		1	P11276	P11276	0	3	0.4083	0	1	1	646.337	1937	1937	-0.84	-0.00054	HCD (High Energy Collision Dissociation)	MS2	0	100	71.083	28554	WT-2.raw	F33		2.89	1	FALSE	4.363e-05	1.291e-05	2.65135e+06	71.26
		FALSE	High	Sequest HT (A2)	#N/A	Unambiguous	[R].EESPPLIGQQATVSDIPR.[D]		1	P11276	P11276	0	2	0.5864	0	1	1	968.997	1936.99	1937	-6.03	-0.00584	HCD (High Energy Collision Dissociation)	MS2	16.5136	100	71.0594	28543	WT-2.raw	F33		2.95	1	FALSE	4.363e-05	1.849e-08	2.50216e+06	71.27
		FALSE	High	Sequest HT (A2)	#N/A	Unambiguous	[R].EESPPLIGQQATVSDIPR.[D]		1	P11276	P11276	0	2	0.4846	0	1	1	969	1936.99	1937	-2.47	-0.00239	HCD (High Energy Collision Dissociation)	MS2	11.5607	100	70.9597	27757	OE-3_20220227234013.raw	F28		2.27	1	FALSE	4.363e-05	5.218e-05	10691479	71.17
		FALSE	High	Sequest HT (A2)	#N/A	Unambiguous	[R].EESPPLIGQQATVSDIPR.[D]		1	P11276	P11276	0	3	0.4375	0	1	1	646.337	1937	1937	0.02	1e-05	HCD (High Energy Collision Dissociation)	MS2	2.15426	100	63.897	27988	OE-2_20220227113119.raw	F23		4.32	1	FALSE	4.363e-05	5.473e-07	10087961	64.08
		FALSE	High	Sequest HT (A2)	#N/A	Unambiguous	[R].EESPPLIGQQATVSDIPR.[D]		1	P11276	P11276	0	2	0.5983	0	1	1	969.002	1937	1937	0.01	1e-05	HCD (High Energy Collision Dissociation)	MS2	7.13458	100	71.6273	30474	NfF6-OE_20220226153324.raw	F15		4.73	1	FALSE	4.363e-05	2.987e-10	2.05303e+06	71.68
		FALSE	High	Sequest HT (A2)	#N/A	Unambiguous	[R].EESPPLIGQQATVSDIPR.[D]		1	P11276	P11276	0	3	0.4804	0	1	1	646.337	1937	1937	-0.46	-0.0003	HCD (High Energy Collision Dissociation)	MS2	0.922221	100	64.2092	28769	OE-2_20220225185333.raw	F22		3.58	1	FALSE	4.363e-05	2.177e-05	5036099	64.38
		FALSE	High	Sequest HT (A2)	#N/A	Unambiguous	[R].EESPPLIGQQATVSDIPR.[D]		1	P11276	P11276	0	3	0.4373	0	1	1	646.338	1937	1937	0.7	0.00045	HCD (High Energy Collision Dissociation)	MS2	24.7927	100	71.656	30488	NfF6-OE_20220226153324.raw	F15		4.07	1	FALSE	4.363e-05	1.308e-06	1.16088e+06	71.7
		FALSE	High	Sequest HT (A2)	#N/A	Unambiguous	[R].EESPPLIGQQATVSDIPR.[D]		1	P11276	P11276	0	2	0.4688	0	1	1	969.002	1937	1937	-0.48	-0.00047	HCD (High Energy Collision Dissociation)	MS2	0	100	63.7592	28481	WT-1_20220225135429.raw	F30		2.24	1	FALSE	4.363e-05	3.793e-06	3.45163e+06	63.97
		FALSE	High	Sequest HT (A2)	#N/A	Unambiguous	[R].EESPPLIGQQATVSDIPR.[D]		1	P11276	P11276	0	2	0.2828	0	1	1	969	1936.99	1937	-2.09	-0.00202	HCD (High Energy Collision Dissociation)	MS2	37.7285	100	64.504	27554	WT-1.raw	F29		0.99	1	FALSE	0.004789	0.03271	3.29119e+06	64.2
		FALSE	High	Sequest HT (A2)	#N/A	Unambiguous	[R].EESPPLIGQQATVSDIPR.[D]		1	P11276	P11276	0	2	0.3893	0	1	1	969.001	1936.99	1937	-1.31	-0.00127	HCD (High Energy Collision Dissociation)	MS2	13.3929	100	63.8877	28555	WT-2_20220225235236.raw	F34		1.31	1	FALSE	0.0006361	0.005927	2.45271e+06	64.12
		FALSE	High	Sequest HT (A2)	#N/A	Unambiguous	[R].EESPPLIGQQATVSDIPR.[D]		1	P11276	P11276	0	2	0.3433	0	1	1	969.005	1937	1937	2.61	0.00253	HCD (High Energy Collision Dissociation)	MS2	43.6955	100	71.5867	26109	OE-1_20220225085536.raw	F18		1.34	1	FALSE	4.363e-05	0.000425	5.7461e+06	71.31
		FALSE	High	Sequest HT (A2)	#N/A	Unambiguous	[R].EESPPLIGQQATVSDIPR.[D]		1	P11276	P11276	0	2	0.6262	0	1	1	969.002	1937	1937	-0.77	-0.00075	HCD (High Energy Collision Dissociation)	MS2	27.5867	100	63.8267	27955	OE-2_20220227113119.raw	F23		3.13	1	FALSE	4.363e-05	6.512e-09	11993120	64.09
		FALSE	High	Sequest HT (A2)	#N/A	Unambiguous	[R].EESPPLIGQQATVSDIPR.[D]		1	P11276	P11276	0	3	0.508	0	1	1	646.338	1937	1937	0.59	0.00038	HCD (High Energy Collision Dissociation)	MS2	0.959161	84.457	71.0455	27797	OE-3_20220227234013.raw	F28		4.35	1	FALSE	4.363e-05	4.655e-07	10161558	71.17
		FALSE	High	Sequest HT (A2)	#N/A	Unambiguous	[R].EESPPLIGQQATVSDIPR.[D]		1	P11276	P11276	0	3	0.4357	0	1	1	646.338	1937	1937	0.29	0.00019	HCD (High Energy Collision Dissociation)	MS2	2.62943	100	71.2049	27665	OE-1_20220227034053.raw	F20		3.81	1	FALSE	4.363e-05	3.164e-07	8634105	71.38
		FALSE	High	Sequest HT (A2)	#N/A	Unambiguous	[R].EESPPLIGQQATVSDIPR.[D]		1	P11276	P11276	0	2	0.5735	0	1	1	969	1936.99	1937	-2.68	-0.00259	HCD (High Energy Collision Dissociation)	MS2	17.5086	100	71.0271	27752	WT-3_20220228044012.raw	F40		2.79	1	FALSE	4.363e-05	1.079e-10	5.19703e+06	71.25
		FALSE	High	Sequest HT (A2)	#N/A	Unambiguous	[R].EESPPLIGQQATVSDIPR.[D]		1	P11276	P11276	0	2	0.3058	0	1	1	969.004	1937	1937	1.25	0.00121	HCD (High Energy Collision Dissociation)	MS2	26.69	100	64.4117	28772	OE-1.raw	F17		1.21	1	FALSE	0.0006361	0.005798	4979205	64.11
		FALSE	High	Sequest HT (A2)	#N/A	Unambiguous	[R].EESPPLIGQQATVSDIPR.[D]		1	P11276	P11276	0	2	0.4112	0	1	1	969	1936.99	1937	-2.13	-0.00206	HCD (High Energy Collision Dissociation)	MS2	0	100	64.0785	28685	OE-2.raw	F21		1.07	1	FALSE	0.001399	0.01036	5460610	64.36
		FALSE	High	Sequest HT (A2)	#N/A	Unambiguous	[R].EESPPLIGQQATVSDIPR.[D]		1	P11276	P11276	0	2	0.4375	0	1	1	969.002	1937	1937	-0.42	-0.00041	HCD (High Energy Collision Dissociation)	MS2	0	100	63.8095	28560	WT-3.raw	F37		1.92	1	FALSE	4.363e-05	3.812e-07	1.77477e+06	64.02
		FALSE	High	Sequest HT (A2)	#N/A	Unambiguous	[R].EESPPLIGQQATVSDIPR.[D]		1	P11276	P11276	0	3	0.2921	0	1	1	646.339	1937	1937	3.32	0.00215	HCD (High Energy Collision Dissociation)	MS2	9.7039	100	64.3841	28832	WT-3.raw	F37		0.89	1	FALSE	0.004967	0.03457	2.5813e+06	64.05
		FALSE	High	Sequest HT (A2)	#N/A	Unambiguous	[R].EESPPLIGQQATVSDIPR.[D]		1	P11276	P11276	0	2	0.234	0	1	1	969.003	1937	1937	0.76	0.00074	HCD (High Energy Collision Dissociation)	MS2	0	100	71.5247	28340	OE-3_20220227213109.raw	F27		1.41	1	FALSE	0.0001864	0.001641	10598513	71.26
		FALSE	High	Sequest HT (A2)	#N/A	Unambiguous	[R].EESPPLIGQQATVSDIPR.[D]		1	P11276	P11276	0	3	0.4477	0	1	1	646.339	1937	1937	2.19	0.00141	HCD (High Energy Collision Dissociation)	MS2	5.66925	100	64.1418	28716	OE-2.raw	F21		2.77	1	FALSE	4.363e-05	1.285e-05	2.9912e+06	64.35
		FALSE	High	Sequest HT (A2)	#N/A	Unambiguous	[R].EESPPLIGQQATVSDIPR.[D]		1	P11276	P11276	0	2	0.6481	0	1	1	969.002	1937	1937	-0.79	-0.00076	HCD (High Energy Collision Dissociation)	MS2	7.25102	64.497	61.7251	31104	NfF6-OE_20220128012042.raw	F8		3.95	1	FALSE	4.363e-05	4.666e-09	4534572	61.72
		FALSE	High	Sequest HT (A2)	#N/A	Unambiguous	[R].EESPPLIGQQATVSDIPR.[D]		1	P11276	P11276	0	3	0.482	0	1	1	646.337	1937	1937	0.13	8e-05	HCD (High Energy Collision Dissociation)	MS2	1.29661	92.69	71.0886	27780	WT-3_20220228044012.raw	F40		3.61	1	FALSE	4.363e-05	1.952e-07	5.5083e+06	71.24
		FALSE	High	Sequest HT (A2)	#N/A	Unambiguous	[R].EESPPLIGQQATVSDIPR.[D]		1	P11276	P11276	0	3	0.484	0	1	1	646.337	1937	1937	0.03	2e-05	HCD (High Energy Collision Dissociation)	MS2	1.46829	100	71.1453	27764	WT-1_20220227063141.raw	F31		4.07	1	FALSE	4.363e-05	4.55e-07	5.27237e+06	71.27
		FALSE	High	Sequest HT (A2)	#N/A	Unambiguous	[R].EESPPLIGQQATVSDIPR.[D]		1	P11276	P11276	0	2	0.5171	0	1	1	969.002	1937	1937	-0.06	-6e-05	HCD (High Energy Collision Dissociation)	MS2	8.7191	100	70.9627	28642	OE-3_20220226045149.raw	F26		2.05	1	FALSE	4.363e-05	6.887e-05	3.03848e+06	71.2
		FALSE	High	Sequest HT (A2)	#N/A	Unambiguous	[R].EESPPLIGQQATVSDIPR.[D]		1	P11276	P11276	0	2	0.4745	0	1	1	969.002	1937	1937	-0.5	-0.00048	HCD (High Energy Collision Dissociation)	MS2	39.5471	100	63.8653	28514	OE-1.raw	F17		1.96	1	FALSE	4.363e-05	3.375e-07	4979205	64.11
		FALSE	High	Sequest HT (A2)	#N/A	Unambiguous	[R].EESPPLIGQQATVSDIPR.[D]		1	P11276	P11276	0	3	0.4404	0	1	1	646.337	1937	1937	-0.14	-9e-05	HCD (High Energy Collision Dissociation)	MS2	10.2297	100	71.0736	27683	WT-2_20220227163100.raw	F35		3.27	1	FALSE	4.363e-05	1.425e-05	5698174	71.26
		FALSE	High	Sequest HT (A2)	#N/A	Unambiguous	[R].EESPPLIGQQATVSDIPR.[D]		1	P11276	P11276	0	2	0.5461	0	1	1	969.002	1937	1937	-0.44	-0.00043	HCD (High Energy Collision Dissociation)	MS2	8.82294	100	71.0022	28091	OE-3_20220227213109.raw	F27		2.82	1	FALSE	4.363e-05	2.378e-09	10598513	71.26
		FALSE	High	Sequest HT (A2)	#N/A	Unambiguous	[R].EESPPLIGQQATVSDIPR.[D]		1	P11276	P11276	0	2	0.5543	0	1	1	968.998	1936.99	1937	-4.48	-0.00434	HCD (High Energy Collision Dissociation)	MS2	0	100	63.9304	28656	OE-3.raw	F25		2.58	1	FALSE	4.363e-05	5.588e-08	3198940	64.14
		FALSE	High	Sequest HT (A2)	#N/A	Unambiguous	[R].EESPPLIGQQATVSDIPR.[D]		1	P11276	P11276	0	3	0.4227	0	1	1	646.337	1937	1937	-0.46	-0.0003	HCD (High Energy Collision Dissociation)	MS2	6.941	100	63.8552	28581	WT-3.raw	F37		2.91	1	FALSE	4.363e-05	3.331e-06	2.5813e+06	64.05
		FALSE	High	Sequest HT (A2)	#N/A	Unambiguous	[R].EESPPLIGQQATVSDIPR.[D]		1	P11276	P11276	0	3	0.4866	0	1	1	646.337	1937	1937	-0.09	-6e-05	HCD (High Energy Collision Dissociation)	MS2	3.0133	100	63.9299	28545	OE-1.raw	F17		2.98	1	FALSE	4.363e-05	4.342e-07	2.44109e+06	64.11
		FALSE	High	Sequest HT (A2)	#N/A	Unambiguous	[R].EESPPLIGQQATVSDIPR.[D]		1	P11276	P11276	0	3	0.4619	0	1	1	646.337	1937	1937	-0.22	-0.00014	HCD (High Energy Collision Dissociation)	MS2	1.55645	100	71.0787	28127	OE-3_20220227213109.raw	F27		3.94	1	FALSE	4.363e-05	2.256e-06	8011205	71.24
		FALSE	High	Sequest HT (A2)	#N/A	Unambiguous	[R].EESPPLIGQQATVSDIPR.[D]		1	P11276	P11276	0	2	0.2703	0	1	1	969.002	1937	1937	-0.67	-0.00065	HCD (High Energy Collision Dissociation)	MS2	17.4852	100	64.2639	28721	WT-1_20220225135429.raw	F30		1.11	1	FALSE	0.00225	0.01626	3.45163e+06	63.97
		FALSE	High	Sequest HT (A2)	#N/A	Unambiguous	[R].EESPPLIGQQATVSDIPR.[D]		1	P11276	P11276	0	3	0.4603	0	1	1	646.337	1937	1937	-0.5	-0.00032	HCD (High Energy Collision Dissociation)	MS2	8.76716	100	71.1548	25902	OE-1_20220225085536.raw	F18		3.02	1	FALSE	4.363e-05	1.747e-05	2789838	71.32
		FALSE	High	Sequest HT (A2)	#N/A	Unambiguous	[R].EESPPLIGQQATVSDIPR.[D]		1	P11276	P11276	0	3	0.4023	0	1	1	646.338	1937	1937	0.4	0.00026	HCD (High Energy Collision Dissociation)	MS2	10.2338	100	64.0304	27328	WT-1.raw	F29		2.61	1	FALSE	4.363e-05	4.401e-06	1.30576e+06	64.19
		FALSE	High	Sequest HT (A2)	#N/A	Unambiguous	[R].EESPPLIGQQATVSDIPR.[D]		1	P11276	P11276	0	2	0.5728	0	1	1	969.004	1937	1937	1.94	0.00188	HCD (High Energy Collision Dissociation)	MS2	20.001	100	71.0112	27654	WT-2_20220227163100.raw	F35		2.06	1	FALSE	4.363e-05	1.692e-05	8568468	71.27
		FALSE	High	Sequest HT (A2)	#N/A	Unambiguous	[R].EESPPLIGQQATVSDIPR.[D]		1	P11276	P11276	0	3	0.2889	0	1	1	646.336	1936.99	1937	-1.43	-0.00092	HCD (High Energy Collision Dissociation)	MS2	36.3464	48.664	61.7368	31112	NfF6-OE_20220128012042.raw	F8		1.8	1	FALSE	0.001418	0.01063	2.87328e+06	61.72
		FALSE	High	Sequest HT (A2)	#N/A	Unambiguous	[R].EESPPLIGQQATVSDIPR.[D]		1	P11276	P11276	0	2	0.6617	0	1	1	969.002	1937	1937	-0.78	-0.00076	HCD (High Energy Collision Dissociation)	MS2	4.66165	100	71.0934	27740	WT-1_20220227063141.raw	F31		3.99	1	FALSE	4.363e-05	1.777e-10	6.85702e+06	71.25
		FALSE	High	Sequest HT (A2)	#N/A	Unambiguous	[R].EESPPLIGQQATVSDIPR.[D]		1	P11276	P11276	0	3	0.4753	0	1	1	646.337	1937	1937	-0.85	-0.00055	HCD (High Energy Collision Dissociation)	MS2	13.4433	100	63.8714	28524	WT-3_20220226095107.raw	F38		2.63	1	FALSE	4.363e-05	5.104e-05	2.86313e+06	64.05
		FALSE	High	Sequest HT (A2)	#N/A	Unambiguous	[R].EESPPLIGQQATVSDIPR.[D]		1	P11276	P11276	0	3	0.4311	0	1	1	646.338	1937	1937	0.85	0.00055	HCD (High Energy Collision Dissociation)	MS2	9.24647	100	62.9089	30473	NfF6-OE_20220226174210.raw	F16		3.92	1	FALSE	4.363e-05	3.099e-07	1.13791e+06	62.94
		FALSE	High	Sequest HT (A2)	#N/A	Unambiguous	[R].EESPPLIGQQATVSDIPR.[D]		1	P11276	P11276	0	2	0.5629	0	1	1	969.002	1937	1937	-0.77	-0.00075	HCD (High Energy Collision Dissociation)	MS2	0	100	64.1019	28086	OE-2_20220227134017.raw	F24		3.02	1	FALSE	4.363e-05	1.555e-07	11891256	64.31
		FALSE	High	Sequest HT (A2)	#N/A	Unambiguous	[R].EESPPLIGQQATVSDIPR.[D]		1	P11276	P11276	0	3	0.3194	0	1	1	646.336	1936.99	1937	-1.56	-0.00101	HCD (High Energy Collision Dissociation)	MS2	10.8348	100	63.8109	28505	WT-1_20220225135429.raw	F30		2.16	1	FALSE	4.363e-05	0.000155	1.09396e+06	63.97
		FALSE	High	Sequest HT (A2)	#N/A	Unambiguous	[R].EESPPLIGQQATVSDIPR.[D]		1	P11276	P11276	0	3	0.4485	0	1	1	646.337	1937	1937	-0.36	-0.00023	HCD (High Energy Collision Dissociation)	MS2	0	100	71.0925	28034	WT-1_20220227084038.raw	F32		3.3	1	FALSE	4.363e-05	1.303e-05	5049976	71.29
		FALSE	High	Sequest HT (A2)	#N/A	Unambiguous	[R].EESPPLIGQQATVSDIPR.[D]		1	P11276	P11276	0	2	0.6068	0	1	1	969.006	1937	1937	3.77	0.00365	HCD (High Energy Collision Dissociation)	MS2	11.045	100	71.7336	30521	Control_20220225014824.raw	F9		4.68	1	FALSE	4.363e-05	6.087e-10	1.19934e+06	71.72
		FALSE	High	Sequest HT (A2)	#N/A	Unambiguous	[R].EESPPLIGQQATVSDIPR.[D]		1	P11276	P11276	0	2	0.524	0	1	1	969.003	1937	1937	0.59	0.00057	HCD (High Energy Collision Dissociation)	MS2	13.5417	100	71.0624	28020	WT-1_20220227084038.raw	F32		3.34	1	FALSE	4.363e-05	9.873e-10	6476398	71.3
		FALSE	High	Sequest HT (A2)	#N/A	Unambiguous	[R].EESPPLIGQQATVSDIPR.[D]		1	P11276	P11276	0	3	0.4482	0	1	1	646.337	1937	1937	-0.3	-0.00019	HCD (High Energy Collision Dissociation)	MS2	5.72965	100	64.1874	28126	OE-2_20220227134017.raw	F24		4.44	1	FALSE	4.363e-05	1.28e-08	10180351	64.31
		FALSE	High	Sequest HT (A2)	#N/A	Unambiguous	[R].EESPPLIGQQATVSDIPR.[D]		1	P11276	P11276	0	3	0.4722	0	1	1	646.337	1937	1937	-0.1	-6e-05	HCD (High Energy Collision Dissociation)	MS2	2.25495	100	71.0999	28036	WT-3_20220228023102.raw	F39		3.6	1	FALSE	4.363e-05	2.498e-06	6165878	71.26
		FALSE	High	Sequest HT (A2)	#N/A	Unambiguous	[R].EESPPLIGQQATVSDIPR.[D]		1	P11276	P11276	0	2	0.6136	0	1	1	969	1936.99	1937	-1.94	-0.00188	HCD (High Energy Collision Dissociation)	MS2	19.112	100	61.3996	30453	Control_20220128082359.raw	F5		3.39	1	FALSE	4.363e-05	1.145e-08
	FALSE	High	[R].EESPPLIGQQATVSDIPR.[D]	1xDeamidated [Q]	#N/A	FALSE	0.0110089	0.000372359	1	1	2	P11276	P11276 [1525-1542]		0	1937.98																													No Quan Values	Not Found	Not Found	Not Found	Not Found
		Checked	Confidence	Identifying Node	#N/A	PSM Ambiguity	Annotated Sequence	Modifications	# Proteins	Master Protein Accessions	Protein Accessions	# Missed Cleavages	Charge	DeltaScore	DeltaCn	Rank	Search Engine Rank	m/z [Da]	MH+ [Da]	Theo. MH+ [Da]	DeltaM [ppm]	Deltam/z [Da]	Activation Type	MS Order	Isolation Interference [%]	Ion Inject Time [ms]	RT [min]	First Scan	Spectrum File	File ID	Quan Info	XCorr	# Protein Groups	Contaminant	Percolator q-Value	Percolator PEP	Precursor Abundance	Apex RT [min]
		FALSE	High	Sequest HT (A2)	#N/A	Unambiguous	[R].EESPPLIGqQATVSDIPR.[D]	Q9(Deamidated)	1	P11276	P11276	0	2	0.4254	0	1	1	969.504	1938	1937.98	9.58	0.00928	HCD (High Energy Collision Dissociation)	MS2	49.7215	100	64.2776	27810	OE-1_20220227013156.raw	F19	Not Reliable	1.34	1	FALSE	0.002476	0.01752
		FALSE	High	Sequest HT (A2)	#N/A	Unambiguous	[R].EESPPLIGQqATVSDIPR.[D]	Q10(Deamidated)	1	P11276	P11276	0	3	0.0331	0	1	1	646.671	1938	1937.98	8.97	0.00579	HCD (High Energy Collision Dissociation)	MS2	25.4991	100	71.5984	30237	NfF6-OE_20220224204947.raw	F13	Not Reliable	3.93	1	FALSE	4.363e-05	0.0003315
	FALSE	High	[K].EINLSPDSSSVIVSGLMVATK.[Y]		#N/A	FALSE	0.000950729	0.000372359	1	1	25	P11276	P11276 [1857-1877]		0	2147.13	1.71	0.557	1.13	0.85	0.574592	0.324641	0.974017	0.647652	78.31	57.92	24.82	54.58	7.6	8.9	45.8	205.1	126.6	80.1	176.9	149	64.35	85.54	47.54	15.23	51.42	47.47	23.35	28.8		Peak Found	Peak Found	Not Found	Not Found
		Checked	Confidence	Identifying Node	#N/A	PSM Ambiguity	Annotated Sequence	Modifications	# Proteins	Master Protein Accessions	Protein Accessions	# Missed Cleavages	Charge	DeltaScore	DeltaCn	Rank	Search Engine Rank	m/z [Da]	MH+ [Da]	Theo. MH+ [Da]	DeltaM [ppm]	Deltam/z [Da]	Activation Type	MS Order	Isolation Interference [%]	Ion Inject Time [ms]	RT [min]	First Scan	Spectrum File	File ID	Quan Info	XCorr	# Protein Groups	Contaminant	Percolator q-Value	Percolator PEP	Precursor Abundance	Apex RT [min]
		FALSE	High	Sequest HT (A2)	#N/A	Unambiguous	[K].EINLSPDSSSVIVSGLMVATK.[Y]		1	P11276	P11276	0	2	0.3645	0	1	1	1074.07	2147.13	2147.13	1.13	0.00121	HCD (High Energy Collision Dissociation)	MS2	0	100	80.3193	35365	OE-1_20220227013156.raw	F19		1.07	1	FALSE	0.009803	0.06946	182505	80.43
		FALSE	Medium	Sequest HT (A2)	#N/A	Unambiguous	[K].EINLSPDSSSVIVSGLMVATK.[Y]		1	P11276	P11276	0	2	0.125	0	1	1	1074.07	2147.13	2147.13	0.22	0.00023	HCD (High Energy Collision Dissociation)	MS2	15.9623	100	88.9355	35873	WT-3_20220228023102.raw	F39		0.56	1	FALSE	0.04965	0.3368	556528	89.08
		FALSE	Medium	Sequest HT (A2)	#N/A	Unambiguous	[K].EINLSPDSSSVIVSGLMVATK.[Y]		1	P11276	P11276	0	2	0.3516	0	1	1	1074.07	2147.14	2147.13	5.47	0.00588	HCD (High Energy Collision Dissociation)	MS2	17.6417	100	88.9233	36463	OE-3_20220226045149.raw	F26		0.91	1	FALSE	0.02849	0.2022	327545	89.04
		FALSE	High	Sequest HT (A2)	#N/A	Unambiguous	[K].EINLSPDSSSVIVSGLMVATK.[Y]		1	P11276	P11276	0	3	0.4773	0	1	1	716.379	2147.12	2147.13	-1.98	-0.00142	HCD (High Energy Collision Dissociation)	MS2	37.5218	100	80.4891	35815	OE-2_20220227113119.raw	F23		1.76	1	FALSE	0.0001864	0.00148	646180	80.6
		FALSE	High	Sequest HT (A2)	#N/A	Unambiguous	[K].EINLSPDSSSVIVSGLMVATK.[Y]		1	P11276	P11276	0	2	0.3571	0	1	1	1074.07	2147.13	2147.13	2.88	0.00309	HCD (High Energy Collision Dissociation)	MS2	13.3303	100	80.3855	35066	WT-1.raw	F29		1.12	1	FALSE	0.006751	0.04734	210390	80.48
		FALSE	High	Sequest HT (A2)	#N/A	Unambiguous	[K].EINLSPDSSSVIVSGLMVATK.[Y]		1	P11276	P11276	0	2	0.598	0	1	1	1074.07	2147.13	2147.13	0.21	0.00022	HCD (High Energy Collision Dissociation)	MS2	19.9709	100	80.5844	36473	OE-2_20220225185333.raw	F22		1.99	1	FALSE	4.363e-05	0.000128	584574	80.69
		FALSE	High	Sequest HT (A2)	#N/A	Unambiguous	[K].EINLSPDSSSVIVSGLMVATK.[Y]		1	P11276	P11276	0	2	0.3905	0	1	1	1074.07	2147.13	2147.13	2	0.00214	HCD (High Energy Collision Dissociation)	MS2	16.4067	100	89.0165	33665	OE-1_20220225085536.raw	F18		1.05	1	FALSE	0.005092	0.03519	223721	89.11
		FALSE	High	Sequest HT (A2)	#N/A	Unambiguous	[K].EINLSPDSSSVIVSGLMVATK.[Y]		1	P11276	P11276	0	3	0.4912	0	1	1	716.38	2147.12	2147.13	-0.8	-0.00057	HCD (High Energy Collision Dissociation)	MS2	0	100	80.6104	36468	OE-2.raw	F21		1.71	1	FALSE	0.0002703	0.003063	322970	80.71
		FALSE	High	Sequest HT (A2)	#N/A	Unambiguous	[K].EINLSPDSSSVIVSGLMVATK.[Y]		1	P11276	P11276	0	2	0.5273	0	1	1	1074.07	2147.13	2147.13	0.17	0.00018	HCD (High Energy Collision Dissociation)	MS2	0	100	79.8969	36163	WT-3.raw	F37		2.56	1	FALSE	4.363e-05	8.259e-06	239719	79.97
		FALSE	High	Sequest HT (A2)	#N/A	Unambiguous	[K].EINLSPDSSSVIVSGLMVATK.[Y]		1	P11276	P11276	0	3	0.1383	0	1	1	716.38	2147.12	2147.13	-0.98	-0.0007	HCD (High Energy Collision Dissociation)	MS2	0	100	88.9159	36341	WT-2.raw	F33		0.94	1	FALSE	0.005488	0.03837	318117	89.01
		FALSE	High	Sequest HT (A2)	#N/A	Unambiguous	[K].EINLSPDSSSVIVSGLMVATK.[Y]		1	P11276	P11276	0	2	0.4566	0	1	1	1074.07	2147.12	2147.13	-1.32	-0.00142	HCD (High Energy Collision Dissociation)	MS2	21.6265	100	80.4979	35819	OE-2_20220227113119.raw	F23		2.19	1	FALSE	4.363e-05	0.0002633	893628	80.62
		FALSE	High	Sequest HT (A2)	#N/A	Unambiguous	[K].EINLSPDSSSVIVSGLMVATK.[Y]		1	P11276	P11276	0	2	0.4955	0	1	1	1074.07	2147.13	2147.13	-0.58	-0.00062	HCD (High Energy Collision Dissociation)	MS2	35.2035	100	88.922	35501	WT-2_20220227163100.raw	F35		1.11	1	FALSE	0.001715	0.01288	488544	89.08
		FALSE	Medium	Sequest HT (A2)	#N/A	Unambiguous	[K].EINLSPDSSSVIVSGLMVATK.[Y]		1	P11276	P11276	0	3	0.1236	0	1	1	716.381	2147.13	2147.13	1.06	0.00076	HCD (High Energy Collision Dissociation)	MS2	0	100	88.9377	35874	WT-3_20220228023102.raw	F39		0.89	1	FALSE	0.03972	0.2761	486944	89.08
		FALSE	Medium	Sequest HT (A2)	#N/A	Unambiguous	[K].EINLSPDSSSVIVSGLMVATK.[Y]		1	P11276	P11276	0	2	0.1739	0	1	1	1074.07	2147.13	2147.13	0.22	0.00023	HCD (High Energy Collision Dissociation)	MS2	16.2483	100	88.9421	35876	WT-3_20220228023102.raw	F39		0.92	1	FALSE	0.03068	0.2171	556528	89.08
		FALSE	High	Sequest HT (A2)	#N/A	Unambiguous	[K].EINLSPDSSSVIVSGLMVATK.[Y]		1	P11276	P11276	0	2	0.3916	0	1	1	1074.07	2147.13	2147.13	1.72	0.00184	HCD (High Energy Collision Dissociation)	MS2	0	100	80.5643	35859	OE-2_20220227134017.raw	F24		1.43	1	FALSE	0.002082	0.0146	1.18863e+06	80.69
		FALSE	Medium	Sequest HT (A2)	#N/A	Unambiguous	[K].EINLSPDSSSVIVSGLMVATK.[Y]		1	P11276	P11276	0	2	0.2584	0	1	1	1074.07	2147.13	2147.13	0.74	0.0008	HCD (High Energy Collision Dissociation)	MS2	23.0568	100	89.0434	35937	WT-1_20220227084038.raw	F32		0.89	1	FALSE	0.02973	0.2097	318060	89.14
		FALSE	High	Sequest HT (A2)	#N/A	Unambiguous	[K].EINLSPDSSSVIVSGLMVATK.[Y]		1	P11276	P11276	0	3	0.2823	0	1	1	716.38	2147.13	2147.13	-0.05	-3e-05	HCD (High Energy Collision Dissociation)	MS2	27.3177	100	88.948	35613	WT-3_20220228044012.raw	F40		1.24	1	FALSE	0.006039	0.04128	445221	89.08
		FALSE	High	Sequest HT (A2)	#N/A	Unambiguous	[K].EINLSPDSSSVIVSGLMVATK.[Y]		1	P11276	P11276	0	3	0.5236	0	1	1	716.381	2147.13	2147.13	0.64	0.00046	HCD (High Energy Collision Dissociation)	MS2	11.2546	100	79.8415	36138	WT-3.raw	F37		2.12	1	FALSE	4.363e-05	0.0005192	633463	79.97
		FALSE	High	Sequest HT (A2)	#N/A	Unambiguous	[K].EINLSPDSSSVIVSGLMVATK.[Y]		1	P11276	P11276	0	3	0.0667	0	1	1	716.38	2147.12	2147.13	-1.07	-0.00076	HCD (High Energy Collision Dissociation)	MS2	16.0756	100	88.948	35513	WT-2_20220227163100.raw	F35		0.75	1	FALSE	0.009914	0.07055	330088	89.11
		FALSE	Medium	Sequest HT (A2)	#N/A	Unambiguous	[K].EINLSPDSSSVIVSGLMVATK.[Y]		1	P11276	P11276	0	2	0.2895	0	1	1	1074.07	2147.14	2147.13	5.65	0.00607	HCD (High Energy Collision Dissociation)	MS2	13.001	100	80.5895	36458	OE-2.raw	F21		1.14	1	FALSE	0.03513	0.2449	652626	80.71
		FALSE	Medium	Sequest HT (A2)	#N/A	Unambiguous	[K].EINLSPDSSSVIVSGLMVATK.[Y]		1	P11276	P11276	0	3	0.2292	0	1	1	716.382	2147.13	2147.13	2.79	0.00199	HCD (High Energy Collision Dissociation)	MS2	0	100	89.0669	35948	WT-1_20220227084038.raw	F32		0.96	1	FALSE	0.04567	0.3136	213234	89.16
		FALSE	Medium	Sequest HT (A2)	#N/A	Unambiguous	[K].EINLSPDSSSVIVSGLMVATK.[Y]		1	P11276	P11276	0	3	0.2308	0	1	1	716.382	2147.13	2147.13	2.06	0.00148	HCD (High Energy Collision Dissociation)	MS2	0	100	88.9527	35644	WT-2_20220227184000.raw	F36		1.17	1	FALSE	0.0238	0.1716	483421	89.06
		FALSE	High	Sequest HT (A2)	#N/A	Unambiguous	[K].EINLSPDSSSVIVSGLMVATK.[Y]		1	P11276	P11276	0	3	0.4586	0	1	1	716.383	2147.13	2147.13	3.57	0.00256	HCD (High Energy Collision Dissociation)	MS2	0	100	89.0553	35695	WT-1_20220227063141.raw	F31		1.33	1	FALSE	0.003893	0.02676	159549	89.13
		FALSE	High	Sequest HT (A2)	#N/A	Unambiguous	[K].EINLSPDSSSVIVSGLMVATK.[Y]		1	P11276	P11276	0	3	0.4792	0	1	1	716.379	2147.12	2147.13	-1.38	-0.00099	HCD (High Energy Collision Dissociation)	MS2	9.59323	100	80.5745	35864	OE-2_20220227134017.raw	F24		2.4	1	FALSE	0.0006361	0.005496	797923	80.7
		FALSE	High	Sequest HT (A2)	#N/A	Unambiguous	[K].EINLSPDSSSVIVSGLMVATK.[Y]		1	P11276	P11276	0	3	0.451	0	1	1	716.38	2147.12	2147.13	-0.75	-0.00054	HCD (High Energy Collision Dissociation)	MS2	0	100	88.9686	35656	OE-3_20220227234013.raw	F28		2.04	1	FALSE	4.363e-05	0.0003827	382382	89.08
	FALSE	High	[K].ESAPISDTVVPEVPQLTDLSFVDITDSSIGLR.[W]		#N/A	FALSE	3.27003e-07	0.000372359	1	1	10	P11276	P11276 [1254-1285]		0	3400.74		1.171	1.613	2.187		0.946704	0.641501	0.480778		9.5	34.36	15.67			173.5	175.8	132.1	148.7	109	61			9.7	15.12	35.5	14.2	46.84	11.59		Not Found	Not Found	Not Found	Not Found
		Checked	Confidence	Identifying Node	#N/A	PSM Ambiguity	Annotated Sequence	Modifications	# Proteins	Master Protein Accessions	Protein Accessions	# Missed Cleavages	Charge	DeltaScore	DeltaCn	Rank	Search Engine Rank	m/z [Da]	MH+ [Da]	Theo. MH+ [Da]	DeltaM [ppm]	Deltam/z [Da]	Activation Type	MS Order	Isolation Interference [%]	Ion Inject Time [ms]	RT [min]	First Scan	Spectrum File	File ID	Quan Info	XCorr	# Protein Groups	Contaminant	Percolator q-Value	Percolator PEP	Precursor Abundance	Apex RT [min]
		FALSE	High	Sequest HT (A2)	#N/A	Unambiguous	[K].ESAPISDTVVPEVPQLTDLSFVDITDSSIGLR.[W]		1	P11276	P11276	0	3	0.0737	0	1	1	1134.25	3400.73	3400.74	-1.63	-0.00185	HCD (High Energy Collision Dissociation)	MS2	0	100	93.4652	41597	OE-1_20220227013156.raw	F19		0.95	1	FALSE	0.002082	0.01473	580470	92.68
		FALSE	High	Sequest HT (A2)	#N/A	Unambiguous	[K].ESAPISDTVVPEVPQLTDLSFVDITDSSIGLR.[W]		1	P11276	P11276	0	3	0.5318	0	1	1	1134.25	3400.74	3400.74	0.66	0.00074	HCD (High Energy Collision Dissociation)	MS2	0	100	102.033	41457	OE-1_20220227034053.raw	F20		2.2	1	FALSE	4.363e-05	3.547e-05	570094	101.78
		FALSE	High	Sequest HT (A2)	#N/A	Unambiguous	[K].ESAPISDTVVPEVPQLTDLSFVDITDSSIGLR.[W]		1	P11276	P11276	0	3	0.5285	0	1	1	1134.25	3400.74	3400.74	2.27	0.00257	HCD (High Energy Collision Dissociation)	MS2	3.74755	100	91.3258	40889	OE-2_20220227134017.raw	F24		2.46	1	FALSE	4.363e-05	1.325e-06	728875	91.07
		FALSE	High	Sequest HT (A2)	#N/A	Unambiguous	[K].ESAPISDTVVPEVPQLTDLSFVDITDSSIGLR.[W]		1	P11276	P11276	0	3	0.161	0	1	1	1134.25	3400.73	3400.74	-1.57	-0.00178	HCD (High Energy Collision Dissociation)	MS2	0	100	102.541	41778	OE-3_20220227234013.raw	F28		1.18	1	FALSE	0.001117	0.009254	426650	102.33
		FALSE	High	Sequest HT (A2)	#N/A	Unambiguous	[K].ESAPISDTVVPEVPQLTDLSFVDITDSSIGLR.[W]		1	P11276	P11276	0	3	0.418	0	1	1	1134.25	3400.73	3400.74	-3.17	-0.00359	HCD (High Energy Collision Dissociation)	MS2	0	100	92.4175	44598	NfF6-OE_20220226174210.raw	F16		1.89	1	FALSE	4.363e-05	0.0001565
		FALSE	High	Sequest HT (A2)	#N/A	Unambiguous	[K].ESAPISDTVVPEVPQLTDLSFVDITDSSIGLR.[W]		1	P11276	P11276	0	3	0.5969	0	1	1	1134.25	3400.74	3400.74	0.38	0.00043	HCD (High Energy Collision Dissociation)	MS2	0	100	92.9611	41740	OE-2_20220227113119.raw	F23		3.82	1	FALSE	4.363e-05	4.932e-11	552097	92.9
		FALSE	High	Sequest HT (A2)	#N/A	Unambiguous	[K].ESAPISDTVVPEVPQLTDLSFVDITDSSIGLR.[W]		1	P11276	P11276	0	3	0.2973	0	1	1	1134.25	3400.74	3400.74	0.5	0.00056	HCD (High Energy Collision Dissociation)	MS2	31.1627	100	102.448	41668	WT-3_20220228044012.raw	F40		1.11	1	FALSE	0.002837	0.01893	179933	102.07
		FALSE	High	Sequest HT (A2)	#N/A	Unambiguous	[K].ESAPISDTVVPEVPQLTDLSFVDITDSSIGLR.[W]		1	P11276	P11276	0	3	0.5397	0	1	1	1134.25	3400.75	3400.74	3.39	0.00384	HCD (High Energy Collision Dissociation)	MS2	0	100	92.953	41345	OE-1_20220227013156.raw	F19		1.89	1	FALSE	4.363e-05	1.21e-05	580470	92.68
		FALSE	High	Sequest HT (A2)	#N/A	Unambiguous	[K].ESAPISDTVVPEVPQLTDLSFVDITDSSIGLR.[W]		1	P11276	P11276	0	3	0.3538	0	1	1	1134.25	3400.74	3400.74	1.95	0.00221	HCD (High Energy Collision Dissociation)	MS2	8.76305	100	102.412	41921	WT-3_20220228023102.raw	F39		1.3	1	FALSE	0.009786	0.06926	212672	102.18
		FALSE	High	Sequest HT (A2)	#N/A	Unambiguous	[K].ESAPISDTVVPEVPQLTDLSFVDITDSSIGLR.[W]		1	P11276	P11276	0	3	0.3376	0	1	1	1134.26	3400.76	3400.74	8.06	0.00913	HCD (High Energy Collision Dissociation)	MS2	0	100	101.662	44678	NfF6-OE_20220226153324.raw	F15		1.57	1	FALSE	4.363e-05	0.0006082
	FALSE	High	[K].ESAPISDTVVPEVPQLTDLSFVDITDSSIGLR.[W]	1xDeamidated [Q15]	#N/A	FALSE	0.00133651	0.000372359	1	1	2	P11276	P11276 [1254-1285]		0	3401.72	10	0.1	0.1	10	5.56854e-17	1.43739e-16	6.80775e-17	1.34741e-16						208.1			114	135.1	342.8			4.66			19.97					Not Found	Not Found	Not Found	Not Found
		Checked	Confidence	Identifying Node	#N/A	PSM Ambiguity	Annotated Sequence	Modifications	# Proteins	Master Protein Accessions	Protein Accessions	# Missed Cleavages	Charge	DeltaScore	DeltaCn	Rank	Search Engine Rank	m/z [Da]	MH+ [Da]	Theo. MH+ [Da]	DeltaM [ppm]	Deltam/z [Da]	Activation Type	MS Order	Isolation Interference [%]	Ion Inject Time [ms]	RT [min]	First Scan	Spectrum File	File ID	Quan Info	XCorr	# Protein Groups	Contaminant	Percolator q-Value	Percolator PEP	Precursor Abundance	Apex RT [min]
		FALSE	Medium	Sequest HT (A2)	#N/A	Unambiguous	[K].ESAPISDTVVPEVPqLTDLSFVDITDSSIGLR.[W]	Q15(Deamidated)	1	P11276	P11276	0	3	0.2143	0	1	1	1134.58	3401.74	3401.72	5.62	0.00637	HCD (High Energy Collision Dissociation)	MS2	10.8376	100	101.304	41880	WT-1_20220227084038.raw	F32		0.98	1	FALSE	0.01741	0.1253
		FALSE	High	Sequest HT (A2)	#N/A	Unambiguous	[K].ESAPISDTVVPEVPqLTDLSFVDITDSSIGLR.[W]	Q15(Deamidated)	1	P11276	P11276	0	3	0.5106	0	1	1	1134.59	3401.75	3401.72	9.58	0.01086	HCD (High Energy Collision Dissociation)	MS2	40.2776	100	101.577	44146	NfF6-OE_20220224204947.raw	F13		1.88	1	FALSE	4.363e-05	1.376e-05	113578	101.67
	FALSE	High	[R].ESNPLTAQQTTK.[L]		#N/A	FALSE	0.000780277	0.000372359	1	1	30	P11276	P11276 [984-995]		0	1317.66	2.729	1.106	1.316	1.424	0.0225101	0.984271	0.852267	0.960334	60.4	4.27	7.14	5.17	5.8	15	134.5	163.1	138.7	121.6	123.9	97.4	87.79	54.59	9.57	5.03	3.49	0.46	3.09	4.65		Peak Found	Peak Found	Peak Found	High
		Checked	Confidence	Identifying Node	#N/A	PSM Ambiguity	Annotated Sequence	Modifications	# Proteins	Master Protein Accessions	Protein Accessions	# Missed Cleavages	Charge	DeltaScore	DeltaCn	Rank	Search Engine Rank	m/z [Da]	MH+ [Da]	Theo. MH+ [Da]	DeltaM [ppm]	Deltam/z [Da]	Activation Type	MS Order	Isolation Interference [%]	Ion Inject Time [ms]	RT [min]	First Scan	Spectrum File	File ID	Quan Info	XCorr	# Protein Groups	Contaminant	Percolator q-Value	Percolator PEP	Precursor Abundance	Apex RT [min]
		FALSE	High	Sequest HT (A2)	#N/A	Unambiguous	[R].ESNPLTAQQTTK.[L]		1	P11276	P11276	0	2	0.534	0	1	1	659.336	1317.66	1317.66	0.06	4e-05	HCD (High Energy Collision Dissociation)	MS2	1.65751	33.884	51.7945	18941	OE-3_20220227213109.raw	F27		3.24	1	FALSE	4.363e-05	7.544e-05	10142017	51.86
		FALSE	High	Sequest HT (A2)	#N/A	Unambiguous	[R].ESNPLTAQQTTK.[L]		1	P11276	P11276	0	2	0.4321	0	1	1	659.335	1317.66	1317.66	-1.63	-0.00107	HCD (High Energy Collision Dissociation)	MS2	14.7622	100	42.7743	19478	NfF6-OE_20220226174210.raw	F16		2.8	1	FALSE	4.363e-05	7.136e-05	1.63291e+06	42.76
		FALSE	High	Sequest HT (A2)	#N/A	Unambiguous	[R].ESNPLTAQQTTK.[L]		1	P11276	P11276	0	2	0.5638	0	1	1	659.336	1317.66	1317.66	0	0	HCD (High Energy Collision Dissociation)	MS2	0	33.566	51.8974	18658	WT-3_20220228044012.raw	F40		2.98	1	FALSE	4.363e-05	5.416e-05	7.58043e+06	51.86
		FALSE	High	Sequest HT (A2)	#N/A	Unambiguous	[R].ESNPLTAQQTTK.[L]		1	P11276	P11276	0	2	0.5288	0	1	1	659.336	1317.66	1317.66	-0.33	-0.00022	HCD (High Energy Collision Dissociation)	MS2	1.72427	100	51.7103	16734	OE-1_20220225085536.raw	F18		3.12	1	FALSE	4.363e-05	2.188e-05	6425602	51.87
		FALSE	High	Sequest HT (A2)	#N/A	Unambiguous	[R].ESNPLTAQQTTK.[L]		1	P11276	P11276	0	2	0.5723	0	1	1	659.336	1317.66	1317.66	-0.05	-3e-05	HCD (High Energy Collision Dissociation)	MS2	0.758325	35.376	51.9065	18875	WT-3_20220228023102.raw	F39		3.11	1	FALSE	4.363e-05	3.379e-05	7242897	51.9
		FALSE	High	Sequest HT (A2)	#N/A	Unambiguous	[R].ESNPLTAQQTTK.[L]		1	P11276	P11276	0	2	0.5581	0	1	1	659.336	1317.66	1317.66	-0.23	-0.00015	HCD (High Energy Collision Dissociation)	MS2	0.333321	18.608	44.4885	18877	OE-2_20220227113119.raw	F23		3.1	1	FALSE	4.363e-05	0.0002974	13771342	44.49
		FALSE	High	Sequest HT (A2)	#N/A	Unambiguous	[R].ESNPLTAQQTTK.[L]		1	P11276	P11276	0	2	0.5723	0	1	1	659.336	1317.66	1317.66	0.1	6e-05	HCD (High Energy Collision Dissociation)	MS2	0.596831	25.031	51.8728	18645	OE-3_20220227234013.raw	F28		3.18	1	FALSE	4.363e-05	0.0001329	10480362	51.85
		FALSE	High	Sequest HT (A2)	#N/A	Unambiguous	[R].ESNPLTAQQTTK.[L]		1	P11276	P11276	0	2	0.2836	0	1	1	659.335	1317.66	1317.66	-1.57	-0.00103	HCD (High Energy Collision Dissociation)	MS2	32.7387	100	51.7976	19099	Control_20220226203239.raw	F11		2.01	1	FALSE	0.0001619	0.001108	1.1371e+06	51.78
		FALSE	High	Sequest HT (A2)	#N/A	Unambiguous	[R].ESNPLTAQQTTK.[L]		1	P11276	P11276	0	2	0.5693	0	1	1	659.336	1317.66	1317.66	-0.31	-0.0002	HCD (High Energy Collision Dissociation)	MS2	0.484963	100	44.3579	19393	WT-2_20220225235236.raw	F34		3.39	1	FALSE	4.363e-05	2.864e-05	3635509	44.47
		FALSE	High	Sequest HT (A2)	#N/A	Unambiguous	[R].ESNPLTAQQTTK.[L]		1	P11276	P11276	0	2	0.313	0	1	1	659.336	1317.66	1317.66	-0.18	-0.00012	HCD (High Energy Collision Dissociation)	MS2	21.7706	100	42.8338	19502	NfF6-OE_20220224225813.raw	F14		2.3	1	FALSE	4.363e-05	9.816e-05	1.74839e+06	42.96
		FALSE	High	Sequest HT (A2)	#N/A	Unambiguous	[R].ESNPLTAQQTTK.[L]		1	P11276	P11276	0	2	0.5719	0	1	1	659.336	1317.66	1317.66	-0.28	-0.00019	HCD (High Energy Collision Dissociation)	MS2	1.9563	100	44.309	19437	OE-3.raw	F25		3.34	1	FALSE	4.363e-05	6.121e-06	4326930	44.47
		FALSE	High	Sequest HT (A2)	#N/A	Unambiguous	[R].ESNPLTAQQTTK.[L]		1	P11276	P11276	0	2	0.5723	0	1	1	659.336	1317.66	1317.66	0.16	0.0001	HCD (High Energy Collision Dissociation)	MS2	0.426189	100	44.362	19404	WT-3.raw	F37		3.11	1	FALSE	4.363e-05	3.746e-05	3653552	44.47
		FALSE	High	Sequest HT (A2)	#N/A	Unambiguous	[R].ESNPLTAQQTTK.[L]		1	P11276	P11276	0	2	0.5455	0	1	1	659.336	1317.66	1317.66	0.13	9e-05	HCD (High Energy Collision Dissociation)	MS2	1.52909	38.812	51.7862	18560	WT-2_20220227163100.raw	F35		3.19	1	FALSE	4.363e-05	0.0001141	7.60942e+06	51.84
		FALSE	High	Sequest HT (A2)	#N/A	Unambiguous	[R].ESNPLTAQQTTK.[L]		1	P11276	P11276	0	2	0.6134	0	1	1	659.336	1317.66	1317.66	0.06	4e-05	HCD (High Energy Collision Dissociation)	MS2	1.7062	100	51.6903	19324	WT-2.raw	F33		3.13	1	FALSE	4.363e-05	8.042e-06	3.70559e+06	51.83
		FALSE	High	Sequest HT (A2)	#N/A	Unambiguous	[R].ESNPLTAQQTTK.[L]		1	P11276	P11276	0	2	0.3127	0	1	1	659.337	1317.67	1317.66	2.03	0.00133	HCD (High Energy Collision Dissociation)	MS2	21.5281	100	51.8207	19525	NfF6-OE_20220226153324.raw	F15		2.91	1	FALSE	4.363e-05	2.311e-05	1.66899e+06	51.95
		FALSE	High	Sequest HT (A2)	#N/A	Unambiguous	[R].ESNPLTAQQTTK.[L]		1	P11276	P11276	0	2	0.56	0	1	1	659.336	1317.66	1317.66	0.22	0.00014	HCD (High Energy Collision Dissociation)	MS2	0.597275	20.373	44.3195	18438	OE-1_20220227013156.raw	F19		3	1	FALSE	4.363e-05	0.0002351	12251331	44.35
		FALSE	High	Sequest HT (A2)	#N/A	Unambiguous	[R].ESNPLTAQQTTK.[L]		1	P11276	P11276	0	2	0.5759	0	1	1	659.336	1317.67	1317.66	0.6	0.00039	HCD (High Energy Collision Dissociation)	MS2	0.457906	100	44.3405	19352	WT-3_20220226095107.raw	F38		3.16	1	FALSE	4.363e-05	1.557e-05	3.37878e+06	44.45
		FALSE	High	Sequest HT (A2)	#N/A	Unambiguous	[R].ESNPLTAQQTTK.[L]		1	P11276	P11276	0	2	0.5868	0	1	1	659.336	1317.66	1317.66	0.03	2e-05	HCD (High Energy Collision Dissociation)	MS2	0.325893	39.271	51.8601	18900	WT-1_20220227084038.raw	F32		3.17	1	FALSE	4.363e-05	5.097e-05	7.2077e+06	51.79
		FALSE	High	Sequest HT (A2)	#N/A	Unambiguous	[R].ESNPLTAQQTTK.[L]		1	P11276	P11276	0	2	0.5365	0	1	1	659.336	1317.66	1317.66	-0.08	-6e-05	HCD (High Energy Collision Dissociation)	MS2	0.569719	85.22	44.5033	19520	OE-2.raw	F21		3.15	1	FALSE	4.363e-05	2.256e-05	5.83702e+06	44.63
		FALSE	High	Sequest HT (A2)	#N/A	Unambiguous	[R].ESNPLTAQQTTK.[L]		1	P11276	P11276	0	2	0.5791	0	1	1	659.336	1317.66	1317.66	0.16	0.00011	HCD (High Energy Collision Dissociation)	MS2	0.436303	18.068	44.6688	18976	OE-2_20220227134017.raw	F24		3.16	1	FALSE	4.363e-05	0.000124	13663907	44.63
		FALSE	High	Sequest HT (A2)	#N/A	Unambiguous	[R].ESNPLTAQQTTK.[L]		1	P11276	P11276	0	2	0.5387	0	1	1	659.336	1317.66	1317.66	-0.49	-0.00032	HCD (High Energy Collision Dissociation)	MS2	0.55899	38.339	51.8074	18681	WT-2_20220227184000.raw	F36		3.1	1	FALSE	4.363e-05	0.0001199	7.19561e+06	51.82
		FALSE	High	Sequest HT (A2)	#N/A	Unambiguous	[R].ESNPLTAQQTTK.[L]		1	P11276	P11276	0	2	0.5071	0	1	1	659.336	1317.66	1317.66	0.12	8e-05	HCD (High Energy Collision Dissociation)	MS2	0.571821	45.626	44.521	19532	OE-2_20220225185333.raw	F22		2.82	1	FALSE	4.363e-05	0.0001212	7.20919e+06	44.59
		FALSE	High	Sequest HT (A2)	#N/A	Unambiguous	[R].ESNPLTAQQTTK.[L]		1	P11276	P11276	0	2	0.5649	0	1	1	659.336	1317.66	1317.66	0.14	0.0001	HCD (High Energy Collision Dissociation)	MS2	1.66889	100	51.7216	19430	OE-3_20220226045149.raw	F26		3.08	1	FALSE	4.363e-05	7.452e-06	5160714	51.87
		FALSE	High	Sequest HT (A2)	#N/A	Unambiguous	[R].ESNPLTAQQTTK.[L]		1	P11276	P11276	0	2	0.2231	0	1	1	659.338	1317.67	1317.66	2.78	0.00183	HCD (High Energy Collision Dissociation)	MS2	22.9777	100	51.4386	18377	WT-1_20220227063141.raw	F31		1.21	1	FALSE	0.009786	0.06933	7088637	51.83
		FALSE	High	Sequest HT (A2)	#N/A	Unambiguous	[R].ESNPLTAQQTTK.[L]		1	P11276	P11276	0	2	0.5945	0	1	1	659.336	1317.66	1317.66	-0.1	-6e-05	HCD (High Energy Collision Dissociation)	MS2	0	57.323	51.9297	18628	WT-1_20220227063141.raw	F31		3.28	1	FALSE	4.363e-05	4.444e-05	7088637	51.83
		FALSE	High	Sequest HT (A2)	#N/A	Unambiguous	[R].ESNPLTAQQTTK.[L]		1	P11276	P11276	0	2	0.2464	0	1	1	659.336	1317.67	1317.66	0.56	0.00037	HCD (High Energy Collision Dissociation)	MS2	35.7067	100	42.7863	19138	Control_20220225035653.raw	F10		2.11	1	FALSE	4.363e-05	0.0001306	1.09726e+06	42.83
		FALSE	High	Sequest HT (A2)	#N/A	Unambiguous	[R].ESNPLTAQQTTK.[L]		1	P11276	P11276	0	2	0.55	0	1	1	659.336	1317.66	1317.66	0.26	0.00017	HCD (High Energy Collision Dissociation)	MS2	0.477184	78.618	44.4284	18097	WT-1.raw	F29		3.2	1	FALSE	4.363e-05	3.491e-05	3554035	44.46
		FALSE	High	Sequest HT (A2)	#N/A	Unambiguous	[R].ESNPLTAQQTTK.[L]		1	P11276	P11276	0	2	0.5586	0	1	1	659.336	1317.66	1317.66	-0.14	-9e-05	HCD (High Energy Collision Dissociation)	MS2	0.779944	82.066	44.3308	19355	OE-1.raw	F17		3.24	1	FALSE	4.363e-05	1.233e-05	5013626	44.45
		FALSE	High	Sequest HT (A2)	#N/A	Unambiguous	[R].ESNPLTAQQTTK.[L]		1	P11276	P11276	0	2	0.5631	0	1	1	659.336	1317.66	1317.66	0.38	0.00025	HCD (High Energy Collision Dissociation)	MS2	0	100	44.3319	19329	WT-1_20220225135429.raw	F30		3.25	1	FALSE	4.363e-05	1.637e-05	3.56298e+06	44.45
		FALSE	High	Sequest HT (A2)	#N/A	Unambiguous	[R].ESNPLTAQQTTK.[L]		1	P11276	P11276	0	2	0.5392	0	1	1	659.336	1317.66	1317.66	0.29	0.00019	HCD (High Energy Collision Dissociation)	MS2	0.546609	28.526	51.7948	18498	OE-1_20220227034053.raw	F20		3.19	1	FALSE	4.363e-05	0.0001386	10297213	51.78
	FALSE	High	[K].FGFCPMAAHEEICTTNEGVMYR.[I]	2xCarbamidomethyl [C4; C13]	#N/A	FALSE	1.65854e-05	0.000372359	1	1	15	P11276	P11276 [458-479]		0	2620.11		1.007	0.181	0.733		0.984271	5.36348e-06	0.505626		53.2	58.91	94.42			201.4	40.8	61.8	182.1	230.4	83.6			42.81	52.37	40.48	31.99	39.34	70.59		Not Found	Not Found	Not Found	Not Found
		Checked	Confidence	Identifying Node	#N/A	PSM Ambiguity	Annotated Sequence	Modifications	# Proteins	Master Protein Accessions	Protein Accessions	# Missed Cleavages	Charge	DeltaScore	DeltaCn	Rank	Search Engine Rank	m/z [Da]	MH+ [Da]	Theo. MH+ [Da]	DeltaM [ppm]	Deltam/z [Da]	Activation Type	MS Order	Isolation Interference [%]	Ion Inject Time [ms]	RT [min]	First Scan	Spectrum File	File ID	Quan Info	XCorr	# Protein Groups	Contaminant	Percolator q-Value	Percolator PEP	Precursor Abundance	Apex RT [min]
		FALSE	High	Sequest HT (A2)	#N/A	Unambiguous	[K].FGFcPMAAHEEIcTTNEGVMYR.[I]	C4(Carbamidomethyl); C13(Carbamidomethyl)	1	P11276	P11276	0	3	0.7484	0	1	1	874.04	2620.1	2620.11	-1.75	-0.00153	HCD (High Energy Collision Dissociation)	MS2	11.6888	100	75.9364	29931	WT-1_20220227063141.raw	F31		3.22	1	FALSE	4.363e-05	2.466e-07	615528	76.06
		FALSE	High	Sequest HT (A2)	#N/A	Unambiguous	[K].FGFcPMAAHEEIcTTNEGVMYR.[I]	C4(Carbamidomethyl); C13(Carbamidomethyl)	1	P11276	P11276	0	3	0.6722	0	1	1	874.041	2620.11	2620.11	0.05	5e-05	HCD (High Energy Collision Dissociation)	MS2	0	100	68.4285	30678	OE-1.raw	F17		3.02	1	FALSE	4.363e-05	3.147e-07	745218	68.44
		FALSE	High	Sequest HT (A2)	#N/A	Unambiguous	[K].FGFcPMAAHEEIcTTNEGVMYR.[I]	C4(Carbamidomethyl); C13(Carbamidomethyl)	1	P11276	P11276	0	3	0.5991	0	1	1	874.047	2620.13	2620.11	6.71	0.00586	HCD (High Energy Collision Dissociation)	MS2	20.5521	100	68.6763	30886	OE-2_20220225185333.raw	F22		2.12	1	FALSE	4.363e-05	2.531e-05	264181	68.72
		FALSE	High	Sequest HT (A2)	#N/A	Unambiguous	[K].FGFcPMAAHEEIcTTNEGVMYR.[I]	C4(Carbamidomethyl); C13(Carbamidomethyl)	1	P11276	P11276	0	3	0.6788	0	1	1	874.04	2620.11	2620.11	-1.02	-0.0009	HCD (High Energy Collision Dissociation)	MS2	0	100	75.8776	30738	WT-2.raw	F33		2.74	1	FALSE	4.363e-05	3.209e-07	784271	75.97
		FALSE	High	Sequest HT (A2)	#N/A	Unambiguous	[K].FGFcPMAAHEEIcTTNEGVMYR.[I]	C4(Carbamidomethyl); C13(Carbamidomethyl)	1	P11276	P11276	0	3	0.616	0	1	1	874.04	2620.11	2620.11	-1.2	-0.00105	HCD (High Energy Collision Dissociation)	MS2	0	100	75.932	29978	WT-2_20220227184000.raw	F36		2.37	1	FALSE	4.363e-05	3.681e-07	894918	76.02
		FALSE	High	Sequest HT (A2)	#N/A	Unambiguous	[K].FGFcPMAAHEEIcTTNEGVMYR.[I]	C4(Carbamidomethyl); C13(Carbamidomethyl)	1	P11276	P11276	0	3	0.6689	0	1	1	874.04	2620.1	2620.11	-1.65	-0.00144	HCD (High Energy Collision Dissociation)	MS2	43.1538	100	68.529	30814	WT-3.raw	F37		1.51	1	FALSE	0.002939	0.02041	121438	68.52
		FALSE	High	Sequest HT (A2)	#N/A	Unambiguous	[K].FGFcPMAAHEEIcTTNEGVMYR.[I]	C4(Carbamidomethyl); C13(Carbamidomethyl)	1	P11276	P11276	0	3	0.7262	0	1	1	874.043	2620.11	2620.11	1.9	0.00166	HCD (High Energy Collision Dissociation)	MS2	36.1993	100	68.3905	30673	WT-1_20220225135429.raw	F30		2.52	1	FALSE	4.363e-05	1.8e-07	514205	68.48
		FALSE	High	Sequest HT (A2)	#N/A	Unambiguous	[K].FGFcPMAAHEEIcTTNEGVMYR.[I]	C4(Carbamidomethyl); C13(Carbamidomethyl)	1	P11276	P11276	0	3	0.7006	0	1	1	874.042	2620.11	2620.11	0.63	0.00055	HCD (High Energy Collision Dissociation)	MS2	0	100	75.9775	29806	OE-1_20220227034053.raw	F20		3.44	1	FALSE	4.363e-05	1.948e-08	562109	76.07
		FALSE	High	Sequest HT (A2)	#N/A	Unambiguous	[K].FGFcPMAAHEEIcTTNEGVMYR.[I]	C4(Carbamidomethyl); C13(Carbamidomethyl)	1	P11276	P11276	0	3	0.6678	0	1	1	874.041	2620.11	2620.11	-0.41	-0.00035	HCD (High Energy Collision Dissociation)	MS2	47.1404	100	75.9088	30205	WT-1_20220227084038.raw	F32		3.01	1	FALSE	4.363e-05	4.214e-07	662349	76.01
		FALSE	High	Sequest HT (A2)	#N/A	Unambiguous	[K].FGFcPMAAHEEIcTTNEGVMYR.[I]	C4(Carbamidomethyl); C13(Carbamidomethyl)	1	P11276	P11276	0	3	0.4774	0	1	1	874.039	2620.1	2620.11	-2.26	-0.00197	HCD (High Energy Collision Dissociation)	MS2	0	100	75.8276	30905	OE-3_20220226045149.raw	F26		1.55	1	FALSE	0.001005	0.008215	158507	75.88
		FALSE	High	Sequest HT (A2)	#N/A	Unambiguous	[K].FGFcPMAAHEEIcTTNEGVMYR.[I]	C4(Carbamidomethyl); C13(Carbamidomethyl)	1	P11276	P11276	0	3	0.5414	0	1	1	874.041	2620.11	2620.11	0.39	0.00034	HCD (High Energy Collision Dissociation)	MS2	0	100	68.6613	30925	OE-3.raw	F25		1.33	1	FALSE	0.0007914	0.007243	167970	68.67
		FALSE	High	Sequest HT (A2)	#N/A	Unambiguous	[K].FGFcPMAAHEEIcTTNEGVMYR.[I]	C4(Carbamidomethyl); C13(Carbamidomethyl)	1	P11276	P11276	0	3	0.7143	0	1	1	874.04	2620.11	2620.11	-1.06	-0.00093	HCD (High Energy Collision Dissociation)	MS2	0	100	68.4767	29439	WT-1.raw	F29		2.59	1	FALSE	4.363e-05	3.049e-05	617728	68.56
		FALSE	High	Sequest HT (A2)	#N/A	Unambiguous	[K].FGFcPMAAHEEIcTTNEGVMYR.[I]	C4(Carbamidomethyl); C13(Carbamidomethyl)	1	P11276	P11276	0	3	0.6965	0	1	1	874.041	2620.11	2620.11	-0.26	-0.00023	HCD (High Energy Collision Dissociation)	MS2	0	100	68.2246	29683	OE-1_20220227013156.raw	F19		3.13	1	FALSE	4.363e-05	1.836e-08	930335	68.3
		FALSE	High	Sequest HT (A2)	#N/A	Unambiguous	[K].FGFcPMAAHEEIcTTNEGVMYR.[I]	C4(Carbamidomethyl); C13(Carbamidomethyl)	1	P11276	P11276	0	3	0.6761	0	1	1	874.039	2620.1	2620.11	-2.55	-0.00223	HCD (High Energy Collision Dissociation)	MS2	0	100	75.8298	28051	OE-1_20220225085536.raw	F18		2.84	1	FALSE	4.363e-05	1.245e-06	953496	75.91
		FALSE	High	Sequest HT (A2)	#N/A	Unambiguous	[K].FGFcPMAAHEEIcTTNEGVMYR.[I]	C4(Carbamidomethyl); C13(Carbamidomethyl)	1	P11276	P11276	0	3	0.6398	0	1	1	874.041	2620.11	2620.11	0.44	0.00039	HCD (High Energy Collision Dissociation)	MS2	60.9257	100	68.4288	30133	OE-2_20220227113119.raw	F23		2.36	1	FALSE	4.363e-05	5.87e-05	258811	68.44
	FALSE	High	[K].FGFCPMAAHEEICTTNEGVMYR.[I]	2xCarbamidomethyl [C4; C13]; 1xDeamidated [N16]	#N/A	FALSE	3.14776e-05	0.000372359	1	1	8	P11276	P11276 [458-479]		0	2621.09	1.276	2.002	2.818	1.593	0.716291	0.430758	0.0756646	0.915957	57.88	23.88	69.19	62.04	218.9	279.2	56.5	81.9	64.5	29.1	29.5	40.5	51.59	5.03	16.46	43.22	79.26	19.44	45.31	70.15		Not Found	Not Found	Peak Found	Peak Found
		Checked	Confidence	Identifying Node	#N/A	PSM Ambiguity	Annotated Sequence	Modifications	# Proteins	Master Protein Accessions	Protein Accessions	# Missed Cleavages	Charge	DeltaScore	DeltaCn	Rank	Search Engine Rank	m/z [Da]	MH+ [Da]	Theo. MH+ [Da]	DeltaM [ppm]	Deltam/z [Da]	Activation Type	MS Order	Isolation Interference [%]	Ion Inject Time [ms]	RT [min]	First Scan	Spectrum File	File ID	Quan Info	XCorr	# Protein Groups	Contaminant	Percolator q-Value	Percolator PEP	Precursor Abundance	Apex RT [min]
		FALSE	High	Sequest HT (A2)	#N/A	Unambiguous	[K].FGFcPMAAHEEIcTTnEGVMYR.[I]	C4(Carbamidomethyl); C13(Carbamidomethyl); N16(Deamidated)	1	P11276	P11276	0	3	0.5842	0	1	1	874.376	2621.11	2621.09	7.81	0.00682	HCD (High Energy Collision Dissociation)	MS2	0	100	68.3921	30660	OE-1.raw	F17	Not Reliable	2.79	1	FALSE	0.0002547	0.002372
		FALSE	Medium	Sequest HT (A2)	#N/A	Unambiguous	[K].FGFcPMAAHEEIcTTnEGVMYR.[I]	C4(Carbamidomethyl); C13(Carbamidomethyl); N16(Deamidated)	1	P11276	P11276	0	3	0.3394	0	1	1	874.375	2621.11	2621.09	7	0.00612	HCD (High Energy Collision Dissociation)	MS2	0	100	68.6743	30871	OE-2.raw	F21		1.65	1	FALSE	0.03451	0.2412	245874	68.73
		FALSE	High	Sequest HT (A2)	#N/A	Unambiguous	[K].FGFcPMAAHEEIcTTnEGVMYR.[I]	C4(Carbamidomethyl); C13(Carbamidomethyl); N16(Deamidated)	1	P11276	P11276	0	3	0.6711	0	1	1	874.367	2621.09	2621.09	-1.97	-0.00172	HCD (High Energy Collision Dissociation)	MS2	0	100	77.1337	28609	OE-1_20220225085536.raw	F18		1.52	1	FALSE	0.001058	0.008392	99819.4	77.18
		FALSE	High	Sequest HT (A2)	#N/A	Unambiguous	[K].FGFcPMAAHEEIcTTnEGVMYR.[I]	C4(Carbamidomethyl); C13(Carbamidomethyl); N16(Deamidated)	1	P11276	P11276	0	3	0.4826	0	1	1	874.376	2621.11	2621.09	7.5	0.00656	HCD (High Energy Collision Dissociation)	MS2	0	100	75.8132	28043	OE-1_20220225085536.raw	F18	Not Reliable	1.72	1	FALSE	0.007048	0.04996
		FALSE	Medium	Sequest HT (A2)	#N/A	Unambiguous	[K].FGFcPMAAHEEIcTTnEGVMYR.[I]	C4(Carbamidomethyl); C13(Carbamidomethyl); N16(Deamidated)	1	P11276	P11276	0	3	0.5402	0	1	1	874.368	2621.09	2621.09	-0.89	-0.00078	HCD (High Energy Collision Dissociation)	MS2	61.9224	100	77.0998	31264	WT-2.raw	F33		0.87	1	FALSE	0.01055	0.07543
		FALSE	High	Sequest HT (A2)	#N/A	Unambiguous	[K].FGFcPMAAHEEIcTTnEGVMYR.[I]	C4(Carbamidomethyl); C13(Carbamidomethyl); N16(Deamidated)	1	P11276	P11276	0	3	0.5161	0	1	1	874.373	2621.1	2621.09	4.27	0.00373	HCD (High Energy Collision Dissociation)	MS2	0	100	75.9039	30203	WT-1_20220227084038.raw	F32	Not Reliable	2.79	1	FALSE	4.363e-05	2.782e-05
		FALSE	High	Sequest HT (A2)	#N/A	Unambiguous	[K].FGFcPMAAHEEIcTTnEGVMYR.[I]	C4(Carbamidomethyl); C13(Carbamidomethyl); N16(Deamidated)	1	P11276	P11276	0	3	0.4464	0	1	1	874.374	2621.11	2621.09	5.9	0.00515	HCD (High Energy Collision Dissociation)	MS2	0	100	75.9105	29830	WT-2_20220227163100.raw	F35	Not Reliable	2.33	1	FALSE	0.0002703	0.00257
		FALSE	High	Sequest HT (A2)	#N/A	Unambiguous	[K].FGFcPMAAHEEIcTTnEGVMYR.[I]	C4(Carbamidomethyl); C13(Carbamidomethyl); N16(Deamidated)	1	P11276	P11276	0	3	0.6437	0	1	1	874.373	2621.1	2621.09	4.05	0.00354	HCD (High Energy Collision Dissociation)	MS2	0	100	68.4985	30757	WT-2_20220225235236.raw	F34	Not Reliable	3.48	1	FALSE	4.363e-05	4.814e-08
	FALSE	High	[K].FGFCPMAAHEEICTTNEGVMYR.[I]	2xCarbamidomethyl [C4; C13]; 1xOxidation [M6]	#N/A	FALSE	4.07845e-05	0.000372359	1	1	9	P11276	P11276 [458-479]		0	2636.1	10	1.071	0.1	0.935	5.56854e-17	0.984271	6.80775e-17	0.908865		32.32		39.04		45.6	228.6		47.2	213.4	205.6	59.5			13.95		33.64	32.82	14.43	19.7		Not Found	Not Found	Not Found	Not Found
		Checked	Confidence	Identifying Node	#N/A	PSM Ambiguity	Annotated Sequence	Modifications	# Proteins	Master Protein Accessions	Protein Accessions	# Missed Cleavages	Charge	DeltaScore	DeltaCn	Rank	Search Engine Rank	m/z [Da]	MH+ [Da]	Theo. MH+ [Da]	DeltaM [ppm]	Deltam/z [Da]	Activation Type	MS Order	Isolation Interference [%]	Ion Inject Time [ms]	RT [min]	First Scan	Spectrum File	File ID	Quan Info	XCorr	# Protein Groups	Contaminant	Percolator q-Value	Percolator PEP	Precursor Abundance	Apex RT [min]
		FALSE	High	Sequest HT (A2)	#N/A	Unambiguous	[K].FGFcPmAAHEEIcTTNEGVMYR.[I]	C4(Carbamidomethyl); M6(Oxidation); C13(Carbamidomethyl)	1	P11276	P11276	0	3	0.6588	0	1	1	879.371	2636.1	2636.1	-2.1	-0.00185	HCD (High Energy Collision Dissociation)	MS2	33.2602	100	72.4707	28381	WT-1_20220227063141.raw	F31		3.37	1	FALSE	4.363e-05	2.723e-07	501630	72.49
		FALSE	High	Sequest HT (A2)	#N/A	Unambiguous	[K].FGFcPmAAHEEIcTTNEGVMYR.[I]	C4(Carbamidomethyl); M6(Oxidation); C13(Carbamidomethyl)	1	P11276	P11276	0	3	0.4958	0	1	1	879.372	2636.1	2636.1	-0.54	-0.00048	HCD (High Energy Collision Dissociation)	MS2	0	100	65.2077	27883	WT-1.raw	F29		1.19	1	FALSE	0.0003882	0.004213	275010	65.28
		FALSE	High	Sequest HT (A2)	#N/A	Unambiguous	[K].FGFcPmAAHEEIcTTNEGVMYR.[I]	C4(Carbamidomethyl); M6(Oxidation); C13(Carbamidomethyl)	1	P11276	P11276	0	3	0.1622	0	1	1	879.373	2636.1	2636.1	0.46	0.00041	HCD (High Energy Collision Dissociation)	MS2	0	100	72.3372	29131	WT-2.raw	F33		0.74	1	FALSE	0.002887	0.01932	244872	72.45
		FALSE	High	Sequest HT (A2)	#N/A	Unambiguous	[K].FGFcPmAAHEEIcTTNEGVMYR.[I]	C4(Carbamidomethyl); M6(Oxidation); C13(Carbamidomethyl)	1	P11276	P11276	0	3	0.6579	0	1	1	879.373	2636.1	2636.1	0.06	5e-05	HCD (High Energy Collision Dissociation)	MS2	43.2535	100	65.0035	28152	OE-1_20220227013156.raw	F19		3.04	1	FALSE	4.363e-05	7.144e-08	573084	65.03
		FALSE	High	Sequest HT (A2)	#N/A	Unambiguous	[K].FGFcPmAAHEEIcTTNEGVMYR.[I]	C4(Carbamidomethyl); M6(Oxidation); C13(Carbamidomethyl)	1	P11276	P11276	0	3	0.6474	0	1	1	879.371	2636.1	2636.1	-2.53	-0.00223	HCD (High Energy Collision Dissociation)	MS2	35.7427	100	65.0494	29067	OE-1.raw	F17		1.73	1	FALSE	4.363e-05	7.164e-05	353152	65.16
		FALSE	Medium	Sequest HT (A2)	#N/A	Unambiguous	[K].FGFcPmAAHEEIcTTNEGVMYR.[I]	C4(Carbamidomethyl); M6(Oxidation); C13(Carbamidomethyl)	1	P11276	P11276	0	3	0.2449	0	1	1	879.371	2636.1	2636.1	-1.87	-0.00164	HCD (High Energy Collision Dissociation)	MS2	41.3025	100	65.2732	29185	WT-3_20220226095107.raw	F38		0.49	1	FALSE	0.02876	0.2034	92999.7	65.25
		FALSE	High	Sequest HT (A2)	#N/A	Unambiguous	[K].FGFcPmAAHEEIcTTNEGVMYR.[I]	C4(Carbamidomethyl); M6(Oxidation); C13(Carbamidomethyl)	1	P11276	P11276	0	3	0.6232	0	1	1	879.373	2636.1	2636.1	0.46	0.0004	HCD (High Energy Collision Dissociation)	MS2	0	100	72.335	26458	OE-1_20220225085536.raw	F18		1.38	1	FALSE	0.0001619	0.001197	334570	72.49
		FALSE	High	Sequest HT (A2)	#N/A	Unambiguous	[K].FGFcPmAAHEEIcTTNEGVMYR.[I]	C4(Carbamidomethyl); M6(Oxidation); C13(Carbamidomethyl)	1	P11276	P11276	0	3	0.6198	0	1	1	879.373	2636.1	2636.1	-0.24	-0.00021	HCD (High Energy Collision Dissociation)	MS2	15.6168	100	65.0673	29094	WT-1_20220225135429.raw	F30		1.21	1	FALSE	0.001976	0.01399	248605	65.12
		FALSE	High	Sequest HT (A2)	#N/A	Unambiguous	[K].FGFcPmAAHEEIcTTNEGVMYR.[I]	C4(Carbamidomethyl); M6(Oxidation); C13(Carbamidomethyl)	1	P11276	P11276	0	3	0.6335	0	1	1	879.372	2636.1	2636.1	-0.28	-0.00025	HCD (High Energy Collision Dissociation)	MS2	38.7009	100	72.4363	28226	OE-1_20220227034053.raw	F20		2.81	1	FALSE	4.363e-05	3.213e-07	560604	72.48
	FALSE	High	[K].FGFCPMAAHEEICTTNEGVMYR.[I]	2xCarbamidomethyl [C4; C13]; 1xDeamidated [N16]; 1xOxidation [M6]	#N/A	FALSE	0.00693607	0.000372359	1	1	3	P11276	P11276 [458-479]		0	2637.09																													No Quan Values	Not Found	Not Found	Not Found	Not Found
		Checked	Confidence	Identifying Node	#N/A	PSM Ambiguity	Annotated Sequence	Modifications	# Proteins	Master Protein Accessions	Protein Accessions	# Missed Cleavages	Charge	DeltaScore	DeltaCn	Rank	Search Engine Rank	m/z [Da]	MH+ [Da]	Theo. MH+ [Da]	DeltaM [ppm]	Deltam/z [Da]	Activation Type	MS Order	Isolation Interference [%]	Ion Inject Time [ms]	RT [min]	First Scan	Spectrum File	File ID	Quan Info	XCorr	# Protein Groups	Contaminant	Percolator q-Value	Percolator PEP	Precursor Abundance	Apex RT [min]
		FALSE	High	Sequest HT (A2)	#N/A	Unambiguous	[K].FGFcPmAAHEEIcTTnEGVMYR.[I]	C4(Carbamidomethyl); M6(Oxidation); C13(Carbamidomethyl); N16(Deamidated)	1	P11276	P11276	0	3	0.6464	0	1	1	879.707	2637.11	2637.09	7.41	0.00652	HCD (High Energy Collision Dissociation)	MS2	39.2589	100	65.0013	28151	OE-1_20220227013156.raw	F19	Not Reliable	2.8	1	FALSE	4.363e-05	0.0001654
		FALSE	Medium	Sequest HT (A2)	#N/A	Unambiguous	[K].FGFcPmAAHEEIcTTnEGVMYR.[I]	C4(Carbamidomethyl); M6(Oxidation); C13(Carbamidomethyl); N16(Deamidated)	1	P11276	P11276	0	3	0.5867	0	1	1	879.709	2637.11	2637.09	9.09	0.00799	HCD (High Energy Collision Dissociation)	MS2	31.5322	100	72.3828	28201	OE-1_20220227034053.raw	F20		1.96	1	FALSE	0.02984	0.2109
		FALSE	High	Sequest HT (A2)	#N/A	Unambiguous	[K].FGFcPmAAHEEIcTTnEGVMYR.[I]	C4(Carbamidomethyl); M6(Oxidation); C13(Carbamidomethyl); N16(Deamidated)	1	P11276	P11276	0	3	0.6192	0	1	1	879.706	2637.1	2637.09	5.81	0.0051	HCD (High Energy Collision Dissociation)	MS2	38.1487	100	72.4328	28363	WT-1_20220227063141.raw	F31	Not Reliable	2.6	1	FALSE	4.363e-05	0.0004458
	FALSE	High	[R].FTNIGPDTMR.[V]		#N/A	FALSE	0.0842586	0.00606855	1	1	2	P11276	P11276 [1365-1374]		0	1151.55	1.2	0.419	1.542	1.427	0.831578	0.00335515	0.608235	0.95892	74.61	94.65	7.71	58.6	10.5	12.3	58.7	199.8	151.4	146.9	129.5	90.8	57.87	14.13	81.16	4.38	44.79	21.88	41.87	23.17		Not Found	Not Found	Peak Found	Peak Found
		Checked	Confidence	Identifying Node	#N/A	PSM Ambiguity	Annotated Sequence	Modifications	# Proteins	Master Protein Accessions	Protein Accessions	# Missed Cleavages	Charge	DeltaScore	DeltaCn	Rank	Search Engine Rank	m/z [Da]	MH+ [Da]	Theo. MH+ [Da]	DeltaM [ppm]	Deltam/z [Da]	Activation Type	MS Order	Isolation Interference [%]	Ion Inject Time [ms]	RT [min]	First Scan	Spectrum File	File ID	Quan Info	XCorr	# Protein Groups	Contaminant	Percolator q-Value	Percolator PEP	Precursor Abundance	Apex RT [min]
		FALSE	High	Sequest HT (A2)	#N/A	Unambiguous	[R].FTNIGPDTMR.[V]		1	P11276	P11276	0	2	0.3979	0	1	1	576.279	1151.55	1151.55	0.23	0.00013	HCD (High Energy Collision Dissociation)	MS2	0	100	54.6811	24209	WT-3_20220226095107.raw	F38		1.91	1	FALSE	0.002018	0.0142	3.83813e+06	54.54
		FALSE	High	Sequest HT (A2)	#N/A	Unambiguous	[R].FTNIGPDTMR.[V]		1	P11276	P11276	0	2	0.44	0	1	1	576.279	1151.55	1151.55	-0.51	-0.00029	HCD (High Energy Collision Dissociation)	MS2	0	53.766	61.7017	24361	OE-3_20220226045149.raw	F26		2	1	FALSE	0.0008145	0.007487	7286777	61.58
	FALSE	High	[R].GDSPASSKPVSINYK.[T]		#N/A	FALSE	4.0451e-06	0.000372359	1	1	53	P11276	P11276 [1615-1629]		0	1549.79	1.37	1.208	1.329	3.098	0.500686	0.931761	0.844282	0.136389	58.42	10.05	6.81	99.69	20.5	29.8	152.2	164.5	138.9	123	123.8	47.3	41.78	36.2	8.94	6.15	10.16	8.3	4.74	75.16		Peak Found	Peak Found	High	High
		Checked	Confidence	Identifying Node	#N/A	PSM Ambiguity	Annotated Sequence	Modifications	# Proteins	Master Protein Accessions	Protein Accessions	# Missed Cleavages	Charge	DeltaScore	DeltaCn	Rank	Search Engine Rank	m/z [Da]	MH+ [Da]	Theo. MH+ [Da]	DeltaM [ppm]	Deltam/z [Da]	Activation Type	MS Order	Isolation Interference [%]	Ion Inject Time [ms]	RT [min]	First Scan	Spectrum File	File ID	Quan Info	XCorr	# Protein Groups	Contaminant	Percolator q-Value	Percolator PEP	Precursor Abundance	Apex RT [min]
		FALSE	High	Sequest HT (A2)	#N/A	Unambiguous	[R].GDSPASSKPVSINYK.[T]		1	P11276	P11276	0	2	0.4491	0	1	1	775.398	1549.79	1549.79	2	0.00155	HCD (High Energy Collision Dissociation)	MS2	0	100	44.8747	20320	Control_20220225035653.raw	F10		2.65	1	FALSE	4.363e-05	0.0008404	1.00349e+06	44.89
		FALSE	High	Sequest HT (A2)	#N/A	Unambiguous	[R].GDSPASSKPVSINYK.[T]		1	P11276	P11276	0	2	0.4286	0	1	1	775.397	1549.79	1549.79	0.08	6e-05	HCD (High Energy Collision Dissociation)	MS2	31.0735	100	46.4584	20484	OE-3.raw	F25		2.17	1	FALSE	4.363e-05	3.524e-05	1.10575e+06	46.57
		FALSE	High	Sequest HT (A2)	#N/A	Unambiguous	[R].GDSPASSKPVSINYK.[T]		1	P11276	P11276	0	3	0.193	0	1	1	517.268	1549.79	1549.79	2.29	0.00118	HCD (High Energy Collision Dissociation)	MS2	33.2776	100	53.686	19589	OE-3_20220227234013.raw	F28		2.28	1	FALSE	0.003248	0.02267	14008990	53.82
		FALSE	High	Sequest HT (A2)	#N/A	Unambiguous	[R].GDSPASSKPVSINYK.[T]		1	P11276	P11276	0	2	0.3938	0	1	1	775.396	1549.79	1549.79	0.02	1e-05	HCD (High Energy Collision Dissociation)	MS2	6.23046	100	53.7286	19612	OE-3_20220227234013.raw	F28		2.26	1	FALSE	4.363e-05	9.663e-05	4108778	53.81
		FALSE	High	Sequest HT (A2)	#N/A	Unambiguous	[R].GDSPASSKPVSINYK.[T]		1	P11276	P11276	0	3	0.2091	0	1	1	517.267	1549.79	1549.79	0.45	0.00023	HCD (High Energy Collision Dissociation)	MS2	18.7818	54.834	53.8534	20692	NfF6-OE_20220224204947.raw	F13		2.63	1	FALSE	0.0007914	0.007078	2.73559e+06	53.89
		FALSE	High	Sequest HT (A2)	#N/A	Unambiguous	[R].GDSPASSKPVSINYK.[T]		1	P11276	P11276	0	3	0.2492	0	1	1	517.268	1549.79	1549.79	1.77	0.00091	HCD (High Energy Collision Dissociation)	MS2	18.5967	69.645	53.9207	20734	NfF6-OE_20220226153324.raw	F15		2.97	1	FALSE	0.002939	0.02044	3.84334e+06	53.88
		FALSE	High	Sequest HT (A2)	#N/A	Unambiguous	[R].GDSPASSKPVSINYK.[T]		1	P11276	P11276	0	2	0.573	0	1	1	775.397	1549.79	1549.79	0.75	0.00058	HCD (High Energy Collision Dissociation)	MS2	49.5734	100	53.8363	20685	NfF6-OE_20220226153324.raw	F15		2.81	1	FALSE	4.363e-05	3.804e-06	1.25519e+06	53.9
		FALSE	High	Sequest HT (A2)	#N/A	Unambiguous	[R].GDSPASSKPVSINYK.[T]		1	P11276	P11276	0	2	0.5474	0	1	1	775.396	1549.79	1549.79	-0.13	-0.0001	HCD (High Energy Collision Dissociation)	MS2	13.2441	74.263	53.6749	19465	OE-1_20220227034053.raw	F20		3.8	1	FALSE	4.363e-05	9.153e-09	4.6541e+06	53.72
		FALSE	High	Sequest HT (A2)	#N/A	Unambiguous	[R].GDSPASSKPVSINYK.[T]		1	P11276	P11276	0	2	0.5497	0	1	1	775.397	1549.79	1549.79	0.16	0.00013	HCD (High Energy Collision Dissociation)	MS2	0	100	53.8727	20525	Control_20220225014824.raw	F9		3.02	1	FALSE	4.363e-05	1.821e-07	1.64543e+06	53.88
		FALSE	High	Sequest HT (A2)	#N/A	Unambiguous	[R].GDSPASSKPVSINYK.[T]		1	P11276	P11276	0	2	0.3993	0	1	1	775.397	1549.79	1549.79	1.11	0.00086	HCD (High Energy Collision Dissociation)	MS2	17.9593	100	53.8787	20274	Control_20220226203239.raw	F11		3.03	1	FALSE	4.363e-05	4.596e-06	1.50953e+06	53.87
		FALSE	High	Sequest HT (A2)	#N/A	Unambiguous	[R].GDSPASSKPVSINYK.[T]		1	P11276	P11276	0	3	0.1958	0	1	1	517.268	1549.79	1549.79	3.27	0.00169	HCD (High Energy Collision Dissociation)	MS2	10.5714	100	53.699	19929	OE-3_20220227213109.raw	F27		1.89	1	FALSE	0.003989	0.02741	12328186	53.84
		FALSE	High	Sequest HT (A2)	#N/A	Unambiguous	[R].GDSPASSKPVSINYK.[T]		1	P11276	P11276	0	3	0.3184	0	1	1	517.267	1549.79	1549.79	0.35	0.00018	HCD (High Energy Collision Dissociation)	MS2	8.5693	100	46.2043	19349	OE-1_20220227013156.raw	F19		2.01	1	FALSE	8.555e-05	0.001061	12612479	46.39
		FALSE	High	Sequest HT (A2)	#N/A	Unambiguous	[R].GDSPASSKPVSINYK.[T]		1	P11276	P11276	0	3	0.3154	0	1	1	517.267	1549.79	1549.79	0.4	0.00021	HCD (High Energy Collision Dissociation)	MS2	9.97619	100	53.5897	17642	OE-1_20220225085536.raw	F18		2.41	1	FALSE	0.0006361	0.006138	11146054	53.73
		FALSE	High	Sequest HT (A2)	#N/A	Unambiguous	[R].GDSPASSKPVSINYK.[T]		1	P11276	P11276	0	2	0.354	0	1	1	775.396	1549.79	1549.79	-0.01	-1e-05	HCD (High Energy Collision Dissociation)	MS2	20.2609	100	46.4476	20409	WT-3.raw	F37		1.61	1	FALSE	0.0002703	0.002555	1.37705e+06	46.52
		FALSE	High	Sequest HT (A2)	#N/A	Unambiguous	[R].GDSPASSKPVSINYK.[T]		1	P11276	P11276	0	2	0.346	0	1	1	775.396	1549.79	1549.79	-0.15	-0.00012	HCD (High Energy Collision Dissociation)	MS2	25.4335	100	53.7347	19947	OE-3_20220227213109.raw	F27		2.11	1	FALSE	0.0003281	0.004052	3.44332e+06	53.84
		FALSE	High	Sequest HT (A2)	#N/A	Unambiguous	[R].GDSPASSKPVSINYK.[T]		1	P11276	P11276	0	3	0.1422	0	1	1	517.268	1549.79	1549.79	1.51	0.00078	HCD (High Energy Collision Dissociation)	MS2	21.1063	100	46.6028	19908	OE-2_20220227134017.raw	F24		2.32	1	FALSE	0.0002703	0.003502	15215409	46.77
		FALSE	High	Sequest HT (A2)	#N/A	Unambiguous	[R].GDSPASSKPVSINYK.[T]		1	P11276	P11276	0	2	0.4735	0	1	1	775.396	1549.78	1549.79	-0.88	-0.00068	HCD (High Energy Collision Dissociation)	MS2	0	100	44.8079	20620	NfF6-OE_20220226174210.raw	F16		3.02	1	FALSE	4.363e-05	8.405e-08	2.65513e+06	44.84
		FALSE	High	Sequest HT (A2)	#N/A	Unambiguous	[R].GDSPASSKPVSINYK.[T]		1	P11276	P11276	0	2	0.3095	0	1	1	775.397	1549.79	1549.79	0.08	6e-05	HCD (High Energy Collision Dissociation)	MS2	36.4977	100	46.5455	20497	OE-2.raw	F21		1.26	1	FALSE	0.003804	0.0258	1.64305e+06	46.7
		FALSE	High	Sequest HT (A2)	#N/A	Unambiguous	[R].GDSPASSKPVSINYK.[T]		1	P11276	P11276	0	2	0.3351	0	1	1	775.397	1549.79	1549.79	0.95	0.00074	HCD (High Energy Collision Dissociation)	MS2	25.0762	100	46.457	19064	WT-1.raw	F29		1.88	1	FALSE	0.0005375	0.004958	1153317	46.57
		FALSE	High	Sequest HT (A2)	#N/A	Unambiguous	[R].GDSPASSKPVSINYK.[T]		1	P11276	P11276	0	3	0.1897	0	1	1	517.267	1549.79	1549.79	1.12	0.00058	HCD (High Energy Collision Dissociation)	MS2	8.75376	100	46.5135	20498	OE-2_20220225185333.raw	F22		2.32	1	FALSE	4.363e-05	0.0008696	9251258	46.67
		FALSE	High	Sequest HT (A2)	#N/A	Unambiguous	[R].GDSPASSKPVSINYK.[T]		1	P11276	P11276	0	2	0.4414	0	1	1	775.397	1549.79	1549.79	0.62	0.00048	HCD (High Energy Collision Dissociation)	MS2	17.5958	100	46.5519	20516	OE-2_20220225185333.raw	F22		2.22	1	FALSE	4.363e-05	3.28e-05	2127093	46.67
		FALSE	High	Sequest HT (A2)	#N/A	Unambiguous	[R].GDSPASSKPVSINYK.[T]		1	P11276	P11276	0	2	0.6196	0	1	1	775.397	1549.79	1549.79	0.09	7e-05	HCD (High Energy Collision Dissociation)	MS2	30.4526	100	53.7015	17694	OE-1_20220225085536.raw	F18		3.47	1	FALSE	4.363e-05	2.689e-08	1.27615e+06	53.73
		FALSE	High	Sequest HT (A2)	#N/A	Unambiguous	[R].GDSPASSKPVSINYK.[T]		1	P11276	P11276	0	3	0.225	0	1	1	517.267	1549.79	1549.79	-0.25	-0.00013	HCD (High Energy Collision Dissociation)	MS2	16.8625	100	46.5151	20482	OE-2.raw	F21		2	1	FALSE	0.0001864	0.001759	7.30766e+06	46.69
		FALSE	High	Sequest HT (A2)	#N/A	Unambiguous	[R].GDSPASSKPVSINYK.[T]		1	P11276	P11276	0	3	0.2551	0	1	1	517.267	1549.79	1549.79	0.36	0.00018	HCD (High Energy Collision Dissociation)	MS2	5.00275	100	46.6968	19182	WT-1.raw	F29		2.47	1	FALSE	0.0006361	0.005607	4478569	46.57
		FALSE	High	Sequest HT (A2)	#N/A	Unambiguous	[R].GDSPASSKPVSINYK.[T]		1	P11276	P11276	0	3	0.1088	0	1	1	517.267	1549.79	1549.79	0.65	0.00034	HCD (High Energy Collision Dissociation)	MS2	14.9755	100	46.3819	20447	OE-3.raw	F25		1.47	1	FALSE	0.008858	0.06206	5513932	46.56
		FALSE	High	Sequest HT (A2)	#N/A	Unambiguous	[R].GDSPASSKPVSINYK.[T]		1	P11276	P11276	0	2	0.284	0	1	1	775.397	1549.79	1549.79	0.17	0.00013	HCD (High Energy Collision Dissociation)	MS2	7.27233	100	53.7184	19833	WT-3_20220228023102.raw	F39		1.69	1	FALSE	0.0002221	0.002154	2.44404e+06	53.84
		FALSE	High	Sequest HT (A2)	#N/A	Unambiguous	[R].GDSPASSKPVSINYK.[T]		1	P11276	P11276	0	2	0.3097	0	1	1	775.398	1549.79	1549.79	2.07	0.00161	HCD (High Energy Collision Dissociation)	MS2	0	100	44.635	20373	Control_20220226224125.raw	F12		2.68	1	FALSE	4.363e-05	6.935e-06	1.06952e+06	44.65
		FALSE	High	Sequest HT (A2)	#N/A	Unambiguous	[R].GDSPASSKPVSINYK.[T]		1	P11276	P11276	0	2	0.3895	0	1	1	775.396	1549.79	1549.79	-0.05	-4e-05	HCD (High Energy Collision Dissociation)	MS2	17.5816	100	46.4801	19834	OE-2_20220227113119.raw	F23		1.9	1	FALSE	0.0001619	0.001367	6842068	46.6
		FALSE	High	Sequest HT (A2)	#N/A	Unambiguous	[R].GDSPASSKPVSINYK.[T]		1	P11276	P11276	0	2	0.3496	0	1	1	775.398	1549.79	1549.79	1.84	0.00143	HCD (High Energy Collision Dissociation)	MS2	0	100	43.695	19971	NfF6-OE_20220128032755.raw	F7		1.23	1	FALSE	0.002082	0.01467	3.80959e+06	43.74
		FALSE	High	Sequest HT (A2)	#N/A	Unambiguous	[R].GDSPASSKPVSINYK.[T]		1	P11276	P11276	0	3	0.2057	0	1	1	517.269	1549.79	1549.79	3.49	0.0018	HCD (High Energy Collision Dissociation)	MS2	32.23	100	53.5908	19503	WT-1_20220227063141.raw	F31		2.09	1	FALSE	0.004721	0.03185	8219111	53.75
		FALSE	High	Sequest HT (A2)	#N/A	Unambiguous	[R].GDSPASSKPVSINYK.[T]		1	P11276	P11276	0	2	0.2912	0	1	1	775.396	1549.79	1549.79	-0.22	-0.00017	HCD (High Energy Collision Dissociation)	MS2	27.3669	100	46.4882	20430	WT-2_20220225235236.raw	F34		1.82	1	FALSE	4.363e-05	0.0003858	927726	46.58
		FALSE	High	Sequest HT (A2)	#N/A	Unambiguous	[R].GDSPASSKPVSINYK.[T]		1	P11276	P11276	0	2	0.5409	0	1	1	775.397	1549.79	1549.79	0.9	0.0007	HCD (High Energy Collision Dissociation)	MS2	35.1181	100	46.3806	20325	WT-1_20220225135429.raw	F30		2.81	1	FALSE	4.363e-05	1.074e-06	1.20504e+06	46.48
		FALSE	High	Sequest HT (A2)	#N/A	Unambiguous	[R].GDSPASSKPVSINYK.[T]		1	P11276	P11276	0	3	0.3952	0	1	1	517.267	1549.79	1549.79	0.97	0.0005	HCD (High Energy Collision Dissociation)	MS2	9.4563	100	46.3169	20295	WT-1_20220225135429.raw	F30		2.48	1	FALSE	4.363e-05	3.817e-05	4565873	46.47
		FALSE	High	Sequest HT (A2)	#N/A	Unambiguous	[R].GDSPASSKPVSINYK.[T]		1	P11276	P11276	0	3	0.1849	0	1	1	517.267	1549.79	1549.79	0.68	0.00035	HCD (High Energy Collision Dissociation)	MS2	7.94578	100	46.4389	20406	WT-2_20220225235236.raw	F34		2.38	1	FALSE	4.363e-05	0.0004704	4.726e+06	46.58
		FALSE	High	Sequest HT (A2)	#N/A	Unambiguous	[R].GDSPASSKPVSINYK.[T]		1	P11276	P11276	0	3	0.2321	0	1	1	517.268	1549.79	1549.79	1.69	0.00087	HCD (High Energy Collision Dissociation)	MS2	17.3008	100	46.3128	20314	OE-1.raw	F17		1.68	1	FALSE	0.003248	0.02255	6779581	46.47
		FALSE	High	Sequest HT (A2)	#N/A	Unambiguous	[R].GDSPASSKPVSINYK.[T]		1	P11276	P11276	0	2	0.6006	0	1	1	775.396	1549.79	1549.79	-0.04	-3e-05	HCD (High Energy Collision Dissociation)	MS2	20.3858	100	53.6851	19555	WT-1_20220227063141.raw	F31		3.33	1	FALSE	4.363e-05	3.618e-07	2.54438e+06	53.75
		FALSE	High	Sequest HT (A2)	#N/A	Unambiguous	[R].GDSPASSKPVSINYK.[T]		1	P11276	P11276	0	2	0.5919	0	1	1	775.396	1549.79	1549.79	-0.07	-6e-05	HCD (High Energy Collision Dissociation)	MS2	9.5034	100	46.4212	20365	OE-1.raw	F17		3.7	1	FALSE	4.363e-05	2.182e-09	1.79411e+06	46.45
		FALSE	High	Sequest HT (A2)	#N/A	Unambiguous	[R].GDSPASSKPVSINYK.[T]		1	P11276	P11276	0	2	0.5216	0	1	1	775.397	1549.79	1549.79	0.3	0.00024	HCD (High Energy Collision Dissociation)	MS2	0	100	44.9153	20652	NfF6-OE_20220224225813.raw	F14		2.78	1	FALSE	4.363e-05	4.809e-07	2.18624e+06	44.93
		FALSE	High	Sequest HT (A2)	#N/A	Unambiguous	[R].GDSPASSKPVSINYK.[T]		1	P11276	P11276	0	2	0.4413	0	1	1	775.397	1549.79	1549.79	0.71	0.00055	HCD (High Energy Collision Dissociation)	MS2	21.5326	100	53.714	20493	OE-3_20220226045149.raw	F26		1.79	1	FALSE	0.002289	0.01646	1468973	53.81
		FALSE	High	Sequest HT (A2)	#N/A	Unambiguous	[R].GDSPASSKPVSINYK.[T]		1	P11276	P11276	0	3	0.1992	0	1	1	517.267	1549.79	1549.79	0.08	4e-05	HCD (High Energy Collision Dissociation)	MS2	15.9763	100	53.7126	19830	WT-3_20220228023102.raw	F39		2.51	1	FALSE	0.0007914	0.0072	8395753	53.84
		FALSE	High	Sequest HT (A2)	#N/A	Unambiguous	[R].GDSPASSKPVSINYK.[T]		1	P11276	P11276	0	3	0.1006	0	1	1	517.267	1549.79	1549.79	1.28	0.00066	HCD (High Energy Collision Dissociation)	MS2	22.2732	100	46.3411	20316	WT-3_20220226095107.raw	F38		1.79	1	FALSE	0.002887	0.01942
		FALSE	High	Sequest HT (A2)	#N/A	Unambiguous	[R].GDSPASSKPVSINYK.[T]		1	P11276	P11276	0	2	0.4155	0	1	1	775.397	1549.79	1549.79	0.23	0.00018	HCD (High Energy Collision Dissociation)	MS2	21.2368	100	46.4198	20354	WT-3_20220226095107.raw	F38		2.07	1	FALSE	4.363e-05	0.0001602	940979	46.49
		FALSE	High	Sequest HT (A2)	#N/A	Unambiguous	[R].GDSPASSKPVSINYK.[T]		1	P11276	P11276	0	3	0.1522	0	1	1	517.267	1549.79	1549.79	0.97	0.0005	HCD (High Energy Collision Dissociation)	MS2	39.9156	100	52.0915	18755	OE-3_20220227234013.raw	F28		0.92	1	FALSE	0.009403	0.06715	102156	52.11
		FALSE	High	Sequest HT (A2)	#N/A	Unambiguous	[R].GDSPASSKPVSINYK.[T]		1	P11276	P11276	0	2	0.5793	0	1	1	775.396	1549.78	1549.79	-0.46	-0.00036	HCD (High Energy Collision Dissociation)	MS2	27.7753	100	46.3262	19406	OE-1_20220227013156.raw	F19		3.47	1	FALSE	4.363e-05	2.837e-08	3.83486e+06	46.4
		FALSE	High	Sequest HT (A2)	#N/A	Unambiguous	[R].GDSPASSKPVSINYK.[T]		1	P11276	P11276	0	3	0.3346	0	1	1	517.267	1549.79	1549.79	0.64	0.00033	HCD (High Energy Collision Dissociation)	MS2	15.1026	100	53.5951	19425	OE-1_20220227034053.raw	F20		2.57	1	FALSE	4.363e-05	0.0001458	14141669	53.73
		FALSE	High	Sequest HT (A2)	#N/A	Unambiguous	[R].GDSPASSKPVSINYK.[T]		1	P11276	P11276	0	2	0.3253	0	1	1	775.396	1549.78	1549.79	-1.03	-0.0008	HCD (High Energy Collision Dissociation)	MS2	37.9926	100	53.69	19667	WT-2_20220227184000.raw	F36		1.66	1	FALSE	0.003834	0.02638	2834184	53.79
		FALSE	High	Sequest HT (A2)	#N/A	Unambiguous	[R].GDSPASSKPVSINYK.[T]		1	P11276	P11276	0	3	0.1189	0	1	1	517.267	1549.79	1549.79	1.1	0.00057	HCD (High Energy Collision Dissociation)	MS2	20.0408	100	53.6595	20463	OE-3_20220226045149.raw	F26		1.85	1	FALSE	0.0001619	0.001182	6031302	53.8
		FALSE	High	Sequest HT (A2)	#N/A	Unambiguous	[R].GDSPASSKPVSINYK.[T]		1	P11276	P11276	0	2	0.4066	0	1	1	775.396	1549.78	1549.79	-1.01	-0.00078	HCD (High Energy Collision Dissociation)	MS2	20.6039	100	53.6094	19494	WT-2_20220227163100.raw	F35		1.82	1	FALSE	4.363e-05	0.0005665	2740635	53.71
		FALSE	High	Sequest HT (A2)	#N/A	Unambiguous	[R].GDSPASSKPVSINYK.[T]		1	P11276	P11276	0	3	0.1975	0	1	1	517.268	1549.79	1549.79	2.5	0.00129	HCD (High Energy Collision Dissociation)	MS2	29.5089	100	46.4714	19830	OE-2_20220227113119.raw	F23		2.43	1	FALSE	0.008971	0.06249	16030896	46.6
		FALSE	High	Sequest HT (A2)	#N/A	Unambiguous	[R].GDSPASSKPVSINYK.[T]		1	P11276	P11276	0	2	0.5168	0	1	1	775.397	1549.79	1549.79	0.06	5e-05	HCD (High Energy Collision Dissociation)	MS2	12.8982	100	53.6936	20371	WT-2.raw	F33		2.38	1	FALSE	4.363e-05	2.782e-05	921157	53.74
		FALSE	High	Sequest HT (A2)	#N/A	Unambiguous	[R].GDSPASSKPVSINYK.[T]		1	P11276	P11276	0	3	0.2187	0	1	1	517.267	1549.79	1549.79	1.08	0.00056	HCD (High Energy Collision Dissociation)	MS2	10.9084	100	53.5972	20321	WT-2.raw	F33		1.92	1	FALSE	0.0003281	0.003815	4.46731e+06	53.75
		FALSE	High	Sequest HT (A2)	#N/A	Unambiguous	[R].GDSPASSKPVSINYK.[T]		1	P11276	P11276	0	3	0.308	0	1	1	517.267	1549.79	1549.79	0.61	0.00032	HCD (High Energy Collision Dissociation)	MS2	4.25995	100	46.4043	20388	WT-3.raw	F37		2.37	1	FALSE	4.363e-05	0.0002422
		FALSE	High	Sequest HT (A2)	#N/A	Unambiguous	[R].GDSPASSKPVSINYK.[T]		1	P11276	P11276	0	2	0.3516	0	1	1	775.396	1549.79	1549.79	-0.26	-0.0002	HCD (High Energy Collision Dissociation)	MS2	14.3565	100	53.7141	19872	WT-1_20220227084038.raw	F32		1.82	1	FALSE	4.363e-05	0.0005881	2.95403e+06	53.8
	FALSE	High	[K].GEWTCKPIAEK.[C]	1xCarbamidomethyl [C5]	#N/A	FALSE	0.0434401	0.00210942	1	1	4	P11276	P11276 [176-186]		0	1318.65	1.369	0.1	0.527	0.45	0.798004	1.43739e-16	0.388967	0.105139	72.38	53.97	150.46	19.13	59.5	81.5	30.2	53.2	47.5	362.1	60.4	105.6	63.83		116.41	67.01		10.43	133.13	80.98		Peak Found	Not Found	Peak Found	Peak Found
		Checked	Confidence	Identifying Node	#N/A	PSM Ambiguity	Annotated Sequence	Modifications	# Proteins	Master Protein Accessions	Protein Accessions	# Missed Cleavages	Charge	DeltaScore	DeltaCn	Rank	Search Engine Rank	m/z [Da]	MH+ [Da]	Theo. MH+ [Da]	DeltaM [ppm]	Deltam/z [Da]	Activation Type	MS Order	Isolation Interference [%]	Ion Inject Time [ms]	RT [min]	First Scan	Spectrum File	File ID	Quan Info	XCorr	# Protein Groups	Contaminant	Percolator q-Value	Percolator PEP	Precursor Abundance	Apex RT [min]
		FALSE	Medium	Sequest HT (A2)	#N/A	Unambiguous	[K].GEWTcKPIAEK.[C]	C5(Carbamidomethyl)	1	P11276	P11276	0	2	0.1014	0	1	1	659.828	1318.65	1318.65	1.9	0.00125	HCD (High Energy Collision Dissociation)	MS2	67.8042	100	46.366	20318	WT-1_20220225135429.raw	F30		0.69	1	FALSE	0.02355	0.1701	120642	46.43
		FALSE	High	Sequest HT (A2)	#N/A	Unambiguous	[K].GEWTcKPIAEK.[C]	C5(Carbamidomethyl)	1	P11276	P11276	0	2	0.3603	0	1	1	659.827	1318.65	1318.65	1.04	0.00068	HCD (High Energy Collision Dissociation)	MS2	52.2973	100	46.3698	20340	OE-1.raw	F17		1.36	1	FALSE	0.0002703	0.002692	96515.9	46.41
		FALSE	Medium	Sequest HT (A2)	#N/A	Unambiguous	[K].GEWTcKPIAEK.[C]	C5(Carbamidomethyl)	1	P11276	P11276	0	3	0.0532	0	1	1	440.22	1318.65	1318.65	0.45	0.0002	HCD (High Energy Collision Dissociation)	MS2	10.961	100	46.3849	20327	WT-1_20220225135429.raw	F30		0.94	1	FALSE	0.04666	0.3182	216133	46.42
		FALSE	Medium	Sequest HT (A2)	#N/A	Unambiguous	[K].GEWTcKPIAEK.[C]	C5(Carbamidomethyl)	1	P11276	P11276	0	3	0.0625	0	1	1	440.22	1318.65	1318.65	0.7	0.00031	HCD (High Energy Collision Dissociation)	MS2	23.7682	100	46.4016	20355	OE-1.raw	F17		0.96	1	FALSE	0.01877	0.1351	128364	46.41
	FALSE	High	[R].GFNCESKPEPEETCFDK.[Y]	2xCarbamidomethyl [C4; C14]	#N/A	FALSE	0.00119851	0.000372359	1	1	7	P11276	P11276 [85-101]		0	2073.85	0.488	0.745	0.1	0.949	0.24908	0.862818	6.80775e-17	0.881576	0	130.2	27.38	33.15	63	30.7	81.4	16	92.1	109.8	293.5	113.4			135.81	16.97	12.03	103.37	62.22	73.88		Not Found	Not Found	Not Found	Not Found
		Checked	Confidence	Identifying Node	#N/A	PSM Ambiguity	Annotated Sequence	Modifications	# Proteins	Master Protein Accessions	Protein Accessions	# Missed Cleavages	Charge	DeltaScore	DeltaCn	Rank	Search Engine Rank	m/z [Da]	MH+ [Da]	Theo. MH+ [Da]	DeltaM [ppm]	Deltam/z [Da]	Activation Type	MS Order	Isolation Interference [%]	Ion Inject Time [ms]	RT [min]	First Scan	Spectrum File	File ID	Quan Info	XCorr	# Protein Groups	Contaminant	Percolator q-Value	Percolator PEP	Precursor Abundance	Apex RT [min]
		FALSE	High	Sequest HT (A2)	#N/A	Unambiguous	[R].GFNcESKPEPEETcFDK.[Y]	C4(Carbamidomethyl); C14(Carbamidomethyl)	1	P11276	P11276	0	2	0.6585	0	1	1	1037.43	2073.85	2073.85	0.39	0.0004	HCD (High Energy Collision Dissociation)	MS2	17.3816	100	57.1189	21401	WT-2_20220227184000.raw	F36		1.23	1	FALSE	0.0003882	0.004201
		FALSE	High	Sequest HT (A2)	#N/A	Unambiguous	[R].GFNcESKPEPEETcFDK.[Y]	C4(Carbamidomethyl); C14(Carbamidomethyl)	1	P11276	P11276	0	3	0.5865	0	1	1	691.956	2073.85	2073.85	0.73	0.00051	HCD (High Energy Collision Dissociation)	MS2	6.89351	100	57.0286	21357	WT-2_20220227184000.raw	F36		1.33	1	FALSE	4.363e-05	6.473e-05	991253	57.11
		FALSE	High	Sequest HT (A2)	#N/A	Unambiguous	[R].GFNcESKPEPEETcFDK.[Y]	C4(Carbamidomethyl); C14(Carbamidomethyl)	1	P11276	P11276	0	3	0.5131	0	1	1	691.956	2073.85	2073.85	0.34	0.00023	HCD (High Energy Collision Dissociation)	MS2	0	100	57.1058	21350	OE-3_20220227234013.raw	F28		1.91	1	FALSE	4.363e-05	3.26e-05	367727	57.14
		FALSE	High	Sequest HT (A2)	#N/A	Unambiguous	[R].GFNcESKPEPEETcFDK.[Y]	C4(Carbamidomethyl); C14(Carbamidomethyl)	1	P11276	P11276	0	2	0.6467	0	1	1	1037.43	2073.85	2073.85	-1.36	-0.00142	HCD (High Energy Collision Dissociation)	MS2	34.1981	100	57.1914	21226	OE-1_20220227034053.raw	F20		1.67	1	FALSE	4.363e-05	0.0003183	156890	57.17
		FALSE	High	Sequest HT (A2)	#N/A	Unambiguous	[R].GFNcESKPEPEETcFDK.[Y]	C4(Carbamidomethyl); C14(Carbamidomethyl)	1	P11276	P11276	0	2	0.3333	0	1	1	1037.43	2073.85	2073.85	-0.4	-0.00042	HCD (High Energy Collision Dissociation)	MS2	16.3942	100	57.122	21588	WT-1_20220227084038.raw	F32		0.78	1	FALSE	0.005204	0.03657	128696	57.1
		FALSE	High	Sequest HT (A2)	#N/A	Unambiguous	[R].GFNcESKPEPEETcFDK.[Y]	C4(Carbamidomethyl); C14(Carbamidomethyl)	1	P11276	P11276	0	3	0.549	0	1	1	691.956	2073.85	2073.85	0.56	0.00039	HCD (High Energy Collision Dissociation)	MS2	9.76237	100	57.047	21376	WT-3_20220228044012.raw	F40		2.04	1	FALSE	4.363e-05	1.167e-05	460809	57.09
		FALSE	High	Sequest HT (A2)	#N/A	Unambiguous	[R].GFNcESKPEPEETcFDK.[Y]	C4(Carbamidomethyl); C14(Carbamidomethyl)	1	P11276	P11276	0	3	0.6244	0	1	1	691.955	2073.85	2073.85	-0.6	-0.00042	HCD (High Energy Collision Dissociation)	MS2	7.587	100	56.9958	21221	WT-2_20220227163100.raw	F35		2.21	1	FALSE	4.363e-05	1.227e-05	969177	57.05
	FALSE	High	[R].GFNCESKPEPEETCFDK.[Y]	2xCarbamidomethyl [C4; C14]; 1xDeamidated [N3]	#N/A	FALSE	0.00330513	0.000372359	1	1	6	P11276	P11276 [85-101]		0	2074.84		1.253	0.45	1.427		0.923589	0.220628	0.986444		42.15	36.54	40.82			241.4	67.4	93.4	192.7	139.7	65.4			12.18	29.98	83.26	43.15	20.22	31.29		Not Found	Not Found	Not Found	Not Found
		Checked	Confidence	Identifying Node	#N/A	PSM Ambiguity	Annotated Sequence	Modifications	# Proteins	Master Protein Accessions	Protein Accessions	# Missed Cleavages	Charge	DeltaScore	DeltaCn	Rank	Search Engine Rank	m/z [Da]	MH+ [Da]	Theo. MH+ [Da]	DeltaM [ppm]	Deltam/z [Da]	Activation Type	MS Order	Isolation Interference [%]	Ion Inject Time [ms]	RT [min]	First Scan	Spectrum File	File ID	Quan Info	XCorr	# Protein Groups	Contaminant	Percolator q-Value	Percolator PEP	Precursor Abundance	Apex RT [min]
		FALSE	High	Sequest HT (A2)	#N/A	Unambiguous	[R].GFncESKPEPEETcFDK.[Y]	N3(Deamidated); C4(Carbamidomethyl); C14(Carbamidomethyl)	1	P11276	P11276	0	3	0.3525	0	1	1	692.284	2074.84	2074.84	-0.37	-0.00026	HCD (High Energy Collision Dissociation)	MS2	20.5329	100	50.9858	22508	OE-1.raw	F17		1.39	1	FALSE	4.363e-05	8.735e-05	217991	51.01
		FALSE	High	Sequest HT (A2)	#N/A	Unambiguous	[R].GFncESKPEPEETcFDK.[Y]	N3(Deamidated); C4(Carbamidomethyl); C14(Carbamidomethyl)	1	P11276	P11276	0	3	0.274	0	1	1	692.284	2074.84	2074.84	0.51	0.00035	HCD (High Energy Collision Dissociation)	MS2	19.1906	100	51.0274	22521	WT-1_20220225135429.raw	F30		0.73	1	FALSE	0.001518	0.01113	112380	51.07
		FALSE	Medium	Sequest HT (A2)	#N/A	Unambiguous	[R].GFncESKPEPEETcFDK.[Y]	N3(Deamidated); C4(Carbamidomethyl); C14(Carbamidomethyl)	1	P11276	P11276	0	3	0.08	0	1	1	692.284	2074.84	2074.84	0.41	0.00029	HCD (High Energy Collision Dissociation)	MS2	47.2825	100	57.9457	21802	WT-2_20220227184000.raw	F36		1	1	FALSE	0.03823	0.2651	132481	57.91
		FALSE	High	Sequest HT (A2)	#N/A	Unambiguous	[R].GFncESKPEPEETcFDK.[Y]	N3(Deamidated); C4(Carbamidomethyl); C14(Carbamidomethyl)	1	P11276	P11276	0	3	0.5085	0	1	1	692.284	2074.84	2074.84	0.23	0.00016	HCD (High Energy Collision Dissociation)	MS2	33.9679	100	50.864	21542	OE-1_20220227013156.raw	F19		1.77	1	FALSE	4.363e-05	5.395e-05	355589	50.9
		FALSE	High	Sequest HT (A2)	#N/A	Unambiguous	[R].GFncESKPEPEETcFDK.[Y]	N3(Deamidated); C4(Carbamidomethyl); C14(Carbamidomethyl)	1	P11276	P11276	0	3	0.2388	0	1	1	692.284	2074.84	2074.84	0.46	0.00032	HCD (High Energy Collision Dissociation)	MS2	43.7737	100	58.0029	21773	WT-1_20220227063141.raw	F31		1.34	1	FALSE	0.0003882	0.004337	156942	57.97
		FALSE	High	Sequest HT (A2)	#N/A	Unambiguous	[R].GFncESKPEPEETcFDK.[Y]	N3(Deamidated); C4(Carbamidomethyl); C14(Carbamidomethyl)	1	P11276	P11276	0	3	0.3734	0	1	1	692.284	2074.84	2074.84	-0.12	-8e-05	HCD (High Energy Collision Dissociation)	MS2	25.168	100	57.9933	21615	OE-1_20220227034053.raw	F20		1.58	1	FALSE	4.363e-05	0.000613	303385	58.05
	FALSE	High	[R].GFNCESKPEPEETCFDKYTGNTYK.[V]	2xCarbamidomethyl [C4; C14]	#N/A	FALSE	0.00693607	0.000372359	1	1	7	P11276	P11276 [85-108]		1	2901.23		0.684	0.268	0.716		0.469862	0.000630948	0.469929		18.27	21.91	49.43			164.6	56.5	55.2	246.1	208.7	68.9			17.14	13.89	59.76	14.01	19.82	26.89		Not Found	Not Found	Not Found	Not Found
		Checked	Confidence	Identifying Node	#N/A	PSM Ambiguity	Annotated Sequence	Modifications	# Proteins	Master Protein Accessions	Protein Accessions	# Missed Cleavages	Charge	DeltaScore	DeltaCn	Rank	Search Engine Rank	m/z [Da]	MH+ [Da]	Theo. MH+ [Da]	DeltaM [ppm]	Deltam/z [Da]	Activation Type	MS Order	Isolation Interference [%]	Ion Inject Time [ms]	RT [min]	First Scan	Spectrum File	File ID	Quan Info	XCorr	# Protein Groups	Contaminant	Percolator q-Value	Percolator PEP	Precursor Abundance	Apex RT [min]
		FALSE	High	Sequest HT (A2)	#N/A	Unambiguous	[R].GFNcESKPEPEETcFDKYTGNTYK.[V]	C4(Carbamidomethyl); C14(Carbamidomethyl)	1	P11276	P11276	1	4	0.5643	0	1	1	726.063	2901.23	2901.23	-1.01	-0.00074	HCD (High Energy Collision Dissociation)	MS2	70.831	100	62.6853	24182	WT-1_20220227084038.raw	F32		1.4	1	FALSE	0.003929	0.02701	939920	62.76
		FALSE	High	Sequest HT (A2)	#N/A	Unambiguous	[R].GFNcESKPEPEETcFDKYTGNTYK.[V]	C4(Carbamidomethyl); C14(Carbamidomethyl)	1	P11276	P11276	1	4	0.527	0	1	1	726.064	2901.23	2901.23	-0.52	-0.00038	HCD (High Energy Collision Dissociation)	MS2	3.02385	100	62.5408	24629	WT-2.raw	F33		2.22	1	FALSE	4.363e-05	0.0001659	475448	62.58
		FALSE	High	Sequest HT (A2)	#N/A	Unambiguous	[R].GFNcESKPEPEETcFDKYTGNTYK.[V]	C4(Carbamidomethyl); C14(Carbamidomethyl)	1	P11276	P11276	1	4	0.2832	0	1	1	726.064	2901.23	2901.23	-0.53	-0.00038	HCD (High Energy Collision Dissociation)	MS2	13.0037	100	62.6007	23768	WT-2_20220227163100.raw	F35		1.73	1	FALSE	0.004907	0.03423	732158	62.72
		FALSE	High	Sequest HT (A2)	#N/A	Unambiguous	[R].GFNcESKPEPEETcFDKYTGNTYK.[V]	C4(Carbamidomethyl); C14(Carbamidomethyl)	1	P11276	P11276	1	4	0.4824	0	1	1	726.063	2901.23	2901.23	-0.88	-0.00064	HCD (High Energy Collision Dissociation)	MS2	24.7485	100	55.4537	24595	OE-1.raw	F17		1.99	1	FALSE	0.0006361	0.005938	581163	55.51
		FALSE	High	Sequest HT (A2)	#N/A	Unambiguous	[R].GFNcESKPEPEETcFDKYTGNTYK.[V]	C4(Carbamidomethyl); C14(Carbamidomethyl)	1	P11276	P11276	1	4	0.3116	0	1	1	726.062	2901.23	2901.23	-2.74	-0.00199	HCD (High Energy Collision Dissociation)	MS2	16.3225	100	62.6996	24219	OE-3_20220227213109.raw	F27		1.38	1	FALSE	0.004309	0.03008
		FALSE	High	Sequest HT (A2)	#N/A	Unambiguous	[R].GFNcESKPEPEETcFDKYTGNTYK.[V]	C4(Carbamidomethyl); C14(Carbamidomethyl)	1	P11276	P11276	1	4	0.4708	0	1	1	726.06	2901.22	2901.23	-5.99	-0.00434	HCD (High Energy Collision Dissociation)	MS2	34.5842	100	62.7705	23793	OE-1_20220227034053.raw	F20		2.4	1	FALSE	0.0006361	0.005566	896257	62.8
		FALSE	High	Sequest HT (A2)	#N/A	Unambiguous	[R].GFNcESKPEPEETcFDKYTGNTYK.[V]	C4(Carbamidomethyl); C14(Carbamidomethyl)	1	P11276	P11276	1	4	0.2622	0	1	1	726.063	2901.23	2901.23	-1.26	-0.00091	HCD (High Energy Collision Dissociation)	MS2	31.3996	100	55.5505	23342	WT-1.raw	F29		1.64	1	FALSE	0.0008145	0.007427	620751	55.61
	FALSE	High	[R].GFNCESKPEPEETCFDKYTGNTYK.[V]	2xCarbamidomethyl [C4; C14]; 1xDeamidated [N21]	#N/A	FALSE	0.0693292	0.00521542	1	1	2	P11276	P11276 [85-108]		1	2902.22		0.347	0.1			0.0262524	6.80775e-17			17.98					125.7			361.7	312.7							17.02				Not Found	Not Found	Not Found	Not Found
		Checked	Confidence	Identifying Node	#N/A	PSM Ambiguity	Annotated Sequence	Modifications	# Proteins	Master Protein Accessions	Protein Accessions	# Missed Cleavages	Charge	DeltaScore	DeltaCn	Rank	Search Engine Rank	m/z [Da]	MH+ [Da]	Theo. MH+ [Da]	DeltaM [ppm]	Deltam/z [Da]	Activation Type	MS Order	Isolation Interference [%]	Ion Inject Time [ms]	RT [min]	First Scan	Spectrum File	File ID	Quan Info	XCorr	# Protein Groups	Contaminant	Percolator q-Value	Percolator PEP	Precursor Abundance	Apex RT [min]
		FALSE	Medium	Sequest HT (A2)	#N/A	Unambiguous	[R].GFncESKPEPEETcFDKYTGNTYK.[V]	N3(Deamidated); C4(Carbamidomethyl); C14(Carbamidomethyl)	1	P11276	P11276	1	4	0.3839	0	1	1	726.313	2902.23	2902.22	4.49	0.00325	HCD (High Energy Collision Dissociation)	MS2	31.183	100	55.6566	24741	WT-3.raw	F37		1.12	1	FALSE	0.02079	0.1508
		FALSE	High	Sequest HT (A2)	#N/A	Unambiguous	[R].GFNcESKPEPEETcFDKYTGnTYK.[V]	C4(Carbamidomethyl); C14(Carbamidomethyl); N21(Deamidated)	1	P11276	P11276	1	4	0.5844	0	1	1	726.305	2902.2	2902.22	-6.55	-0.00475	HCD (High Energy Collision Dissociation)	MS2	42.3002	100	63.2866	24171	WT-1_20220227063141.raw	F31		2.43	1	FALSE	0.0006361	0.005524	182496	63.36
	FALSE	High	[R].GFNCESKPEPEETCFDKYTGNTYK.[V]	2xCarbamidomethyl [C4; C14]; 2xDeamidated [N3; N21]	#N/A	FALSE	0.0470351	0.00210942	1	1	2	P11276	P11276 [85-108]		1	2903.2		10	0.1	0.1		1.43739e-16	6.80775e-17	1.34741e-16							297				346.2	156.8			16.92				27.31			Not Found	Not Found	Not Found	Not Found
		Checked	Confidence	Identifying Node	#N/A	PSM Ambiguity	Annotated Sequence	Modifications	# Proteins	Master Protein Accessions	Protein Accessions	# Missed Cleavages	Charge	DeltaScore	DeltaCn	Rank	Search Engine Rank	m/z [Da]	MH+ [Da]	Theo. MH+ [Da]	DeltaM [ppm]	Deltam/z [Da]	Activation Type	MS Order	Isolation Interference [%]	Ion Inject Time [ms]	RT [min]	First Scan	Spectrum File	File ID	Quan Info	XCorr	# Protein Groups	Contaminant	Percolator q-Value	Percolator PEP	Precursor Abundance	Apex RT [min]
		FALSE	High	Sequest HT (A2)	#N/A	Unambiguous	[R].GFncESKPEPEETcFDKYTGnTYK.[V]	N3(Deamidated); C4(Carbamidomethyl); C14(Carbamidomethyl); N21(Deamidated)	1	P11276	P11276	1	4	0.465	0	1	1	726.56	2903.22	2903.2	5.27	0.00383	HCD (High Energy Collision Dissociation)	MS2	41.8535	100	63.3963	24076	OE-1_20220227034053.raw	F20		2	1	FALSE	0.0002703	0.003049	210552	63.42
		FALSE	Medium	Sequest HT (A2)	#N/A	Unambiguous	[R].GFncESKPEPEETcFDKYTGnTYK.[V]	N3(Deamidated); C4(Carbamidomethyl); C14(Carbamidomethyl); N21(Deamidated)	1	P11276	P11276	1	4	0.3452	0	1	1	726.562	2903.22	2903.2	7.6	0.00552	HCD (High Energy Collision Dissociation)	MS2	35.2525	100	63.3701	24114	WT-2_20220227163100.raw	F35		0.84	1	FALSE	0.03467	0.2421
	FALSE	High	[K].GLAFTDVDVDSIK.[I]		#N/A	FALSE	0.000332878	0.000372359	1	1	41	P11276	P11276 [1727-1739]		0	1379.71	1.329	1.326	1.328	1.517	0.610232	0.825671	0.844843	0.92886	78.18	14.06	11.27	8.25	13.5	12.5	156.6	161	131.1	115.8	121.2	88.2	60.09	49.25	7.54	14.82	4.8	11.98	6.22	11.85		High	High	Peak Found	Peak Found
		Checked	Confidence	Identifying Node	#N/A	PSM Ambiguity	Annotated Sequence	Modifications	# Proteins	Master Protein Accessions	Protein Accessions	# Missed Cleavages	Charge	DeltaScore	DeltaCn	Rank	Search Engine Rank	m/z [Da]	MH+ [Da]	Theo. MH+ [Da]	DeltaM [ppm]	Deltam/z [Da]	Activation Type	MS Order	Isolation Interference [%]	Ion Inject Time [ms]	RT [min]	First Scan	Spectrum File	File ID	Quan Info	XCorr	# Protein Groups	Contaminant	Percolator q-Value	Percolator PEP	Precursor Abundance	Apex RT [min]
		FALSE	High	Sequest HT (A2)	#N/A	Unambiguous	[K].GLAFTDVDVDSIK.[I]		1	P11276	P11276	0	2	0.5445	0	1	1	690.356	1379.71	1379.71	0.27	0.00018	HCD (High Energy Collision Dissociation)	MS2	6.42099	100	69.8491	30105	WT-1.raw	F29		2.81	1	FALSE	4.363e-05	1.255e-05	5.99046e+06	69.96
		FALSE	High	Sequest HT (A2)	#N/A	Unambiguous	[K].GLAFTDVDVDSIK.[I]		1	P11276	P11276	0	2	0.3694	0	1	1	690.357	1379.71	1379.71	1.01	0.0007	HCD (High Energy Collision Dissociation)	MS2	0	100	78.1196	29031	OE-1_20220225085536.raw	F18		1.57	1	FALSE	4.363e-05	0.0003666	11585440	77.56
		FALSE	High	Sequest HT (A2)	#N/A	Unambiguous	[K].GLAFTDVDVDSIK.[I]		1	P11276	P11276	0	2	0.4407	0	1	1	690.354	1379.7	1379.71	-2.88	-0.00199	HCD (High Energy Collision Dissociation)	MS2	20.2015	100	78.0208	30724	WT-2_20220227163100.raw	F35		1.77	1	FALSE	4.363e-05	0.0008152	13493798	77.48
		FALSE	High	Sequest HT (A2)	#N/A	Unambiguous	[K].GLAFTDVDVDSIK.[I]		1	P11276	P11276	0	2	0.576	0	1	1	690.356	1379.7	1379.71	-0.44	-0.0003	HCD (High Energy Collision Dissociation)	MS2	0	100	70.5033	31150	OE-2_20220227134017.raw	F24		2.17	1	FALSE	4.363e-05	3.147e-05	29211134	70.03
		FALSE	High	Sequest HT (A2)	#N/A	Unambiguous	[K].GLAFTDVDVDSIK.[I]		1	P11276	P11276	0	2	0.5247	0	1	1	690.356	1379.71	1379.71	0.07	5e-05	HCD (High Energy Collision Dissociation)	MS2	0	57.888	77.4925	31434	WT-2.raw	F33		3.24	1	FALSE	4.363e-05	3.265e-06	5.85128e+06	77.49
		FALSE	High	Sequest HT (A2)	#N/A	Unambiguous	[K].GLAFTDVDVDSIK.[I]		1	P11276	P11276	0	2	0.5914	0	1	1	690.355	1379.7	1379.71	-1.7	-0.00117	HCD (High Energy Collision Dissociation)	MS2	14.7493	100	77.9357	30807	WT-1_20220227063141.raw	F31		1.86	1	FALSE	4.363e-05	2.14e-05	13776563	77.42
		FALSE	High	Sequest HT (A2)	#N/A	Unambiguous	[K].GLAFTDVDVDSIK.[I]		1	P11276	P11276	0	2	0.5307	0	1	1	690.358	1379.71	1379.71	2.12	0.00146	HCD (High Energy Collision Dissociation)	MS2	0	100	78.0078	30864	WT-2_20220227184000.raw	F36		1.79	1	FALSE	4.363e-05	6.296e-05	14378046	77.47
		FALSE	High	Sequest HT (A2)	#N/A	Unambiguous	[K].GLAFTDVDVDSIK.[I]		1	P11276	P11276	0	2	0.4146	0	1	1	690.357	1379.71	1379.71	0.4	0.00028	HCD (High Energy Collision Dissociation)	MS2	0	100	67.4236	34300	Control_20220128061650.raw	F6		1.23	1	FALSE	0.002289	0.01667	1.85184e+06	67.38
		FALSE	High	Sequest HT (A2)	#N/A	Unambiguous	[K].GLAFTDVDVDSIK.[I]		1	P11276	P11276	0	2	0.5665	0	1	1	690.357	1379.71	1379.71	0.75	0.00052	HCD (High Energy Collision Dissociation)	MS2	10.0412	59.295	77.3728	30535	WT-3_20220228044012.raw	F40		3.16	1	FALSE	4.363e-05	2.012e-05	11672255	77.48
		FALSE	High	Sequest HT (A2)	#N/A	Unambiguous	[K].GLAFTDVDVDSIK.[I]		1	P11276	P11276	0	2	0.4589	0	1	1	690.356	1379.71	1379.71	0.08	5e-05	HCD (High Energy Collision Dissociation)	MS2	9.05467	100	69.7491	31412	WT-3.raw	F37		3.16	1	FALSE	4.363e-05	6.237e-06	4.73132e+06	69.83
		FALSE	High	Sequest HT (A2)	#N/A	Unambiguous	[K].GLAFTDVDVDSIK.[I]		1	P11276	P11276	0	2	0.5228	0	1	1	690.357	1379.71	1379.71	0.42	0.00029	HCD (High Energy Collision Dissociation)	MS2	7.69093	64.659	77.3684	30412	OE-1_20220227034053.raw	F20		2.85	1	FALSE	4.363e-05	4.625e-05	21443292	77.49
		FALSE	Medium	Sequest HT (A2)	#N/A	Unambiguous	[K].GLAFTDVDVDSIK.[I]		1	P11276	P11276	0	2	0.2473	0	1	1	690.358	1379.71	1379.71	1.85	0.00128	HCD (High Energy Collision Dissociation)	MS2	0	100	70.535	31833	OE-3.raw	F25		0.93	1	FALSE	0.04765	0.3249	215075	70.3
		FALSE	High	Sequest HT (A2)	#N/A	Unambiguous	[K].GLAFTDVDVDSIK.[I]		1	P11276	P11276	0	2	0.5	0	1	1	690.356	1379.71	1379.71	0.27	0.00019	HCD (High Energy Collision Dissociation)	MS2	4.93764	100	69.7674	31319	OE-1.raw	F17		3.04	1	FALSE	4.363e-05	1.972e-05	10245826	69.88
		FALSE	High	Sequest HT (A2)	#N/A	Unambiguous	[K].GLAFTDVDVDSIK.[I]		1	P11276	P11276	0	2	0.3923	0	1	1	690.355	1379.7	1379.71	-1.53	-0.00105	HCD (High Energy Collision Dissociation)	MS2	40.1567	100	70.6451	31837	OE-2_20220225185333.raw	F22		1.81	1	FALSE	0.0001619	0.001262	145032	70.69
		FALSE	High	Sequest HT (A2)	#N/A	Unambiguous	[K].GLAFTDVDVDSIK.[I]		1	P11276	P11276	0	2	0.5461	0	1	1	690.356	1379.7	1379.71	-0.33	-0.00023	HCD (High Energy Collision Dissociation)	MS2	11.6434	78.121	77.3094	30534	WT-1_20220227063141.raw	F31		2.71	1	FALSE	4.363e-05	1.621e-05	13776563	77.42
		FALSE	High	Sequest HT (A2)	#N/A	Unambiguous	[K].GLAFTDVDVDSIK.[I]		1	P11276	P11276	0	2	0.4982	0	1	1	690.357	1379.71	1379.71	0.44	0.0003	HCD (High Energy Collision Dissociation)	MS2	3.45542	100	77.4473	28746	OE-1_20220225085536.raw	F18		2.79	1	FALSE	4.363e-05	2.803e-05	11585440	77.56
		FALSE	High	Sequest HT (A2)	#N/A	Unambiguous	[K].GLAFTDVDVDSIK.[I]		1	P11276	P11276	0	2	0.4983	0	1	1	690.357	1379.71	1379.71	0.46	0.00032	HCD (High Energy Collision Dissociation)	MS2	7.50941	83.561	69.5159	30313	OE-1_20220227013156.raw	F19		3.01	1	FALSE	4.363e-05	3.033e-05	21623802	69.62
		FALSE	High	Sequest HT (A2)	#N/A	Unambiguous	[K].GLAFTDVDVDSIK.[I]		1	P11276	P11276	0	2	0.5284	0	1	1	690.356	1379.71	1379.71	0.05	4e-05	HCD (High Energy Collision Dissociation)	MS2	0	100	70.3106	31580	OE-1.raw	F17		2.29	1	FALSE	4.363e-05	2.426e-06	654272	70.11
		FALSE	High	Sequest HT (A2)	#N/A	Unambiguous	[K].GLAFTDVDVDSIK.[I]		1	P11276	P11276	0	2	0.5654	0	1	1	690.356	1379.71	1379.71	0.13	9e-05	HCD (High Energy Collision Dissociation)	MS2	5.22131	100	77.2553	31512	OE-3_20220226045149.raw	F26		3.06	1	FALSE	4.363e-05	7.606e-06	8.06575e+06	77.38
		FALSE	High	Sequest HT (A2)	#N/A	Unambiguous	[K].GLAFTDVDVDSIK.[I]		1	P11276	P11276	0	2	0.5667	0	1	1	690.355	1379.7	1379.71	-1.93	-0.00133	HCD (High Energy Collision Dissociation)	MS2	9.28073	100	70.3072	31050	OE-2_20220227113119.raw	F23		2.4	1	FALSE	4.363e-05	9.949e-06	24136748	69.76
		FALSE	Medium	Sequest HT (A2)	#N/A	Unambiguous	[K].GLAFTDVDVDSIK.[I]		1	P11276	P11276	0	2	0.326	0	1	1	690.35	1379.69	1379.71	-8.88	-0.00613	HCD (High Energy Collision Dissociation)	MS2	20.8539	100	68.3434	33422	Control_20220226224125.raw	F12		2.27	1	FALSE	0.0166	0.1193	1.28603e+06	68.26
		FALSE	High	Sequest HT (A2)	#N/A	Unambiguous	[K].GLAFTDVDVDSIK.[I]		1	P11276	P11276	0	2	0.2992	0	1	1	690.354	1379.7	1379.71	-2.88	-0.00199	HCD (High Energy Collision Dissociation)	MS2	24.432	100	70.7664	31885	OE-2.raw	F21		1.27	1	FALSE	0.00608	0.04197	139557	70.74
		FALSE	High	Sequest HT (A2)	#N/A	Unambiguous	[K].GLAFTDVDVDSIK.[I]		1	P11276	P11276	0	2	0.5586	0	1	1	690.356	1379.71	1379.71	0.13	9e-05	HCD (High Energy Collision Dissociation)	MS2	3.94727	100	70.0036	31458	WT-3_20220226095107.raw	F38		2.56	1	FALSE	4.363e-05	2.07e-05	6166489	69.89
		FALSE	High	Sequest HT (A2)	#N/A	Unambiguous	[K].GLAFTDVDVDSIK.[I]		1	P11276	P11276	0	2	0.3526	0	1	1	690.356	1379.7	1379.71	-0.21	-0.00015	HCD (High Energy Collision Dissociation)	MS2	0	100	77.9766	30895	OE-3_20220227234013.raw	F28		1.9	1	FALSE	4.363e-05	6.643e-05	18209494	77.34
		FALSE	High	Sequest HT (A2)	#N/A	Unambiguous	[K].GLAFTDVDVDSIK.[I]		1	P11276	P11276	0	2	0.4915	0	1	1	690.356	1379.71	1379.71	0.13	9e-05	HCD (High Energy Collision Dissociation)	MS2	0	12.521	69.7901	30802	OE-2_20220227113119.raw	F23		2.95	1	FALSE	4.363e-05	3.172e-05	24136748	69.76
		FALSE	High	Sequest HT (A2)	#N/A	Unambiguous	[K].GLAFTDVDVDSIK.[I]		1	P11276	P11276	0	2	0.502	0	1	1	690.356	1379.71	1379.71	0.26	0.00018	HCD (High Energy Collision Dissociation)	MS2	6.87336	100	70.1286	30608	OE-1_20220227013156.raw	F19		2.47	1	FALSE	4.363e-05	1.696e-06	21623802	69.62
		FALSE	High	Sequest HT (A2)	#N/A	Unambiguous	[K].GLAFTDVDVDSIK.[I]		1	P11276	P11276	0	2	0.5445	0	1	1	690.357	1379.71	1379.71	0.58	0.0004	HCD (High Energy Collision Dissociation)	MS2	5.11913	69.97	77.3473	30588	WT-2_20220227184000.raw	F36		2.81	1	FALSE	4.363e-05	0.0002125	14378046	77.47
		FALSE	High	Sequest HT (A2)	#N/A	Unambiguous	[K].GLAFTDVDVDSIK.[I]		1	P11276	P11276	0	2	0.5374	0	1	1	690.356	1379.71	1379.71	-0.1	-7e-05	HCD (High Energy Collision Dissociation)	MS2	0	31.103	70.1345	31580	OE-2.raw	F21		2.81	1	FALSE	4.363e-05	7.611e-05	10034195	70.09
		FALSE	High	Sequest HT (A2)	#N/A	Unambiguous	[K].GLAFTDVDVDSIK.[I]		1	P11276	P11276	0	2	0.5252	0	1	1	690.356	1379.7	1379.71	-0.24	-0.00017	HCD (High Energy Collision Dissociation)	MS2	4.43839	100	69.738	31321	WT-1_20220225135429.raw	F30		2.78	1	FALSE	4.363e-05	2.75e-05	5543153	69.81
		FALSE	High	Sequest HT (A2)	#N/A	Unambiguous	[K].GLAFTDVDVDSIK.[I]		1	P11276	P11276	0	2	0.516	0	1	1	690.357	1379.71	1379.71	0.93	0.00064	HCD (High Energy Collision Dissociation)	MS2	11.0601	90.05	77.3509	30829	WT-1_20220227084038.raw	F32		2.81	1	FALSE	4.363e-05	3.202e-05	12655973	77.47
		FALSE	High	Sequest HT (A2)	#N/A	Unambiguous	[K].GLAFTDVDVDSIK.[I]		1	P11276	P11276	0	2	0.5625	0	1	1	690.356	1379.71	1379.71	0.26	0.00018	HCD (High Energy Collision Dissociation)	MS2	11.8667	100	69.9572	31509	OE-2_20220225185333.raw	F22		3.04	1	FALSE	4.363e-05	4.427e-06	12789151	70.08
		FALSE	High	Sequest HT (A2)	#N/A	Unambiguous	[K].GLAFTDVDVDSIK.[I]		1	P11276	P11276	0	2	0.507	0	1	1	690.356	1379.71	1379.71	0.24	0.00016	HCD (High Energy Collision Dissociation)	MS2	20.5701	95.488	77.3505	30445	WT-2_20220227163100.raw	F35		2.84	1	FALSE	4.363e-05	6.666e-06	13493798	77.48
		FALSE	High	Sequest HT (A2)	#N/A	Unambiguous	[K].GLAFTDVDVDSIK.[I]		1	P11276	P11276	0	2	0.529	0	1	1	690.356	1379.7	1379.71	-0.27	-0.00019	HCD (High Energy Collision Dissociation)	MS2	3.38314	93.246	69.8376	31418	WT-2_20220225235236.raw	F34		2.76	1	FALSE	4.363e-05	1.668e-05	6.17736e+06	69.92
		FALSE	High	Sequest HT (A2)	#N/A	Unambiguous	[K].GLAFTDVDVDSIK.[I]		1	P11276	P11276	0	2	0.526	0	1	1	690.356	1379.71	1379.71	0	0	HCD (High Energy Collision Dissociation)	MS2	11.3482	65.248	77.4082	30805	WT-3_20220228023102.raw	F39		2.89	1	FALSE	4.363e-05	1.131e-05	12024085	77.5
		FALSE	High	Sequest HT (A2)	#N/A	Unambiguous	[K].GLAFTDVDVDSIK.[I]		1	P11276	P11276	0	2	0.5052	0	1	1	690.356	1379.71	1379.71	0.14	0.0001	HCD (High Energy Collision Dissociation)	MS2	11.3137	94.232	77.2017	30570	OE-3_20220227234013.raw	F28		2.91	1	FALSE	4.363e-05	2.966e-05	18209494	77.34
		FALSE	High	Sequest HT (A2)	#N/A	Unambiguous	[K].GLAFTDVDVDSIK.[I]		1	P11276	P11276	0	2	0.5116	0	1	1	690.357	1379.71	1379.71	0.6	0.00041	HCD (High Energy Collision Dissociation)	MS2	0.569746	33.72	77.416	30967	OE-3_20220227213109.raw	F27		2.58	1	FALSE	4.363e-05	0.0001335	17458098	77.3
		FALSE	High	Sequest HT (A2)	#N/A	Unambiguous	[K].GLAFTDVDVDSIK.[I]		1	P11276	P11276	0	2	0.5144	0	1	1	690.355	1379.7	1379.71	-2.13	-0.00147	HCD (High Energy Collision Dissociation)	MS2	0	100	78.0171	30693	OE-1_20220227034053.raw	F20		2.43	1	FALSE	4.363e-05	1.226e-05	917917	77.85
		FALSE	High	Sequest HT (A2)	#N/A	Unambiguous	[K].GLAFTDVDVDSIK.[I]		1	P11276	P11276	0	2	0.4709	0	1	1	690.355	1379.7	1379.71	-1.91	-0.00132	HCD (High Energy Collision Dissociation)	MS2	24.6236	51.506	68.6872	33413	NfF6-OE_20220226174210.raw	F16		2.23	1	FALSE	4.363e-05	0.0004046	3.04409e+06	68.54
		FALSE	High	Sequest HT (A2)	#N/A	Unambiguous	[K].GLAFTDVDVDSIK.[I]		1	P11276	P11276	0	2	0.4677	0	1	1	690.356	1379.7	1379.71	-0.44	-0.0003	HCD (High Energy Collision Dissociation)	MS2	13.8151	72.977	69.9271	30871	OE-2_20220227134017.raw	F24		3.1	1	FALSE	4.363e-05	2.801e-05	29211134	70.03
		FALSE	High	Sequest HT (A2)	#N/A	Unambiguous	[K].GLAFTDVDVDSIK.[I]		1	P11276	P11276	0	2	0.5625	0	1	1	690.357	1379.71	1379.71	0.67	0.00046	HCD (High Energy Collision Dissociation)	MS2	3.51161	65.794	69.9032	31529	OE-3.raw	F25		3.04	1	FALSE	4.363e-05	9.024e-06	7.29708e+06	69.99
		FALSE	High	Sequest HT (A2)	#N/A	Unambiguous	[K].GLAFTDVDVDSIK.[I]		1	P11276	P11276	0	2	0.2391	0	1	1	690.357	1379.71	1379.71	0.47	0.00033	HCD (High Energy Collision Dissociation)	MS2	0	100	67.2016	33601	Control_20220128082359.raw	F5		0.92	1	FALSE	0.001097	0.008783	1475824	67.18
	FALSE	High	[R].GNLLQCVCTGNGR.[G]	2xCarbamidomethyl [C6; C8]; 1xDeamidated [N11]	#N/A	FALSE	4.86928e-05	0.000372359	1	1	12	P11276	P11276 [254-266]		0	1449.66	1.734	1.126	0.37	0.508	0.324004	0.975102	0.0126226	0.032808	53.2	24.7	10.82	47.07	12.4	21	198.3	84.2	25.1	176.2	227.8	55.2	17.87	45.47	20.58	4.63	56.41	8.78	11.27	20.79		Not Found	Peak Found	Peak Found	Peak Found
		Checked	Confidence	Identifying Node	#N/A	PSM Ambiguity	Annotated Sequence	Modifications	# Proteins	Master Protein Accessions	Protein Accessions	# Missed Cleavages	Charge	DeltaScore	DeltaCn	Rank	Search Engine Rank	m/z [Da]	MH+ [Da]	Theo. MH+ [Da]	DeltaM [ppm]	Deltam/z [Da]	Activation Type	MS Order	Isolation Interference [%]	Ion Inject Time [ms]	RT [min]	First Scan	Spectrum File	File ID	Quan Info	XCorr	# Protein Groups	Contaminant	Percolator q-Value	Percolator PEP	Precursor Abundance	Apex RT [min]
		FALSE	High	Sequest HT (A2)	#N/A	Unambiguous	[R].GNLLQcVcTGnGR.[G]	C6(Carbamidomethyl); C8(Carbamidomethyl); N11(Deamidated)	1	P11276	P11276	0	2	0.4079	0	1	1	725.333	1449.66	1449.66	0.7	0.00051	HCD (High Energy Collision Dissociation)	MS2	17.2065	100	66.4344	25837	WT-3_20220228023102.raw	F39		2.77	1	FALSE	4.363e-05	1.543e-07	874851	66.5
		FALSE	High	Sequest HT (A2)	#N/A	Unambiguous	[R].GNLLQcVcTGnGR.[G]	C6(Carbamidomethyl); C8(Carbamidomethyl); N11(Deamidated)	1	P11276	P11276	0	2	0.4436	0	1	1	725.332	1449.66	1449.66	-0.68	-0.0005	HCD (High Energy Collision Dissociation)	MS2	18.8848	100	59.6014	25975	OE-2_20220227134017.raw	F24		2.57	1	FALSE	4.363e-05	2.388e-06	493420	59.57
		FALSE	High	Sequest HT (A2)	#N/A	Unambiguous	[R].GNLLQcVcTGnGR.[G]	C6(Carbamidomethyl); C8(Carbamidomethyl); N11(Deamidated)	1	P11276	P11276	0	2	0.3237	0	1	1	725.332	1449.66	1449.66	-0.19	-0.00014	HCD (High Energy Collision Dissociation)	MS2	18.3429	100	59.2324	26347	WT-1_20220225135429.raw	F30		1.73	1	FALSE	0.0002703	0.003035	1.35395e+06	59.25
		FALSE	High	Sequest HT (A2)	#N/A	Unambiguous	[R].GNLLQcVcTGnGR.[G]	C6(Carbamidomethyl); C8(Carbamidomethyl); N11(Deamidated)	1	P11276	P11276	0	2	0.4036	0	1	1	725.331	1449.65	1449.66	-1.88	-0.00136	HCD (High Energy Collision Dissociation)	MS2	16.5078	100	66.4656	25627	WT-3_20220228044012.raw	F40		2.8	1	FALSE	4.363e-05	9.361e-07	770740	66.5
		FALSE	High	Sequest HT (A2)	#N/A	Unambiguous	[R].GNLLQcVcTGnGR.[G]	C6(Carbamidomethyl); C8(Carbamidomethyl); N11(Deamidated)	1	P11276	P11276	0	2	0.4199	0	1	1	725.332	1449.66	1449.66	-0.97	-0.0007	HCD (High Energy Collision Dissociation)	MS2	23.2885	100	66.469	25605	OE-3_20220227234013.raw	F28		2.81	1	FALSE	4.363e-05	2.767e-07	394771	66.53
		FALSE	High	Sequest HT (A2)	#N/A	Unambiguous	[R].GNLLQcVcTGnGR.[G]	C6(Carbamidomethyl); C8(Carbamidomethyl); N11(Deamidated)	1	P11276	P11276	0	2	0.3633	0	1	1	725.333	1449.66	1449.66	0.53	0.00038	HCD (High Energy Collision Dissociation)	MS2	40.7935	100	59.2827	26431	WT-3.raw	F37		2.56	1	FALSE	4.363e-05	9.334e-08	295749	59.29
		FALSE	High	Sequest HT (A2)	#N/A	Unambiguous	[R].GNLLQcVcTGnGR.[G]	C6(Carbamidomethyl); C8(Carbamidomethyl); N11(Deamidated)	1	P11276	P11276	0	2	0.4062	0	1	1	725.332	1449.66	1449.66	-0.47	-0.00034	HCD (High Energy Collision Dissociation)	MS2	7.28325	100	59.2405	26351	OE-1.raw	F17		2.24	1	FALSE	4.363e-05	0.0002353	1475890	59.23
		FALSE	High	Sequest HT (A2)	#N/A	Unambiguous	[R].GNLLQcVcTGnGR.[G]	C6(Carbamidomethyl); C8(Carbamidomethyl); N11(Deamidated)	1	P11276	P11276	0	2	0.3909	0	1	1	725.332	1449.66	1449.66	-0.03	-3e-05	HCD (High Energy Collision Dissociation)	MS2	3.84688	85.311	66.5385	25502	OE-1_20220227034053.raw	F20		3.3	1	FALSE	4.363e-05	3.434e-06	3266523	66.57
		FALSE	High	Sequest HT (A2)	#N/A	Unambiguous	[R].GNLLQcVcTGnGR.[G]	C6(Carbamidomethyl); C8(Carbamidomethyl); N11(Deamidated)	1	P11276	P11276	0	2	0.3936	0	1	1	725.332	1449.66	1449.66	-0.85	-0.00061	HCD (High Energy Collision Dissociation)	MS2	9.73312	100	66.3113	25561	WT-2_20220227184000.raw	F36		2.82	1	FALSE	4.363e-05	2.607e-07	3.21816e+06	66.44
		FALSE	High	Sequest HT (A2)	#N/A	Unambiguous	[R].GNLLQcVcTGnGR.[G]	C6(Carbamidomethyl); C8(Carbamidomethyl); N11(Deamidated)	1	P11276	P11276	0	2	0.4291	0	1	1	725.333	1449.66	1449.66	0.39	0.00028	HCD (High Energy Collision Dissociation)	MS2	43.6183	100	59.3396	26394	WT-3_20220226095107.raw	F38		2.61	1	FALSE	4.363e-05	4.832e-07	345333	59.32
		FALSE	High	Sequest HT (A2)	#N/A	Unambiguous	[R].GNLLQcVcTGnGR.[G]	C6(Carbamidomethyl); C8(Carbamidomethyl); N11(Deamidated)	1	P11276	P11276	0	2	0.3166	0	1	1	725.333	1449.66	1449.66	0.98	0.00071	HCD (High Energy Collision Dissociation)	MS2	0	100	56.8771	28208	NfF6-OE_20220128012042.raw	F8		1.99	1	FALSE	0.0002221	0.002192	1965769	56.83
		FALSE	High	Sequest HT (A2)	#N/A	Unambiguous	[R].GNLLQcVcTGnGR.[G]	C6(Carbamidomethyl); C8(Carbamidomethyl); N11(Deamidated)	1	P11276	P11276	0	2	0.413	0	1	1	725.332	1449.66	1449.66	-0.65	-0.00047	HCD (High Energy Collision Dissociation)	MS2	9.39364	73.953	59.1687	25420	OE-1_20220227013156.raw	F19		2.93	1	FALSE	4.363e-05	1.685e-06	3.23457e+06	59.16
	FALSE	High	[R].GNLLQCVCTGNGRGEWK.[C]	2xCarbamidomethyl [C6; C8]; 1xDeamidated [N11]	#N/A	FALSE	0.00280713	0.000372359	1	1	13	P11276	P11276 [254-270]		1	1949.9	10	0.579	0.217	0.1	5.56854e-17	0.405745	0.00141355	1.34741e-16		12.25	6.1			55.7	156.6	51		263.1	234.8	38.8			20.15			3.85	6.28	22.63		Not Found	Not Found	Not Found	Not Found
		Checked	Confidence	Identifying Node	#N/A	PSM Ambiguity	Annotated Sequence	Modifications	# Proteins	Master Protein Accessions	Protein Accessions	# Missed Cleavages	Charge	DeltaScore	DeltaCn	Rank	Search Engine Rank	m/z [Da]	MH+ [Da]	Theo. MH+ [Da]	DeltaM [ppm]	Deltam/z [Da]	Activation Type	MS Order	Isolation Interference [%]	Ion Inject Time [ms]	RT [min]	First Scan	Spectrum File	File ID	Quan Info	XCorr	# Protein Groups	Contaminant	Percolator q-Value	Percolator PEP	Precursor Abundance	Apex RT [min]
		FALSE	High	Sequest HT (A2)	#N/A	Unambiguous	[R].GNLLQcVcTGnGRGEWK.[C]	C6(Carbamidomethyl); C8(Carbamidomethyl); N11(Deamidated)	1	P11276	P11276	1	3	0.3575	0	1	1	650.638	1949.9	1949.9	1.47	0.00096	HCD (High Energy Collision Dissociation)	MS2	11.2728	100	69.9539	28032	WT-2.raw	F33		1.79	1	FALSE	0.001648	0.01233	237274	70.05
		FALSE	High	Sequest HT (A2)	#N/A	Unambiguous	[R].GNLLQcVcTGnGRGEWK.[C]	C6(Carbamidomethyl); C8(Carbamidomethyl); N11(Deamidated)	1	P11276	P11276	1	3	0.3444	0	1	1	650.637	1949.9	1949.9	0.25	0.00016	HCD (High Energy Collision Dissociation)	MS2	7.92011	100	70.0884	27155	OE-1_20220227034053.raw	F20		2.41	1	FALSE	4.363e-05	4.23e-05	372022	70.1
		FALSE	High	Sequest HT (A2)	#N/A	Unambiguous	[R].GNLLQcVcTGnGRGEWK.[C]	C6(Carbamidomethyl); C8(Carbamidomethyl); N11(Deamidated)	1	P11276	P11276	1	3	0.1161	0	1	1	650.636	1949.89	1949.9	-0.56	-0.00036	HCD (High Energy Collision Dissociation)	MS2	18.2957	100	62.7147	27991	WT-1_20220225135429.raw	F30		1.12	1	FALSE	0.002884	0.01903	266118	62.75
		FALSE	High	Sequest HT (A2)	#N/A	Unambiguous	[R].GNLLQcVcTGnGRGEWK.[C]	C6(Carbamidomethyl); C8(Carbamidomethyl); N11(Deamidated)	1	P11276	P11276	1	3	0.1518	0	1	1	650.637	1949.9	1949.9	0.68	0.00044	HCD (High Energy Collision Dissociation)	MS2	11.1539	100	70.0009	27532	WT-1_20220227084038.raw	F32		1.91	1	FALSE	0.0002703	0.003047	521889	70.03
		FALSE	High	Sequest HT (A2)	#N/A	Unambiguous	[R].GNLLQcVcTGnGRGEWK.[C]	C6(Carbamidomethyl); C8(Carbamidomethyl); N11(Deamidated)	1	P11276	P11276	1	3	0.3005	0	1	1	650.637	1949.9	1949.9	0.1	7e-05	HCD (High Energy Collision Dissociation)	MS2	0	100	69.9934	27230	WT-1_20220227063141.raw	F31		2.13	1	FALSE	0.0001864	0.00207	548993	70.05
		FALSE	High	Sequest HT (A2)	#N/A	Unambiguous	[R].GNLLQcVcTGnGRGEWK.[C]	C6(Carbamidomethyl); C8(Carbamidomethyl); N11(Deamidated)	1	P11276	P11276	1	3	0.2609	0	1	1	650.638	1949.9	1949.9	1.28	0.00083	HCD (High Energy Collision Dissociation)	MS2	5.42201	100	70.0003	27185	WT-2_20220227163100.raw	F35		2.07	1	FALSE	0.0006622	0.006324	514477	70.04
		FALSE	High	Sequest HT (A2)	#N/A	Unambiguous	[R].GNLLQcVcTGnGRGEWK.[C]	C6(Carbamidomethyl); C8(Carbamidomethyl); N11(Deamidated)	1	P11276	P11276	1	3	0.3279	0	1	1	650.637	1949.9	1949.9	0.01	1e-05	HCD (High Energy Collision Dissociation)	MS2	0	100	70.1292	25416	OE-1_20220225085536.raw	F18		1.83	1	FALSE	0.0001864	0.002061	243157	70.18
		FALSE	High	Sequest HT (A2)	#N/A	Unambiguous	[R].GNLLQcVcTGnGRGEWK.[C]	C6(Carbamidomethyl); C8(Carbamidomethyl); N11(Deamidated)	1	P11276	P11276	1	3	0.3243	0	1	1	650.635	1949.89	1949.9	-2.84	-0.00185	HCD (High Energy Collision Dissociation)	MS2	0	100	69.9807	27291	WT-2_20220227184000.raw	F36		1.85	1	FALSE	0.0006898	0.006516	466813	70.04
		FALSE	High	Sequest HT (A2)	#N/A	Unambiguous	[R].GNLLQcVcTGnGRGEWK.[C]	C6(Carbamidomethyl); C8(Carbamidomethyl); N11(Deamidated)	1	P11276	P11276	1	3	0.2525	0	1	1	650.637	1949.9	1949.9	0.45	0.00029	HCD (High Energy Collision Dissociation)	MS2	10.5849	100	62.8463	26773	WT-1.raw	F29		1.98	1	FALSE	4.363e-05	0.000247	262318	62.9
		FALSE	High	Sequest HT (A2)	#N/A	Unambiguous	[R].GNLLQcVcTGnGRGEWK.[C]	C6(Carbamidomethyl); C8(Carbamidomethyl); N11(Deamidated)	1	P11276	P11276	1	3	0.3454	0	1	1	650.636	1949.89	1949.9	-0.98	-0.00064	HCD (High Energy Collision Dissociation)	MS2	41.7467	100	62.6062	27031	OE-1_20220227013156.raw	F19		1.94	1	FALSE	0.0004827	0.004494	426316	62.68
		FALSE	Medium	Sequest HT (A2)	#N/A	Unambiguous	[R].GNLLqcVcTGNGRGEWK.[C]	Q5(Deamidated); C6(Carbamidomethyl); C8(Carbamidomethyl)	1	P11276	P11276	1	3	0.2143	0	1	1	650.638	1949.9	1949.9	1.27	0.00083	HCD (High Energy Collision Dissociation)	MS2	39.2797	100	70.1267	27338	WT-3_20220228044012.raw	F40		1.12	1	FALSE	0.02734	0.1937
		FALSE	Medium	Sequest HT (A2)	#N/A	Unambiguous	[R].GNLLQcVcTGnGRGEWK.[C]	C6(Carbamidomethyl); C8(Carbamidomethyl); N11(Deamidated)	1	P11276	P11276	1	3	0.2371	0	1	1	650.636	1949.89	1949.9	-1.44	-0.00093	HCD (High Energy Collision Dissociation)	MS2	8.72551	100	62.8315	28066	WT-2_20220225235236.raw	F34		0.97	1	FALSE	0.01584	0.115	208953	62.93
		FALSE	High	Sequest HT (A2)	#N/A	Unambiguous	[R].GNLLQcVcTGnGRGEWK.[C]	C6(Carbamidomethyl); C8(Carbamidomethyl); N11(Deamidated)	1	P11276	P11276	1	3	0.1883	0	1	1	650.637	1949.9	1949.9	0.71	0.00046	HCD (High Energy Collision Dissociation)	MS2	6.90712	100	62.7552	28000	OE-1.raw	F17		1.54	1	FALSE	0.0006361	0.005633	274227	62.78
	FALSE	High	[R].HALQSASAGSGSFTDVR.[T]	1xDehydrated [S5]	#N/A	FALSE	0.0486168	0.00210942	1	1	3	P11276	P11276 [274-290]	P11276 1xDehydrated [S278]	0	1672.8	1.097	0.544	1.748	1.423	0.915016	0.629003	0.5857	0.986444	24.42	141.97	43.1	94.59	203.5	223.2	49.4	99.8	43.7	90.8	51.7	37.8	23.6	3.84	92.05	15.92	63.5	6.49	53.1	79.34		Peak Found	Peak Found	Not Found	Not Found
		Checked	Confidence	Identifying Node	#N/A	PSM Ambiguity	Annotated Sequence	Modifications	# Proteins	Master Protein Accessions	Protein Accessions	# Missed Cleavages	Charge	DeltaScore	DeltaCn	Rank	Search Engine Rank	m/z [Da]	MH+ [Da]	Theo. MH+ [Da]	DeltaM [ppm]	Deltam/z [Da]	Activation Type	MS Order	Isolation Interference [%]	Ion Inject Time [ms]	RT [min]	First Scan	Spectrum File	File ID	Quan Info	XCorr	# Protein Groups	Contaminant	Percolator q-Value	Percolator PEP	Precursor Abundance	Apex RT [min]
		FALSE	High	Sequest HT (A2)	#N/A	Unambiguous	[R].HALQsASAGSGSFTDVR.[T]	S5(Dehydrated)	1	P11276	P11276	0	3	0.0728	0	1	1	558.274	1672.81	1672.8	2.31	0.00129	HCD (High Energy Collision Dissociation)	MS2	19.1789	100	48.673	21526	OE-3.raw	F25		1.51	1	FALSE	0.0002703	0.003203	146844	48.58
		FALSE	Medium	Sequest HT (A2)	#N/A	Unambiguous	[R].HALQSASAGSGSFtDVR.[T]	T14(Dehydrated)	1	P11276	P11276	0	3	0.0333	0	1	1	558.273	1672.8	1672.8	-0.31	-0.00017	HCD (High Energy Collision Dissociation)	MS2	0	100	48.529	21387	WT-2_20220225235236.raw	F34		1.5	1	FALSE	0.04827	0.3297	106426	48.59
		FALSE	Medium	Sequest HT (A2)	#N/A	Unambiguous	[R].HALQSAsAGSGSFTDVR.[T]	S7(Dehydrated)	1	P11276	P11276	0	3	0.021	0	1	1	558.276	1672.81	1672.8	6.21	0.00346	HCD (High Energy Collision Dissociation)	MS2	27.4495	100	48.3933	21288	OE-1.raw	F17		2.38	1	FALSE	0.01274	0.09091	166366	48.38
	FALSE	High	[R].HALQSASAGSGSFTDVR.[T]		#N/A	FALSE	2.32884e-06	0.000372359	1	1	99	P11276	P11276 [274-290]		0	1690.81	1.043	1.185	1.155	4.016	0.976046	0.946384	0.956973	0.0300931	83.45	11.58	5.14	116.85	41	39.6	137.3	155.4	142.8	114.1	134.6	35.2	65.67	59.89	19.79	7.18	4.82	4.61	3.06	75.02		Peak Found	High	High	High
		Checked	Confidence	Identifying Node	#N/A	PSM Ambiguity	Annotated Sequence	Modifications	# Proteins	Master Protein Accessions	Protein Accessions	# Missed Cleavages	Charge	DeltaScore	DeltaCn	Rank	Search Engine Rank	m/z [Da]	MH+ [Da]	Theo. MH+ [Da]	DeltaM [ppm]	Deltam/z [Da]	Activation Type	MS Order	Isolation Interference [%]	Ion Inject Time [ms]	RT [min]	First Scan	Spectrum File	File ID	Quan Info	XCorr	# Protein Groups	Contaminant	Percolator q-Value	Percolator PEP	Precursor Abundance	Apex RT [min]
		FALSE	High	Sequest HT (A2)	#N/A	Unambiguous	[R].HALQSASAGSGSFTDVR.[T]		1	P11276	P11276	0	3	0.1942	0	1	1	564.278	1690.82	1690.81	2.9	0.00163	HCD (High Energy Collision Dissociation)	MS2	28.5456	100	56.9434	21316	WT-2_20220227184000.raw	F36		1.39	1	FALSE	0.009815	0.06973	157410	56.77
		FALSE	Medium	Sequest HT (A2)	#N/A	Unambiguous	[R].HALQSASAGSGSFTDVR.[T]		1	P11276	P11276	0	2	0.0857	0	1	1	845.911	1690.81	1690.81	-0.07	-6e-05	HCD (High Energy Collision Dissociation)	MS2	0	100	48.2171	19896	WT-1.raw	F29		0.7	1	FALSE	0.0122	0.08656	1.07322e+06	48.42
		FALSE	High	Sequest HT (A2)	#N/A	Unambiguous	[R].HALQSASAGSGSFTDVR.[T]		1	P11276	P11276	0	3	0.5622	0	1	1	564.275	1690.81	1690.81	-1.53	-0.00086	HCD (High Energy Collision Dissociation)	MS2	32.1834	100	48.1464	21170	OE-1.raw	F17		2.33	1	FALSE	4.363e-05	0.0001502	8.20148e+06	48.39
		FALSE	High	Sequest HT (A2)	#N/A	Unambiguous	[R].HALQSASAGSGSFTDVR.[T]		1	P11276	P11276	0	2	0.3875	0	1	1	845.909	1690.81	1690.81	-1.95	-0.00165	HCD (High Energy Collision Dissociation)	MS2	0	100	48.9723	21001	OE-2_20220227113119.raw	F23		0.8	1	FALSE	0.005963	0.04093	4169782	48.63
		FALSE	High	Sequest HT (A2)	#N/A	Unambiguous	[R].HALQSASAGSGSFTDVR.[T]		1	P11276	P11276	0	3	0.5674	0	1	1	564.275	1690.81	1690.81	-2.56	-0.00144	HCD (High Energy Collision Dissociation)	MS2	50.5033	100	48.133	20255	OE-1_20220227013156.raw	F19		3.56	1	FALSE	4.363e-05	4.135e-07	15290745	48.35
		FALSE	Medium	Sequest HT (A2)	#N/A	Unambiguous	[R].HALQSASAGSGSFTDVR.[T]		1	P11276	P11276	0	3	0.2016	0	1	1	564.278	1690.82	1690.81	2.47	0.00139	HCD (High Energy Collision Dissociation)	MS2	30.7007	100	48.9269	21530	WT-1_20220225135429.raw	F30		1.24	1	FALSE	0.01378	0.1006	5.47013e+06	48.5
		FALSE	Medium	Sequest HT (A2)	#N/A	Unambiguous	[R].HALQSASAGSGSFTDVR.[T]		1	P11276	P11276	0	3	0.3696	0	1	1	564.277	1690.82	1690.81	1.04	0.00059	HCD (High Energy Collision Dissociation)	MS2	25.227	100	56.3683	18915	OE-1_20220225085536.raw	F18		1.38	1	FALSE	0.01256	0.08901	441507	56.2
		FALSE	High	Sequest HT (A2)	#N/A	Unambiguous	[R].HALQSASAGSGSFTDVR.[T]		1	P11276	P11276	0	3	0.5564	0	1	1	564.276	1690.81	1690.81	-0.53	-0.0003	HCD (High Energy Collision Dissociation)	MS2	32.4271	100	48.4055	21367	OE-2.raw	F21		2.57	1	FALSE	4.363e-05	1.436e-05	8918514	48.67
		FALSE	High	Sequest HT (A2)	#N/A	Unambiguous	[R].HALQSASAGSGSFTDVR.[T]		1	P11276	P11276	0	3	0.3915	0	1	1	564.274	1690.81	1690.81	-4.01	-0.00226	HCD (High Energy Collision Dissociation)	MS2	0	100	55.1835	18374	OE-1_20220225085536.raw	F18		2.12	1	FALSE	0.002338	0.01696	13957891	55.44
		FALSE	High	Sequest HT (A2)	#N/A	Unambiguous	[R].HALQSASAGSGSFTDVR.[T]		1	P11276	P11276	0	2	0.6457	0	1	1	845.908	1690.81	1690.81	-3.35	-0.00283	HCD (High Energy Collision Dissociation)	MS2	11.9179	100	55.5305	20404	OE-1_20220227034053.raw	F20		2.54	1	FALSE	4.363e-05	2.67e-08	3.3366e+06	55.63
		FALSE	Medium	Sequest HT (A2)	#N/A	Unambiguous	[R].HALQSASAGSGSFTDVR.[T]		1	P11276	P11276	0	2	0.4167	0	1	1	845.911	1690.81	1690.81	-0.27	-0.00023	HCD (High Energy Collision Dissociation)	MS2	0	100	55.3288	18441	OE-1_20220225085536.raw	F18		0.72	1	FALSE	0.01437	0.1042	1.70889e+06	55.44
		FALSE	Medium	Sequest HT (A2)	#N/A	Unambiguous	[R].HALQSASAGSGSFTDVR.[T]		1	P11276	P11276	0	2	0.4085	0	1	1	845.911	1690.81	1690.81	0.33	0.00028	HCD (High Energy Collision Dissociation)	MS2	0	100	55.9568	21666	OE-3_20220226045149.raw	F26		0.71	1	FALSE	0.0112	0.08029	1.13577e+06	55.66
		FALSE	High	Sequest HT (A2)	#N/A	Unambiguous	[R].HALQSASAGSGSFTDVR.[T]		1	P11276	P11276	0	3	0.6183	0	1	1	564.276	1690.81	1690.81	0.35	0.0002	HCD (High Energy Collision Dissociation)	MS2	14.2907	100	48.994	21011	OE-2_20220227113119.raw	F23		4.27	1	FALSE	4.363e-05	6.374e-08	18529330	48.63
		FALSE	High	Sequest HT (A2)	#N/A	Unambiguous	[R].HALQSASAGSGSFTDVR.[T]		1	P11276	P11276	0	2	0.5	0	1	1	845.91	1690.81	1690.81	-0.67	-0.00057	HCD (High Energy Collision Dissociation)	MS2	42.6922	50.934	45.0591	20924	NfF6-OE_20220128032755.raw	F7		2.1	1	FALSE	4.363e-05	0.000551	6.52477e+06	45.08
		FALSE	Medium	Sequest HT (A2)	#N/A	Unambiguous	[R].HALQSASAGSGSFTDVR.[T]		1	P11276	P11276	0	2	1	0	1	1	845.91	1690.81	1690.81	-0.95	-0.0008	HCD (High Energy Collision Dissociation)	MS2	0	100	48.451	21389	OE-2.raw	F21		0.78	1	FALSE	0.03002	0.212	1.54648e+06	48.67
		FALSE	High	Sequest HT (A2)	#N/A	Unambiguous	[R].HALQSASAGSGSFTDVR.[T]		1	P11276	P11276	0	3	0.4813	0	1	1	564.277	1690.82	1690.81	1.38	0.00078	HCD (High Energy Collision Dissociation)	MS2	21.4708	100	56.0177	21697	OE-3_20220226045149.raw	F26		2.41	1	FALSE	4.363e-05	0.0002637	8378421	55.65
		FALSE	High	Sequest HT (A2)	#N/A	Unambiguous	[R].HALQSASAGSGSFTDVR.[T]		1	P11276	P11276	0	3	0.5294	0	1	1	564.275	1690.81	1690.81	-2.19	-0.00123	HCD (High Energy Collision Dissociation)	MS2	26.1438	100	49.7105	21372	OE-2_20220227134017.raw	F24		2.89	1	FALSE	4.363e-05	0.0001019	685562	49.42
		FALSE	High	Sequest HT (A2)	#N/A	Unambiguous	[R].HALQSASAGSGSFTDVR.[T]		1	P11276	P11276	0	2	0.2118	0	1	1	845.916	1690.82	1690.81	5.99	0.00507	HCD (High Energy Collision Dissociation)	MS2	63.9923	100	55.395	21611	NfF6-OE_20220226153324.raw	F15		1.7	1	FALSE	0.009592	0.06843	2.04935e+06	55.49
		FALSE	Medium	Sequest HT (A2)	#N/A	Unambiguous	[R].HALQSASAGSGSFTDVR.[T]		1	P11276	P11276	0	2	0.4196	0	1	1	845.91	1690.81	1690.81	-0.44	-0.00037	HCD (High Energy Collision Dissociation)	MS2	0	100	48.2116	21202	OE-1.raw	F17		1.12	1	FALSE	0.04576	0.3139	1.36767e+06	48.39
		FALSE	High	Sequest HT (A2)	#N/A	Unambiguous	[R].HALQSASAGSGSFTDVR.[T]		1	P11276	P11276	0	3	0.4959	0	1	1	564.276	1690.81	1690.81	-0.53	-0.0003	HCD (High Energy Collision Dissociation)	MS2	51.9067	100	56.5502	21072	OE-3_20220227234013.raw	F28		2.46	1	FALSE	0.0002703	0.003353	211134	56.58
		FALSE	High	Sequest HT (A2)	#N/A	Unambiguous	[R].HALQSASAGSGSFTDVR.[T]		1	P11276	P11276	0	3	0.4322	0	1	1	564.274	1690.81	1690.81	-3.53	-0.00199	HCD (High Energy Collision Dissociation)	MS2	32.5113	100	56.451	21075	WT-2_20220227184000.raw	F36		2.36	1	FALSE	0.0007698	0.006929	1.09823e+06	56.08
		FALSE	High	Sequest HT (A2)	#N/A	Unambiguous	[R].HALQSASAGSGSFTDVR.[T]		1	P11276	P11276	0	3	0.5045	0	1	1	564.276	1690.81	1690.81	0.11	6e-05	HCD (High Energy Collision Dissociation)	MS2	17.8194	100	48.6602	21412	OE-1.raw	F17		3.31	1	FALSE	4.363e-05	2.167e-08	8.20148e+06	48.39
		FALSE	Medium	Sequest HT (A2)	#N/A	Unambiguous	[R].HALQSASAGSGSFTDVR.[T]		1	P11276	P11276	0	2	0.1728	0	1	1	845.91	1690.81	1690.81	-0.8	-0.00067	HCD (High Energy Collision Dissociation)	MS2	27.3908	100	55.5003	20503	WT-1_20220227063141.raw	F31		0.81	1	FALSE	0.02658	0.1887	2.08587e+06	55.68
		FALSE	High	Sequest HT (A2)	#N/A	Unambiguous	[R].HALQSASAGSGSFTDVR.[T]		1	P11276	P11276	0	3	0.5701	0	1	1	564.277	1690.82	1690.81	0.99	0.00056	HCD (High Energy Collision Dissociation)	MS2	11.9087	100	55.9249	20987	WT-1_20220227084038.raw	F32		3.28	1	FALSE	4.363e-05	8.668e-08	9336539	55.67
		FALSE	High	Sequest HT (A2)	#N/A	Unambiguous	[R].HALQSASAGSGSFTDVR.[T]		1	P11276	P11276	0	3	0.5995	0	1	1	564.277	1690.82	1690.81	0.51	0.00029	HCD (High Energy Collision Dissociation)	MS2	7.22487	100	49.1892	21123	OE-2_20220227134017.raw	F24		4.07	1	FALSE	4.363e-05	2.353e-08	18580742	48.91
		FALSE	High	Sequest HT (A2)	#N/A	Unambiguous	[R].HALQSASAGSGSFTDVR.[T]		1	P11276	P11276	0	3	0.3852	0	1	1	564.277	1690.82	1690.81	0.93	0.00053	HCD (High Energy Collision Dissociation)	MS2	28.8015	100	48.7063	20131	WT-1.raw	F29		2.44	1	FALSE	8.555e-05	0.001056
		FALSE	High	Sequest HT (A2)	#N/A	Unambiguous	[R].HALQSASAGSGSFTDVR.[T]		1	P11276	P11276	0	3	0.4735	0	1	1	564.276	1690.81	1690.81	0.3	0.00017	HCD (High Energy Collision Dissociation)	MS2	26.5755	100	55.6314	20861	WT-3_20220228023102.raw	F39		2.83	1	FALSE	4.363e-05	1.145e-06	8.23472e+06	55.82
		FALSE	High	Sequest HT (A2)	#N/A	Unambiguous	[R].HALQSASAGSGSFTDVR.[T]		1	P11276	P11276	0	2	0.4118	0	1	1	845.911	1690.81	1690.81	-0.06	-5e-05	HCD (High Energy Collision Dissociation)	MS2	0	100	49.2196	21137	OE-2_20220227134017.raw	F24		0.85	1	FALSE	0.001623	0.01217	3.92767e+06	48.9
		FALSE	High	Sequest HT (A2)	#N/A	Unambiguous	[R].HALQSASAGSGSFTDVR.[T]		1	P11276	P11276	0	3	0.0978	0	1	1	564.276	1690.81	1690.81	-0.17	-0.0001	HCD (High Energy Collision Dissociation)	MS2	55.1832	100	48.2939	21276	WT-2_20220225235236.raw	F34		0.92	1	FALSE	0.003183	0.02202	6333688	48.57
		FALSE	High	Sequest HT (A2)	#N/A	Unambiguous	[R].HALQSASAGSGSFTDVR.[T]		1	P11276	P11276	0	3	0.508	0	1	1	564.275	1690.81	1690.81	-2.13	-0.0012	HCD (High Energy Collision Dissociation)	MS2	52.5825	100	48.4214	21393	OE-2_20220225185333.raw	F22		2.5	1	FALSE	4.363e-05	0.0003513	11755460	48.69
		FALSE	Medium	Sequest HT (A2)	#N/A	Unambiguous	[R].HALQSASAGSGSFTDVR.[T]		1	P11276	P11276	0	3	0.3731	0	1	1	564.274	1690.81	1690.81	-3.34	-0.00188	HCD (High Energy Collision Dissociation)	MS2	38.9595	100	56.9488	21327	WT-3_20220228044012.raw	F40		1.34	1	FALSE	0.0165	0.1184	138253	56.68
		FALSE	High	Sequest HT (A2)	#N/A	Unambiguous	[R].HALQSASAGSGSFTDVR.[T]		1	P11276	P11276	0	3	0.4737	0	1	1	564.278	1690.82	1690.81	2.72	0.00153	HCD (High Energy Collision Dissociation)	MS2	25.4817	100	48.9666	21557	WT-3_20220226095107.raw	F38		1.71	1	FALSE	4.363e-05	0.0009117	271329	49.07
		FALSE	High	Sequest HT (A2)	#N/A	Unambiguous	[R].HALQSASAGSGSFTDVR.[T]		1	P11276	P11276	0	2	0.6235	0	1	1	845.915	1690.82	1690.81	5.12	0.00433	HCD (High Energy Collision Dissociation)	MS2	33.8003	78.999	45.1179	20917	NfF6-OE_20220128012042.raw	F8		3.24	1	FALSE	4.363e-05	1.536e-08	6.52191e+06	45.16
		FALSE	Medium	Sequest HT (A2)	#N/A	Unambiguous	[R].HALQSASAGSGSFTDVR.[T]		1	P11276	P11276	0	2	0.3269	0	1	1	845.913	1690.82	1690.81	2.1	0.00177	HCD (High Energy Collision Dissociation)	MS2	0	100	48.7953	20175	WT-1.raw	F29		0.52	1	FALSE	0.04364	0.3023	1.07322e+06	48.42
		FALSE	High	Sequest HT (A2)	#N/A	Unambiguous	[R].HALQSASAGSGSFTDVR.[T]		1	P11276	P11276	0	3	0.3836	0	1	1	564.275	1690.81	1690.81	-2.24	-0.00126	HCD (High Energy Collision Dissociation)	MS2	36.655	100	57.2982	21445	OE-3_20220227234013.raw	F28		2.19	1	FALSE	0.0008145	0.007577	231023	57.32
		FALSE	High	Sequest HT (A2)	#N/A	Unambiguous	[R].HALQSASAGSGSFTDVR.[T]		1	P11276	P11276	0	3	0.4839	0	1	1	564.278	1690.82	1690.81	2.26	0.00128	HCD (High Energy Collision Dissociation)	MS2	16.2202	26.036	45.1129	20913	NfF6-OE_20220128012042.raw	F8		2.17	1	FALSE	0.0008145	0.007627	14121877	45.19
		FALSE	Medium	Sequest HT (A2)	#N/A	Unambiguous	[R].HALQSASAGSGSFTDVR.[T]		1	P11276	P11276	0	2	1	0	1	1	845.913	1690.82	1690.81	2.59	0.00219	HCD (High Energy Collision Dissociation)	MS2	22.7577	100	56.0064	21121	OE-3_20220227213109.raw	F27		0.86	1	FALSE	0.01437	0.1041	3.26627e+06	55.68
		FALSE	High	Sequest HT (A2)	#N/A	Unambiguous	[R].HALQSASAGSGSFTDVR.[T]		1	P11276	P11276	0	3	0.6005	0	1	1	564.277	1690.82	1690.81	0.6	0.00034	HCD (High Energy Collision Dissociation)	MS2	17.0635	100	56.0044	21120	OE-3_20220227213109.raw	F27		3.88	1	FALSE	4.363e-05	2.356e-08	1.26625e+06	56.1
		FALSE	High	Sequest HT (A2)	#N/A	Unambiguous	[R].HALQSASAGSGSFTDVR.[T]		1	P11276	P11276	0	3	0.2941	0	1	1	564.276	1690.81	1690.81	-0.03	-2e-05	HCD (High Energy Collision Dissociation)	MS2	37.5776	100	55.4829	20584	WT-2_20220227184000.raw	F36		1.7	1	FALSE	0.003786	0.02548	11998666	55.76
		FALSE	High	Sequest HT (A2)	#N/A	Unambiguous	[R].HALQSASAGSGSFTDVR.[T]		1	P11276	P11276	0	3	0.1519	0	1	1	564.276	1690.81	1690.81	-0.05	-3e-05	HCD (High Energy Collision Dissociation)	MS2	43.2763	100	55.5583	20604	WT-3_20220228044012.raw	F40		1.58	1	FALSE	0.008536	0.05967	7830034	55.83
		FALSE	High	Sequest HT (A2)	#N/A	Unambiguous	[R].HALQSASAGSGSFTDVR.[T]		1	P11276	P11276	0	2	0.5143	0	1	1	845.912	1690.82	1690.81	1.81	0.00153	HCD (High Energy Collision Dissociation)	MS2	0	100	56.0717	21089	WT-3_20220228023102.raw	F39		1.05	1	FALSE	0.002548	0.01768	1.56841e+06	55.82
		FALSE	Medium	Sequest HT (A2)	#N/A	Unambiguous	[R].HALQSASAGSGSFTDVR.[T]		1	P11276	P11276	0	2	0.3069	0	1	1	845.912	1690.82	1690.81	1.1	0.00093	HCD (High Energy Collision Dissociation)	MS2	18.8154	100	55.5607	20624	WT-2_20220227184000.raw	F36		1.01	1	FALSE	0.04226	0.2932	2.3879e+06	55.76
		FALSE	High	Sequest HT (A2)	#N/A	Unambiguous	[R].HALQSASAGSGSFTDVR.[T]		1	P11276	P11276	0	3	0.512	0	1	1	564.277	1690.82	1690.81	1.28	0.00072	HCD (High Energy Collision Dissociation)	MS2	55.1648	100	50.3064	21650	OE-2_20220227134017.raw	F24		2.09	1	FALSE	4.363e-05	0.0005086	160469	50.41
		FALSE	High	Sequest HT (A2)	#N/A	Unambiguous	[R].HALQSASAGSGSFTDVR.[T]		1	P11276	P11276	0	3	0.4049	0	1	1	564.276	1690.81	1690.81	-1.27	-0.00072	HCD (High Energy Collision Dissociation)	MS2	29.566	100	55.4273	21395	OE-3_20220226045149.raw	F26		1.63	1	FALSE	0.002939	0.02032	8378421	55.65
		FALSE	High	Sequest HT (A2)	#N/A	Unambiguous	[R].HALQSASAGSGSFTDVR.[T]		1	P11276	P11276	0	3	0.6077	0	1	1	564.277	1690.81	1690.81	0.36	0.0002	HCD (High Energy Collision Dissociation)	MS2	7.80888	100	55.5313	20880	OE-3_20220227213109.raw	F27		3.9	1	FALSE	4.363e-05	5.021e-08	14149901	55.69
		FALSE	High	Sequest HT (A2)	#N/A	Unambiguous	[R].HALQSASAGSGSFTDVR.[T]		1	P11276	P11276	0	3	0.5142	0	1	1	564.277	1690.82	1690.81	2.02	0.00114	HCD (High Energy Collision Dissociation)	MS2	26.7812	100	49.0655	21708	OE-3.raw	F25		2.12	1	FALSE	4.363e-05	0.0003083
		FALSE	High	Sequest HT (A2)	#N/A	Unambiguous	[R].HALQSASAGSGSFTDVR.[T]		1	P11276	P11276	0	3	0.0863	0	1	1	564.275	1690.81	1690.81	-1.6	-0.0009	HCD (High Energy Collision Dissociation)	MS2	49.993	100	56.7723	21112	WT-2_20220227163100.raw	F35		1.39	1	FALSE	0.004575	0.03127	189636	56.68
		FALSE	High	Sequest HT (A2)	#N/A	Unambiguous	[R].HALQSASAGSGSFTDVR.[T]		1	P11276	P11276	0	3	0.5833	0	1	1	564.276	1690.81	1690.81	0	0	HCD (High Energy Collision Dissociation)	MS2	24.8865	100	48.3748	20723	OE-2_20220227113119.raw	F23		3.24	1	FALSE	4.363e-05	7.13e-07	18529330	48.63
		FALSE	Medium	Sequest HT (A2)	#N/A	Unambiguous	[R].HALQSASAGSGSFTDVR.[T]		1	P11276	P11276	0	2	0.2209	0	1	1	845.911	1690.82	1690.81	0.56	0.00047	HCD (High Energy Collision Dissociation)	MS2	0	100	55.6185	20854	WT-3_20220228023102.raw	F39		0.86	1	FALSE	0.01285	0.09259	1.56841e+06	55.82
		FALSE	Medium	Sequest HT (A2)	#N/A	Unambiguous	[R].HALQSASAGSGSFTDVR.[T]		1	P11276	P11276	0	2	0.1786	0	1	1	845.909	1690.81	1690.81	-1.81	-0.00153	HCD (High Energy Collision Dissociation)	MS2	0	100	56.0928	20836	OE-3_20220227234013.raw	F28		0.84	1	FALSE	0.01179	0.08431	3.12144e+06	55.78
		FALSE	High	Sequest HT (A2)	#N/A	Unambiguous	[R].HALQSASAGSGSFTDVR.[T]		1	P11276	P11276	0	3	0.5301	0	1	1	564.277	1690.82	1690.81	0.87	0.00049	HCD (High Energy Collision Dissociation)	MS2	14.2242	100	55.8952	20705	WT-1_20220227063141.raw	F31		3.66	1	FALSE	4.363e-05	6.519e-07	9678460	55.68
		FALSE	High	Sequest HT (A2)	#N/A	Unambiguous	[R].HALQSASAGSGSFTDVR.[T]		1	P11276	P11276	0	3	0.554	0	1	1	564.276	1690.81	1690.81	0.29	0.00017	HCD (High Energy Collision Dissociation)	MS2	18.0389	100	48.4105	21339	WT-3.raw	F37		2.87	1	FALSE	4.363e-05	3.565e-07
		FALSE	Medium	Sequest HT (A2)	#N/A	Unambiguous	[R].HALQSASAGSGSFTDVR.[T]		1	P11276	P11276	0	2	0.4933	0	1	1	845.911	1690.81	1690.81	-0.02	-2e-05	HCD (High Energy Collision Dissociation)	MS2	0	100	48.4025	21335	WT-3.raw	F37		0.75	1	FALSE	0.01323	0.09685	733510	48.62
		FALSE	Medium	Sequest HT (A2)	#N/A	Unambiguous	[R].HALQSASAGSGSFTDVR.[T]		1	P11276	P11276	0	2	0.3867	0	1	1	845.913	1690.82	1690.81	2.11	0.00179	HCD (High Energy Collision Dissociation)	MS2	0	100	56.0046	20760	WT-1_20220227063141.raw	F31		0.75	1	FALSE	0.03555	0.2477	2.08587e+06	55.68
		FALSE	Medium	Sequest HT (A2)	#N/A	Unambiguous	[R].HALQSASAGSGSFTDVR.[T]		1	P11276	P11276	0	3	0.1562	0	1	1	564.276	1690.81	1690.81	-0.29	-0.00016	HCD (High Energy Collision Dissociation)	MS2	29.5837	100	56.6997	21420	WT-3_20220228023102.raw	F39		0.96	1	FALSE	0.01531	0.111	149695	56.71
		FALSE	Medium	Sequest HT (A2)	#N/A	Unambiguous	[R].HALQSASAGSGSFTDVR.[T]		1	P11276	P11276	0	2	0.4242	0	1	1	845.91	1690.81	1690.81	-1.53	-0.00129	HCD (High Energy Collision Dissociation)	MS2	18.3341	100	56.0536	20875	WT-2_20220227184000.raw	F36		0.66	1	FALSE	0.02847	0.202	2.3879e+06	55.76
		FALSE	High	Sequest HT (A2)	#N/A	Unambiguous	[R].HALQSASAGSGSFTDVR.[T]		1	P11276	P11276	0	3	0.3772	0	1	1	564.276	1690.81	1690.81	-0.86	-0.00048	HCD (High Energy Collision Dissociation)	MS2	33.623	100	49.8064	22029	OE-2.raw	F21		1.14	1	FALSE	0.002039	0.01446	77531.7	49.98
		FALSE	High	Sequest HT (A2)	#N/A	Unambiguous	[R].HALQSASAGSGSFTDVR.[T]		1	P11276	P11276	0	3	0.5884	0	1	1	564.276	1690.81	1690.81	-0.52	-0.0003	HCD (High Energy Collision Dissociation)	MS2	14.7131	100	55.5252	20482	WT-2_20220227163100.raw	F35		3.28	1	FALSE	4.363e-05	4.626e-08	11602951	55.71
		FALSE	High	Sequest HT (A2)	#N/A	Unambiguous	[R].HALQSASAGSGSFTDVR.[T]		1	P11276	P11276	0	3	0.4946	0	1	1	564.278	1690.82	1690.81	3.34	0.00188	HCD (High Energy Collision Dissociation)	MS2	32.5214	100	55.4304	20467	WT-1_20220227063141.raw	F31		1.84	1	FALSE	0.0002703	0.002626	9678460	55.68
		FALSE	High	Sequest HT (A2)	#N/A	Unambiguous	[R].HALQSASAGSGSFTDVR.[T]		1	P11276	P11276	0	3	0.5749	0	1	1	564.277	1690.82	1690.81	0.77	0.00043	HCD (High Energy Collision Dissociation)	MS2	11.1293	100	55.9592	20827	WT-2_20220227184000.raw	F36		3.67	1	FALSE	4.363e-05	9.133e-07	11998666	55.76
		FALSE	Medium	Sequest HT (A2)	#N/A	Unambiguous	[R].HALQSASAGSGSFTDVR.[T]		1	P11276	P11276	0	2	0.3636	0	1	1	845.91	1690.81	1690.81	-1.3	-0.0011	HCD (High Energy Collision Dissociation)	MS2	0	100	55.4714	21418	OE-3_20220226045149.raw	F26		0.88	1	FALSE	0.01798	0.1301	1.13577e+06	55.66
		FALSE	High	Sequest HT (A2)	#N/A	Unambiguous	[R].HALQSASAGSGSFTDVR.[T]		1	P11276	P11276	0	3	0.5657	0	1	1	564.277	1690.82	1690.81	0.77	0.00043	HCD (High Energy Collision Dissociation)	MS2	0	100	56.1645	21139	WT-3_20220228023102.raw	F39		2.97	1	FALSE	4.363e-05	0.0001557	8.23472e+06	55.82
		FALSE	Medium	Sequest HT (A2)	#N/A	Unambiguous	[R].HALQSASAGSGSFTDVR.[T]		1	P11276	P11276	0	2	0.2907	0	1	1	845.911	1690.82	1690.81	0.74	0.00062	HCD (High Energy Collision Dissociation)	MS2	29.7415	100	55.5185	20783	WT-1_20220227084038.raw	F32		0.86	1	FALSE	0.03346	0.2347	2.01321e+06	55.66
		FALSE	High	Sequest HT (A2)	#N/A	Unambiguous	[R].HALQSASAGSGSFTDVR.[T]		1	P11276	P11276	0	3	0.5729	0	1	1	564.277	1690.82	1690.81	1.22	0.00069	HCD (High Energy Collision Dissociation)	MS2	3.0349	100	55.7225	18623	OE-1_20220225085536.raw	F18		3.77	1	FALSE	4.363e-05	1.112e-07	13957891	55.44
		FALSE	Medium	Sequest HT (A2)	#N/A	Unambiguous	[R].HALQSASAGSGSFTDVR.[T]		1	P11276	P11276	0	3	0.2623	0	1	1	564.278	1690.82	1690.81	2.41	0.00136	HCD (High Energy Collision Dissociation)	MS2	77.9275	100	56.3659	20948	WT-1_20220227063141.raw	F31		1.83	1	FALSE	0.03553	0.2473	169897	56.35
		FALSE	High	Sequest HT (A2)	#N/A	Unambiguous	[R].HALQSASAGSGSFTDVR.[T]		1	P11276	P11276	0	3	0.5176	0	1	1	564.277	1690.82	1690.81	0.4	0.00022	HCD (High Energy Collision Dissociation)	MS2	16.3458	100	55.9995	20634	OE-1_20220227034053.raw	F20		3.69	1	FALSE	4.363e-05	2.059e-07	810200	56.11
		FALSE	High	Sequest HT (A2)	#N/A	Unambiguous	[R].HALQSASAGSGSFTDVR.[T]		1	P11276	P11276	0	3	0.2292	0	1	1	564.274	1690.81	1690.81	-3.53	-0.00199	HCD (High Energy Collision Dissociation)	MS2	34.2897	100	49.8249	21999	WT-2_20220225235236.raw	F34		0.96	1	FALSE	0.004251	0.02967	66251.1	49.81
		FALSE	High	Sequest HT (A2)	#N/A	Unambiguous	[R].HALQSASAGSGSFTDVR.[T]		1	P11276	P11276	0	3	0.3409	0	1	1	564.277	1690.82	1690.81	0.56	0.00031	HCD (High Energy Collision Dissociation)	MS2	20.6608	100	56.9875	21127	OE-1_20220227034053.raw	F20		1.32	1	FALSE	0.0031	0.02164	171934	56.85
		FALSE	High	Sequest HT (A2)	#N/A	Unambiguous	[R].HALQSASAGSGSFTDVR.[T]		1	P11276	P11276	0	3	0.3506	0	1	1	564.276	1690.81	1690.81	-0.11	-6e-05	HCD (High Energy Collision Dissociation)	MS2	36.8867	100	56.9954	21623	OE-3_20220227213109.raw	F27		1.54	1	FALSE	0.003804	0.02562	149002	57.02
		FALSE	High	Sequest HT (A2)	#N/A	Unambiguous	[R].HALQSASAGSGSFTDVR.[T]		1	P11276	P11276	0	2	0.2111	0	1	1	845.909	1690.81	1690.81	-1.81	-0.00153	HCD (High Energy Collision Dissociation)	MS2	18.5048	100	48.6839	20886	OE-2_20220227134017.raw	F24		0.9	1	FALSE	0.00579	0.04016	3.92767e+06	48.9
		FALSE	High	Sequest HT (A2)	#N/A	Unambiguous	[R].HALQSASAGSGSFTDVR.[T]		1	P11276	P11276	0	3	0.4615	0	1	1	564.277	1690.82	1690.81	0.43	0.00024	HCD (High Energy Collision Dissociation)	MS2	21.7583	100	49.1372	21726	OE-2_20220225185333.raw	F22		2.47	1	FALSE	4.363e-05	0.0001123	11755460	48.69
		FALSE	Medium	Sequest HT (A2)	#N/A	Unambiguous	[R].HALQSASAGSGSFTDVR.[T]		1	P11276	P11276	0	3	0.2177	0	1	1	564.277	1690.82	1690.81	1.38	0.00078	HCD (High Energy Collision Dissociation)	MS2	29.9122	100	49.2421	21758	OE-2.raw	F21		1.24	1	FALSE	0.01251	0.08861	8918514	48.67
		FALSE	High	Sequest HT (A2)	#N/A	Unambiguous	[R].HALQSASAGSGSFTDVR.[T]		1	P11276	P11276	0	3	0.467	0	1	1	564.277	1690.82	1690.81	0.5	0.00028	HCD (High Energy Collision Dissociation)	MS2	28.1887	100	55.4439	20746	WT-1_20220227084038.raw	F32		1.97	1	FALSE	0.0001619	0.001231	9336539	55.67
		FALSE	High	Sequest HT (A2)	#N/A	Unambiguous	[R].HALQSASAGSGSFTDVR.[T]		1	P11276	P11276	0	2	0.5025	0	1	1	845.911	1690.82	1690.81	0.43	0.00036	HCD (High Energy Collision Dissociation)	MS2	25.1549	100	45.163	20995	Control_20220128061650.raw	F6		2.01	1	FALSE	4.363e-05	0.0003575	4.86141e+06	45.2
		FALSE	High	Sequest HT (A2)	#N/A	Unambiguous	[R].HALQSASAGSGSFTDVR.[T]		1	P11276	P11276	0	3	0.5266	0	1	1	564.277	1690.82	1690.81	0.53	0.0003	HCD (High Energy Collision Dissociation)	MS2	15.7609	100	48.8491	20589	OE-1_20220227013156.raw	F19		3.38	1	FALSE	4.363e-05	7.52e-06	660302	48.94
		FALSE	High	Sequest HT (A2)	#N/A	Unambiguous	[R].HALQSASAGSGSFTDVR.[T]		1	P11276	P11276	0	2	0.1705	0	1	1	845.91	1690.81	1690.81	-0.62	-0.00053	HCD (High Energy Collision Dissociation)	MS2	21.096	100	48.3256	21249	WT-1_20220225135429.raw	F30		0.88	1	FALSE	0.009786	0.06927	938928	48.51
		FALSE	High	Sequest HT (A2)	#N/A	Unambiguous	[R].HALQSASAGSGSFTDVR.[T]		1	P11276	P11276	0	3	0.5406	0	1	1	564.276	1690.81	1690.81	-0.62	-0.00035	HCD (High Energy Collision Dissociation)	MS2	48.8245	100	55.4399	20359	OE-1_20220227034053.raw	F20		3.57	1	FALSE	4.363e-05	2.417e-07	13643794	55.64
		FALSE	High	Sequest HT (A2)	#N/A	Unambiguous	[R].HALQSASAGSGSFTDVR.[T]		1	P11276	P11276	0	3	0.455	0	1	1	564.277	1690.82	1690.81	2.05	0.00115	HCD (High Energy Collision Dissociation)	MS2	29.0925	100	56.4843	20880	OE-1_20220227034053.raw	F20		2.22	1	FALSE	0.003834	0.02638	201935	56.55
		FALSE	High	Sequest HT (A2)	#N/A	Unambiguous	[R].HALQSASAGSGSFTDVR.[T]		1	P11276	P11276	0	3	0.6102	0	1	1	564.276	1690.81	1690.81	0.04	2e-05	HCD (High Energy Collision Dissociation)	MS2	13.6439	100	56.0105	20840	WT-3_20220228044012.raw	F40		4.13	1	FALSE	4.363e-05	9.578e-10	7830034	55.83
		FALSE	High	Sequest HT (A2)	#N/A	Unambiguous	[R].HALQSASAGSGSFTDVR.[T]		1	P11276	P11276	0	3	0.5045	0	1	1	564.277	1690.82	1690.81	0.69	0.00039	HCD (High Energy Collision Dissociation)	MS2	37.4889	100	50.0562	21511	OE-2_20220227113119.raw	F23		2.24	1	FALSE	8.555e-05	0.001057	172881	50.14
		FALSE	High	Sequest HT (A2)	#N/A	Unambiguous	[R].HALQSASAGSGSFTDVR.[T]		1	P11276	P11276	0	3	0.443	0	1	1	564.277	1690.82	1690.81	0.58	0.00033	HCD (High Energy Collision Dissociation)	MS2	30.9809	100	49.5289	21265	OE-2_20220227113119.raw	F23		2.37	1	FALSE	0.0004827	0.004475	419161	49.28
		FALSE	Medium	Sequest HT (A2)	#N/A	Unambiguous	[R].HALQSASAGSGSFTDVR.[T]		1	P11276	P11276	0	2	0.34	0	1	1	845.909	1690.81	1690.81	-2.08	-0.00176	HCD (High Energy Collision Dissociation)	MS2	73.3586	100	56.0667	20872	WT-3_20220228044012.raw	F40		1	1	FALSE	0.02155	0.1561	1.37165e+06	55.84
		FALSE	Medium	Sequest HT (A2)	#N/A	Unambiguous	[R].HALQSASAGSGSFTDVR.[T]		1	P11276	P11276	0	2	0.3836	0	1	1	845.911	1690.82	1690.81	0.78	0.00066	HCD (High Energy Collision Dissociation)	MS2	0	100	48.6904	20516	OE-1_20220227013156.raw	F19		0.73	1	FALSE	0.01531	0.111	3083625	48.35
		FALSE	High	Sequest HT (A2)	#N/A	Unambiguous	[R].HALQSASAGSGSFTDVR.[T]		1	P11276	P11276	0	2	0.36	0	1	1	845.911	1690.81	1690.81	0.34	0.00028	HCD (High Energy Collision Dissociation)	MS2	27.8237	100	55.6029	20585	OE-3_20220227234013.raw	F28		1	1	FALSE	0.00906	0.06372	3.12144e+06	55.78
		FALSE	High	Sequest HT (A2)	#N/A	Unambiguous	[R].HALQSASAGSGSFTDVR.[T]		1	P11276	P11276	0	3	0.4382	0	1	1	564.275	1690.81	1690.81	-2.97	-0.00167	HCD (High Energy Collision Dissociation)	MS2	26.8178	100	48.1909	19882	WT-1.raw	F29		1.78	1	FALSE	0.0002703	0.002795	5817323	48.42
		FALSE	High	Sequest HT (A2)	#N/A	Unambiguous	[R].HALQSASAGSGSFTDVR.[T]		1	P11276	P11276	0	3	0.281	0	1	1	564.276	1690.81	1690.81	-0.51	-0.00029	HCD (High Energy Collision Dissociation)	MS2	18.1014	100	56.4796	21086	WT-3_20220228044012.raw	F40		1.53	1	FALSE	0.003227	0.02249	417312	56.25
		FALSE	High	Sequest HT (A2)	#N/A	Unambiguous	[R].HALQSASAGSGSFTDVR.[T]		1	P11276	P11276	0	3	0.5261	0	1	1	564.276	1690.81	1690.81	0.07	4e-05	HCD (High Energy Collision Dissociation)	MS2	19.2981	100	55.5542	20560	OE-3_20220227234013.raw	F28		2.68	1	FALSE	4.363e-05	6.62e-06	14622993	55.78
		FALSE	High	Sequest HT (A2)	#N/A	Unambiguous	[R].HALQSASAGSGSFTDVR.[T]		1	P11276	P11276	0	3	0.2424	0	1	1	564.275	1690.81	1690.81	-1.67	-0.00094	HCD (High Energy Collision Dissociation)	MS2	28.6035	100	56.8777	21209	WT-1_20220227063141.raw	F31		0.99	1	FALSE	0.007171	0.05089	133374	56.73
		FALSE	High	Sequest HT (A2)	#N/A	Unambiguous	[R].HALQSASAGSGSFTDVR.[T]		1	P11276	P11276	0	3	0.3357	0	1	1	564.277	1690.82	1690.81	1.04	0.00059	HCD (High Energy Collision Dissociation)	MS2	25.7996	100	56.0505	21581	WT-2.raw	F33		1.4	1	FALSE	0.002102	0.01503	391059	56.15
		FALSE	High	Sequest HT (A2)	#N/A	Unambiguous	[R].HALQSASAGSGSFTDVR.[T]		1	P11276	P11276	0	2	0.2047	0	1	1	845.917	1690.83	1690.81	6.84	0.00578	HCD (High Energy Collision Dissociation)	MS2	33.0344	100	46.4156	21239	Control_20220225035653.raw	F10		1.71	1	FALSE	0.004635	0.03156	1.90179e+06	46.46
		FALSE	High	Sequest HT (A2)	#N/A	Unambiguous	[R].HALQSASAGSGSFTDVR.[T]		1	P11276	P11276	0	3	0.5596	0	1	1	564.277	1690.82	1690.81	1.29	0.00072	HCD (High Energy Collision Dissociation)	MS2	24.6881	100	56.0546	20817	OE-3_20220227234013.raw	F28		3.86	1	FALSE	4.363e-05	4.069e-06	14622993	55.78
		FALSE	High	Sequest HT (A2)	#N/A	Unambiguous	[R].HALQSASAGSGSFTDVR.[T]		1	P11276	P11276	0	3	0.4634	0	1	1	564.276	1690.81	1690.81	-0.78	-0.00044	HCD (High Energy Collision Dissociation)	MS2	37.7347	100	56.4765	21367	OE-3_20220227213109.raw	F27		2.05	1	FALSE	0.0003281	0.003877	187584	56.43
		FALSE	High	Sequest HT (A2)	#N/A	Unambiguous	[R].HALQSASAGSGSFTDVR.[T]		1	P11276	P11276	0	3	0.5892	0	1	1	564.277	1690.82	1690.81	1.8	0.00101	HCD (High Energy Collision Dissociation)	MS2	15.9865	100	48.6422	20867	OE-2_20220227134017.raw	F24		3.53	1	FALSE	4.363e-05	3.59e-08	18580742	48.91
		FALSE	High	Sequest HT (A2)	#N/A	Unambiguous	[R].HALQSASAGSGSFTDVR.[T]		1	P11276	P11276	0	2	0.3553	0	1	1	845.916	1690.82	1690.81	5.79	0.00489	HCD (High Energy Collision Dissociation)	MS2	10.8867	100	55.4766	21248	Control_20220226203239.raw	F11		2.28	1	FALSE	0.0002221	0.002118	2.36156e+06	55.52
		FALSE	High	Sequest HT (A2)	#N/A	Unambiguous	[R].HALQSASAGSGSFTDVR.[T]		1	P11276	P11276	0	3	0.3967	0	1	1	564.275	1690.81	1690.81	-1.97	-0.00111	HCD (High Energy Collision Dissociation)	MS2	30.2264	100	48.2744	21225	WT-1_20220225135429.raw	F30		1.84	1	FALSE	8.555e-05	0.00104	5.47013e+06	48.5
		FALSE	High	Sequest HT (A2)	#N/A	Unambiguous	[R].HALQSASAGSGSFTDVR.[T]		1	P11276	P11276	0	2	0.5093	0	1	1	845.913	1690.82	1690.81	2.3	0.00195	HCD (High Energy Collision Dissociation)	MS2	0	100	48.4593	21425	OE-3.raw	F25		1.08	1	FALSE	0.003911	0.02696	1.17375e+06	48.59
		FALSE	Medium	Sequest HT (A2)	#N/A	Unambiguous	[R].HALQSASAGSGSFTDVR.[T]		1	P11276	P11276	0	2	0.0526	0	1	1	845.91	1690.81	1690.81	-1.34	-0.00114	HCD (High Energy Collision Dissociation)	MS2	0	100	48.9811	21654	OE-2_20220225185333.raw	F22		0.76	1	FALSE	0.04196	0.2913	2.10794e+06	48.69
		FALSE	High	Sequest HT (A2)	#N/A	Unambiguous	[R].HALQSASAGSGSFTDVR.[T]		1	P11276	P11276	0	2	0.4689	0	1	1	845.917	1690.83	1690.81	7.29	0.00616	HCD (High Energy Collision Dissociation)	MS2	0	100	55.3985	21465	Control_20220225014824.raw	F9		2.73	1	FALSE	4.363e-05	2.131e-05	1.53983e+06	55.44
		FALSE	Medium	Sequest HT (A2)	#N/A	Unambiguous	[R].HALQSASAGSGSFTDVR.[T]		1	P11276	P11276	0	2	0.3205	0	1	1	845.911	1690.81	1690.81	0.19	0.00016	HCD (High Energy Collision Dissociation)	MS2	0	100	48.4628	21413	OE-2_20220225185333.raw	F22		0.78	1	FALSE	0.01511	0.1092	2.10794e+06	48.69
	FALSE	High	[K].HYQINQQWER.[T]		#N/A	FALSE	6.43932e-05	0.000372359	1	1	50	P11276	P11276 [59-68]		0	1401.67	3.649	1.282	1.188	1.545	0.00170526	0.882532	0.935394	0.915957	59.61	5.84	10.65	11.53	3.1	12.5	152.5	161.2	131.7	118.9	134.4	85.7	37.63	50.29	2.11	8.25	3.5	6.33	3.82	10.04		Peak Found	High	Peak Found	Peak Found
		Checked	Confidence	Identifying Node	#N/A	PSM Ambiguity	Annotated Sequence	Modifications	# Proteins	Master Protein Accessions	Protein Accessions	# Missed Cleavages	Charge	DeltaScore	DeltaCn	Rank	Search Engine Rank	m/z [Da]	MH+ [Da]	Theo. MH+ [Da]	DeltaM [ppm]	Deltam/z [Da]	Activation Type	MS Order	Isolation Interference [%]	Ion Inject Time [ms]	RT [min]	First Scan	Spectrum File	File ID	Quan Info	XCorr	# Protein Groups	Contaminant	Percolator q-Value	Percolator PEP	Precursor Abundance	Apex RT [min]
		FALSE	High	Sequest HT (A2)	#N/A	Unambiguous	[K].HYQINQQWER.[T]		1	P11276	P11276	0	2	0.3834	0	1	1	701.337	1401.67	1401.67	0.08	6e-05	HCD (High Energy Collision Dissociation)	MS2	3.3838	100	57.2161	21238	OE-1_20220227034053.raw	F20		3.13	1	FALSE	4.363e-05	4.907e-07	8781265	57.33
		FALSE	High	Sequest HT (A2)	#N/A	Unambiguous	[K].HYQINQQWER.[T]		1	P11276	P11276	0	2	0.3313	0	1	1	701.337	1401.67	1401.67	1.23	0.00086	HCD (High Energy Collision Dissociation)	MS2	0	100	50.1413	22146	WT-2_20220225235236.raw	F34		1.66	1	FALSE	4.363e-05	0.0001186	2.18324e+06	50.28
		FALSE	High	Sequest HT (A2)	#N/A	Unambiguous	[K].HYQINQQWER.[T]		1	P11276	P11276	0	3	0.2802	0	1	1	467.893	1401.67	1401.67	-0.32	-0.00015	HCD (High Energy Collision Dissociation)	MS2	29.5626	100	57.2063	21233	OE-1_20220227034053.raw	F20		2.32	1	FALSE	0.0003009	0.003596	5.39345e+06	57.32
		FALSE	Medium	Sequest HT (A2)	#N/A	Unambiguous	[K].HYQINQQWER.[T]		1	P11276	P11276	0	3	0.0928	0	1	1	467.894	1401.67	1401.67	0.67	0.00031	HCD (High Energy Collision Dissociation)	MS2	4.08782	100	50.2307	22243	OE-2_20220225185333.raw	F22		1.94	1	FALSE	0.01382	0.1009	3.43271e+06	50.34
		FALSE	High	Sequest HT (A2)	#N/A	Unambiguous	[K].HYQINQQWER.[T]		1	P11276	P11276	0	3	0.3226	0	1	1	467.894	1401.67	1401.67	0.6	0.00028	HCD (High Energy Collision Dissociation)	MS2	17.4327	100	50.2038	22216	OE-2.raw	F21		1.55	1	FALSE	0.0007434	0.006741	2.74608e+06	50.35
		FALSE	High	Sequest HT (A2)	#N/A	Unambiguous	[K].HYQINQQWER.[T]		1	P11276	P11276	0	2	0.3103	0	1	1	701.336	1401.66	1401.67	-1.13	-0.00079	HCD (High Energy Collision Dissociation)	MS2	0	100	50.2686	22216	WT-3.raw	F37		1.45	1	FALSE	0.002183	0.0157	1.73795e+06	50.39
		FALSE	High	Sequest HT (A2)	#N/A	Unambiguous	[K].HYQINQQWER.[T]		1	P11276	P11276	0	3	0.3472	0	1	1	467.893	1401.67	1401.67	-0.47	-0.00022	HCD (High Energy Collision Dissociation)	MS2	0	100	57.2502	21651	WT-1_20220227084038.raw	F32		2.16	1	FALSE	0.003286	0.02297	3400170	57.36
		FALSE	High	Sequest HT (A2)	#N/A	Unambiguous	[K].HYQINQQWER.[T]		1	P11276	P11276	0	2	0.4207	0	1	1	701.337	1401.67	1401.67	0.2	0.00014	HCD (High Energy Collision Dissociation)	MS2	0	100	57.1675	21354	WT-1_20220227063141.raw	F31		3.28	1	FALSE	4.363e-05	3.584e-06	4715574	57.25
		FALSE	High	Sequest HT (A2)	#N/A	Unambiguous	[K].HYQINQQWER.[T]		1	P11276	P11276	0	3	0.2275	0	1	1	467.893	1401.67	1401.67	0.03	1e-05	HCD (High Energy Collision Dissociation)	MS2	2.41357	100	57.325	21733	WT-3_20220228023102.raw	F39		2.33	1	FALSE	0.00449	0.0311	4.14359e+06	57.42
		FALSE	Medium	Sequest HT (A2)	#N/A	Unambiguous	[K].HYQINQQWER.[T]		1	P11276	P11276	0	3	0.023	0	1	1	467.893	1401.66	1401.67	-0.78	-0.00036	HCD (High Energy Collision Dissociation)	MS2	9.46919	100	57.1769	21309	WT-2_20220227163100.raw	F35		1.74	1	FALSE	0.02902	0.2054	4.06757e+06	57.29
		FALSE	High	Sequest HT (A2)	#N/A	Unambiguous	[K].HYQINQQWER.[T]		1	P11276	P11276	0	3	0.2615	0	1	1	467.893	1401.67	1401.67	-0.14	-7e-05	HCD (High Energy Collision Dissociation)	MS2	12.621	100	57.1192	22263	OE-3_20220226045149.raw	F26		2.18	1	FALSE	0.00608	0.04198	3.22366e+06	57.2
		FALSE	High	Sequest HT (A2)	#N/A	Unambiguous	[K].HYQINQQWER.[T]		1	P11276	P11276	0	2	0.3259	0	1	1	701.336	1401.67	1401.67	-0.31	-0.00022	HCD (High Energy Collision Dissociation)	MS2	0	74.069	45.9944	21547	Control_20220128061650.raw	F6		2.24	1	FALSE	0.0002547	0.002343
		FALSE	High	Sequest HT (A2)	#N/A	Unambiguous	[K].HYQINQQWER.[T]		1	P11276	P11276	0	2	0.5382	0	1	1	701.336	1401.66	1401.67	-1.33	-0.00093	HCD (High Energy Collision Dissociation)	MS2	0	100	45.9677	21482	NfF6-OE_20220128012042.raw	F8		3.01	1	FALSE	4.363e-05	5.432e-06	6.2166e+06	45.99
		FALSE	High	Sequest HT (A2)	#N/A	Unambiguous	[K].HYQINQQWER.[T]		1	P11276	P11276	0	3	0.387	0	1	1	467.893	1401.66	1401.67	-0.76	-0.00035	HCD (High Energy Collision Dissociation)	MS2	1.87423	100	50.282	21617	OE-2_20220227113119.raw	F23		2.92	1	FALSE	0.004789	0.03271	6812296	50.4
		FALSE	High	Sequest HT (A2)	#N/A	Unambiguous	[K].HYQINQQWER.[T]		1	P11276	P11276	0	2	0.5079	0	1	1	701.336	1401.66	1401.67	-1.47	-0.00103	HCD (High Energy Collision Dissociation)	MS2	11.5121	36.807	45.9122	21488	NfF6-OE_20220128032755.raw	F7		1.89	1	FALSE	0.0001864	0.00206	883774	45.64
		FALSE	High	Sequest HT (A2)	#N/A	Unambiguous	[K].HYQINQQWER.[T]		1	P11276	P11276	0	2	0.2771	0	1	1	701.336	1401.67	1401.67	-0.51	-0.00036	HCD (High Energy Collision Dissociation)	MS2	0	100	50.2841	21618	OE-2_20220227113119.raw	F23		3.32	1	FALSE	4.363e-05	1.526e-06	10623636	50.39
		FALSE	High	Sequest HT (A2)	#N/A	Unambiguous	[K].HYQINQQWER.[T]		1	P11276	P11276	0	2	0.3793	0	1	1	701.339	1401.67	1401.67	4	0.0028	HCD (High Energy Collision Dissociation)	MS2	10.6222	100	57.2461	21649	WT-1_20220227084038.raw	F32		2.32	1	FALSE	4.363e-05	2.851e-05	5.32667e+06	57.36
		FALSE	High	Sequest HT (A2)	#N/A	Unambiguous	[K].HYQINQQWER.[T]		1	P11276	P11276	0	2	0.5018	0	1	1	701.335	1401.66	1401.67	-2.03	-0.00142	HCD (High Energy Collision Dissociation)	MS2	0	100	47.6272	22169	Control_20220226224125.raw	F12		2.85	1	FALSE	4.363e-05	7.358e-07	1.1068e+06	47.58
		FALSE	High	Sequest HT (A2)	#N/A	Unambiguous	[K].HYQINQQWER.[T]		1	P11276	P11276	0	3	0.3361	0	1	1	467.893	1401.67	1401.67	-0.54	-0.00025	HCD (High Energy Collision Dissociation)	MS2	13.3095	100	50.4089	21698	OE-2_20220227134017.raw	F24		2.44	1	FALSE	0.00382	0.02594	6159824	50.5
		FALSE	High	Sequest HT (A2)	#N/A	Unambiguous	[K].HYQINQQWER.[T]		1	P11276	P11276	0	3	0.2986	0	1	1	467.893	1401.67	1401.67	-0.22	-0.0001	HCD (High Energy Collision Dissociation)	MS2	0	100	57.2608	21470	WT-2_20220227184000.raw	F36		2.21	1	FALSE	0.001548	0.01199	3665022	57.37
		FALSE	High	Sequest HT (A2)	#N/A	Unambiguous	[K].HYQINQQWER.[T]		1	P11276	P11276	0	2	0.4423	0	1	1	701.339	1401.67	1401.67	3.86	0.00271	HCD (High Energy Collision Dissociation)	MS2	18.9288	100	50.2003	22246	OE-3.raw	F25		2.08	1	FALSE	4.363e-05	0.0008108	2510604	50.32
		FALSE	High	Sequest HT (A2)	#N/A	Unambiguous	[K].HYQINQQWER.[T]		1	P11276	P11276	0	2	0.4132	0	1	1	701.337	1401.67	1401.67	1.16	0.00081	HCD (High Energy Collision Dissociation)	MS2	5.48194	100	57.2879	21440	OE-3_20220227234013.raw	F28		3.17	1	FALSE	4.363e-05	3.055e-06	6.54232e+06	57.38
		FALSE	High	Sequest HT (A2)	#N/A	Unambiguous	[K].HYQINQQWER.[T]		1	P11276	P11276	0	2	0.4197	0	1	1	701.337	1401.67	1401.67	0.95	0.00066	HCD (High Energy Collision Dissociation)	MS2	12.8816	100	50.4003	21694	OE-2_20220227134017.raw	F24		2.74	1	FALSE	4.363e-05	1.632e-06	9398900	50.5
		FALSE	High	Sequest HT (A2)	#N/A	Unambiguous	[K].HYQINQQWER.[T]		1	P11276	P11276	0	3	0.2786	0	1	1	467.894	1401.67	1401.67	0.28	0.00013	HCD (High Energy Collision Dissociation)	MS2	0	100	57.29	21441	OE-3_20220227234013.raw	F28		2.8	1	FALSE	0.003725	0.02514	4610702	57.38
		FALSE	High	Sequest HT (A2)	#N/A	Unambiguous	[K].HYQINQQWER.[T]		1	P11276	P11276	0	2	0.4007	0	1	1	701.337	1401.67	1401.67	0.22	0.00015	HCD (High Energy Collision Dissociation)	MS2	2.68253	100	56.7831	19106	OE-1_20220225085536.raw	F18		2.97	1	FALSE	4.363e-05	1.05e-06	5361239	56.9
		FALSE	High	Sequest HT (A2)	#N/A	Unambiguous	[K].HYQINQQWER.[T]		1	P11276	P11276	0	2	0.403	0	1	1	701.336	1401.66	1401.67	-0.71	-0.0005	HCD (High Energy Collision Dissociation)	MS2	17.0987	100	56.9945	22476	NfF6-OE_20220224204947.raw	F13		2.68	1	FALSE	4.363e-05	1.785e-05	1.32115e+06	57.04
		FALSE	High	Sequest HT (A2)	#N/A	Unambiguous	[K].HYQINQQWER.[T]		1	P11276	P11276	0	3	0.0597	0	1	1	467.893	1401.67	1401.67	0.05	3e-05	HCD (High Energy Collision Dissociation)	MS2	50.3477	100	50.2665	22215	WT-3.raw	F37		1.34	1	FALSE	0.008744	0.06103	1.96974e+06	50.4
		FALSE	High	Sequest HT (A2)	#N/A	Unambiguous	[K].HYQINQQWER.[T]		1	P11276	P11276	0	2	0.4526	0	1	1	701.338	1401.67	1401.67	1.91	0.00134	HCD (High Energy Collision Dissociation)	MS2	7.83239	100	49.8772	21076	OE-1_20220227013156.raw	F19		2.85	1	FALSE	4.363e-05	1.069e-06	8518777	50.01
		FALSE	High	Sequest HT (A2)	#N/A	Unambiguous	[K].HYQINQQWER.[T]		1	P11276	P11276	0	3	0.1084	0	1	1	467.894	1401.67	1401.67	1.27	0.00059	HCD (High Energy Collision Dissociation)	MS2	18.8558	100	49.8881	21081	OE-1_20220227013156.raw	F19		2.03	1	FALSE	0.004393	0.03051	5.70313e+06	50.01
		FALSE	Medium	Sequest HT (A2)	#N/A	Unambiguous	[K].HYQINQQWER.[T]		1	P11276	P11276	0	3	0.05	0	1	1	467.894	1401.67	1401.67	0.51	0.00024	HCD (High Energy Collision Dissociation)	MS2	61.8836	100	50.1959	22132	WT-3_20220226095107.raw	F38		1	1	FALSE	0.01933	0.1391	1.76022e+06	50.34
		FALSE	High	Sequest HT (A2)	#N/A	Unambiguous	[K].HYQINQQWER.[T]		1	P11276	P11276	0	2	0.5042	0	1	1	701.334	1401.66	1401.67	-3.67	-0.00257	HCD (High Energy Collision Dissociation)	MS2	16.7188	100	49.9374	22013	OE-1.raw	F17		1.19	1	FALSE	0.001097	0.008811	3.85255e+06	50.07
		FALSE	High	Sequest HT (A2)	#N/A	Unambiguous	[K].HYQINQQWER.[T]		1	P11276	P11276	0	3	0.1598	0	1	1	467.894	1401.67	1401.67	0.21	0.0001	HCD (High Energy Collision Dissociation)	MS2	14.6857	100	57.1394	21340	WT-1_20220227063141.raw	F31		1.94	1	FALSE	0.006266	0.04398	3.48224e+06	57.25
		FALSE	High	Sequest HT (A2)	#N/A	Unambiguous	[K].HYQINQQWER.[T]		1	P11276	P11276	0	2	0.3289	0	1	1	701.337	1401.67	1401.67	0.04	3e-05	HCD (High Energy Collision Dissociation)	MS2	0	100	50.2104	22139	WT-3_20220226095107.raw	F38		1.49	1	FALSE	0.0002703	0.002565	1.63693e+06	50.35
		FALSE	High	Sequest HT (A2)	#N/A	Unambiguous	[K].HYQINQQWER.[T]		1	P11276	P11276	0	2	0.4301	0	1	1	701.337	1401.67	1401.67	0.07	5e-05	HCD (High Energy Collision Dissociation)	MS2	4.21658	100	57.1151	22261	OE-3_20220226045149.raw	F26		1.86	1	FALSE	8.555e-05	0.0009929	2.81026e+06	57.2
		FALSE	High	Sequest HT (A2)	#N/A	Unambiguous	[K].HYQINQQWER.[T]		1	P11276	P11276	0	3	0.2626	0	1	1	467.893	1401.67	1401.67	-0.15	-7e-05	HCD (High Energy Collision Dissociation)	MS2	16.6854	100	57.0477	22089	WT-2.raw	F33		1.79	1	FALSE	0.001648	0.01236	2.3404e+06	57.17
		FALSE	Medium	Sequest HT (A2)	#N/A	Unambiguous	[K].HYQINQQWER.[T]		1	P11276	P11276	0	2	0.2451	0	1	1	701.337	1401.67	1401.67	0.53	0.00037	HCD (High Energy Collision Dissociation)	MS2	8.18843	100	50.0024	20753	WT-1.raw	F29		1.02	1	FALSE	0.02844	0.2017	2.35073e+06	50.16
		FALSE	High	Sequest HT (A2)	#N/A	Unambiguous	[K].HYQINQQWER.[T]		1	P11276	P11276	0	2	0.4079	0	1	1	701.338	1401.67	1401.67	1.52	0.00106	HCD (High Energy Collision Dissociation)	MS2	24.1412	100	50.1637	22113	WT-1_20220225135429.raw	F30		2.28	1	FALSE	4.363e-05	1.065e-05	2.6309e+06	50.26
		FALSE	High	Sequest HT (A2)	#N/A	Unambiguous	[K].HYQINQQWER.[T]		1	P11276	P11276	0	2	0.4191	0	1	1	701.337	1401.67	1401.67	1.02	0.00072	HCD (High Energy Collision Dissociation)	MS2	13.464	100	57.1823	21715	OE-3_20220227213109.raw	F27		3.03	1	FALSE	4.363e-05	2.821e-07	6.31584e+06	57.3
		FALSE	High	Sequest HT (A2)	#N/A	Unambiguous	[K].HYQINQQWER.[T]		1	P11276	P11276	0	3	0.3452	0	1	1	467.893	1401.67	1401.67	-0.52	-0.00024	HCD (High Energy Collision Dissociation)	MS2	0	100	50.2398	22264	OE-3.raw	F25		2.52	1	FALSE	0.0005375	0.004892	2.69854e+06	50.32
		FALSE	High	Sequest HT (A2)	#N/A	Unambiguous	[K].HYQINQQWER.[T]		1	P11276	P11276	0	2	0.4545	0	1	1	701.342	1401.68	1401.67	7.99	0.0056	HCD (High Energy Collision Dissociation)	MS2	27.46	100	57.3103	21508	WT-3_20220228044012.raw	F40		2.86	1	FALSE	4.363e-05	1.558e-05	3925656	57.4
		FALSE	High	Sequest HT (A2)	#N/A	Unambiguous	[K].HYQINQQWER.[T]		1	P11276	P11276	0	2	0.4031	0	1	1	701.338	1401.67	1401.67	2.67	0.00187	HCD (High Energy Collision Dissociation)	MS2	7.39169	100	57.1727	21307	WT-2_20220227163100.raw	F35		2.58	1	FALSE	4.363e-05	6.299e-05	6.27578e+06	57.29
		FALSE	High	Sequest HT (A2)	#N/A	Unambiguous	[K].HYQINQQWER.[T]		1	P11276	P11276	0	2	0.3042	0	1	1	701.336	1401.66	1401.67	-0.61	-0.00043	HCD (High Energy Collision Dissociation)	MS2	0	100	56.9921	22527	NfF6-OE_20220226153324.raw	F15		2.86	1	FALSE	4.363e-05	1.699e-06	1.61742e+06	57.03
		FALSE	High	Sequest HT (A2)	#N/A	Unambiguous	[K].HYQINQQWER.[T]		1	P11276	P11276	0	3	0.1179	0	1	1	467.893	1401.67	1401.67	-0.09	-4e-05	HCD (High Energy Collision Dissociation)	MS2	41.0185	100	48.1413	22475	NfF6-OE_20220224225813.raw	F14		2.12	1	FALSE	0.003183	0.02206	523170	48.19
		FALSE	High	Sequest HT (A2)	#N/A	Unambiguous	[K].HYQINQQWER.[T]		1	P11276	P11276	0	2	0.4486	0	1	1	701.336	1401.66	1401.67	-1.27	-0.00089	HCD (High Energy Collision Dissociation)	MS2	0	100	48.0234	22474	NfF6-OE_20220226174210.raw	F16		2.92	1	FALSE	4.363e-05	2.878e-06	1.17411e+06	48.05
		FALSE	High	Sequest HT (A2)	#N/A	Unambiguous	[K].HYQINQQWER.[T]		1	P11276	P11276	0	2	0.3902	0	1	1	701.337	1401.67	1401.67	0.17	0.00012	HCD (High Energy Collision Dissociation)	MS2	1.32052	100	57.083	22106	WT-2.raw	F33		2.87	1	FALSE	4.363e-05	5.691e-07	2.47821e+06	57.17
		FALSE	High	Sequest HT (A2)	#N/A	Unambiguous	[K].HYQINQQWER.[T]		1	P11276	P11276	0	3	0.1792	0	1	1	467.893	1401.66	1401.67	-0.9	-0.00042	HCD (High Energy Collision Dissociation)	MS2	6.53626	100	57.1865	21717	OE-3_20220227213109.raw	F27		2.12	1	FALSE	0.005772	0.03998	4818881	57.29
		FALSE	High	Sequest HT (A2)	#N/A	Unambiguous	[K].HYQINQQWER.[T]		1	P11276	P11276	0	3	0.3144	0	1	1	467.894	1401.67	1401.67	0.42	0.00019	HCD (High Energy Collision Dissociation)	MS2	15.6695	100	49.9651	22026	OE-1.raw	F17		1.94	1	FALSE	0.004251	0.02968	2.53662e+06	50.07
		FALSE	High	Sequest HT (A2)	#N/A	Unambiguous	[K].HYQINQQWER.[T]		1	P11276	P11276	0	3	0.321	0	1	1	467.893	1401.66	1401.67	-0.79	-0.00037	HCD (High Energy Collision Dissociation)	MS2	6.36945	100	57.29	21498	WT-3_20220228044012.raw	F40		1.62	1	FALSE	0.003545	0.02387	4.00315e+06	57.4
		FALSE	High	Sequest HT (A2)	#N/A	Unambiguous	[K].HYQINQQWER.[T]		1	P11276	P11276	0	2	0.4404	0	1	1	701.339	1401.67	1401.67	3.63	0.00255	HCD (High Energy Collision Dissociation)	MS2	16.3938	100	57.323	21732	WT-3_20220228023102.raw	F39		2.77	1	FALSE	4.363e-05	5.343e-05	4308449	57.42
		FALSE	High	Sequest HT (A2)	#N/A	Unambiguous	[K].HYQINQQWER.[T]		1	P11276	P11276	0	2	0.4632	0	1	1	701.336	1401.67	1401.67	-0.45	-0.00032	HCD (High Energy Collision Dissociation)	MS2	0	100	57.2504	21465	WT-2_20220227184000.raw	F36		2.72	1	FALSE	4.363e-05	1.423e-07	5721694	57.37
	FALSE	High	[K].HYQINQQWER.[T]	1xDeamidated [N/Q]	#N/A	FALSE	0.000315212	0.000372359	1	1	53	P11276	P11276 [59-68]		0	1402.65	0.837	1.106	0.955	1.463	0.955842	0.978171	0.976391	0.961333	83.8	24.83	8.87	24.83	31	40.2	143.3	125.4	120.6	129.8	128.5	81.2	69.52	65.61	19.93	5.97	12.12	13.22	10.09	22.41		Peak Found	Peak Found	Not Found	Peak Found
		Checked	Confidence	Identifying Node	#N/A	PSM Ambiguity	Annotated Sequence	Modifications	# Proteins	Master Protein Accessions	Protein Accessions	# Missed Cleavages	Charge	DeltaScore	DeltaCn	Rank	Search Engine Rank	m/z [Da]	MH+ [Da]	Theo. MH+ [Da]	DeltaM [ppm]	Deltam/z [Da]	Activation Type	MS Order	Isolation Interference [%]	Ion Inject Time [ms]	RT [min]	First Scan	Spectrum File	File ID	Quan Info	XCorr	# Protein Groups	Contaminant	Percolator q-Value	Percolator PEP	Precursor Abundance	Apex RT [min]
		FALSE	High	Sequest HT (A2)	#N/A	Unambiguous	[K].HYQInQQWER.[T]	N5(Deamidated)	1	P11276	P11276	0	3	0.0694	0	1	1	468.221	1402.65	1402.65	-0.77	-0.00036	HCD (High Energy Collision Dissociation)	MS2	21.3861	100	59.0141	22568	WT-3_20220228023102.raw	F39		1.73	1	FALSE	0.002144	0.0155	172005	59.07
		FALSE	High	Sequest HT (A2)	#N/A	Unambiguous	[K].HYQInQQWER.[T]	N5(Deamidated)	1	P11276	P11276	0	2	0.0783	0	1	1	701.83	1402.65	1402.65	1.79	0.00126	HCD (High Energy Collision Dissociation)	MS2	0	100	57.9183	21814	WT-3_20220228044012.raw	F40		1.15	1	FALSE	0.002887	0.0193	293504	57.98
		FALSE	Medium	Sequest HT (A2)	#N/A	Unambiguous	[K].HYQInQQWER.[T]	N5(Deamidated)	1	P11276	P11276	0	2	0.0335	0	1	1	701.829	1402.65	1402.65	0.71	0.0005	HCD (High Energy Collision Dissociation)	MS2	28.3694	100	50.821	22431	OE-1.raw	F17		1.79	1	FALSE	0.03169	0.224	443003	50.81
		FALSE	Medium	Sequest HT (A2)	#N/A	Unambiguous	[K].HYQInQQWER.[T]	N5(Deamidated)	1	P11276	P11276	0	3	0.0212	0	1	1	468.222	1402.65	1402.65	0.42	0.0002	HCD (High Energy Collision Dissociation)	MS2	4.88939	100	51.1629	22056	OE-2_20220227134017.raw	F24		2.36	1	FALSE	0.0167	0.12	679616	51.16
		FALSE	Medium	Sequest HT (A2)	#N/A	Unambiguous	[K].HYQInQQWER.[T]	N5(Deamidated)	1	P11276	P11276	0	3	0.0321	0	1	1	468.221	1402.65	1402.65	-1.81	-0.00085	HCD (High Energy Collision Dissociation)	MS2	10.0324	100	58.8766	23119	OE-3_20220226045149.raw	F26		1.56	1	FALSE	0.01928	0.139	158845	58.9
		FALSE	High	Sequest HT (A2)	#N/A	Unambiguous	[K].HYQInQQWER.[T]	N5(Deamidated)	1	P11276	P11276	0	3	0.0588	0	1	1	468.221	1402.65	1402.65	-0.09	-4e-05	HCD (High Energy Collision Dissociation)	MS2	63.6675	100	57.912	21811	WT-3_20220228044012.raw	F40		1.53	1	FALSE	0.007454	0.0547	513214	57.98
		FALSE	Medium	Sequest HT (A2)	#N/A	Unambiguous	[K].HYQInQQWER.[T]	N5(Deamidated)	1	P11276	P11276	0	3	0.023	0	1	1	468.221	1402.65	1402.65	-0.09	-4e-05	HCD (High Energy Collision Dissociation)	MS2	12.5319	100	57.9359	21740	WT-1_20220227063141.raw	F31		2.17	1	FALSE	0.02546	0.181	398548	57.9
		FALSE	High	Sequest HT (A2)	#N/A	Unambiguous	[K].HYQInQQWER.[T]	N5(Deamidated)	1	P11276	P11276	0	3	0.0806	0	1	1	468.222	1402.65	1402.65	0.3	0.00014	HCD (High Energy Collision Dissociation)	MS2	7.46118	100	57.9286	21987	WT-1_20220227084038.raw	F32		2.11	1	FALSE	0.0007698	0.006835	401725	57.98
		FALSE	Medium	Sequest HT (A2)	#N/A	Unambiguous	[K].HYQInQQWER.[T]	N5(Deamidated)	1	P11276	P11276	0	3	0.0307	0	1	1	468.222	1402.65	1402.65	0.36	0.00017	HCD (High Energy Collision Dissociation)	MS2	0	100	51.0677	22584	WT-2_20220225235236.raw	F34		1.63	1	FALSE	0.01971	0.1425	286685	51.03
		FALSE	High	Sequest HT (A2)	#N/A	Unambiguous	[K].HYQInQQWER.[T]	N5(Deamidated)	1	P11276	P11276	0	3	0.0909	0	1	1	468.222	1402.65	1402.65	0.4	0.00019	HCD (High Energy Collision Dissociation)	MS2	0	100	58.8557	22187	WT-1_20220227063141.raw	F31		1.43	1	FALSE	0.0005949	0.005016	118938	58.9
		FALSE	High	Sequest HT (A2)	#N/A	Unambiguous	[K].HYQInQQWER.[T]	N5(Deamidated)	1	P11276	P11276	0	2	0.0484	0	1	1	701.829	1402.65	1402.65	0.96	0.00068	HCD (High Energy Collision Dissociation)	MS2	36.9324	100	57.895	21567	OE-1_20220227034053.raw	F20		1.86	1	FALSE	4.363e-05	0.000111	794784	57.95
		FALSE	High	Sequest HT (A2)	#N/A	Unambiguous	[K].HYQInQQWER.[T]	N5(Deamidated)	1	P11276	P11276	0	3	0.0924	0	1	1	468.221	1402.65	1402.65	-1.15	-0.00054	HCD (High Energy Collision Dissociation)	MS2	54.4511	100	52.0035	23068	OE-2.raw	F21		1.19	1	FALSE	0.005204	0.03654	140656	52.06
		FALSE	Medium	Sequest HT (A2)	#N/A	Unambiguous	[K].HYQINqQWER.[T]	Q6(Deamidated)	1	P11276	P11276	0	3	0.1006	0	1	1	468.221	1402.65	1402.65	-0.56	-0.00026	HCD (High Energy Collision Dissociation)	MS2	0	100	57.8857	22058	OE-3_20220227213109.raw	F27		1.69	1	FALSE	0.01195	0.08481	540446	57.97
		FALSE	High	Sequest HT (A2)	#N/A	Unambiguous	[K].HYQInQQWER.[T]	N5(Deamidated)	1	P11276	P11276	0	3	0.0887	0	1	1	468.223	1402.65	1402.65	2.76	0.00129	HCD (High Energy Collision Dissociation)	MS2	30.0017	100	57.8863	21563	OE-1_20220227034053.raw	F20		2.03	1	FALSE	0.0006361	0.005882	768130	57.95
		FALSE	High	Sequest HT (A2)	#N/A	Unambiguous	[K].HYQInQQWER.[T]	N5(Deamidated)	1	P11276	P11276	0	2	0.0552	0	1	1	701.829	1402.65	1402.65	0.39	0.00028	HCD (High Energy Collision Dissociation)	MS2	13.8008	100	57.8936	21970	WT-1_20220227084038.raw	F32		1.63	1	FALSE	0.001117	0.009168	359050	57.98
		FALSE	High	Sequest HT (A2)	#N/A	Unambiguous	[K].HYQINqQWER.[T]	Q6(Deamidated)	1	P11276	P11276	0	3	0.0702	0	1	1	468.221	1402.65	1402.65	0.05	2e-05	HCD (High Energy Collision Dissociation)	MS2	10.3165	100	51.0153	22526	WT-3_20220226095107.raw	F38		1.71	1	FALSE	0.00178	0.01345	210003	51.05
		FALSE	Medium	Sequest HT (A2)	#N/A	Unambiguous	[K].HYQInQQWER.[T]	N5(Deamidated)	1	P11276	P11276	0	2	0.0619	0	1	1	701.829	1402.65	1402.65	1.26	0.00089	HCD (High Energy Collision Dissociation)	MS2	37.9786	100	57.8496	21698	WT-1_20220227063141.raw	F31		1.13	1	FALSE	0.02298	0.1645	427293	57.89
		FALSE	High	Sequest HT (A2)	#N/A	Unambiguous	[K].HYQInQQWER.[T]	N5(Deamidated)	1	P11276	P11276	0	3	0.0852	0	1	1	468.221	1402.65	1402.65	-0.03	-1e-05	HCD (High Energy Collision Dissociation)	MS2	8.25115	100	51.6343	21905	OE-1_20220227013156.raw	F19		1.76	1	FALSE	0.001217	0.009872	289910	51.63
		FALSE	High	Sequest HT (A2)	#N/A	Unambiguous	[K].HYQInQQWER.[T]	N5(Deamidated)	1	P11276	P11276	0	2	0.0424	0	1	1	701.829	1402.65	1402.65	0.24	0.00017	HCD (High Energy Collision Dissociation)	MS2	11.3474	100	51.1052	22028	OE-2_20220227134017.raw	F24		1.65	1	FALSE	0.0001864	0.001748	704159	51.16
		FALSE	High	Sequest HT (A2)	#N/A	Unambiguous	[K].HYQInQQWER.[T]	N5(Deamidated)	1	P11276	P11276	0	2	0.0427	0	1	1	701.828	1402.65	1402.65	-0.7	-0.00049	HCD (High Energy Collision Dissociation)	MS2	10.5475	100	57.9256	22077	OE-3_20220227213109.raw	F27		2.11	1	FALSE	0.0001619	0.001302	528588	57.97
		FALSE	Medium	Sequest HT (A2)	#N/A	Unambiguous	[K].HYQInQQWER.[T]	N5(Deamidated)	1	P11276	P11276	0	3	0.0204	0	1	1	468.222	1402.65	1402.65	0.24	0.00011	HCD (High Energy Collision Dissociation)	MS2	0	100	58.8233	22967	WT-2.raw	F33		1.47	1	FALSE	0.01519	0.1099	114004	58.83
		FALSE	High	Sequest HT (A2)	#N/A	Unambiguous	[K].HYQInQQWER.[T]	N5(Deamidated)	1	P11276	P11276	0	2	0.0458	0	1	1	701.828	1402.65	1402.65	-0.35	-0.00024	HCD (High Energy Collision Dissociation)	MS2	26.5793	100	51.0344	22622	OE-2_20220225185333.raw	F22		1.53	1	FALSE	0.004329	0.03028	321125	51.05
		FALSE	High	Sequest HT (A2)	#N/A	Unambiguous	[K].HYQInQQWER.[T]	N5(Deamidated)	1	P11276	P11276	0	3	0.08	0	1	1	468.222	1402.65	1402.65	0.5	0.00023	HCD (High Energy Collision Dissociation)	MS2	10.562	100	51.8193	22897	WT-1_20220225135429.raw	F30		1	1	FALSE	0.001399	0.01035	111328	51.83
		FALSE	High	Sequest HT (A2)	#N/A	Unambiguous	[K].HYQInQQWER.[T]	N5(Deamidated)	1	P11276	P11276	0	2	0.0985	0	1	1	701.827	1402.65	1402.65	-2.81	-0.00197	HCD (High Energy Collision Dissociation)	MS2	17.9918	100	58.6255	19963	OE-1_20220225085536.raw	F18		1.32	1	FALSE	0.001851	0.01379	194145	58.63
		FALSE	Medium	Sequest HT (A2)	#N/A	Unambiguous	[K].HYQInQQWER.[T]	N5(Deamidated)	1	P11276	P11276	0	3	0.0219	0	1	1	468.221	1402.65	1402.65	0.08	4e-05	HCD (High Energy Collision Dissociation)	MS2	4.00577	100	50.9839	21952	OE-2_20220227113119.raw	F23		2.28	1	FALSE	0.01323	0.09664	720040	51
		FALSE	High	Sequest HT (A2)	#N/A	Unambiguous	[K].HYQInQQWER.[T]	N5(Deamidated)	1	P11276	P11276	0	2	0.0468	0	1	1	701.828	1402.65	1402.65	-0.17	-0.00012	HCD (High Energy Collision Dissociation)	MS2	18.527	100	50.9492	21935	OE-2_20220227113119.raw	F23		1.71	1	FALSE	0.001691	0.01264	694262	51.01
		FALSE	Medium	Sequest HT (A2)	#N/A	Unambiguous	[K].HYQInQQWER.[T]	N5(Deamidated)	1	P11276	P11276	0	3	0.0345	0	1	1	468.222	1402.65	1402.65	1.22	0.00057	HCD (High Energy Collision Dissociation)	MS2	0	100	57.8768	22505	WT-2.raw	F33		1.45	1	FALSE	0.01258	0.08909	270395	57.92
		FALSE	Medium	Sequest HT (A2)	#N/A	Unambiguous	[K].HYQInQQWER.[T]	N5(Deamidated)	1	P11276	P11276	0	2	0.0783	0	1	1	701.829	1402.65	1402.65	0.69	0.00049	HCD (High Energy Collision Dissociation)	MS2	14.7716	100	57.8479	22626	OE-3_20220226045149.raw	F26		1.15	1	FALSE	0.01308	0.09578	184506	57.91
		FALSE	High	Sequest HT (A2)	#N/A	Unambiguous	[K].HYQInQQWER.[T]	N5(Deamidated)	1	P11276	P11276	0	3	0.0756	0	1	1	468.221	1402.65	1402.65	-0.01	0	HCD (High Energy Collision Dissociation)	MS2	12.4618	100	51.9538	23054	OE-2_20220225185333.raw	F22		1.72	1	FALSE	0.0002703	0.002785	157802	51.99
		FALSE	High	Sequest HT (A2)	#N/A	Unambiguous	[K].HYQInQQWER.[T]	N5(Deamidated)	1	P11276	P11276	0	3	0.0807	0	1	1	468.221	1402.65	1402.65	-1.22	-0.00057	HCD (High Energy Collision Dissociation)	MS2	46.7464	100	51.8136	21620	WT-1.raw	F29		1.61	1	FALSE	0.0001619	0.001233	81619.6	51.86
		FALSE	High	Sequest HT (A2)	#N/A	Unambiguous	[K].HYQInQQWER.[T]	N5(Deamidated)	1	P11276	P11276	0	2	0.0385	0	1	1	701.829	1402.65	1402.65	0.01	1e-05	HCD (High Energy Collision Dissociation)	MS2	10.8478	100	57.6828	19523	OE-1_20220225085536.raw	F18		2.34	1	FALSE	4.363e-05	4.623e-05	327594	57.73
		FALSE	High	Sequest HT (A2)	#N/A	Unambiguous	[K].HYQInQQWER.[T]	N5(Deamidated)	1	P11276	P11276	0	3	0.0861	0	1	1	468.221	1402.65	1402.65	-0.02	-1e-05	HCD (High Energy Collision Dissociation)	MS2	0	100	51.976	23024	WT-3.raw	F37		1.51	1	FALSE	0.0001619	0.001313	96470.1	52.04
		FALSE	Medium	Sequest HT (A2)	#N/A	Unambiguous	[K].HYQInQQWER.[T]	N5(Deamidated)	1	P11276	P11276	0	3	0.026	0	1	1	468.222	1402.65	1402.65	0.18	9e-05	HCD (High Energy Collision Dissociation)	MS2	7.90013	100	57.9563	22049	WT-3_20220228023102.raw	F39		1.92	1	FALSE	0.01479	0.1069	554737	58
		FALSE	Medium	Sequest HT (A2)	#N/A	Unambiguous	[K].HYQInQQWER.[T]	N5(Deamidated)	1	P11276	P11276	0	2	0.0495	0	1	1	701.83	1402.65	1402.65	1.43	0.001	HCD (High Energy Collision Dissociation)	MS2	26.6685	100	57.9108	21748	OE-3_20220227234013.raw	F28		1.82	1	FALSE	0.02477	0.1775	548265	57.97
		FALSE	High	Sequest HT (A2)	#N/A	Unambiguous	[K].HYQInQQWER.[T]	N5(Deamidated)	1	P11276	P11276	0	2	0.0338	0	1	1	701.829	1402.65	1402.65	0	0	HCD (High Energy Collision Dissociation)	MS2	17.6934	100	57.8968	21657	WT-2_20220227163100.raw	F35		2.37	1	FALSE	4.363e-05	0.0002259	435736	57.95
		FALSE	High	Sequest HT (A2)	#N/A	Unambiguous	[K].HYQInQQWER.[T]	N5(Deamidated)	1	P11276	P11276	0	3	0.0591	0	1	1	468.222	1402.65	1402.65	0.57	0.00026	HCD (High Energy Collision Dissociation)	MS2	5.95564	100	50.7093	21469	OE-1_20220227013156.raw	F19		2.2	1	FALSE	0.004852	0.03352	744949	50.75
		FALSE	High	Sequest HT (A2)	#N/A	Unambiguous	[K].HYQInQQWER.[T]	N5(Deamidated)	1	P11276	P11276	0	2	0.0359	0	1	1	701.829	1402.65	1402.65	0.18	0.00013	HCD (High Energy Collision Dissociation)	MS2	19.889	100	50.7555	21491	OE-1_20220227013156.raw	F19		2.51	1	FALSE	4.363e-05	1.565e-06	885998	50.75
		FALSE	Medium	Sequest HT (A2)	#N/A	Unambiguous	[K].HYQInQQWER.[T]	N5(Deamidated)	1	P11276	P11276	0	3	0.0259	0	1	1	468.221	1402.65	1402.65	-0.53	-0.00025	HCD (High Energy Collision Dissociation)	MS2	5.00623	100	50.9625	22605	OE-3.raw	F25		1.93	1	FALSE	0.01187	0.08437	353142	51.03
		FALSE	High	Sequest HT (A2)	#N/A	Unambiguous	[K].HYQInQQWER.[T]	N5(Deamidated)	1	P11276	P11276	0	3	0.0642	0	1	1	468.221	1402.65	1402.65	0.04	2e-05	HCD (High Energy Collision Dissociation)	MS2	0	100	50.9494	22485	WT-1_20220225135429.raw	F30		1.87	1	FALSE	0.004023	0.0278	191127	50.94
		FALSE	High	Sequest HT (A2)	#N/A	Unambiguous	[K].HYQInQQWER.[T]	N5(Deamidated)	1	P11276	P11276	0	2	0.0419	0	1	1	701.829	1402.65	1402.65	0.26	0.00018	HCD (High Energy Collision Dissociation)	MS2	17.0032	100	57.9081	21784	WT-2_20220227184000.raw	F36		2.15	1	FALSE	4.363e-05	0.0007359	432400	57.95
		FALSE	High	Sequest HT (A2)	#N/A	Unambiguous	[K].HYQInQQWER.[T]	N5(Deamidated)	1	P11276	P11276	0	2	0.0412	0	1	1	701.829	1402.65	1402.65	0.11	7e-05	HCD (High Energy Collision Dissociation)	MS2	33.6413	100	51.0228	22602	OE-2.raw	F21		1.94	1	FALSE	4.363e-05	0.0004499	318861	51.06
		FALSE	High	Sequest HT (A2)	#N/A	Unambiguous	[K].HYQInQQWER.[T]	N5(Deamidated)	1	P11276	P11276	0	2	0.0756	0	1	1	701.829	1402.65	1402.65	0.89	0.00062	HCD (High Energy Collision Dissociation)	MS2	22.3378	100	51.0132	22629	OE-3.raw	F25		1.19	1	FALSE	0.008744	0.06091	184301	51.03
		FALSE	Medium	Sequest HT (A2)	#N/A	Unambiguous	[K].HYQInQQWER.[T]	N5(Deamidated)	1	P11276	P11276	0	2	0.0424	0	1	1	701.828	1402.65	1402.65	-1.31	-0.00092	HCD (High Energy Collision Dissociation)	MS2	6.72376	100	57.9875	22065	WT-3_20220228023102.raw	F39		1.65	1	FALSE	0.01534	0.1112	303020	58.01
		FALSE	High	Sequest HT (A2)	#N/A	Unambiguous	[K].HYQINqQWER.[T]	Q6(Deamidated)	1	P11276	P11276	0	3	0.0719	0	1	1	468.221	1402.65	1402.65	-1.56	-0.00073	HCD (High Energy Collision Dissociation)	MS2	17.0754	100	51.6574	22827	OE-1.raw	F17		1.53	1	FALSE	0.004635	0.03171	116825	51.7
		FALSE	High	Sequest HT (A2)	#N/A	Unambiguous	[K].HYQINqQWER.[T]	Q6(Deamidated)	1	P11276	P11276	0	3	0.0829	0	1	1	468.221	1402.65	1402.65	-0.41	-0.00019	HCD (High Energy Collision Dissociation)	MS2	5.82137	100	51.0463	22583	WT-3.raw	F37		1.93	1	FALSE	0.00153	0.01141	220941	51.08
		FALSE	Medium	Sequest HT (A2)	#N/A	Unambiguous	[K].HYQInQQWER.[T]	N5(Deamidated)	1	P11276	P11276	0	3	0.0494	0	1	1	468.221	1402.65	1402.65	-1.8	-0.00084	HCD (High Energy Collision Dissociation)	MS2	4.23887	100	57.9374	21761	OE-3_20220227234013.raw	F28		2.43	1	FALSE	0.01124	0.08055	655040	57.97
		FALSE	High	Sequest HT (A2)	#N/A	Unambiguous	[K].HYQInQQWER.[T]	N5(Deamidated)	1	P11276	P11276	0	2	0.042	0	1	1	701.828	1402.65	1402.65	-0.49	-0.00035	HCD (High Energy Collision Dissociation)	MS2	13.0274	100	50.9876	22503	WT-1_20220225135429.raw	F30		1.43	1	FALSE	0.003081	0.02148	272593	50.93
		FALSE	High	Sequest HT (A2)	#N/A	Unambiguous	[K].HYQInQQWER.[T]	N5(Deamidated)	1	P11276	P11276	0	2	0.0923	0	1	1	701.832	1402.66	1402.65	4.21	0.00295	HCD (High Energy Collision Dissociation)	MS2	0	100	51.0087	22523	WT-3_20220226095107.raw	F38		1.3	1	FALSE	0.007199	0.05148	134959	51.04
		FALSE	High	Sequest HT (A2)	#N/A	Unambiguous	[K].HYQInQQWER.[T]	N5(Deamidated)	1	P11276	P11276	0	3	0.0663	0	1	1	468.223	1402.65	1402.65	2.79	0.0013	HCD (High Energy Collision Dissociation)	MS2	36.9079	100	51.9254	22398	OE-2_20220227113119.raw	F23		1.96	1	FALSE	0.008665	0.06026	400407	51.98
		FALSE	Medium	Sequest HT (A2)	#N/A	Unambiguous	[K].HYQInQQWER.[T]	N5(Deamidated)	1	P11276	P11276	0	2	0.0595	0	1	1	701.829	1402.65	1402.65	0.95	0.00067	HCD (High Energy Collision Dissociation)	MS2	33.2208	100	57.9335	22038	WT-3_20220228023102.raw	F39		0.84	1	FALSE	0.03205	0.2263	303020	58.01
		FALSE	Medium	Sequest HT (A2)	#N/A	Unambiguous	[K].HYQInQQWER.[T]	N5(Deamidated)	1	P11276	P11276	0	3	0.0353	0	1	1	468.221	1402.65	1402.65	0.03	1e-05	HCD (High Energy Collision Dissociation)	MS2	6.20544	100	57.8905	21654	WT-2_20220227163100.raw	F35		1.7	1	FALSE	0.02814	0.1999	456120	57.96
		FALSE	Medium	Sequest HT (A2)	#N/A	Unambiguous	[K].HYQInQQWER.[T]	N5(Deamidated)	1	P11276	P11276	0	2	0.0515	0	1	1	701.829	1402.65	1402.65	0.18	0.00012	HCD (High Energy Collision Dissociation)	MS2	24.6124	100	50.9853	22545	WT-2_20220225235236.raw	F34		0.97	1	FALSE	0.01883	0.1355	183693	51.03
		FALSE	Medium	Sequest HT (A2)	#N/A	Unambiguous	[K].HYQInQQWER.[T]	N5(Deamidated)	1	P11276	P11276	0	2	0.0588	0	1	1	701.828	1402.65	1402.65	-0.86	-0.0006	HCD (High Energy Collision Dissociation)	MS2	0	100	58.8907	22258	WT-2_20220227184000.raw	F36		0.85	1	FALSE	0.02787	0.1978	197678	58.97
	FALSE	Medium	[R].KKTDELPQLVTLPHPNLHGPEILDVPSTVQK.[T]		#N/A	FALSE	0.188739	0.0244811	1	1	4	P11276	P11276 [2079-2109]		2	3443.89			10				6.80775e-17									800														Not Found	Not Found	Not Found	Not Found
		Checked	Confidence	Identifying Node	#N/A	PSM Ambiguity	Annotated Sequence	Modifications	# Proteins	Master Protein Accessions	Protein Accessions	# Missed Cleavages	Charge	DeltaScore	DeltaCn	Rank	Search Engine Rank	m/z [Da]	MH+ [Da]	Theo. MH+ [Da]	DeltaM [ppm]	Deltam/z [Da]	Activation Type	MS Order	Isolation Interference [%]	Ion Inject Time [ms]	RT [min]	First Scan	Spectrum File	File ID	Quan Info	XCorr	# Protein Groups	Contaminant	Percolator q-Value	Percolator PEP	Precursor Abundance	Apex RT [min]
		FALSE	High	Sequest HT (A2)	#N/A	Unambiguous	[R].KKTDELPQLVTLPHPNLHGPEILDVPSTVQK.[T]		1	P11276	P11276	2	5	0.3789	0	1	1	689.584	3443.89	3443.89	0.53	0.00036	HCD (High Energy Collision Dissociation)	MS2	25.8835	100	95.3812	42845	OE-2_20220227134017.raw	F24		2.27	1	FALSE	0.007986	0.05745
		FALSE	Medium	Sequest HT (A2)	#N/A	Unambiguous	[R].KKTDELPQLVTLPHPNLHGPEILDVPSTVQK.[T]		1	P11276	P11276	2	5	0.2	0	1	1	689.584	3443.89	3443.89	-0.22	-0.00015	HCD (High Energy Collision Dissociation)	MS2	0	100	95.8846	43080	OE-2_20220227134017.raw	F24		1.25	1	FALSE	0.02655	0.1878
		FALSE	Medium	Sequest HT (A2)	#N/A	Unambiguous	[R].KKTDELPQLVTLPHPNLHGPEILDVPSTVQK.[T]		1	P11276	P11276	2	5	0.1594	0	1	1	689.583	3443.89	3443.89	-0.91	-0.00063	HCD (High Energy Collision Dissociation)	MS2	0	100	93.364	41860	OE-2_20220227134017.raw	F24		1.38	1	FALSE	0.01702	0.1226
		FALSE	High	Sequest HT (A2)	#N/A	Unambiguous	[R].KKTDELPQLVTLPHPNLHGPEILDVPSTVQK.[T]		1	P11276	P11276	2	5	0.2456	0	1	1	689.585	3443.9	3443.89	1.77	0.00122	HCD (High Energy Collision Dissociation)	MS2	5.6491	100	80.1913	36292	OE-2_20220225185333.raw	F22		1.71	1	FALSE	0.003911	0.02694	63956.5	80
	FALSE	High	[K].KTDELPQLVTLPHPNLHGPEILDVPSTVQK.[T]		#N/A	FALSE	0.0600279	0.00404228	1	1	5	P11276	P11276 [2080-2109]		1	3315.79		2.452	3.556	10		0.280944	0.0206835	1.34741e-16		60.69	137.69				112.8	393.6	136.8	46	110.7				63.73	121.75			61.12			Not Found	Not Found	Not Found	Not Found
		Checked	Confidence	Identifying Node	#N/A	PSM Ambiguity	Annotated Sequence	Modifications	# Proteins	Master Protein Accessions	Protein Accessions	# Missed Cleavages	Charge	DeltaScore	DeltaCn	Rank	Search Engine Rank	m/z [Da]	MH+ [Da]	Theo. MH+ [Da]	DeltaM [ppm]	Deltam/z [Da]	Activation Type	MS Order	Isolation Interference [%]	Ion Inject Time [ms]	RT [min]	First Scan	Spectrum File	File ID	Quan Info	XCorr	# Protein Groups	Contaminant	Percolator q-Value	Percolator PEP	Precursor Abundance	Apex RT [min]
		FALSE	High	Sequest HT (A2)	#N/A	Unambiguous	[K].KTDELPQLVTLPHPNLHGPEILDVPSTVQK.[T]		1	P11276	P11276	1	5	0.2792	0	1	1	663.966	3315.8	3315.79	1.78	0.00118	HCD (High Energy Collision Dissociation)	MS2	0	100	90.6164	36185	OE-1_20220227034053.raw	F20		1.54	1	FALSE	0.003647	0.02462	59915.2	90.55
		FALSE	High	Sequest HT (A2)	#N/A	Unambiguous	[K].KTDELPQLVTLPHPNLHGPEILDVPSTVQK.[T]		1	P11276	P11276	1	4	0.1383	0	1	1	829.704	3315.79	3315.79	-0.24	-0.00019	HCD (High Energy Collision Dissociation)	MS2	26.5069	100	73.7485	33298	OE-2_20220225185333.raw	F22		2.82	1	FALSE	0.0004827	0.00445	605408	73.74
		FALSE	Medium	Sequest HT (A2)	#N/A	Unambiguous	[K].KTDELPQLVTLPHPNLHGPEILDVPSTVQK.[T]		1	P11276	P11276	1	5	0.2193	0	1	1	663.965	3315.79	3315.79	-0.3	-0.0002	HCD (High Energy Collision Dissociation)	MS2	71.1268	100	94.7591	38201	OE-3_20220227234013.raw	F28		1.14	1	FALSE	0.01907	0.1375	113345	94.98
		FALSE	Medium	Sequest HT (A2)	#N/A	Unambiguous	[K].KTDELPQLVTLPHPNLHGPEILDVPSTVQK.[T]		1	P11276	P11276	1	4	0.3306	0	1	1	829.703	3315.79	3315.79	-1.68	-0.00139	HCD (High Energy Collision Dissociation)	MS2	4.20267	100	73.737	33269	OE-2.raw	F21		1.21	1	FALSE	0.03128	0.221	1.17732e+06	73.73
		FALSE	High	Sequest HT (A2)	#N/A	Unambiguous	[K].KTDELPQLVTLPHPNLHGPEILDVPSTVQK.[T]		1	P11276	P11276	1	5	0.0652	0	1	1	663.965	3315.8	3315.79	0.44	0.00029	HCD (High Energy Collision Dissociation)	MS2	28.128	100	80.4445	35423	OE-1_20220227013156.raw	F19		1.38	1	FALSE	0.00153	0.01131	99972.1	80.61
	FALSE	Medium	[K].KTDELPQLVTLPHPNLHGPEILDVPSTVQK.[T]	1xDeamidated [Q7]	#N/A	FALSE	0.15838	0.0196161	1	1	4	P11276	P11276 [2080-2109]		1	3316.78		0.164	0.1	0.1		0.000519482	6.80775e-17	1.34741e-16		0					79			483	143.6	94.3							26.38			Not Found	Not Found	Not Found	Not Found
		Checked	Confidence	Identifying Node	#N/A	PSM Ambiguity	Annotated Sequence	Modifications	# Proteins	Master Protein Accessions	Protein Accessions	# Missed Cleavages	Charge	DeltaScore	DeltaCn	Rank	Search Engine Rank	m/z [Da]	MH+ [Da]	Theo. MH+ [Da]	DeltaM [ppm]	Deltam/z [Da]	Activation Type	MS Order	Isolation Interference [%]	Ion Inject Time [ms]	RT [min]	First Scan	Spectrum File	File ID	Quan Info	XCorr	# Protein Groups	Contaminant	Percolator q-Value	Percolator PEP	Precursor Abundance	Apex RT [min]
		FALSE	High	Sequest HT (A2)	#N/A	Unambiguous	[K].KTDELPqLVTLPHPNLHGPEILDVPSTVQK.[T]	Q7(Deamidated)	1	P11276	P11276	1	5	0.1157	0	1	1	664.164	3316.79	3316.78	3.49	0.00232	HCD (High Energy Collision Dissociation)	MS2	6.85045	100	92.4342	37272	WT-1_20220227063141.raw	F31		1.21	1	FALSE	0.002939	0.02018	121819	92.41
		FALSE	Medium	Sequest HT (A2)	#N/A	Unambiguous	[K].KTDELPQLVTLPHPnLHGPEILDVPSTVQK.[T]	N15(Deamidated)	1	P11276	P11276	1	4	0.0774	0	1	1	829.954	3316.79	3316.78	4.85	0.00402	HCD (High Energy Collision Dissociation)	MS2	50.1821	100	92.2137	37168	WT-1_20220227063141.raw	F31		1.68	1	FALSE	0.02915	0.2064
		FALSE	Medium	Sequest HT (A2)	#N/A	Unambiguous	[K].KTDELPQLVTLPHPnLHGPEILDVPSTVQK.[T]	N15(Deamidated)	1	P11276	P11276	1	5	0.0762	0	1	1	664.165	3316.8	3316.78	5.02	0.00333	HCD (High Energy Collision Dissociation)	MS2	14.9634	100	94.5135	38095	OE-3_20220227234013.raw	F28		1.05	1	FALSE	0.04381	0.303
		FALSE	Medium	Sequest HT (A2)	#N/A	Unambiguous	[K].KTDELPqLVTLPHPNLHGPEILDVPSTVQK.[T]	Q7(Deamidated)	1	P11276	P11276	1	5	0.1167	0	1	1	664.164	3316.79	3316.78	4.19	0.00278	HCD (High Energy Collision Dissociation)	MS2	65.1458	100	92.2333	37439	WT-1_20220227084038.raw	F32		1.2	1	FALSE	0.03107	0.2198
	FALSE	High	[R].KYIVNVYQISEEGK.[Q]		#N/A	FALSE	0.0182984	0.000372359	1	1	8	P11276	P11276 [784-797]		1	1669.88	6.252	10	0.754	0.311	1.62976e-12	1.43739e-16	0.73531	0.00193274	467.57		0	38.06	92.2	576.4	3	36.7	10.2		48.7	32.7	111.08	13.41						41.19		Peak Found	Peak Found	Peak Found	Not Found
		Checked	Confidence	Identifying Node	#N/A	PSM Ambiguity	Annotated Sequence	Modifications	# Proteins	Master Protein Accessions	Protein Accessions	# Missed Cleavages	Charge	DeltaScore	DeltaCn	Rank	Search Engine Rank	m/z [Da]	MH+ [Da]	Theo. MH+ [Da]	DeltaM [ppm]	Deltam/z [Da]	Activation Type	MS Order	Isolation Interference [%]	Ion Inject Time [ms]	RT [min]	First Scan	Spectrum File	File ID	Quan Info	XCorr	# Protein Groups	Contaminant	Percolator q-Value	Percolator PEP	Precursor Abundance	Apex RT [min]
		FALSE	Medium	Sequest HT (A2)	#N/A	Unambiguous	[R].KYIVNVYQISEEGK.[Q]		1	P11276	P11276	1	3	0.1475	0	1	1	557.299	1669.88	1669.88	1.9	0.00106	HCD (High Energy Collision Dissociation)	MS2	0	100	60.6765	27111	OE-2_20220225185333.raw	F22		1.22	1	FALSE	0.01145	0.0825
		FALSE	Medium	Sequest HT (A2)	#N/A	Unambiguous	[R].KYIVNVYQISEEGK.[Q]		1	P11276	P11276	1	3	0.3722	0	1	1	557.298	1669.88	1669.88	0.55	0.00031	HCD (High Energy Collision Dissociation)	MS2	0	100	60.9372	26600	OE-2_20220227134017.raw	F24		1.8	1	FALSE	0.01519	0.1101
		FALSE	High	Sequest HT (A2)	#N/A	Unambiguous	[R].KYIVNVYQISEEGK.[Q]		1	P11276	P11276	1	3	0.2143	0	1	1	557.298	1669.88	1669.88	-0.73	-0.00041	HCD (High Energy Collision Dissociation)	MS2	47.4055	100	60.6534	26466	OE-2_20220227113119.raw	F23		1.96	1	FALSE	0.001399	0.01037	483504	60.87
		FALSE	High	Sequest HT (A2)	#N/A	Unambiguous	[R].KYIVNVYQISEEGK.[Q]		1	P11276	P11276	1	3	0.1613	0	1	1	557.298	1669.88	1669.88	-0.48	-0.00027	HCD (High Energy Collision Dissociation)	MS2	0	100	60.475	26991	WT-3.raw	F37		0.93	1	FALSE	0.007531	0.05554	241664	60.68
		FALSE	High	Sequest HT (A2)	#N/A	Unambiguous	[R].KYIVNVYQISEEGK.[Q]		1	P11276	P11276	1	3	0.4244	0	1	1	557.299	1669.88	1669.88	1.24	0.00069	HCD (High Energy Collision Dissociation)	MS2	33.7792	100	67.8817	26508	WT-3_20220228023102.raw	F39		1.72	1	FALSE	0.001548	0.01181	224364	67.93
		FALSE	High	Sequest HT (A2)	#N/A	Unambiguous	[R].KYIVNVYQISEEGK.[Q]		1	P11276	P11276	1	3	0.479	0	1	1	557.298	1669.88	1669.88	0.24	0.00013	HCD (High Energy Collision Dissociation)	MS2	16.5952	100	67.9172	26299	WT-3_20220228044012.raw	F40		2.38	1	FALSE	4.363e-05	0.0007227	192677	67.96
		FALSE	High	Sequest HT (A2)	#N/A	Unambiguous	[R].KYIVNVYQISEEGK.[Q]		1	P11276	P11276	1	3	0.4611	0	1	1	557.299	1669.88	1669.88	1.64	0.00091	HCD (High Energy Collision Dissociation)	MS2	27.8793	100	67.839	26274	WT-2_20220227184000.raw	F36		1.8	1	FALSE	0.0003882	0.004246	459146	68.1
		FALSE	Medium	Sequest HT (A2)	#N/A	Unambiguous	[R].KYIVNVYQISEEGK.[Q]		1	P11276	P11276	1	3	0.3851	0	1	1	557.299	1669.88	1669.88	2.33	0.0013	HCD (High Energy Collision Dissociation)	MS2	20.1599	100	60.6037	27022	WT-2_20220225235236.raw	F34		1.61	1	FALSE	0.02197	0.1589
	FALSE	High	[K].IAWESPQGQVSR.[Y]		#N/A	FALSE	2.84181e-05	0.000372359	1	1	24	P11276	P11276 [1740-1751]		0	1357.69	1.175	1.121	1.347	1.806	0.837296	0.978171	0.823915	0.7666	89.03	12.29	5.09	5.37	11.1	5.7	135.1	166.9	155.2	116.8	123.2	85.9	48.44	64.75	4.51	3.06	4.42	9.17	5.12	5.09		Not Found	Peak Found	Peak Found	Peak Found
		Checked	Confidence	Identifying Node	#N/A	PSM Ambiguity	Annotated Sequence	Modifications	# Proteins	Master Protein Accessions	Protein Accessions	# Missed Cleavages	Charge	DeltaScore	DeltaCn	Rank	Search Engine Rank	m/z [Da]	MH+ [Da]	Theo. MH+ [Da]	DeltaM [ppm]	Deltam/z [Da]	Activation Type	MS Order	Isolation Interference [%]	Ion Inject Time [ms]	RT [min]	First Scan	Spectrum File	File ID	Quan Info	XCorr	# Protein Groups	Contaminant	Percolator q-Value	Percolator PEP	Precursor Abundance	Apex RT [min]
		FALSE	High	Sequest HT (A2)	#N/A	Unambiguous	[K].IAWESPQGQVSR.[Y]		1	P11276	P11276	0	2	0.3722	0	1	1	679.346	1357.69	1357.69	-0.45	-0.0003	HCD (High Energy Collision Dissociation)	MS2	27.472	60.188	54.5433	24195	WT-2_20220225235236.raw	F34		3.09	1	FALSE	4.363e-05	1.382e-07	3.7857e+06	54.54
		FALSE	High	Sequest HT (A2)	#N/A	Unambiguous	[K].IAWESPQGQVSR.[Y]		1	P11276	P11276	0	2	0.3949	0	1	1	679.346	1357.68	1357.69	-1.17	-0.00079	HCD (High Energy Collision Dissociation)	MS2	37.7162	73.025	54.4329	24199	OE-2.raw	F21		3.14	1	FALSE	4.363e-05	6.513e-07	6944337	54.58
		FALSE	High	Sequest HT (A2)	#N/A	Unambiguous	[K].IAWESPQGQVSR.[Y]		1	P11276	P11276	0	2	0.3379	0	1	1	679.346	1357.69	1357.69	-0.24	-0.00016	HCD (High Energy Collision Dissociation)	MS2	34.8099	24.087	54.5599	23625	OE-2_20220227134017.raw	F24		2.93	1	FALSE	4.363e-05	1.746e-06	14448310	54.66
		FALSE	High	Sequest HT (A2)	#N/A	Unambiguous	[K].IAWESPQGQVSR.[Y]		1	P11276	P11276	0	2	0.3862	0	1	1	679.346	1357.69	1357.69	-0.54	-0.00037	HCD (High Energy Collision Dissociation)	MS2	21.2769	52.988	54.4963	24250	OE-3.raw	F25		3.34	1	FALSE	4.363e-05	4.336e-07	5212011	54.54
		FALSE	High	Sequest HT (A2)	#N/A	Unambiguous	[K].IAWESPQGQVSR.[Y]		1	P11276	P11276	0	2	0.4018	0	1	1	679.346	1357.69	1357.69	-0.45	-0.00031	HCD (High Energy Collision Dissociation)	MS2	31.4672	59.461	54.485	24192	WT-3.raw	F37		3.31	1	FALSE	4.363e-05	5.919e-08	3.68436e+06	54.53
		FALSE	High	Sequest HT (A2)	#N/A	Unambiguous	[K].IAWESPQGQVSR.[Y]		1	P11276	P11276	0	2	0.3982	0	1	1	679.346	1357.68	1357.69	-0.68	-0.00046	HCD (High Energy Collision Dissociation)	MS2	28.0682	100	61.3223	21209	OE-1_20220225085536.raw	F18		3.34	1	FALSE	4.363e-05	4.156e-08	6300647	61.49
		FALSE	High	Sequest HT (A2)	#N/A	Unambiguous	[K].IAWESPQGQVSR.[Y]		1	P11276	P11276	0	2	0.3963	0	1	1	679.345	1357.68	1357.69	-2.24	-0.00152	HCD (High Energy Collision Dissociation)	MS2	49.8134	100	61.8609	25236	NfF6-OE_20220226153324.raw	F15		3.28	1	FALSE	4.363e-05	1.517e-06	3.03313e+06	61.81
		FALSE	High	Sequest HT (A2)	#N/A	Unambiguous	[K].IAWESPQGQVSR.[Y]		1	P11276	P11276	0	2	0.3921	0	1	1	679.346	1357.68	1357.69	-0.71	-0.00048	HCD (High Energy Collision Dissociation)	MS2	26.7365	40.094	54.524	24245	OE-2_20220225185333.raw	F22		3.29	1	FALSE	4.363e-05	5.557e-07	8582209	54.63
		FALSE	High	Sequest HT (A2)	#N/A	Unambiguous	[K].IAWESPQGQVSR.[Y]		1	P11276	P11276	0	2	0.4012	0	1	1	679.347	1357.69	1357.69	0.91	0.00062	HCD (High Energy Collision Dissociation)	MS2	61.3022	93.655	61.8163	24868	Control_20220226203239.raw	F11		3.39	1	FALSE	4.363e-05	1.536e-06	1.62001e+06	61.81
		FALSE	High	Sequest HT (A2)	#N/A	Unambiguous	[K].IAWESPQGQVSR.[Y]		1	P11276	P11276	0	2	0.2	0	1	1	679.346	1357.68	1357.69	-0.85	-0.00058	HCD (High Energy Collision Dissociation)	MS2	17.6383	100	61.4699	23643	WT-3_20220228023102.raw	F39		2.75	1	FALSE	4.363e-05	7.025e-05	6870186	61.35
		FALSE	High	Sequest HT (A2)	#N/A	Unambiguous	[K].IAWESPQGQVSR.[Y]		1	P11276	P11276	0	2	0.3853	0	1	1	679.346	1357.69	1357.69	-0.44	-0.0003	HCD (High Energy Collision Dissociation)	MS2	34.4402	28.26	61.5085	23374	WT-1_20220227063141.raw	F31		3.27	1	FALSE	4.363e-05	9.168e-07	7.99968e+06	61.49
		FALSE	High	Sequest HT (A2)	#N/A	Unambiguous	[K].IAWESPQGQVSR.[Y]		1	P11276	P11276	0	2	0.3942	0	1	1	679.346	1357.68	1357.69	-0.89	-0.0006	HCD (High Energy Collision Dissociation)	MS2	34.9594	100	54.3469	22789	WT-1.raw	F29		3.12	1	FALSE	4.363e-05	5.617e-07	3.63532e+06	54.5
		FALSE	High	Sequest HT (A2)	#N/A	Unambiguous	[K].IAWESPQGQVSR.[Y]		1	P11276	P11276	0	2	0.2618	0	1	1	679.346	1357.68	1357.69	-0.94	-0.00064	HCD (High Energy Collision Dissociation)	MS2	0	100	61.0797	23482	WT-3_20220228023102.raw	F39		2.33	1	FALSE	4.363e-05	4.37e-07	6870186	61.35
		FALSE	High	Sequest HT (A2)	#N/A	Unambiguous	[K].IAWESPQGQVSR.[Y]		1	P11276	P11276	0	2	0.3299	0	1	1	679.346	1357.68	1357.69	-1.09	-0.00074	HCD (High Energy Collision Dissociation)	MS2	34.8066	73.324	61.2838	24084	WT-2.raw	F33		2.91	1	FALSE	4.363e-05	2.251e-07	3.86116e+06	61.43
		FALSE	High	Sequest HT (A2)	#N/A	Unambiguous	[K].IAWESPQGQVSR.[Y]		1	P11276	P11276	0	2	0.3887	0	1	1	679.347	1357.69	1357.69	-0.06	-4e-05	HCD (High Energy Collision Dissociation)	MS2	52.0553	100	54.2793	24046	WT-1_20220225135429.raw	F30		3.01	1	FALSE	4.363e-05	1.986e-07	3.57831e+06	54.46
		FALSE	High	Sequest HT (A2)	#N/A	Unambiguous	[K].IAWESPQGQVSR.[Y]		1	P11276	P11276	0	2	0.2564	0	1	1	679.346	1357.68	1357.69	-0.67	-0.00046	HCD (High Energy Collision Dissociation)	MS2	28.606	100	61.5388	23452	WT-3_20220228044012.raw	F40		2.34	1	FALSE	0.0001619	0.001156	6505099	61.35
		FALSE	High	Sequest HT (A2)	#N/A	Unambiguous	[K].IAWESPQGQVSR.[Y]		1	P11276	P11276	0	2	0.3263	0	1	1	679.346	1357.68	1357.69	-0.86	-0.00059	HCD (High Energy Collision Dissociation)	MS2	81.322	100	61.1586	23260	WT-2_20220227184000.raw	F36		2.36	1	FALSE	4.363e-05	4.462e-05	8531235	61.4
		FALSE	High	Sequest HT (A2)	#N/A	Unambiguous	[K].IAWESPQGQVSR.[Y]		1	P11276	P11276	0	2	0.3612	0	1	1	679.346	1357.69	1357.69	-0.26	-0.00017	HCD (High Energy Collision Dissociation)	MS2	25.528	100	61.227	23568	OE-3_20220227213109.raw	F27		2.63	1	FALSE	4.363e-05	2.629e-06	11901134	61.51
		FALSE	High	Sequest HT (A2)	#N/A	Unambiguous	[K].IAWESPQGQVSR.[Y]		1	P11276	P11276	0	2	0.3969	0	1	1	679.346	1357.69	1357.69	-0.57	-0.00039	HCD (High Energy Collision Dissociation)	MS2	34.5412	100	54.2274	24031	OE-1.raw	F17		3.2	1	FALSE	4.363e-05	1.891e-07	5.62606e+06	54.38
		FALSE	High	Sequest HT (A2)	#N/A	Unambiguous	[K].IAWESPQGQVSR.[Y]		1	P11276	P11276	0	2	0.3103	0	1	1	679.347	1357.69	1357.69	-0.08	-5e-05	HCD (High Energy Collision Dissociation)	MS2	31.9434	20.888	54.2436	23115	OE-1_20220227013156.raw	F19		2.9	1	FALSE	4.363e-05	1.657e-06	11910262	54.31
		FALSE	High	Sequest HT (A2)	#N/A	Unambiguous	[K].IAWESPQGQVSR.[Y]		1	P11276	P11276	0	2	0.3784	0	1	1	679.346	1357.69	1357.69	-0.64	-0.00043	HCD (High Energy Collision Dissociation)	MS2	31.3567	21.228	61.4634	23199	OE-1_20220227034053.raw	F20		3.33	1	FALSE	4.363e-05	1.091e-06	11482072	61.5
		FALSE	High	Sequest HT (A2)	#N/A	Unambiguous	[K].IAWESPQGQVSR.[Y]		1	P11276	P11276	0	2	0.375	0	1	1	679.346	1357.68	1357.69	-0.93	-0.00063	HCD (High Energy Collision Dissociation)	MS2	25.9493	84.721	54.4187	24097	WT-3_20220226095107.raw	F38		3.36	1	FALSE	4.363e-05	3.785e-07	3.48915e+06	54.45
		FALSE	High	Sequest HT (A2)	#N/A	Unambiguous	[K].IAWESPQGQVSR.[Y]		1	P11276	P11276	0	2	0.3706	0	1	1	679.346	1357.68	1357.69	-0.86	-0.00058	HCD (High Energy Collision Dissociation)	MS2	26.5426	13.876	54.4899	23582	OE-2_20220227113119.raw	F23		3.4	1	FALSE	4.363e-05	6.905e-07	16110184	54.48
		FALSE	High	Sequest HT (A2)	#N/A	Unambiguous	[K].IAWESPQGQVSR.[Y]		1	P11276	P11276	0	2	0.3905	0	1	1	679.346	1357.69	1357.69	-0.32	-0.00022	HCD (High Energy Collision Dissociation)	MS2	28.6496	45.592	61.4158	24240	OE-3_20220226045149.raw	F26		3.38	1	FALSE	4.363e-05	7.047e-08	6285290	61.51
	FALSE	Medium	[K].IGDKWR.[R]		#N/A	FALSE	0.2858	0.0406264	1	1	8	P11276	P11276 [151-156]		1	774.426	0.1	0.637	1.451	3.282	5.56854e-17	0.38734	0.71701	0.013624		42.38	35.4	55.64	32.4		102.3	176.6	152.8	160.6	126	49.3			40.44	28.55	26.15	37.05	23.19	41.65		Not Found	Not Found	Not Found	Not Found
		Checked	Confidence	Identifying Node	#N/A	PSM Ambiguity	Annotated Sequence	Modifications	# Proteins	Master Protein Accessions	Protein Accessions	# Missed Cleavages	Charge	DeltaScore	DeltaCn	Rank	Search Engine Rank	m/z [Da]	MH+ [Da]	Theo. MH+ [Da]	DeltaM [ppm]	Deltam/z [Da]	Activation Type	MS Order	Isolation Interference [%]	Ion Inject Time [ms]	RT [min]	First Scan	Spectrum File	File ID	Quan Info	XCorr	# Protein Groups	Contaminant	Percolator q-Value	Percolator PEP	Precursor Abundance	Apex RT [min]
		FALSE	Medium	Sequest HT (A2)	#N/A	Unambiguous	[K].IGDKWR.[R]		1	P11276	P11276	1	2	0.3028	0	1	1	387.716	774.426	774.426	-0.1	-4e-05	HCD (High Energy Collision Dissociation)	MS2	54.3128	100	41.6652	18084	WT-3_20220226095107.raw	F38		1.09	1	FALSE	0.03693	0.2559	234731	41.74
		FALSE	Medium	Sequest HT (A2)	#N/A	Unambiguous	[K].IGDKWR.[R]		1	P11276	P11276	1	2	0.2137	0	1	1	387.716	774.426	774.426	-0.16	-6e-05	HCD (High Energy Collision Dissociation)	MS2	28.0668	100	41.9429	18304	OE-2.raw	F21		1.17	1	FALSE	0.04823	0.3296	977701	41.83
		FALSE	High	Sequest HT (A2)	#N/A	Unambiguous	[K].IGDKWR.[R]		1	P11276	P11276	1	2	0.325	0	1	1	387.717	774.426	774.426	0.22	8e-05	HCD (High Energy Collision Dissociation)	MS2	33.9658	100	41.7646	18177	WT-3.raw	F37		1.2	1	FALSE	0.007419	0.05352	272704	41.81
		FALSE	Medium	Sequest HT (A2)	#N/A	Unambiguous	[K].IGDKWR.[R]		1	P11276	P11276	1	2	0.2976	0	1	1	387.716	774.426	774.426	-0.17	-7e-05	HCD (High Energy Collision Dissociation)	MS2	39.178	100	41.5804	17141	OE-1_20220227013156.raw	F19		1.68	1	FALSE	0.03823	0.2651	592963	41.58
		FALSE	Medium	Sequest HT (A2)	#N/A	Unambiguous	[K].IGDKWR.[R]		1	P11276	P11276	1	2	0.2406	0	1	1	387.716	774.425	774.426	-0.27	-0.0001	HCD (High Energy Collision Dissociation)	MS2	30.445	100	49.2605	17273	OE-1_20220227034053.raw	F20		1.33	1	FALSE	0.04042	0.2827	519169	49.25
		FALSE	Medium	Sequest HT (A2)	#N/A	Unambiguous	[K].IGDKWR.[R]		1	P11276	P11276	1	2	0.2791	0	1	1	387.716	774.425	774.426	-0.36	-0.00014	HCD (High Energy Collision Dissociation)	MS2	39.9365	100	49.1881	18200	OE-3_20220226045149.raw	F26		1.29	1	FALSE	0.01293	0.09466	771112	49.26
		FALSE	Medium	Sequest HT (A2)	#N/A	Unambiguous	[K].IGDKWR.[R]		1	P11276	P11276	1	2	0.2109	0	1	1	387.717	774.426	774.426	0.67	0.00026	HCD (High Energy Collision Dissociation)	MS2	16.9158	100	49.5511	17511	OE-3_20220227234013.raw	F28		1.28	1	FALSE	0.03798	0.2632	863761	49.47
		FALSE	High	Sequest HT (A2)	#N/A	Unambiguous	[K].IGDKWR.[R]		1	P11276	P11276	1	2	0.2158	0	1	1	387.716	774.426	774.426	-0.05	-2e-05	HCD (High Energy Collision Dissociation)	MS2	13.969	100	41.7408	18121	WT-1_20220225135429.raw	F30		1.39	1	FALSE	0.008039	0.0576	707518	41.69
	FALSE	High	[R].IGDQWDKQHDLGHMMR.[C]		#N/A	FALSE	0.0425838	0.00210942	1	1	2	P11276	P11276 [480-495]		1	1966.9			1.4	10			0.892741	1.34741e-16			39.63					263	349.1		187.9					13.55	39.17		55.58			Not Found	Not Found	Not Found	Not Found
		Checked	Confidence	Identifying Node	#N/A	PSM Ambiguity	Annotated Sequence	Modifications	# Proteins	Master Protein Accessions	Protein Accessions	# Missed Cleavages	Charge	DeltaScore	DeltaCn	Rank	Search Engine Rank	m/z [Da]	MH+ [Da]	Theo. MH+ [Da]	DeltaM [ppm]	Deltam/z [Da]	Activation Type	MS Order	Isolation Interference [%]	Ion Inject Time [ms]	RT [min]	First Scan	Spectrum File	File ID	Quan Info	XCorr	# Protein Groups	Contaminant	Percolator q-Value	Percolator PEP	Precursor Abundance	Apex RT [min]
		FALSE	High	Sequest HT (A2)	#N/A	Unambiguous	[R].IGDQWDKQHDLGHMMR.[C]		1	P11276	P11276	1	4	0.3472	0	1	1	492.48	1966.9	1966.9	-0.55	-0.00027	HCD (High Energy Collision Dissociation)	MS2	18.9772	100	62.1048	23955	OE-3_20220227213109.raw	F27		1.44	1	FALSE	0.0002703	0.002609	78047	62.08
		FALSE	High	Sequest HT (A2)	#N/A	Unambiguous	[R].IGDQWDKQHDLGHMMR.[C]		1	P11276	P11276	1	4	0.2583	0	1	1	492.48	1966.9	1966.9	-0.59	-0.00029	HCD (High Energy Collision Dissociation)	MS2	0	100	54.6423	23653	OE-2_20220227113119.raw	F23		1.2	1	FALSE	0.005945	0.04061	100501	54.92
	FALSE	Medium	[R].IGDTWSK.[K]		#N/A	FALSE	0.195608	0.025043	1	1	6	P11276	P11276 [243-249]		0	806.404	10	1.083	10	1.323	5.56854e-17	0.995654	6.80775e-17	0.982114		87.48	7.02	77.77		32.3	110.6	416.5	32.8	104.9	26.9	76		14.7	92.66	6.12	146.5	96.31	8.76	96.41		Not Found	Not Found	Not Found	Not Found
		Checked	Confidence	Identifying Node	#N/A	PSM Ambiguity	Annotated Sequence	Modifications	# Proteins	Master Protein Accessions	Protein Accessions	# Missed Cleavages	Charge	DeltaScore	DeltaCn	Rank	Search Engine Rank	m/z [Da]	MH+ [Da]	Theo. MH+ [Da]	DeltaM [ppm]	Deltam/z [Da]	Activation Type	MS Order	Isolation Interference [%]	Ion Inject Time [ms]	RT [min]	First Scan	Spectrum File	File ID	Quan Info	XCorr	# Protein Groups	Contaminant	Percolator q-Value	Percolator PEP	Precursor Abundance	Apex RT [min]
		FALSE	Medium	Sequest HT (A2)	#N/A	Unambiguous	[R].IGDTWSK.[K]		1	P11276	P11276	0	2	0.3619	0	1	1	403.706	806.404	806.404	-0.39	-0.00016	HCD (High Energy Collision Dissociation)	MS2	29.5284	100	45.5458	19969	WT-3.raw	F37		1.05	1	FALSE	0.01914	0.1383	5281062	45.69
		FALSE	Medium	Sequest HT (A2)	#N/A	Unambiguous	[R].IGDTWSK.[K]		1	P11276	P11276	0	2	0.299	0	1	1	403.706	806.404	806.404	0.13	5e-05	HCD (High Energy Collision Dissociation)	MS2	21.311	100	52.85	19921	WT-2.raw	F33		0.97	1	FALSE	0.04489	0.3091
		FALSE	Medium	Sequest HT (A2)	#N/A	Unambiguous	[R].IGDTWSK.[K]		1	P11276	P11276	0	2	0.3919	0	1	1	403.706	806.404	806.404	0.16	6e-05	HCD (High Energy Collision Dissociation)	MS2	1.43095	96.83	45.7284	20124	OE-2_20220225185333.raw	F22		1.48	1	FALSE	0.01741	0.1249	10228666	45.82
		FALSE	Medium	Sequest HT (A2)	#N/A	Unambiguous	[R].IGDTWSK.[K]		1	P11276	P11276	0	2	0.2523	0	1	1	403.706	806.404	806.404	-0.05	-2e-05	HCD (High Energy Collision Dissociation)	MS2	9.95515	100	52.9103	19184	OE-3_20220227234013.raw	F28		1.11	1	FALSE	0.01511	0.1093
		FALSE	Medium	Sequest HT (A2)	#N/A	Unambiguous	[R].IGDTWSK.[K]		1	P11276	P11276	0	2	0.1282	0	1	1	403.706	806.404	806.404	0.08	3e-05	HCD (High Energy Collision Dissociation)	MS2	16.3853	100	52.8837	17306	OE-1_20220225085536.raw	F18		0.78	1	FALSE	0.03754	0.2605
		FALSE	High	Sequest HT (A2)	#N/A	Unambiguous	[R].IGDTWSK.[K]		1	P11276	P11276	0	2	0.2979	0	1	1	403.706	806.404	806.404	-0.63	-0.00025	HCD (High Energy Collision Dissociation)	MS2	31.2577	100	45.5485	19928	WT-3_20220226095107.raw	F38		0.94	1	FALSE	0.004141	0.02847	5.5592e+06	45.67
	FALSE	High	[K].LGVRPSQGGEAPR.[E]		#N/A	FALSE	4.57954e-05	0.000372359	1	1	59	P11276	P11276 [1116-1128]		0	1323.71	2.123	1.059	1.3	1.696	0.0115735	0.997294	0.865548	0.840059	31.77	13.75	11.87	11.48	9.4	19.8	134.1	165.9	137.4	122.3	128.5	82.7	37.75	41.78	7.38	4	14.22	15.74	10.86	7.06		High	Peak Found	Peak Found	High
		Checked	Confidence	Identifying Node	#N/A	PSM Ambiguity	Annotated Sequence	Modifications	# Proteins	Master Protein Accessions	Protein Accessions	# Missed Cleavages	Charge	DeltaScore	DeltaCn	Rank	Search Engine Rank	m/z [Da]	MH+ [Da]	Theo. MH+ [Da]	DeltaM [ppm]	Deltam/z [Da]	Activation Type	MS Order	Isolation Interference [%]	Ion Inject Time [ms]	RT [min]	First Scan	Spectrum File	File ID	Quan Info	XCorr	# Protein Groups	Contaminant	Percolator q-Value	Percolator PEP	Precursor Abundance	Apex RT [min]
		FALSE	High	Sequest HT (A2)	#N/A	Unambiguous	[K].LGVRPSQGGEAPR.[E]		1	P11276	P11276	0	2	0.5478	0	1	1	662.363	1323.72	1323.71	5.22	0.00345	HCD (High Energy Collision Dissociation)	MS2	10.1067	100	48.129	16932	WT-2_20220227184000.raw	F36		3.14	1	FALSE	4.363e-05	0.0004359	3339968	48.23
		FALSE	High	Sequest HT (A2)	#N/A	Unambiguous	[K].LGVRPSQGGEAPR.[E]		1	P11276	P11276	0	3	0.1087	0	1	1	441.91	1323.71	1323.71	1.25	0.00055	HCD (High Energy Collision Dissociation)	MS2	50.2854	100	40.5158	17552	OE-1.raw	F17		1.38	1	FALSE	0.001097	0.008815	15580814	40.68
		FALSE	High	Sequest HT (A2)	#N/A	Unambiguous	[K].LGVRPSQGGEAPR.[E]		1	P11276	P11276	0	2	0.4852	0	1	1	662.358	1323.71	1323.71	-2.38	-0.00157	HCD (High Energy Collision Dissociation)	MS2	7.70868	100	48.1643	16863	WT-2_20220227163100.raw	F35		3.38	1	FALSE	4.363e-05	1.836e-05	3824624	48.25
		FALSE	High	Sequest HT (A2)	#N/A	Unambiguous	[K].LGVRPSQGGEAPR.[E]		1	P11276	P11276	0	2	0.5438	0	1	1	662.365	1323.72	1323.71	6.8	0.0045	HCD (High Energy Collision Dissociation)	MS2	8.71558	100	48.2577	17143	WT-3_20220228023102.raw	F39		2.74	1	FALSE	4.363e-05	0.0008674	2923617	48.37
		FALSE	High	Sequest HT (A2)	#N/A	Unambiguous	[K].LGVRPSQGGEAPR.[E]		1	P11276	P11276	0	3	0.2102	0	1	1	441.91	1323.72	1323.71	1.73	0.00076	HCD (High Energy Collision Dissociation)	MS2	49.3521	100	48.6381	17437	OE-3_20220227213109.raw	F27		1.76	1	FALSE	0.004023	0.02796	28292204	48.24
		FALSE	High	Sequest HT (A2)	#N/A	Unambiguous	[K].LGVRPSQGGEAPR.[E]		1	P11276	P11276	0	3	0.3413	0	1	1	441.909	1323.71	1323.71	-0.03	-1e-05	HCD (High Energy Collision Dissociation)	MS2	30.4164	100	48.0069	15041	OE-1_20220225085536.raw	F18		2.08	1	FALSE	4.363e-05	3.345e-05	22686058	48.18
		FALSE	High	Sequest HT (A2)	#N/A	Unambiguous	[K].LGVRPSQGGEAPR.[E]		1	P11276	P11276	0	2	0.3851	0	1	1	662.358	1323.71	1323.71	-3.41	-0.00226	HCD (High Energy Collision Dissociation)	MS2	2.81978	100	40.8008	17760	OE-2.raw	F21		3.48	1	FALSE	4.363e-05	7.208e-06	2.3236e+06	40.86
		FALSE	High	Sequest HT (A2)	#N/A	Unambiguous	[K].LGVRPSQGGEAPR.[E]		1	P11276	P11276	0	3	0.4801	0	1	1	441.909	1323.71	1323.71	0.1	5e-05	HCD (High Energy Collision Dissociation)	MS2	5.36495	20.73	39.4147	17569	NfF6-OE_20220224225813.raw	F14		3.77	1	FALSE	4.363e-05	1.65e-06	7.83807e+06	39.4
		FALSE	High	Sequest HT (A2)	#N/A	Unambiguous	[K].LGVRPSQGGEAPR.[E]		1	P11276	P11276	0	2	0.4618	0	1	1	662.365	1323.72	1323.71	7.45	0.00493	HCD (High Energy Collision Dissociation)	MS2	6.74175	100	40.6498	17592	WT-3_20220226095107.raw	F38		2.62	1	FALSE	0.0006361	0.006083	1.11832e+06	40.72
		FALSE	High	Sequest HT (A2)	#N/A	Unambiguous	[K].LGVRPSQGGEAPR.[E]		1	P11276	P11276	0	3	0.4409	0	1	1	441.909	1323.71	1323.71	0.06	3e-05	HCD (High Energy Collision Dissociation)	MS2	11.3487	100	48.1029	16836	WT-2_20220227163100.raw	F35		2.79	1	FALSE	0.0001619	0.001128	21762776	48.25
		FALSE	High	Sequest HT (A2)	#N/A	Unambiguous	[K].LGVRPSQGGEAPR.[E]		1	P11276	P11276	0	2	0.4371	0	1	1	662.36	1323.71	1323.71	0.41	0.00027	HCD (High Energy Collision Dissociation)	MS2	0	100	39.3634	17541	NfF6-OE_20220224225813.raw	F14		3.34	1	FALSE	4.363e-05	3.398e-06	1.82918e+06	39.38
		FALSE	Medium	Sequest HT (A2)	#N/A	Unambiguous	[K].LGVRPSQGGEAPR.[E]		1	P11276	P11276	0	3	0.0153	0	1	1	441.909	1323.71	1323.71	-0.03	-1e-05	HCD (High Energy Collision Dissociation)	MS2	48.5565	100	40.5827	17595	WT-2_20220225235236.raw	F34		1.31	1	FALSE	0.0156	0.1132	11726540	40.73
		FALSE	High	Sequest HT (A2)	#N/A	Unambiguous	[K].LGVRPSQGGEAPR.[E]		1	P11276	P11276	0	2	0.4537	0	1	1	662.359	1323.71	1323.71	-1.86	-0.00123	HCD (High Energy Collision Dissociation)	MS2	0	100	48.391	17587	NfF6-OE_20220224204947.raw	F13		3.35	1	FALSE	4.363e-05	1.62e-05	1.31424e+06	48.43
		FALSE	High	Sequest HT (A2)	#N/A	Unambiguous	[K].LGVRPSQGGEAPR.[E]		1	P11276	P11276	0	2	0.3569	0	1	1	662.36	1323.71	1323.71	-0.09	-6e-05	HCD (High Energy Collision Dissociation)	MS2	7.63539	100	40.6709	17638	WT-2_20220225235236.raw	F34		3.25	1	FALSE	4.363e-05	1.629e-06	1.31503e+06	40.73
		FALSE	High	Sequest HT (A2)	#N/A	Unambiguous	[K].LGVRPSQGGEAPR.[E]		1	P11276	P11276	0	3	0.5083	0	1	1	441.909	1323.71	1323.71	-0.62	-0.00028	HCD (High Energy Collision Dissociation)	MS2	31.221	100	48.0701	16904	WT-2_20220227184000.raw	F36		2.42	1	FALSE	4.363e-05	0.0009658	20284856	48.24
		FALSE	High	Sequest HT (A2)	#N/A	Unambiguous	[K].LGVRPSQGGEAPR.[E]		1	P11276	P11276	0	2	0.5552	0	1	1	662.365	1323.72	1323.71	7.58	0.00502	HCD (High Energy Collision Dissociation)	MS2	16.4002	100	40.7904	17753	OE-2_20220225185333.raw	F22		2.99	1	FALSE	4.363e-05	0.0001861	2.752e+06	40.87
		FALSE	High	Sequest HT (A2)	#N/A	Unambiguous	[K].LGVRPSQGGEAPR.[E]		1	P11276	P11276	0	2	0.5559	0	1	1	662.364	1323.72	1323.71	5.58	0.0037	HCD (High Energy Collision Dissociation)	MS2	14.1044	100	48.2044	16904	OE-3_20220227234013.raw	F28		2.95	1	FALSE	4.363e-05	0.0003402	4755463	48.3
		FALSE	High	Sequest HT (A2)	#N/A	Unambiguous	[K].LGVRPSQGGEAPR.[E]		1	P11276	P11276	0	3	0.4039	0	1	1	441.909	1323.71	1323.71	0.12	5e-05	HCD (High Energy Collision Dissociation)	MS2	7.53308	100	40.9035	17194	OE-2_20220227134017.raw	F24		3.07	1	FALSE	4.363e-05	1.056e-05	37118876	41.05
		FALSE	High	Sequest HT (A2)	#N/A	Unambiguous	[K].LGVRPSQGGEAPR.[E]		1	P11276	P11276	0	3	0.4825	0	1	1	441.909	1323.71	1323.71	0	0	HCD (High Energy Collision Dissociation)	MS2	3.207	22.48	48.4239	17608	NfF6-OE_20220224204947.raw	F13		3.71	1	FALSE	4.363e-05	3.859e-06	7.15414e+06	48.42
		FALSE	High	Sequest HT (A2)	#N/A	Unambiguous	[K].LGVRPSQGGEAPR.[E]		1	P11276	P11276	0	3	0.4569	0	1	1	441.909	1323.71	1323.71	0.57	0.00025	HCD (High Energy Collision Dissociation)	MS2	3.45726	23.761	39.2711	17485	NfF6-OE_20220226174210.raw	F16		3.48	1	FALSE	4.363e-05	3.482e-06	9875763	39.31
		FALSE	High	Sequest HT (A2)	#N/A	Unambiguous	[K].LGVRPSQGGEAPR.[E]		1	P11276	P11276	0	3	0.4	0	1	1	441.909	1323.71	1323.71	0.52	0.00023	HCD (High Energy Collision Dissociation)	MS2	25.7118	100	40.7177	17721	OE-2.raw	F21		3.05	1	FALSE	4.363e-05	7.819e-07	19673248	40.86
		FALSE	High	Sequest HT (A2)	#N/A	Unambiguous	[K].LGVRPSQGGEAPR.[E]		1	P11276	P11276	0	3	0.4249	0	1	1	441.909	1323.71	1323.71	0.19	8e-05	HCD (High Energy Collision Dissociation)	MS2	9.03721	38.287	39.4038	17193	Control_20220225035653.raw	F10		3.53	1	FALSE	4.363e-05	4.169e-07	4.27649e+06	39.4
		FALSE	High	Sequest HT (A2)	#N/A	Unambiguous	[K].LGVRPSQGGEAPR.[E]		1	P11276	P11276	0	3	0.4254	0	1	1	441.909	1323.71	1323.71	-0.12	-5e-05	HCD (High Energy Collision Dissociation)	MS2	53.2725	100	40.8016	17128	OE-2_20220227113119.raw	F23		3.55	1	FALSE	4.363e-05	5.028e-07	39039616	40.94
		FALSE	High	Sequest HT (A2)	#N/A	Unambiguous	[K].LGVRPSQGGEAPR.[E]		1	P11276	P11276	0	2	0.4737	0	1	1	662.366	1323.72	1323.71	9.04	0.00598	HCD (High Energy Collision Dissociation)	MS2	19.4784	100	48.0326	17633	WT-2.raw	F33		2.66	1	FALSE	0.002082	0.01459	1.31444e+06	48.11
		FALSE	High	Sequest HT (A2)	#N/A	Unambiguous	[K].LGVRPSQGGEAPR.[E]		1	P11276	P11276	0	3	0.4444	0	1	1	441.909	1323.71	1323.71	0.37	0.00016	HCD (High Energy Collision Dissociation)	MS2	9.67559	100	40.6236	16307	WT-1.raw	F29		2.88	1	FALSE	4.363e-05	1.866e-05	14597489	40.73
		FALSE	High	Sequest HT (A2)	#N/A	Unambiguous	[K].LGVRPSQGGEAPR.[E]		1	P11276	P11276	0	3	0.3027	0	1	1	441.909	1323.71	1323.71	-0.5	-0.00022	HCD (High Energy Collision Dissociation)	MS2	44.9707	100	48.185	17127	WT-1_20220227084038.raw	F32		1.85	1	FALSE	0.0002703	0.002849	20534498	48.35
		FALSE	High	Sequest HT (A2)	#N/A	Unambiguous	[K].LGVRPSQGGEAPR.[E]		1	P11276	P11276	0	3	0.2628	0	1	1	441.909	1323.71	1323.71	0.11	5e-05	HCD (High Energy Collision Dissociation)	MS2	38.8396	100	48.1121	16900	WT-3_20220228044012.raw	F40		1.56	1	FALSE	0.0006361	0.005993	18543914	48.28
		FALSE	High	Sequest HT (A2)	#N/A	Unambiguous	[K].LGVRPSQGGEAPR.[E]		1	P11276	P11276	0	3	0.4623	0	1	1	441.909	1323.71	1323.71	-0.38	-0.00017	HCD (High Energy Collision Dissociation)	MS2	38.9542	100	40.4734	16612	OE-1_20220227013156.raw	F19		2.92	1	FALSE	4.363e-05	3.841e-06	31786260	40.63
		FALSE	High	Sequest HT (A2)	#N/A	Unambiguous	[K].LGVRPSQGGEAPR.[E]		1	P11276	P11276	0	2	0.5102	0	1	1	662.365	1323.72	1323.71	7.63	0.00505	HCD (High Energy Collision Dissociation)	MS2	3.94471	100	48.0539	16814	WT-1_20220227063141.raw	F31		3.43	1	FALSE	4.363e-05	6.74e-05	2.566e+06	48.14
		FALSE	High	Sequest HT (A2)	#N/A	Unambiguous	[K].LGVRPSQGGEAPR.[E]		1	P11276	P11276	0	3	0.4757	0	1	1	441.909	1323.71	1323.71	-0.34	-0.00015	HCD (High Energy Collision Dissociation)	MS2	9.61132	100	40.5904	17679	OE-3.raw	F25		3.7	1	FALSE	4.363e-05	9.977e-07	17414910	40.7
		FALSE	High	Sequest HT (A2)	#N/A	Unambiguous	[K].LGVRPSQGGEAPR.[E]		1	P11276	P11276	0	3	0.392	0	1	1	441.909	1323.71	1323.71	-0.13	-6e-05	HCD (High Energy Collision Dissociation)	MS2	7.81809	100	48.0972	17188	OE-3_20220227213109.raw	F27		3.24	1	FALSE	4.363e-05	1.982e-05	28292204	48.24
		FALSE	High	Sequest HT (A2)	#N/A	Unambiguous	[K].LGVRPSQGGEAPR.[E]		1	P11276	P11276	0	2	0.375	0	1	1	662.358	1323.71	1323.71	-2.66	-0.00176	HCD (High Energy Collision Dissociation)	MS2	10.0732	100	40.6958	16343	WT-1.raw	F29		3.76	1	FALSE	4.363e-05	5.796e-06	1.55109e+06	40.73
		FALSE	High	Sequest HT (A2)	#N/A	Unambiguous	[K].LGVRPSQGGEAPR.[E]		1	P11276	P11276	0	2	0.5061	0	1	1	662.361	1323.71	1323.71	1.13	0.00075	HCD (High Energy Collision Dissociation)	MS2	0	100	48.4561	17582	NfF6-OE_20220226153324.raw	F15		3.3	1	FALSE	4.363e-05	2.85e-05	1.78394e+06	48.51
		FALSE	High	Sequest HT (A2)	#N/A	Unambiguous	[K].LGVRPSQGGEAPR.[E]		1	P11276	P11276	0	2	0.5431	0	1	1	662.366	1323.72	1323.71	9.22	0.0061	HCD (High Energy Collision Dissociation)	MS2	9.57145	100	48.0655	17686	OE-3_20220226045149.raw	F26		3.13	1	FALSE	4.363e-05	0.0002639	1.98707e+06	48.17
		FALSE	High	Sequest HT (A2)	#N/A	Unambiguous	[K].LGVRPSQGGEAPR.[E]		1	P11276	P11276	0	3	0.2778	0	1	1	441.91	1323.72	1323.71	2.55	0.00112	HCD (High Energy Collision Dissociation)	MS2	22.6573	100	48.5651	15288	OE-1_20220225085536.raw	F18		1.8	1	FALSE	0.0006361	0.006092	22686058	48.18
		FALSE	High	Sequest HT (A2)	#N/A	Unambiguous	[K].LGVRPSQGGEAPR.[E]		1	P11276	P11276	0	2	0.3938	0	1	1	662.358	1323.71	1323.71	-3.19	-0.00211	HCD (High Energy Collision Dissociation)	MS2	6.18925	100	40.7033	17626	WT-1_20220225135429.raw	F30		3.2	1	FALSE	4.363e-05	1.801e-05	1.2033e+06	40.65
		FALSE	High	Sequest HT (A2)	#N/A	Unambiguous	[K].LGVRPSQGGEAPR.[E]		1	P11276	P11276	0	3	0.3819	0	1	1	441.909	1323.71	1323.71	0.1	5e-05	HCD (High Energy Collision Dissociation)	MS2	49.0794	100	48.0504	16716	OE-1_20220227034053.raw	F20		2.88	1	FALSE	4.363e-05	5.642e-05	29509650	48.22
		FALSE	High	Sequest HT (A2)	#N/A	Unambiguous	[K].LGVRPSQGGEAPR.[E]		1	P11276	P11276	0	2	0.348	0	1	1	662.359	1323.71	1323.71	-1.85	-0.00123	HCD (High Energy Collision Dissociation)	MS2	23.9169	100	39.1224	17160	Control_20220226224125.raw	F12		2.73	1	FALSE	4.363e-05	0.0005059	1.17852e+06	39.16
		FALSE	High	Sequest HT (A2)	#N/A	Unambiguous	[K].LGVRPSQGGEAPR.[E]		1	P11276	P11276	0	3	0.4628	0	1	1	441.909	1323.71	1323.71	-0.1	-5e-05	HCD (High Energy Collision Dissociation)	MS2	24.6238	100	48.004	17659	OE-3_20220226045149.raw	F26		2.96	1	FALSE	4.363e-05	3.697e-06	15619874	48.17
		FALSE	High	Sequest HT (A2)	#N/A	Unambiguous	[K].LGVRPSQGGEAPR.[E]		1	P11276	P11276	0	3	0.4141	0	1	1	441.909	1323.71	1323.71	0.18	8e-05	HCD (High Energy Collision Dissociation)	MS2	45.053	100	47.9663	16777	WT-1_20220227063141.raw	F31		2.97	1	FALSE	4.363e-05	3.033e-05	21448010	48.13
		FALSE	High	Sequest HT (A2)	#N/A	Unambiguous	[K].LGVRPSQGGEAPR.[E]		1	P11276	P11276	0	3	0.3344	0	1	1	441.909	1323.71	1323.71	0.83	0.00037	HCD (High Energy Collision Dissociation)	MS2	8.19045	51.233	39.2259	17221	Control_20220226224125.raw	F12		2.99	1	FALSE	4.363e-05	8.242e-05	5.0244e+06	39.16
		FALSE	High	Sequest HT (A2)	#N/A	Unambiguous	[K].LGVRPSQGGEAPR.[E]		1	P11276	P11276	0	3	0.4597	0	1	1	441.909	1323.71	1323.71	0.01	0	HCD (High Energy Collision Dissociation)	MS2	3.39371	23.114	48.4714	17592	NfF6-OE_20220226153324.raw	F15		3.72	1	FALSE	4.363e-05	3.445e-06	10926078	48.51
		FALSE	High	Sequest HT (A2)	#N/A	Unambiguous	[K].LGVRPSQGGEAPR.[E]		1	P11276	P11276	0	2	0.3709	0	1	1	662.361	1323.71	1323.71	1.06	0.0007	HCD (High Energy Collision Dissociation)	MS2	0	100	39.3389	17154	Control_20220225035653.raw	F10		3.02	1	FALSE	4.363e-05	4.891e-05	813454	39.4
		FALSE	High	Sequest HT (A2)	#N/A	Unambiguous	[K].LGVRPSQGGEAPR.[E]		1	P11276	P11276	0	2	0.3321	0	1	1	662.361	1323.71	1323.71	1.33	0.00088	HCD (High Energy Collision Dissociation)	MS2	14.4828	100	48.4893	17137	Control_20220226203239.raw	F11		2.74	1	FALSE	4.363e-05	0.0001596	1.06272e+06	48.52
		FALSE	Medium	Sequest HT (A2)	#N/A	Unambiguous	[K].LGVRPSQGGEAPR.[E]		1	P11276	P11276	0	3	0.1806	0	1	1	441.91	1323.72	1323.71	2.66	0.00117	HCD (High Energy Collision Dissociation)	MS2	42.099	100	41.329	17382	OE-2_20220227113119.raw	F23		1.55	1	FALSE	0.01156	0.08303	39039616	40.94
		FALSE	High	Sequest HT (A2)	#N/A	Unambiguous	[K].LGVRPSQGGEAPR.[E]		1	P11276	P11276	0	2	0.422	0	1	1	662.358	1323.71	1323.71	-2.93	-0.00194	HCD (High Energy Collision Dissociation)	MS2	8.08268	97.638	40.5661	16659	OE-1_20220227013156.raw	F19		3.72	1	FALSE	4.363e-05	6.273e-06	5861496	40.63
		FALSE	High	Sequest HT (A2)	#N/A	Unambiguous	[K].LGVRPSQGGEAPR.[E]		1	P11276	P11276	0	2	0.0568	0	1	1	662.36	1323.71	1323.71	0.35	0.00023	HCD (High Energy Collision Dissociation)	MS2	16.4332	88.523	37.9912	15708	Control_20220128082359.raw	F5		0.88	1	FALSE	0.007454	0.05439	3.03855e+06	38.02
		FALSE	High	Sequest HT (A2)	#N/A	Unambiguous	[K].LGVRPSQGGEAPR.[E]		1	P11276	P11276	0	3	0.2057	0	1	1	441.909	1323.71	1323.71	0.43	0.00019	HCD (High Energy Collision Dissociation)	MS2	11.9454	100	41.0235	17796	OE-1.raw	F17		1.41	1	FALSE	0.0006622	0.00632	15580814	40.68
		FALSE	High	Sequest HT (A2)	#N/A	Unambiguous	[K].LGVRPSQGGEAPR.[E]		1	P11276	P11276	0	3	0.3607	0	1	1	441.909	1323.71	1323.71	0.01	0	HCD (High Energy Collision Dissociation)	MS2	23.9477	100	48.5531	17909	OE-3_20220226045149.raw	F26		1.83	1	FALSE	0.0001864	0.001842	15619874	48.17
		FALSE	High	Sequest HT (A2)	#N/A	Unambiguous	[K].LGVRPSQGGEAPR.[E]		1	P11276	P11276	0	3	0.4725	0	1	1	441.909	1323.71	1323.71	-0.17	-7e-05	HCD (High Energy Collision Dissociation)	MS2	17.8336	100	48.1498	16879	OE-3_20220227234013.raw	F28		2.73	1	FALSE	4.363e-05	4.781e-06	28027526	48.33
		FALSE	High	Sequest HT (A2)	#N/A	Unambiguous	[K].LGVRPSQGGEAPR.[E]		1	P11276	P11276	0	3	0.1042	0	1	1	441.909	1323.71	1323.71	0.46	0.0002	HCD (High Energy Collision Dissociation)	MS2	24.3814	100	41.2337	17967	OE-2_20220225185333.raw	F22		1.44	1	FALSE	0.001851	0.01381	23399588	40.88
		FALSE	High	Sequest HT (A2)	#N/A	Unambiguous	[K].LGVRPSQGGEAPR.[E]		1	P11276	P11276	0	2	0.4969	0	1	1	662.359	1323.71	1323.71	-1.9	-0.00125	HCD (High Energy Collision Dissociation)	MS2	10.0315	100	48.141	17210	OE-3_20220227213109.raw	F27		3.18	1	FALSE	4.363e-05	5.827e-05	4184548	48.24
		FALSE	High	Sequest HT (A2)	#N/A	Unambiguous	[K].LGVRPSQGGEAPR.[E]		1	P11276	P11276	0	2	0.4743	0	1	1	662.36	1323.71	1323.71	-0.02	-1e-05	HCD (High Energy Collision Dissociation)	MS2	9.40706	100	39.268	17483	NfF6-OE_20220226174210.raw	F16		3.5	1	FALSE	4.363e-05	5.479e-07	1.6508e+06	39.3
		FALSE	High	Sequest HT (A2)	#N/A	Unambiguous	[K].LGVRPSQGGEAPR.[E]		1	P11276	P11276	0	3	0.0403	0	1	1	441.909	1323.71	1323.71	0.09	4e-05	HCD (High Energy Collision Dissociation)	MS2	14.0827	100	41.2298	17969	OE-2.raw	F21		1.24	1	FALSE	0.004769	0.03232	19673248	40.86
		FALSE	High	Sequest HT (A2)	#N/A	Unambiguous	[K].LGVRPSQGGEAPR.[E]		1	P11276	P11276	0	3	0.32	0	1	1	441.909	1323.71	1323.71	-0.01	0	HCD (High Energy Collision Dissociation)	MS2	26.8276	100	40.7287	17723	OE-2_20220225185333.raw	F22		2.25	1	FALSE	0.0001619	0.001296	23399588	40.88
		FALSE	High	Sequest HT (A2)	#N/A	Unambiguous	[K].LGVRPSQGGEAPR.[E]		1	P11276	P11276	0	2	0.5433	0	1	1	662.364	1323.72	1323.71	6.3	0.00417	HCD (High Energy Collision Dissociation)	MS2	0	100	48.1952	16936	WT-3_20220228044012.raw	F40		3	1	FALSE	4.363e-05	0.0001229	2.68126e+06	48.29
		FALSE	High	Sequest HT (A2)	#N/A	Unambiguous	[K].LGVRPSQGGEAPR.[E]		1	P11276	P11276	0	2	0.5226	0	1	1	662.365	1323.72	1323.71	7.74	0.00512	HCD (High Energy Collision Dissociation)	MS2	19.9743	100	40.6077	17687	OE-3.raw	F25		2.87	1	FALSE	4.363e-05	0.0003802	2080805	40.7
		FALSE	High	Sequest HT (A2)	#N/A	Unambiguous	[K].LGVRPSQGGEAPR.[E]		1	P11276	P11276	0	3	0.3445	0	1	1	441.909	1323.71	1323.71	-0.65	-0.00028	HCD (High Energy Collision Dissociation)	MS2	35.5864	100	40.9948	16867	OE-1_20220227013156.raw	F19		2.09	1	FALSE	0.0001864	0.001844	31786260	40.63
		FALSE	High	Sequest HT (A2)	#N/A	Unambiguous	[K].LGVRPSQGGEAPR.[E]		1	P11276	P11276	0	2	0.3939	0	1	1	662.358	1323.71	1323.71	-2.37	-0.00157	HCD (High Energy Collision Dissociation)	MS2	1.86159	88.663	40.8658	17160	OE-2_20220227113119.raw	F23		3.91	1	FALSE	4.363e-05	8.476e-08	6.60521e+06	40.95
	FALSE	Medium	[K].LGVRPSQGGEAPR.[E]	1xDeamidated [Q7]	#N/A	FALSE	0.202688	0.0262943	1	1	1	P11276	P11276 [1116-1128]		0	1324.7	10	1.319		1.11	5.56854e-17	0.932459		0.988855		37.95		10.01		692.3	35.8		23.6	27.2		21.2		2.33			22.26	35.07		2.26		Not Found	Not Found	Not Found	Not Found
		Checked	Confidence	Identifying Node	#N/A	PSM Ambiguity	Annotated Sequence	Modifications	# Proteins	Master Protein Accessions	Protein Accessions	# Missed Cleavages	Charge	DeltaScore	DeltaCn	Rank	Search Engine Rank	m/z [Da]	MH+ [Da]	Theo. MH+ [Da]	DeltaM [ppm]	Deltam/z [Da]	Activation Type	MS Order	Isolation Interference [%]	Ion Inject Time [ms]	RT [min]	First Scan	Spectrum File	File ID	Quan Info	XCorr	# Protein Groups	Contaminant	Percolator q-Value	Percolator PEP	Precursor Abundance	Apex RT [min]
		FALSE	High	Sequest HT (A2)	#N/A	Unambiguous	[K].LGVRPSqGGEAPR.[E]	Q7(Deamidated)	1	P11276	P11276	0	2	0.2114	0	1	1	662.853	1324.7	1324.7	0.97	0.00065	HCD (High Energy Collision Dissociation)	MS2	40.134	100	49.4321	17351	OE-1_20220227034053.raw	F20		1.23	1	FALSE	0.004309	0.03026	52622.9	49.42
	FALSE	High	[R].ISCTIANR.[C]	1xCarbamidomethyl [C3]	#N/A	FALSE	0.0227069	0.000732194	1	1	16	P11276	P11276 [134-141]		0	934.477	2.531	0.955	0.373	1.406	0.0129406	0.968094	0.0136713	0.964247	1.96	13.08	9.5	10.43	16.2	41.1	180.4	68.2	74.7	187	179.2	53.2	0.23	74.82	14.26	7.86	10.34	7.97	10.62	7.14		Not Found	Not Found	Peak Found	Not Found
		Checked	Confidence	Identifying Node	#N/A	PSM Ambiguity	Annotated Sequence	Modifications	# Proteins	Master Protein Accessions	Protein Accessions	# Missed Cleavages	Charge	DeltaScore	DeltaCn	Rank	Search Engine Rank	m/z [Da]	MH+ [Da]	Theo. MH+ [Da]	DeltaM [ppm]	Deltam/z [Da]	Activation Type	MS Order	Isolation Interference [%]	Ion Inject Time [ms]	RT [min]	First Scan	Spectrum File	File ID	Quan Info	XCorr	# Protein Groups	Contaminant	Percolator q-Value	Percolator PEP	Precursor Abundance	Apex RT [min]
		FALSE	High	Sequest HT (A2)	#N/A	Unambiguous	[R].IScTIANR.[C]	C3(Carbamidomethyl)	1	P11276	P11276	0	2	0.4359	0	1	1	467.743	934.478	934.477	0.38	0.00018	HCD (High Energy Collision Dissociation)	MS2	3.03306	64.668	49.6111	15752	OE-1_20220225085536.raw	F18		2.34	1	FALSE	0.0031	0.02171	5989232	49.67
		FALSE	High	Sequest HT (A2)	#N/A	Unambiguous	[R].IScTIANR.[C]	C3(Carbamidomethyl)	1	P11276	P11276	0	2	0.4615	0	1	1	467.743	934.478	934.477	0.92	0.00043	HCD (High Energy Collision Dissociation)	MS2	2.12416	100	49.5758	17495	WT-2_20220227163100.raw	F35		2.34	1	FALSE	0.002887	0.01962	5.0029e+06	49.64
		FALSE	High	Sequest HT (A2)	#N/A	Unambiguous	[R].IScTIANR.[C]	C3(Carbamidomethyl)	1	P11276	P11276	0	2	0.4259	0	1	1	467.742	934.477	934.477	-0.19	-9e-05	HCD (High Energy Collision Dissociation)	MS2	7.99381	100	49.7276	17611	WT-3_20220228044012.raw	F40		2.16	1	FALSE	0.0001864	0.0021	1.93716e+06	49.81
		FALSE	High	Sequest HT (A2)	#N/A	Unambiguous	[R].IScTIANR.[C]	C3(Carbamidomethyl)	1	P11276	P11276	0	2	0.2544	0	1	1	467.742	934.477	934.477	-1.02	-0.00048	HCD (High Energy Collision Dissociation)	MS2	54.8438	100	42.0404	18265	WT-1_20220225135429.raw	F30		1.14	1	FALSE	0.009815	0.06967	3.21636e+06	42.17
		FALSE	High	Sequest HT (A2)	#N/A	Unambiguous	[R].IScTIANR.[C]	C3(Carbamidomethyl)	1	P11276	P11276	0	2	0.4554	0	1	1	467.743	934.478	934.477	0.93	0.00044	HCD (High Energy Collision Dissociation)	MS2	2.59721	100	49.6837	17572	OE-3_20220227234013.raw	F28		2.13	1	FALSE	0.0008145	0.007558	2.95507e+06	49.75
		FALSE	High	Sequest HT (A2)	#N/A	Unambiguous	[R].IScTIANR.[C]	C3(Carbamidomethyl)	1	P11276	P11276	0	2	0.2649	0	1	1	467.742	934.477	934.477	-0.82	-0.00039	HCD (High Energy Collision Dissociation)	MS2	39.3301	100	49.5924	18329	WT-2.raw	F33		1.51	1	FALSE	0.0006361	0.005862	3.01989e+06	49.7
		FALSE	High	Sequest HT (A2)	#N/A	Unambiguous	[R].IScTIANR.[C]	C3(Carbamidomethyl)	1	P11276	P11276	0	2	0.4518	0	1	1	467.742	934.477	934.477	-0.41	-0.00019	HCD (High Energy Collision Dissociation)	MS2	1.41088	100	49.6391	17446	OE-1_20220227034053.raw	F20		2.28	1	FALSE	0.004329	0.0303	7441503	49.72
		FALSE	High	Sequest HT (A2)	#N/A	Unambiguous	[R].IScTIANR.[C]	C3(Carbamidomethyl)	1	P11276	P11276	0	2	0.4354	0	1	1	467.743	934.478	934.477	0.41	0.00019	HCD (High Energy Collision Dissociation)	MS2	14.7931	100	42.3041	18473	OE-2_20220225185333.raw	F22		2.09	1	FALSE	0.0003281	0.004076	1.64912e+06	42.38
		FALSE	High	Sequest HT (A2)	#N/A	Unambiguous	[R].IScTIANR.[C]	C3(Carbamidomethyl)	1	P11276	P11276	0	2	0.4363	0	1	1	467.743	934.479	934.477	1.19	0.00056	HCD (High Energy Collision Dissociation)	MS2	5.57456	100	42.1716	18356	WT-2_20220225235236.raw	F34		2.04	1	FALSE	0.0002703	0.003433	2.97129e+06	42.25
		FALSE	High	Sequest HT (A2)	#N/A	Unambiguous	[R].IScTIANR.[C]	C3(Carbamidomethyl)	1	P11276	P11276	0	2	0.4643	0	1	1	467.743	934.478	934.477	0.47	0.00022	HCD (High Energy Collision Dissociation)	MS2	5.94252	100	42.3729	17887	OE-2_20220227134017.raw	F24		2.24	1	FALSE	0.0002703	0.002777	3.01055e+06	42.43
		FALSE	High	Sequest HT (A2)	#N/A	Unambiguous	[R].IScTIANR.[C]	C3(Carbamidomethyl)	1	P11276	P11276	0	2	0.4163	0	1	1	467.743	934.478	934.477	0.31	0.00014	HCD (High Energy Collision Dissociation)	MS2	17.7485	100	42.3239	18486	OE-2.raw	F21		2.21	1	FALSE	8.555e-05	0.0009965	1.47491e+06	42.39
		FALSE	High	Sequest HT (A2)	#N/A	Unambiguous	[R].IScTIANR.[C]	C3(Carbamidomethyl)	1	P11276	P11276	0	2	0.3952	0	1	1	467.742	934.476	934.477	-1.73	-0.00081	HCD (High Energy Collision Dissociation)	MS2	27.8422	100	42.1052	18292	WT-3_20220226095107.raw	F38		1.24	1	FALSE	0.0009512	0.007967	1.10765e+06	42.2
		FALSE	High	Sequest HT (A2)	#N/A	Unambiguous	[R].IScTIANR.[C]	C3(Carbamidomethyl)	1	P11276	P11276	0	2	0.4381	0	1	1	467.743	934.478	934.477	0.59	0.00028	HCD (High Energy Collision Dissociation)	MS2	1.40384	51.919	49.6072	17600	WT-2_20220227184000.raw	F36		2.26	1	FALSE	0.004175	0.0292	5.75062e+06	49.67
		FALSE	High	Sequest HT (A2)	#N/A	Unambiguous	[R].IScTIANR.[C]	C3(Carbamidomethyl)	1	P11276	P11276	0	2	0.4369	0	1	1	467.743	934.478	934.477	0.3	0.00014	HCD (High Energy Collision Dissociation)	MS2	1.39022	100	42.2976	17834	OE-2_20220227113119.raw	F23		2.22	1	FALSE	0.004769	0.03255	2.72436e+06	42.33
		FALSE	High	Sequest HT (A2)	#N/A	Unambiguous	[R].IScTIANR.[C]	C3(Carbamidomethyl)	1	P11276	P11276	0	2	0.4372	0	1	1	467.742	934.478	934.477	0.25	0.00011	HCD (High Energy Collision Dissociation)	MS2	6.62976	50.859	42.0973	17382	OE-1_20220227013156.raw	F19		2.31	1	FALSE	0.003893	0.02681	7292946	42.15
		FALSE	High	Sequest HT (A2)	#N/A	Unambiguous	[R].IScTIANR.[C]	C3(Carbamidomethyl)	1	P11276	P11276	0	2	0.4356	0	1	1	467.742	934.477	934.477	0.02	1e-05	HCD (High Energy Collision Dissociation)	MS2	1.90795	100	49.7471	17810	WT-3_20220228023102.raw	F39		2.25	1	FALSE	0.002359	0.01702	2.16737e+06	49.76
	FALSE	High	[R].ITYGETGGNSPVQEFTVPGSK.[S]		#N/A	FALSE	0.0158759	0.000372359	1	1	40	P11276	P11276 [1570-1590]		0	2168.05	3.12	0.749	1.211	0.952	0.000701319	0.651365	0.921497	0.962038	139.46	5.12	13.08	11.6	13.8	103.7	69	153	120.1	91.3	127.4	121.7	137.03	108	11.9	9.44	8.46	3.09	11.85	8.76		Peak Found	Not Found	Not Found	Peak Found
		Checked	Confidence	Identifying Node	#N/A	PSM Ambiguity	Annotated Sequence	Modifications	# Proteins	Master Protein Accessions	Protein Accessions	# Missed Cleavages	Charge	DeltaScore	DeltaCn	Rank	Search Engine Rank	m/z [Da]	MH+ [Da]	Theo. MH+ [Da]	DeltaM [ppm]	Deltam/z [Da]	Activation Type	MS Order	Isolation Interference [%]	Ion Inject Time [ms]	RT [min]	First Scan	Spectrum File	File ID	Quan Info	XCorr	# Protein Groups	Contaminant	Percolator q-Value	Percolator PEP	Precursor Abundance	Apex RT [min]
		FALSE	High	Sequest HT (A2)	#N/A	Unambiguous	[R].ITYGETGGNSPVQEFTVPGSK.[S]		1	P11276	P11276	0	3	0.3361	0	1	1	723.354	2168.05	2168.05	-1.96	-0.00142	HCD (High Energy Collision Dissociation)	MS2	6.02478	100	72.1298	28087	OE-1_20220227034053.raw	F20		2.44	1	FALSE	0.001399	0.01035	1.22119e+06	72.21
		FALSE	High	Sequest HT (A2)	#N/A	Unambiguous	[R].ITYGETGGNSPVQEFTVPGSK.[S]		1	P11276	P11276	0	3	0.3065	0	1	1	723.353	2168.04	2168.05	-2.8	-0.00202	HCD (High Energy Collision Dissociation)	MS2	3.51343	100	71.9323	28530	OE-3_20220227213109.raw	F27		2.61	1	FALSE	0.0005375	0.004867	1.80463e+06	72.04
		FALSE	High	Sequest HT (A2)	#N/A	Unambiguous	[R].ITYGETGGNSPVQEFTVPGSK.[S]		1	P11276	P11276	0	2	0.3923	0	1	1	1084.53	2168.05	2168.05	-0.45	-0.00049	HCD (High Energy Collision Dissociation)	MS2	0	100	64.7432	28943	WT-1_20220225135429.raw	F30		1.3	1	FALSE	0.004109	0.02819	940056	64.9
		FALSE	Medium	Sequest HT (A2)	#N/A	Unambiguous	[R].ITYGETGGNSPVQEFTVPGSK.[S]		1	P11276	P11276	0	2	0.1963	0	1	1	1084.53	2168.05	2168.05	-1.04	-0.00112	HCD (High Energy Collision Dissociation)	MS2	0	100	71.9621	28212	WT-2_20220227184000.raw	F36		1.63	1	FALSE	0.01949	0.1414	2.09222e+06	72.1
		FALSE	High	Sequest HT (A2)	#N/A	Unambiguous	[R].ITYGETGGNSPVQEFTVPGSK.[S]		1	P11276	P11276	0	3	0.3249	0	1	1	723.353	2168.05	2168.05	-2.22	-0.00161	HCD (High Energy Collision Dissociation)	MS2	1.94474	100	71.9375	28221	OE-3_20220227234013.raw	F28		3.17	1	FALSE	0.003268	0.02268	1.95203e+06	71.98
		FALSE	High	Sequest HT (A2)	#N/A	Unambiguous	[R].ITYGETGGNSPVQEFTVPGSK.[S]		1	P11276	P11276	0	3	0.3981	0	1	1	723.355	2168.05	2168.05	0.37	0.00027	HCD (High Energy Collision Dissociation)	MS2	0	100	64.755	28033	OE-1_20220227013156.raw	F19		3.19	1	FALSE	4.363e-05	0.0005822	1.01782e+06	64.83
		FALSE	High	Sequest HT (A2)	#N/A	Unambiguous	[R].ITYGETGGNSPVQEFTVPGSK.[S]		1	P11276	P11276	0	3	0.2548	0	1	1	723.354	2168.05	2168.05	-1.68	-0.00122	HCD (High Energy Collision Dissociation)	MS2	10.4443	100	71.9594	28090	WT-2_20220227163100.raw	F35		2.08	1	FALSE	0.009922	0.0707	1.91639e+06	72.09
		FALSE	Medium	Sequest HT (A2)	#N/A	Unambiguous	[R].ITYGETGGNSPVQEFTVPGSK.[S]		1	P11276	P11276	0	2	0.5145	0	1	1	1084.53	2168.05	2168.05	-1.04	-0.00113	HCD (High Energy Collision Dissociation)	MS2	0	100	64.8885	27733	WT-1.raw	F29		1.38	1	FALSE	0.01262	0.08979	977846	65.05
		FALSE	High	Sequest HT (A2)	#N/A	Unambiguous	[R].ITYGETGGNSPVQEFTVPGSK.[S]		1	P11276	P11276	0	3	0.3716	0	1	1	723.356	2168.05	2168.05	0.71	0.00051	HCD (High Energy Collision Dissociation)	MS2	2.59163	100	72.1475	26372	OE-1_20220225085536.raw	F18		1.83	1	FALSE	0.0009512	0.008033	360543	72.17
		FALSE	Medium	Sequest HT (A2)	#N/A	Unambiguous	[R].ITYGETGGNSPVQEFTVPGSK.[S]		1	P11276	P11276	0	2	0.4107	0	1	1	1084.53	2168.05	2168.05	-2.32	-0.00252	HCD (High Energy Collision Dissociation)	MS2	20.8498	100	64.7744	28949	WT-3_20220226095107.raw	F38		1.12	1	FALSE	0.01822	0.1327	817780	64.97
		FALSE	High	Sequest HT (A2)	#N/A	Unambiguous	[R].ITYGETGGNSPVQEFTVPGSK.[S]		1	P11276	P11276	0	2	0.1652	0	1	1	1084.53	2168.05	2168.05	-0.87	-0.00094	HCD (High Energy Collision Dissociation)	MS2	0	100	65.0295	28522	OE-2_20220227134017.raw	F24		1.15	1	FALSE	0.006765	0.04777	2.8527e+06	65.15
		FALSE	High	Sequest HT (A2)	#N/A	Unambiguous	[R].ITYGETGGNSPVQEFTVPGSK.[S]		1	P11276	P11276	0	2	0.4713	0	1	1	1084.53	2168.05	2168.05	-0.34	-0.00037	HCD (High Energy Collision Dissociation)	MS2	6.59411	100	72.0232	28468	WT-1_20220227084038.raw	F32		1.74	1	FALSE	0.001117	0.009163	1.44722e+06	72.17
		FALSE	Medium	Sequest HT (A2)	#N/A	Unambiguous	[R].ITYGETGGNSPVQEFTVPGSK.[S]		1	P11276	P11276	0	3	0.3005	0	1	1	723.354	2168.05	2168.05	-1.62	-0.00117	HCD (High Energy Collision Dissociation)	MS2	6.80076	100	72.0344	28179	WT-1_20220227063141.raw	F31		2.13	1	FALSE	0.01505	0.1087	1.11417e+06	72.16
		FALSE	High	Sequest HT (A2)	#N/A	Unambiguous	[R].ITYGETGGNSPVQEFTVPGSK.[S]		1	P11276	P11276	0	3	0.2896	0	1	1	723.354	2168.05	2168.05	-1.98	-0.00143	HCD (High Energy Collision Dissociation)	MS2	32.6629	100	71.8966	28153	WT-3_20220228044012.raw	F40		1.83	1	FALSE	0.0006622	0.006206	2.52894e+06	72.05
		FALSE	High	Sequest HT (A2)	#N/A	Unambiguous	[R].ITYGETGGNSPVQEFTVPGSK.[S]		1	P11276	P11276	0	2	0.3605	0	1	1	1084.53	2168.05	2168.05	-0.32	-0.00035	HCD (High Energy Collision Dissociation)	MS2	0	100	71.8947	28513	OE-3_20220227213109.raw	F27		1.72	1	FALSE	0.006218	0.04346	2439181	72.03
		FALSE	Medium	Sequest HT (A2)	#N/A	Unambiguous	[R].ITYGETGGNSPVQEFTVPGSK.[S]		1	P11276	P11276	0	3	0.3295	0	1	1	723.354	2168.05	2168.05	-1.87	-0.00135	HCD (High Energy Collision Dissociation)	MS2	10.5739	100	65.0402	29155	OE-2_20220225185333.raw	F22		1.76	1	FALSE	0.01519	0.11	1.52575e+06	65.16
		FALSE	High	Sequest HT (A2)	#N/A	Unambiguous	[R].ITYGETGGNSPVQEFTVPGSK.[S]		1	P11276	P11276	0	3	0.3092	0	1	1	723.356	2168.05	2168.05	1.97	0.00142	HCD (High Energy Collision Dissociation)	MS2	7.19471	100	71.9592	28959	WT-2.raw	F33		1.52	1	FALSE	0.002206	0.01609	900701	72.11
		FALSE	High	Sequest HT (A2)	#N/A	Unambiguous	[R].ITYGETGGNSPVQEFTVPGSK.[S]		1	P11276	P11276	0	2	0.2914	0	1	1	1084.53	2168.05	2168.05	-0.65	-0.0007	HCD (High Energy Collision Dissociation)	MS2	0	100	71.9362	28171	WT-3_20220228044012.raw	F40		1.75	1	FALSE	0.003834	0.02637	2.35639e+06	72.05
		FALSE	Medium	Sequest HT (A2)	#N/A	Unambiguous	[R].ITYGETGGNSPVQEFTVPGSK.[S]		1	P11276	P11276	0	2	0.3378	0	1	1	1084.53	2168.05	2168.05	-2.4	-0.0026	HCD (High Energy Collision Dissociation)	MS2	0	100	71.8286	28170	OE-3_20220227234013.raw	F28		1.48	1	FALSE	0.0259	0.1835	2.0163e+06	72.01
		FALSE	Medium	Sequest HT (A2)	#N/A	Unambiguous	[R].ITYGETGGNSPVQEFTVPGSK.[S]		1	P11276	P11276	0	3	0.3476	0	1	1	723.354	2168.05	2168.05	-1.54	-0.00111	HCD (High Energy Collision Dissociation)	MS2	7.63591	100	64.77	28947	WT-3_20220226095107.raw	F38		1.64	1	FALSE	0.02036	0.1472	1.17216e+06	64.94
		FALSE	Medium	Sequest HT (A2)	#N/A	Unambiguous	[R].ITYGETGGNSPVQEFTVPGSK.[S]		1	P11276	P11276	0	3	0.3439	0	1	1	723.355	2168.05	2168.05	-0.68	-0.00049	HCD (High Energy Collision Dissociation)	MS2	21.6673	100	71.8832	29086	OE-3_20220226045149.raw	F26		1.57	1	FALSE	0.01529	0.1109	1.08112e+06	72.03
		FALSE	High	Sequest HT (A2)	#N/A	Unambiguous	[R].ITYGETGGNSPVQEFTVPGSK.[S]		1	P11276	P11276	0	3	0.5274	0	1	1	723.355	2168.05	2168.05	-0.53	-0.00038	HCD (High Energy Collision Dissociation)	MS2	0	100	64.8205	28961	OE-1.raw	F17		2.01	1	FALSE	0.001058	0.008362	331657	64.9
		FALSE	High	Sequest HT (A2)	#N/A	Unambiguous	[R].ITYGETGGNSPVQEFTVPGSK.[S]		1	P11276	P11276	0	3	0.3523	0	1	1	723.354	2168.05	2168.05	-0.8	-0.00058	HCD (High Energy Collision Dissociation)	MS2	6.612	100	72.0277	28470	WT-1_20220227084038.raw	F32		1.93	1	FALSE	0.001079	0.008527	1.14366e+06	72.16
		FALSE	Medium	Sequest HT (A2)	#N/A	Unambiguous	[R].ITYGETGGNSPVQEFTVPGSK.[S]		1	P11276	P11276	0	2	0.3534	0	1	1	1084.53	2168.05	2168.05	-0.58	-0.00063	HCD (High Energy Collision Dissociation)	MS2	0	100	64.8357	29042	WT-3.raw	F37		1.33	1	FALSE	0.02804	0.1989	682368	65.01
		FALSE	High	Sequest HT (A2)	#N/A	Unambiguous	[R].ITYGETGGNSPVQEFTVPGSK.[S]		1	P11276	P11276	0	3	0.4076	0	1	1	723.354	2168.05	2168.05	-1.15	-0.00083	HCD (High Energy Collision Dissociation)	MS2	11.1266	100	64.7883	29020	WT-3.raw	F37		1.84	1	FALSE	0.0002703	0.002543	1.24437e+06	64.98
		FALSE	High	Sequest HT (A2)	#N/A	Unambiguous	[R].ITYGETGGNSPVQEFTVPGSK.[S]		1	P11276	P11276	0	2	0.3964	0	1	1	1084.53	2168.05	2168.05	-0.83	-0.0009	HCD (High Energy Collision Dissociation)	MS2	10.2819	100	72.1253	28085	OE-1_20220227034053.raw	F20		1.69	1	FALSE	0.0002703	0.003317	1.32445e+06	72.24
		FALSE	Medium	Sequest HT (A2)	#N/A	Unambiguous	[R].ITYGETGGNSPVQEFTVPGSK.[S]		1	P11276	P11276	0	2	0.4902	0	1	1	1084.53	2168.05	2168.05	-2.17	-0.00235	HCD (High Energy Collision Dissociation)	MS2	0	100	71.8854	29087	OE-3_20220226045149.raw	F26		1.02	1	FALSE	0.04481	0.3085	709590	72.07
		FALSE	Medium	Sequest HT (A2)	#N/A	Unambiguous	[R].ITYGETGGNSPVQEFTVPGSK.[S]		1	P11276	P11276	0	2	0.3623	0	1	1	1084.53	2168.05	2168.05	-0.88	-0.00096	HCD (High Energy Collision Dissociation)	MS2	16.4872	100	71.9656	28441	WT-3_20220228023102.raw	F39		1.38	1	FALSE	0.04366	0.3024	1909173	72.1
		FALSE	High	Sequest HT (A2)	#N/A	Unambiguous	[R].ITYGETGGNSPVQEFTVPGSK.[S]		1	P11276	P11276	0	3	0.3948	0	1	1	723.354	2168.05	2168.05	-0.93	-0.00067	HCD (High Energy Collision Dissociation)	MS2	0	100	72.0464	28250	WT-2_20220227184000.raw	F36		2.71	1	FALSE	0.001548	0.01186	1.42683e+06	72.11
		FALSE	High	Sequest HT (A2)	#N/A	Unambiguous	[R].ITYGETGGNSPVQEFTVPGSK.[S]		1	P11276	P11276	0	2	0.3933	0	1	1	1084.53	2168.05	2168.05	-0.29	-0.00031	HCD (High Energy Collision Dissociation)	MS2	11.6464	100	72.0456	28184	WT-1_20220227063141.raw	F31		1.78	1	FALSE	0.002927	0.01983	1.32266e+06	72.22
		FALSE	Medium	Sequest HT (A2)	#N/A	Unambiguous	[R].ITYGETGGNSPVQEFTVPGSK.[S]		1	P11276	P11276	0	2	0.3675	0	1	1	1084.53	2168.05	2168.05	-0.51	-0.00055	HCD (High Energy Collision Dissociation)	MS2	0	100	64.7901	28979	WT-2_20220225235236.raw	F34		1.17	1	FALSE	0.01949	0.1413	597149	64.96
		FALSE	High	Sequest HT (A2)	#N/A	Unambiguous	[R].ITYGETGGNSPVQEFTVPGSK.[S]		1	P11276	P11276	0	2	0.4789	0	1	1	1084.53	2168.05	2168.05	0.77	0.00083	HCD (High Energy Collision Dissociation)	MS2	4.91372	100	72.0427	28997	WT-2.raw	F33		1.9	1	FALSE	0.00132	0.01028	678353	72.14
		FALSE	Medium	Sequest HT (A2)	#N/A	Unambiguous	[R].ITYGETGGNSPVQEFTVPGSK.[S]		1	P11276	P11276	0	2	0.2816	0	1	1	1084.53	2168.04	2168.05	-3.09	-0.00334	HCD (High Energy Collision Dissociation)	MS2	0	100	71.9243	28074	WT-2_20220227163100.raw	F35		1.03	1	FALSE	0.02887	0.2046	2.44385e+06	72.1
		FALSE	High	Sequest HT (A2)	#N/A	Unambiguous	[R].ITYGETGGNSPVQEFTVPGSK.[S]		1	P11276	P11276	0	3	0.2965	0	1	1	723.354	2168.05	2168.05	-0.92	-0.00066	HCD (High Energy Collision Dissociation)	MS2	7.04393	100	65.0353	29136	OE-2.raw	F21		1.72	1	FALSE	0.006164	0.04303	890425	65.19
		FALSE	High	Sequest HT (A2)	#N/A	Unambiguous	[R].ITYGETGGNSPVQEFTVPGSK.[S]		1	P11276	P11276	0	3	0.3257	0	1	1	723.354	2168.05	2168.05	-1.93	-0.0014	HCD (High Energy Collision Dissociation)	MS2	7.68828	100	71.9678	28442	WT-3_20220228023102.raw	F39		2.61	1	FALSE	0.003306	0.0231	2402571	72.11
		FALSE	High	Sequest HT (A2)	#N/A	Unambiguous	[R].ITYGETGGNSPVQEFTVPGSK.[S]		1	P11276	P11276	0	2	0.2703	0	1	1	1084.53	2168.05	2168.05	0.46	0.0005	HCD (High Energy Collision Dissociation)	MS2	0	100	64.7596	28933	OE-1.raw	F17		1.11	1	FALSE	0.005092	0.03518	732728	64.96
		FALSE	Medium	Sequest HT (A2)	#N/A	Unambiguous	[R].ITYGETGGNSPVQEFTVPGSK.[S]		1	P11276	P11276	0	3	0.225	0	1	1	723.355	2168.05	2168.05	0.05	4e-05	HCD (High Energy Collision Dissociation)	MS2	10.6929	100	64.8286	28997	WT-2_20220225235236.raw	F34		1.6	1	FALSE	0.01091	0.07833	1.01166e+06	64.94
		FALSE	High	Sequest HT (A2)	#N/A	Unambiguous	[R].ITYGETGGNSPVQEFTVPGSK.[S]		1	P11276	P11276	0	3	0.4335	0	1	1	723.355	2168.05	2168.05	0.39	0.00028	HCD (High Energy Collision Dissociation)	MS2	19.1824	100	64.9218	29120	OE-3.raw	F25		1.73	1	FALSE	0.0009512	0.00802	1077333	65.08
		FALSE	High	Sequest HT (A2)	#N/A	Unambiguous	[R].ITYGETGGNSPVQEFTVPGSK.[S]		1	P11276	P11276	0	3	0.4295	0	1	1	723.354	2168.05	2168.05	-1.48	-0.00107	HCD (High Energy Collision Dissociation)	MS2	4.02516	100	64.8318	28424	OE-2_20220227113119.raw	F23		3.12	1	FALSE	0.003039	0.02117	3.30761e+06	64.92
		FALSE	High	Sequest HT (A2)	#N/A	Unambiguous	[R].ITYGETGGNSPVQEFTVPGSK.[S]		1	P11276	P11276	0	2	0.5273	0	1	1	1084.53	2168.05	2168.05	-0.93	-0.00101	HCD (High Energy Collision Dissociation)	MS2	25.1926	100	64.8921	29106	OE-3.raw	F25		1.1	1	FALSE	0.001079	0.008716	680551	65.08
	FALSE	High	[R].MSCTCLGNGK.[G]	2xCarbamidomethyl [C3; C5]; 1xDeamidated [N8]	#N/A	FALSE	0.00698337	0.000372359	1	1	28	P11276	P11276 [2364-2373]		0	1128.45	1.591	1.23	0.289	1.214	0.442345	0.91996	0.00148602	0.987119	72.23	18.34	8.8	8.68	25	39.7	234.1	45.6	58.4	190.3	158.7	48.3	62.76	17.13	17.06	4.3	6.03	8.87	7.28	4.53		Peak Found	Peak Found	Peak Found	Peak Found
		Checked	Confidence	Identifying Node	#N/A	PSM Ambiguity	Annotated Sequence	Modifications	# Proteins	Master Protein Accessions	Protein Accessions	# Missed Cleavages	Charge	DeltaScore	DeltaCn	Rank	Search Engine Rank	m/z [Da]	MH+ [Da]	Theo. MH+ [Da]	DeltaM [ppm]	Deltam/z [Da]	Activation Type	MS Order	Isolation Interference [%]	Ion Inject Time [ms]	RT [min]	First Scan	Spectrum File	File ID	Quan Info	XCorr	# Protein Groups	Contaminant	Percolator q-Value	Percolator PEP	Precursor Abundance	Apex RT [min]
		FALSE	High	Sequest HT (A2)	#N/A	Unambiguous	[R].MScTcLGnGK.[G]	C3(Carbamidomethyl); C5(Carbamidomethyl); N8(Deamidated)	1	P11276	P11276	0	2	0.661	0	1	1	564.728	1128.45	1128.45	-0.25	-0.00014	HCD (High Energy Collision Dissociation)	MS2	22.1311	100	49.8239	17700	WT-2_20220227184000.raw	F36		1.77	1	FALSE	0.0002703	0.002708	1.61774e+06	49.89
		FALSE	High	Sequest HT (A2)	#N/A	Unambiguous	[R].MScTcLGnGK.[G]	C3(Carbamidomethyl); C5(Carbamidomethyl); N8(Deamidated)	1	P11276	P11276	0	2	0.6667	0	1	1	564.728	1128.45	1128.45	0.49	0.00028	HCD (High Energy Collision Dissociation)	MS2	35.6026	100	49.9675	17703	OE-3_20220227234013.raw	F28		1.77	1	FALSE	0.0002547	0.002261	852982	50.02
		FALSE	High	Sequest HT (A2)	#N/A	Unambiguous	[R].MScTcLGnGK.[G]	C3(Carbamidomethyl); C5(Carbamidomethyl); N8(Deamidated)	1	P11276	P11276	0	2	0.4909	0	1	1	564.728	1128.45	1128.45	0.89	0.0005	HCD (High Energy Collision Dissociation)	MS2	57.0034	100	42.376	18431	WT-1_20220225135429.raw	F30		1.1	1	FALSE	0.004023	0.0279	968184	42.48
		FALSE	Medium	Sequest HT (A2)	#N/A	Unambiguous	[R].MScTcLGnGK.[G]	C3(Carbamidomethyl); C5(Carbamidomethyl); N8(Deamidated)	1	P11276	P11276	0	2	0.2785	0	1	1	564.728	1128.45	1128.45	0.38	0.00021	HCD (High Energy Collision Dissociation)	MS2	50.9988	100	42.6021	18619	OE-2.raw	F21		0.79	1	FALSE	0.01823	0.1328	314709	42.69
		FALSE	High	Sequest HT (A2)	#N/A	Unambiguous	[R].MScTcLGnGK.[G]	C3(Carbamidomethyl); C5(Carbamidomethyl); N8(Deamidated)	1	P11276	P11276	0	2	0.6625	0	1	1	564.728	1128.45	1128.45	0.6	0.00034	HCD (High Energy Collision Dissociation)	MS2	47.2442	100	49.995	17733	WT-3_20220228044012.raw	F40		1.6	1	FALSE	4.363e-05	0.000236	612675	50.08
		FALSE	High	Sequest HT (A2)	#N/A	Unambiguous	[R].MScTcLGnGK.[G]	C3(Carbamidomethyl); C5(Carbamidomethyl); N8(Deamidated)	1	P11276	P11276	0	2	0.6284	0	1	1	564.728	1128.45	1128.45	0.62	0.00035	HCD (High Energy Collision Dissociation)	MS2	33.9067	100	42.463	18496	WT-2_20220225235236.raw	F34		1.48	1	FALSE	0.0001864	0.001483	864667	42.55
		FALSE	High	Sequest HT (A2)	#N/A	Unambiguous	[R].MScTcLGnGK.[G]	C3(Carbamidomethyl); C5(Carbamidomethyl); N8(Deamidated)	1	P11276	P11276	0	2	0.7188	0	1	1	564.728	1128.45	1128.45	0.49	0.00028	HCD (High Energy Collision Dissociation)	MS2	26.208	100	42.5688	17961	OE-2_20220227113119.raw	F23		1.92	1	FALSE	4.363e-05	0.0002448	635249	42.61
		FALSE	High	Sequest HT (A2)	#N/A	Unambiguous	[R].MScTcLGnGK.[G]	C3(Carbamidomethyl); C5(Carbamidomethyl); N8(Deamidated)	1	P11276	P11276	0	2	0.5938	0	1	1	564.729	1128.45	1128.45	2.64	0.00149	HCD (High Energy Collision Dissociation)	MS2	43.5018	100	41.0878	18537	NfF6-OE_20220226174210.raw	F16		2.24	1	FALSE	0.005945	0.04079	1.85708e+06	41.09
		FALSE	High	Sequest HT (A2)	#N/A	Unambiguous	[R].MScTcLGnGK.[G]	C3(Carbamidomethyl); C5(Carbamidomethyl); N8(Deamidated)	1	P11276	P11276	0	2	0.5575	0	1	1	564.728	1128.45	1128.45	0.25	0.00014	HCD (High Energy Collision Dissociation)	MS2	49.0098	100	42.5903	18611	OE-2_20220225185333.raw	F22		1.13	1	FALSE	0.002206	0.01613	350283	42.68
		FALSE	High	Sequest HT (A2)	#N/A	Unambiguous	[R].MScTcLGnGK.[G]	C3(Carbamidomethyl); C5(Carbamidomethyl); N8(Deamidated)	1	P11276	P11276	0	2	0.6905	0	1	1	564.728	1128.45	1128.45	1.1	0.00062	HCD (High Energy Collision Dissociation)	MS2	23.0566	100	49.9306	18025	OE-3_20220227213109.raw	F27		1.68	1	FALSE	0.0001619	0.00115	739236	49.98
		FALSE	High	Sequest HT (A2)	#N/A	Unambiguous	[R].MScTcLGnGK.[G]	C3(Carbamidomethyl); C5(Carbamidomethyl); N8(Deamidated)	1	P11276	P11276	0	2	0.662	0	1	1	564.728	1128.45	1128.45	0.69	0.00039	HCD (High Energy Collision Dissociation)	MS2	33.3676	100	42.4271	18458	OE-1.raw	F17		1.42	1	FALSE	0.0004827	0.004532	1.55223e+06	42.54
		FALSE	High	Sequest HT (A2)	#N/A	Unambiguous	[R].MScTcLGnGK.[G]	C3(Carbamidomethyl); C5(Carbamidomethyl); N8(Deamidated)	1	P11276	P11276	0	2	0.6864	0	1	1	564.728	1128.45	1128.45	-0.2	-0.00011	HCD (High Energy Collision Dissociation)	MS2	39.1377	100	42.6309	18009	OE-2_20220227134017.raw	F24		1.69	1	FALSE	4.363e-05	0.0004884	654286	42.7
		FALSE	High	Sequest HT (A2)	#N/A	Unambiguous	[R].MScTcLGnGK.[G]	C3(Carbamidomethyl); C5(Carbamidomethyl); N8(Deamidated)	1	P11276	P11276	0	2	0.6058	0	1	1	564.728	1128.45	1128.45	-0.19	-0.0001	HCD (High Energy Collision Dissociation)	MS2	41.6964	100	42.4491	18564	OE-3.raw	F25		1.04	1	FALSE	0.003124	0.02177	321604	42.54
		FALSE	High	Sequest HT (A2)	#N/A	Unambiguous	[R].MScTcLGnGK.[G]	C3(Carbamidomethyl); C5(Carbamidomethyl); N8(Deamidated)	1	P11276	P11276	0	2	0.7239	0	1	1	564.728	1128.45	1128.45	0.75	0.00042	HCD (High Energy Collision Dissociation)	MS2	22.4433	100	42.5156	17206	WT-1.raw	F29		1.63	1	FALSE	4.363e-05	0.0008534	1145457	42.58
		FALSE	High	Sequest HT (A2)	#N/A	Unambiguous	[R].MScTcLGnGK.[G]	C3(Carbamidomethyl); C5(Carbamidomethyl); N8(Deamidated)	1	P11276	P11276	0	2	0.7069	0	1	1	564.728	1128.45	1128.45	0.55	0.00031	HCD (High Energy Collision Dissociation)	MS2	16.7028	100	42.5125	18536	WT-3.raw	F37		1.74	1	FALSE	4.363e-05	0.0009278	321137	42.52
		FALSE	High	Sequest HT (A2)	#N/A	Unambiguous	[R].MScTcLGnGK.[G]	C3(Carbamidomethyl); C5(Carbamidomethyl); N8(Deamidated)	1	P11276	P11276	0	2	0.7	0	1	1	564.728	1128.45	1128.45	-0.41	-0.00023	HCD (High Energy Collision Dissociation)	MS2	19.8813	100	49.8122	17602	WT-2_20220227163100.raw	F35		1.7	1	FALSE	4.363e-05	0.0004318	1.67057e+06	49.91
		FALSE	High	Sequest HT (A2)	#N/A	Unambiguous	[R].MScTcLGnGK.[G]	C3(Carbamidomethyl); C5(Carbamidomethyl); N8(Deamidated)	1	P11276	P11276	0	2	0.6875	0	1	1	564.728	1128.45	1128.45	-0.26	-0.00014	HCD (High Energy Collision Dissociation)	MS2	0	100	49.8684	15870	OE-1_20220225085536.raw	F18		1.76	1	FALSE	0.0001864	0.001906	2.02131e+06	49.95
		FALSE	High	Sequest HT (A2)	#N/A	Unambiguous	[R].MScTcLGnGK.[G]	C3(Carbamidomethyl); C5(Carbamidomethyl); N8(Deamidated)	1	P11276	P11276	0	2	0.5321	0	1	1	564.728	1128.45	1128.45	-0.21	-0.00012	HCD (High Energy Collision Dissociation)	MS2	29.1964	100	50.097	18629	OE-3_20220226045149.raw	F26		1.56	1	FALSE	0.003023	0.02096	347318	50.06
		FALSE	High	Sequest HT (A2)	#N/A	Unambiguous	[R].MScTcLGnGK.[G]	C3(Carbamidomethyl); C5(Carbamidomethyl); N8(Deamidated)	1	P11276	P11276	0	2	0.4813	0	1	1	564.727	1128.45	1128.45	-0.65	-0.00037	HCD (High Energy Collision Dissociation)	MS2	38.716	100	41.2683	18614	NfF6-OE_20220224225813.raw	F14		1.87	1	FALSE	0.00699	0.04891	1.92062e+06	41.31
		FALSE	High	Sequest HT (A2)	#N/A	Unambiguous	[R].MScTcLGnGK.[G]	C3(Carbamidomethyl); C5(Carbamidomethyl); N8(Deamidated)	1	P11276	P11276	0	2	0.7085	0	1	1	564.728	1128.45	1128.45	-0.11	-6e-05	HCD (High Energy Collision Dissociation)	MS2	8.52054	100	49.8815	17917	WT-1_20220227084038.raw	F32		1.99	1	FALSE	0.0001619	0.001314	2.03154e+06	49.95
		FALSE	High	Sequest HT (A2)	#N/A	Unambiguous	[R].MScTcLGnGK.[G]	C3(Carbamidomethyl); C5(Carbamidomethyl); N8(Deamidated)	1	P11276	P11276	0	2	0.5755	0	1	1	564.728	1128.45	1128.45	0.65	0.00037	HCD (High Energy Collision Dissociation)	MS2	27.8158	100	49.8944	18465	WT-2.raw	F33		1.39	1	FALSE	0.0006361	0.005836	741128	49.99
		FALSE	High	Sequest HT (A2)	#N/A	Unambiguous	[R].MScTcLGnGK.[G]	C3(Carbamidomethyl); C5(Carbamidomethyl); N8(Deamidated)	1	P11276	P11276	0	2	0.4048	0	1	1	564.728	1128.45	1128.45	-0.28	-0.00016	HCD (High Energy Collision Dissociation)	MS2	46.1447	100	42.4283	18452	WT-3_20220226095107.raw	F38		0.84	1	FALSE	0.009299	0.06673	280429	42.51
		FALSE	High	Sequest HT (A2)	#N/A	Unambiguous	[R].MScTcLGnGK.[G]	C3(Carbamidomethyl); C5(Carbamidomethyl); N8(Deamidated)	1	P11276	P11276	0	2	0.5405	0	1	1	564.729	1128.45	1128.45	1.38	0.00078	HCD (High Energy Collision Dissociation)	MS2	43.9793	100	50.2453	18648	NfF6-OE_20220224204947.raw	F13		1.85	1	FALSE	0.004844	0.03311	1632361	50.28
		FALSE	High	Sequest HT (A2)	#N/A	Unambiguous	[R].MScTcLGnGK.[G]	C3(Carbamidomethyl); C5(Carbamidomethyl); N8(Deamidated)	1	P11276	P11276	0	2	0.7245	0	1	1	564.728	1128.45	1128.45	0.75	0.00042	HCD (High Energy Collision Dissociation)	MS2	36.2658	100	49.924	17653	WT-1_20220227063141.raw	F31		1.96	1	FALSE	4.363e-05	0.0006087	1.75492e+06	50.01
		FALSE	High	Sequest HT (A2)	#N/A	Unambiguous	[R].MScTcLGnGK.[G]	C3(Carbamidomethyl); C5(Carbamidomethyl); N8(Deamidated)	1	P11276	P11276	0	2	0.6667	0	1	1	564.727	1128.45	1128.45	-1.35	-0.00076	HCD (High Energy Collision Dissociation)	MS2	32.3162	100	49.9736	17917	WT-3_20220228023102.raw	F39		1.62	1	FALSE	4.363e-05	0.0008747	635420	50.05
		FALSE	High	Sequest HT (A2)	#N/A	Unambiguous	[R].MScTcLGnGK.[G]	C3(Carbamidomethyl); C5(Carbamidomethyl); N8(Deamidated)	1	P11276	P11276	0	2	0.7321	0	1	1	564.728	1128.45	1128.45	0.5	0.00028	HCD (High Energy Collision Dissociation)	MS2	19.4402	100	42.3714	17513	OE-1_20220227013156.raw	F19		2.09	1	FALSE	4.363e-05	0.0001681	3936220	42.47
		FALSE	High	Sequest HT (A2)	#N/A	Unambiguous	[R].MScTcLGnGK.[G]	C3(Carbamidomethyl); C5(Carbamidomethyl); N8(Deamidated)	1	P11276	P11276	0	2	0.5991	0	1	1	564.728	1128.45	1128.45	-0.15	-8e-05	HCD (High Energy Collision Dissociation)	MS2	34.6262	100	50.1904	18614	NfF6-OE_20220226153324.raw	F15		2.27	1	FALSE	0.0002703	0.00288	1.60815e+06	50.21
		FALSE	High	Sequest HT (A2)	#N/A	Unambiguous	[R].MScTcLGnGK.[G]	C3(Carbamidomethyl); C5(Carbamidomethyl); N8(Deamidated)	1	P11276	P11276	0	2	0.7211	0	1	1	564.728	1128.45	1128.45	0.76	0.00043	HCD (High Energy Collision Dissociation)	MS2	29.9541	100	49.9036	17570	OE-1_20220227034053.raw	F20		1.9	1	FALSE	4.363e-05	0.0008209	3.72015e+06	50.01
	FALSE	High	[R].MSCTCLGNGK.[G]	2xCarbamidomethyl [C3; C5]; 1xDeamidated [N8]; 1xOxidation [M1]	#N/A	FALSE	0.0114665	0.000372359	1	1	18	P11276	P11276 [2364-2373]		0	1144.44		1.245	0.427	1.216		0.916193	0.14733	0.99909		9.7	6.98	15.06			259.7	61.4	72.4	202.5	142.1	61.9			9.3	8.4	7.55	8.7	2.02	12.14		Not Found	Not Found	Not Found	Not Found
		Checked	Confidence	Identifying Node	#N/A	PSM Ambiguity	Annotated Sequence	Modifications	# Proteins	Master Protein Accessions	Protein Accessions	# Missed Cleavages	Charge	DeltaScore	DeltaCn	Rank	Search Engine Rank	m/z [Da]	MH+ [Da]	Theo. MH+ [Da]	DeltaM [ppm]	Deltam/z [Da]	Activation Type	MS Order	Isolation Interference [%]	Ion Inject Time [ms]	RT [min]	First Scan	Spectrum File	File ID	Quan Info	XCorr	# Protein Groups	Contaminant	Percolator q-Value	Percolator PEP	Precursor Abundance	Apex RT [min]
		FALSE	High	Sequest HT (A2)	#N/A	Unambiguous	[R].mScTcLGnGK.[G]	M1(Oxidation); C3(Carbamidomethyl); C5(Carbamidomethyl); N8(Deamidated)	1	P11276	P11276	0	2	0.5351	0	1	1	572.725	1144.44	1144.44	-0.08	-4e-05	HCD (High Energy Collision Dissociation)	MS2	24.4006	100	37.9714	16424	WT-2_20220225235236.raw	F34		1.14	1	FALSE	0.001117	0.009424	111054	37.98
		FALSE	High	Sequest HT (A2)	#N/A	Unambiguous	[R].mScTcLGnGK.[G]	M1(Oxidation); C3(Carbamidomethyl); C5(Carbamidomethyl); N8(Deamidated)	1	P11276	P11276	0	2	0.5714	0	1	1	572.725	1144.44	1144.44	-0.61	-0.00035	HCD (High Energy Collision Dissociation)	MS2	29.891	100	38.2758	15582	OE-1_20220227013156.raw	F19		1.4	1	FALSE	4.363e-05	0.0003547	265390	38.19
		FALSE	High	Sequest HT (A2)	#N/A	Unambiguous	[R].mScTcLGnGK.[G]	M1(Oxidation); C3(Carbamidomethyl); C5(Carbamidomethyl); N8(Deamidated)	1	P11276	P11276	0	2	0.4516	0	1	1	572.725	1144.44	1144.44	0.29	0.00017	HCD (High Energy Collision Dissociation)	MS2	44.122	100	45.5265	15810	WT-1_20220227063141.raw	F31		0.93	1	FALSE	0.003306	0.02317	160325	45.4
		FALSE	High	Sequest HT (A2)	#N/A	Unambiguous	[R].mScTcLGnGK.[G]	M1(Oxidation); C3(Carbamidomethyl); C5(Carbamidomethyl); N8(Deamidated)	1	P11276	P11276	0	2	0.5417	0	1	1	572.725	1144.44	1144.44	-0.35	-0.0002	HCD (High Energy Collision Dissociation)	MS2	24.2683	100	37.9066	16356	WT-1_20220225135429.raw	F30		0.96	1	FALSE	0.001005	0.00821	173787	37.94
		FALSE	Medium	Sequest HT (A2)	#N/A	Unambiguous	[R].mScTcLGnGK.[G]	M1(Oxidation); C3(Carbamidomethyl); C5(Carbamidomethyl); N8(Deamidated)	1	P11276	P11276	0	2	0.3571	0	1	1	572.725	1144.44	1144.44	0.23	0.00013	HCD (High Energy Collision Dissociation)	MS2	15.3346	100	38.3216	16542	OE-1.raw	F17		0.7	1	FALSE	0.01495	0.1078	153062	38.27
		FALSE	High	Sequest HT (A2)	#N/A	Unambiguous	[R].mScTcLGnGK.[G]	M1(Oxidation); C3(Carbamidomethyl); C5(Carbamidomethyl); N8(Deamidated)	1	P11276	P11276	0	2	0.5669	0	1	1	572.725	1144.44	1144.44	-0.43	-0.00025	HCD (High Energy Collision Dissociation)	MS2	30.0736	100	44.8696	15488	WT-2_20220227163100.raw	F35		1.27	1	FALSE	0.006623	0.0468	228342	44.88
		FALSE	Medium	Sequest HT (A2)	#N/A	Unambiguous	[R].mScTcLGnGK.[G]	M1(Oxidation); C3(Carbamidomethyl); C5(Carbamidomethyl); N8(Deamidated)	1	P11276	P11276	0	2	0.5412	0	1	1	572.724	1144.44	1144.44	-2.28	-0.0013	HCD (High Energy Collision Dissociation)	MS2	47.132	100	44.9456	13784	OE-1_20220225085536.raw	F18		0.85	1	FALSE	0.01741	0.1252	299440	45.05
		FALSE	Medium	Sequest HT (A2)	#N/A	Unambiguous	[R].mScTcLGnGK.[G]	M1(Oxidation); C3(Carbamidomethyl); C5(Carbamidomethyl); N8(Deamidated)	1	P11276	P11276	0	2	0.5122	0	1	1	572.724	1144.44	1144.44	-2.66	-0.00152	HCD (High Energy Collision Dissociation)	MS2	27.7047	100	44.9946	16436	OE-3_20220226045149.raw	F26		0.82	1	FALSE	0.01519	0.1099	82249.1	45.01
		FALSE	Medium	Sequest HT (A2)	#N/A	Unambiguous	[R].mScTcLGnGK.[G]	M1(Oxidation); C3(Carbamidomethyl); C5(Carbamidomethyl); N8(Deamidated)	1	P11276	P11276	0	2	0.3968	0	1	1	572.725	1144.44	1144.44	0.06	3e-05	HCD (High Energy Collision Dissociation)	MS2	55.0583	100	38.0463	16474	OE-2_20220225185333.raw	F22		0.63	1	FALSE	0.04926	0.3353	77193.9	38.02
		FALSE	Medium	Sequest HT (A2)	#N/A	Unambiguous	[R].mScTcLGnGK.[G]	M1(Oxidation); C3(Carbamidomethyl); C5(Carbamidomethyl); N8(Deamidated)	1	P11276	P11276	0	2	0.3205	0	1	1	572.726	1144.44	1144.44	1.27	0.00073	HCD (High Energy Collision Dissociation)	MS2	32.6814	100	44.8963	15512	OE-3_20220227234013.raw	F28		0.78	1	FALSE	0.04436	0.306	150247	44.92
		FALSE	High	Sequest HT (A2)	#N/A	Unambiguous	[R].mScTcLGnGK.[G]	M1(Oxidation); C3(Carbamidomethyl); C5(Carbamidomethyl); N8(Deamidated)	1	P11276	P11276	0	2	0.5905	0	1	1	572.726	1144.44	1144.44	0.99	0.00057	HCD (High Energy Collision Dissociation)	MS2	26.2638	100	45.5395	14029	OE-1_20220225085536.raw	F18		1.05	1	FALSE	0.0002703	0.003511	145367	45.46
		FALSE	Medium	Sequest HT (A2)	#N/A	Unambiguous	[R].mScTcLGnGK.[G]	M1(Oxidation); C3(Carbamidomethyl); C5(Carbamidomethyl); N8(Deamidated)	1	P11276	P11276	0	2	0.5062	0	1	1	572.725	1144.44	1144.44	-0.27	-0.00015	HCD (High Energy Collision Dissociation)	MS2	36.2026	100	37.8642	15109	WT-1.raw	F29		0.81	1	FALSE	0.01433	0.1036	153936	37.94
		FALSE	Medium	Sequest HT (A2)	#N/A	Unambiguous	[R].mScTcLGnGK.[G]	M1(Oxidation); C3(Carbamidomethyl); C5(Carbamidomethyl); N8(Deamidated)	1	P11276	P11276	0	2	0.4598	0	1	1	572.726	1144.44	1144.44	1.42	0.00081	HCD (High Energy Collision Dissociation)	MS2	50.0238	100	44.9489	15868	OE-3_20220227213109.raw	F27		0.87	1	FALSE	0.0402	0.2798	124946	44.99
		FALSE	Medium	Sequest HT (A2)	#N/A	Unambiguous	[R].mScTcLGnGK.[G]	M1(Oxidation); C3(Carbamidomethyl); C5(Carbamidomethyl); N8(Deamidated)	1	P11276	P11276	0	2	0.4714	0	1	1	572.725	1144.44	1144.44	-0.71	-0.0004	HCD (High Energy Collision Dissociation)	MS2	54.4263	100	44.6802	15579	WT-3_20220228044012.raw	F40		0.7	1	FALSE	0.01768	0.1278	110147	44.75
		FALSE	High	Sequest HT (A2)	#N/A	Unambiguous	[R].mScTcLGnGK.[G]	M1(Oxidation); C3(Carbamidomethyl); C5(Carbamidomethyl); N8(Deamidated)	1	P11276	P11276	0	2	0.5798	0	1	1	572.725	1144.44	1144.44	-0.06	-4e-05	HCD (High Energy Collision Dissociation)	MS2	22.9834	100	45.5082	15621	OE-1_20220227034053.raw	F20		1.19	1	FALSE	0.0003882	0.004303	309322	45.43
		FALSE	High	Sequest HT (A2)	#N/A	Unambiguous	[R].mScTcLGnGK.[G]	M1(Oxidation); C3(Carbamidomethyl); C5(Carbamidomethyl); N8(Deamidated)	1	P11276	P11276	0	2	0.25	0	1	1	572.725	1144.44	1144.44	0.37	0.00021	HCD (High Energy Collision Dissociation)	MS2	13.8209	100	38.3659	15325	WT-1.raw	F29		0.64	1	FALSE	0.007362	0.05327	78291.6	38.31
		FALSE	High	Sequest HT (A2)	#N/A	Unambiguous	[R].mScTcLGnGK.[G]	M1(Oxidation); C3(Carbamidomethyl); C5(Carbamidomethyl); N8(Deamidated)	1	P11276	P11276	0	2	0.5806	0	1	1	572.725	1144.44	1144.44	-0.74	-0.00042	HCD (High Energy Collision Dissociation)	MS2	33.8097	100	44.8656	15596	WT-2_20220227184000.raw	F36		1.24	1	FALSE	0.003911	0.02694	226275	44.84
		FALSE	Medium	Sequest HT (A2)	#N/A	Unambiguous	[R].mScTcLGnGK.[G]	M1(Oxidation); C3(Carbamidomethyl); C5(Carbamidomethyl); N8(Deamidated)	1	P11276	P11276	0	2	0.4941	0	1	1	572.725	1144.44	1144.44	0.16	9e-05	HCD (High Energy Collision Dissociation)	MS2	38.7407	100	44.9338	15372	OE-1_20220227034053.raw	F20		0.85	1	FALSE	0.02831	0.2011	596931	45.06
	FALSE	Medium	[R].MSCTCLGNGKGEFK.[C]	2xCarbamidomethyl [C3; C5]; 1xDeamidated [N8]; 1xDehydrated [S2]; 1xOxidation [M1]	#N/A	FALSE	0.256986	0.0343816	1	1	1	P11276	P11276 [2364-2377]	P11276 1xDehydrated [S2365]	1	1587.66		0.9	0.1			0.984271	6.80775e-17			29.61					249.5			277.1	273.4				26.8			33.26				Not Found	Not Found	Not Found	Not Found
		Checked	Confidence	Identifying Node	#N/A	PSM Ambiguity	Annotated Sequence	Modifications	# Proteins	Master Protein Accessions	Protein Accessions	# Missed Cleavages	Charge	DeltaScore	DeltaCn	Rank	Search Engine Rank	m/z [Da]	MH+ [Da]	Theo. MH+ [Da]	DeltaM [ppm]	Deltam/z [Da]	Activation Type	MS Order	Isolation Interference [%]	Ion Inject Time [ms]	RT [min]	First Scan	Spectrum File	File ID	Quan Info	XCorr	# Protein Groups	Contaminant	Percolator q-Value	Percolator PEP	Precursor Abundance	Apex RT [min]
		FALSE	High	Sequest HT (A2)	#N/A	Unambiguous	[R].mscTcLGnGKGEFK.[C]	M1(Oxidation); S2(Dehydrated); C3(Carbamidomethyl); C5(Carbamidomethyl); N8(Deamidated)	1	P11276	P11276	1	3	0.2117	0	1	1	529.892	1587.66	1587.66	0.51	0.00027	HCD (High Energy Collision Dissociation)	MS2	31.9699	100	45.5785	19962	OE-1.raw	F17		1.37	1	FALSE	0.006336	0.04459	91521.8	45.6
	FALSE	High	[R].MSCTCLGNGKGEFK.[C]	2xCarbamidomethyl [C3; C5]; 1xDeamidated [N8]	#N/A	FALSE	0.00308772	0.000372359	1	1	12	P11276	P11276 [2364-2377]		1	1589.68	0.95	1.029	0.165	1.434	0.972446	0.997294	2.44896e-08	0.980124	116.24	17.85	20.75	10.02	183	63.9	161.9	23.4	38.7	157.4	145.3	26.4	63.54	85.17	20.02	16.52	5.9	12.63	4.39	10.07		Peak Found	Peak Found	Not Found	Not Found
		Checked	Confidence	Identifying Node	#N/A	PSM Ambiguity	Annotated Sequence	Modifications	# Proteins	Master Protein Accessions	Protein Accessions	# Missed Cleavages	Charge	DeltaScore	DeltaCn	Rank	Search Engine Rank	m/z [Da]	MH+ [Da]	Theo. MH+ [Da]	DeltaM [ppm]	Deltam/z [Da]	Activation Type	MS Order	Isolation Interference [%]	Ion Inject Time [ms]	RT [min]	First Scan	Spectrum File	File ID	Quan Info	XCorr	# Protein Groups	Contaminant	Percolator q-Value	Percolator PEP	Precursor Abundance	Apex RT [min]
		FALSE	Medium	Sequest HT (A2)	#N/A	Unambiguous	[R].MScTcLGnGKGEFK.[C]	C3(Carbamidomethyl); C5(Carbamidomethyl); N8(Deamidated)	1	P11276	P11276	1	3	0.2128	0	1	1	530.563	1589.68	1589.68	-0.14	-7e-05	HCD (High Energy Collision Dissociation)	MS2	22.763	100	48.3954	21289	OE-1.raw	F17		0.94	1	FALSE	0.03392	0.2367	729066	48.53
		FALSE	High	Sequest HT (A2)	#N/A	Unambiguous	[R].MScTcLGnGKGEFK.[C]	C3(Carbamidomethyl); C5(Carbamidomethyl); N8(Deamidated)	1	P11276	P11276	1	2	0.4821	0	1	1	795.342	1589.68	1589.68	0.44	0.00035	HCD (High Energy Collision Dissociation)	MS2	11.903	100	55.6228	20566	WT-1_20220227063141.raw	F31		1.68	1	FALSE	0.0005375	0.00474	245706	55.68
		FALSE	High	Sequest HT (A2)	#N/A	Unambiguous	[R].MScTcLGnGKGEFK.[C]	C3(Carbamidomethyl); C5(Carbamidomethyl); N8(Deamidated)	1	P11276	P11276	1	2	0.2804	0	1	1	795.341	1589.67	1589.68	-0.75	-0.00059	HCD (High Energy Collision Dissociation)	MS2	0	100	55.613	20650	WT-2_20220227184000.raw	F36		1.07	1	FALSE	0.002568	0.01779	251493	55.66
		FALSE	High	Sequest HT (A2)	#N/A	Unambiguous	[R].MScTcLGnGKGEFK.[C]	C3(Carbamidomethyl); C5(Carbamidomethyl); N8(Deamidated)	1	P11276	P11276	1	2	0.6552	0	1	1	795.342	1589.68	1589.68	0.11	8e-05	HCD (High Energy Collision Dissociation)	MS2	0	100	55.6329	20454	OE-1_20220227034053.raw	F20		2.32	1	FALSE	4.363e-05	4.857e-05	418799	55.67
		FALSE	Medium	Sequest HT (A2)	#N/A	Unambiguous	[R].MScTcLGnGKGEFK.[C]	C3(Carbamidomethyl); C5(Carbamidomethyl); N8(Deamidated)	1	P11276	P11276	1	3	0.0872	0	1	1	530.564	1589.68	1589.68	1.91	0.00101	HCD (High Energy Collision Dissociation)	MS2	10.7486	100	55.6312	20642	WT-3_20220228044012.raw	F40		1.49	1	FALSE	0.01056	0.07586	284983	55.69
		FALSE	High	Sequest HT (A2)	#N/A	Unambiguous	[R].MScTcLGnGKGEFK.[C]	C3(Carbamidomethyl); C5(Carbamidomethyl); N8(Deamidated)	1	P11276	P11276	1	2	0.4733	0	1	1	795.34	1589.67	1589.68	-1.91	-0.00152	HCD (High Energy Collision Dissociation)	MS2	0	100	55.5911	20820	WT-1_20220227084038.raw	F32		1.5	1	FALSE	0.004844	0.03311	316158	55.63
		FALSE	Medium	Sequest HT (A2)	#N/A	Unambiguous	[R].MScTcLGnGKGEFK.[C]	C3(Carbamidomethyl); C5(Carbamidomethyl); N8(Deamidated)	1	P11276	P11276	1	3	0.3909	0	1	1	530.564	1589.68	1589.68	0.38	0.0002	HCD (High Energy Collision Dissociation)	MS2	28.6711	100	55.5625	21332	WT-2.raw	F33		1.1	1	FALSE	0.01933	0.1392	504124	55.64
		FALSE	Medium	Sequest HT (A2)	#N/A	Unambiguous	[R].MScTcLGnGKGEFK.[C]	C3(Carbamidomethyl); C5(Carbamidomethyl); N8(Deamidated)	1	P11276	P11276	1	2	0.4388	0	1	1	795.345	1589.68	1589.68	4.96	0.00394	HCD (High Energy Collision Dissociation)	MS2	0	100	55.7103	20641	OE-3_20220227234013.raw	F28		1.39	1	FALSE	0.01439	0.1043	112815	55.73
		FALSE	High	Sequest HT (A2)	#N/A	Unambiguous	[R].MScTcLGnGKGEFK.[C]	C3(Carbamidomethyl); C5(Carbamidomethyl); N8(Deamidated)	1	P11276	P11276	1	3	0.5081	0	1	1	530.564	1589.68	1589.68	0.52	0.00027	HCD (High Energy Collision Dissociation)	MS2	15.3847	100	55.6018	20439	OE-1_20220227034053.raw	F20		2.48	1	FALSE	0.0001619	0.001292	1.61271e+06	55.66
		FALSE	High	Sequest HT (A2)	#N/A	Unambiguous	[R].MScTcLGnGKGEFK.[C]	C3(Carbamidomethyl); C5(Carbamidomethyl); N8(Deamidated)	1	P11276	P11276	1	3	0.5019	0	1	1	530.564	1589.68	1589.68	0.97	0.00051	HCD (High Energy Collision Dissociation)	MS2	11.6449	100	48.3539	20359	OE-1_20220227013156.raw	F19		2.65	1	FALSE	4.363e-05	0.0002861	1.71054e+06	48.44
		FALSE	Medium	Sequest HT (A2)	#N/A	Unambiguous	[R].MScTcLGnGKGEFK.[C]	C3(Carbamidomethyl); C5(Carbamidomethyl); N8(Deamidated)	1	P11276	P11276	1	3	0.1565	0	1	1	530.564	1589.68	1589.68	0.68	0.00036	HCD (High Energy Collision Dissociation)	MS2	28.923	100	48.5268	21386	WT-2_20220225235236.raw	F34		1.15	1	FALSE	0.02296	0.1644	600288	48.6
		FALSE	High	Sequest HT (A2)	#N/A	Unambiguous	[R].MScTcLGnGKGEFK.[C]	C3(Carbamidomethyl); C5(Carbamidomethyl); N8(Deamidated)	1	P11276	P11276	1	3	0.4716	0	1	1	530.564	1589.68	1589.68	0.24	0.00012	HCD (High Energy Collision Dissociation)	MS2	37.5628	100	55.5771	20542	WT-1_20220227063141.raw	F31		1.76	1	FALSE	0.008407	0.05925	1.17256e+06	55.67
	FALSE	High	[R].MSCTCLGNGKGEFK.[C]	2xCarbamidomethyl [C3; C5]; 1xDeamidated [N8]; 1xOxidation [M1]	#N/A	FALSE	0.0934156	0.00818314	1	1	2	P11276	P11276 [2364-2377]		1	1605.67		10	1.847	0.855		1.43739e-16	0.610386	0.827255			18.74	5.45			334.1	154.2	105.2		83.5	123			18.56	24.77				5.19		Not Found	Not Found	Not Found	Not Found
		Checked	Confidence	Identifying Node	#N/A	PSM Ambiguity	Annotated Sequence	Modifications	# Proteins	Master Protein Accessions	Protein Accessions	# Missed Cleavages	Charge	DeltaScore	DeltaCn	Rank	Search Engine Rank	m/z [Da]	MH+ [Da]	Theo. MH+ [Da]	DeltaM [ppm]	Deltam/z [Da]	Activation Type	MS Order	Isolation Interference [%]	Ion Inject Time [ms]	RT [min]	First Scan	Spectrum File	File ID	Quan Info	XCorr	# Protein Groups	Contaminant	Percolator q-Value	Percolator PEP	Precursor Abundance	Apex RT [min]
		FALSE	High	Sequest HT (A2)	#N/A	Unambiguous	[R].mScTcLGnGKGEFK.[C]	M1(Oxidation); C3(Carbamidomethyl); C5(Carbamidomethyl); N8(Deamidated)	1	P11276	P11276	1	3	0.4591	0	1	1	535.895	1605.67	1605.67	0.68	0.00036	HCD (High Energy Collision Dissociation)	MS2	53.2173	100	45.3599	18945	OE-1_20220227013156.raw	F19		1.59	1	FALSE	0.001097	0.008817	322299	45.37
		FALSE	High	Sequest HT (A2)	#N/A	Unambiguous	[R].mScTcLGnGKGEFK.[C]	M1(Oxidation); C3(Carbamidomethyl); C5(Carbamidomethyl); N8(Deamidated)	1	P11276	P11276	1	2	0.4737	0	1	1	803.34	1605.67	1605.67	1.87	0.0015	HCD (High Energy Collision Dissociation)	MS2	0	100	52.8401	19037	OE-1_20220227034053.raw	F20		0.76	1	FALSE	0.006751	0.04754
	FALSE	High	[R].NGESQPLVQTAVTNIDRPK.[G]		#N/A	FALSE	0.000428359	0.000372359	1	1	5	P11276	P11276 [1708-1726]		0	2067.08		0.1	2.367	2.349		1.43739e-16	0.277967	0.66104			37.1	15.08				269.9	199	137.3	109.2	84.7				16.32	12.94	19.17	37.68			Not Found	Not Found	Not Found	Not Found
		Checked	Confidence	Identifying Node	#N/A	PSM Ambiguity	Annotated Sequence	Modifications	# Proteins	Master Protein Accessions	Protein Accessions	# Missed Cleavages	Charge	DeltaScore	DeltaCn	Rank	Search Engine Rank	m/z [Da]	MH+ [Da]	Theo. MH+ [Da]	DeltaM [ppm]	Deltam/z [Da]	Activation Type	MS Order	Isolation Interference [%]	Ion Inject Time [ms]	RT [min]	First Scan	Spectrum File	File ID	Quan Info	XCorr	# Protein Groups	Contaminant	Percolator q-Value	Percolator PEP	Precursor Abundance	Apex RT [min]
		FALSE	High	Sequest HT (A2)	#N/A	Unambiguous	[R].NGESQPLVQTAVTNIDRPK.[G]		1	P11276	P11276	0	3	0.5621	0	1	1	689.698	2067.08	2067.08	-2.01	-0.00138	HCD (High Energy Collision Dissociation)	MS2	22.9831	100	59.9164	26757	OE-2_20220225185333.raw	F22		1.69	1	FALSE	0.0001619	0.001193	93350.5	59.85
		FALSE	High	Sequest HT (A2)	#N/A	Unambiguous	[R].NGESQPLVQTAVTNIDRPK.[G]		1	P11276	P11276	0	3	0.5966	0	1	1	689.699	2067.08	2067.08	-0.91	-0.00062	HCD (High Energy Collision Dissociation)	MS2	17.8603	100	66.9385	26147	OE-3_20220227213109.raw	F27		2.38	1	FALSE	4.363e-05	2.487e-06	128328	66.87
		FALSE	High	Sequest HT (A2)	#N/A	Unambiguous	[R].NGESQPLVQTAVTNIDRPK.[G]		1	P11276	P11276	0	3	0.507	0	1	1	689.699	2067.08	2067.08	-0.38	-0.00026	HCD (High Energy Collision Dissociation)	MS2	13.4205	100	59.7779	26057	OE-2_20220227113119.raw	F23		2.13	1	FALSE	4.363e-05	0.0002281	225661	59.8
		FALSE	High	Sequest HT (A2)	#N/A	Unambiguous	[R].NGESQPLVQTAVTNIDRPK.[G]		1	P11276	P11276	0	3	0.3699	0	1	1	689.698	2067.08	2067.08	-1.37	-0.00094	HCD (High Energy Collision Dissociation)	MS2	11.2763	100	60.0586	26189	OE-2_20220227134017.raw	F24		1.73	1	FALSE	4.363e-05	0.0003213	142602	60.03
		FALSE	High	Sequest HT (A2)	#N/A	Unambiguous	[R].NGESQPLVQTAVTNIDRPK.[G]		1	P11276	P11276	0	3	0.0526	0	1	1	689.7	2067.09	2067.08	1.19	0.00082	HCD (High Energy Collision Dissociation)	MS2	27.1186	100	59.7187	26649	OE-2.raw	F21		0.95	1	FALSE	0.009684	0.06879	87249	59.89
	FALSE	High	[R].NGESQPLVQTAVTNIDRPK.[G]	1xDeamidated [N/Q]	#N/A	FALSE	1.84194e-08	0.000372359	1	1	67	P11276	P11276 [1708-1726]		0	2068.07	0.1	0.963	1.286	1.403	5.56854e-17	0.971474	0.879178	0.964247		10.67	14.79	14.45	18.2		112.2	169	145.3	116.4	136.7	102.2	19		4.28	13.02	5.53	7.42	9.2	11.84		Peak Found	Peak Found	Not Found	Peak Found
		Checked	Confidence	Identifying Node	#N/A	PSM Ambiguity	Annotated Sequence	Modifications	# Proteins	Master Protein Accessions	Protein Accessions	# Missed Cleavages	Charge	DeltaScore	DeltaCn	Rank	Search Engine Rank	m/z [Da]	MH+ [Da]	Theo. MH+ [Da]	DeltaM [ppm]	Deltam/z [Da]	Activation Type	MS Order	Isolation Interference [%]	Ion Inject Time [ms]	RT [min]	First Scan	Spectrum File	File ID	Quan Info	XCorr	# Protein Groups	Contaminant	Percolator q-Value	Percolator PEP	Precursor Abundance	Apex RT [min]
		FALSE	High	Sequest HT (A2)	#N/A	Unambiguous	[R].nGESQPLVQTAVTNIDRPK.[G]	N1(Deamidated)	1	P11276	P11276	0	3	0.1369	0	1	1	690.028	2068.07	2068.07	1.27	0.00087	HCD (High Energy Collision Dissociation)	MS2	42.4149	100	63.095	28270	OE-3.raw	F25		1.68	1	FALSE	4.363e-05	6.827e-05	1.14032e+06	63.45
		FALSE	High	Sequest HT (A2)	#N/A	Unambiguous	[R].nGESQPLVQTAVTNIDRPK.[G]	N1(Deamidated)	1	P11276	P11276	0	3	0.0457	0	1	1	690.026	2068.06	2068.07	-1.29	-0.00089	HCD (High Energy Collision Dissociation)	MS2	30.3889	100	68.58	26609	WT-3_20220228044012.raw	F40		3.28	1	FALSE	4.363e-05	2.021e-05	1.02818e+06	68.83
		FALSE	High	Sequest HT (A2)	#N/A	Unambiguous	[R].nGESQPLVQTAVTNIDRPK.[G]	N1(Deamidated)	1	P11276	P11276	0	3	0.0935	0	1	1	690.027	2068.07	2068.07	-0.34	-0.00024	HCD (High Energy Collision Dissociation)	MS2	41.5501	100	70.2767	27241	OE-1_20220227034053.raw	F20		3.21	1	FALSE	4.363e-05	2.074e-07	2.03634e+06	70.59
		FALSE	High	Sequest HT (A2)	#N/A	Unambiguous	[R].nGESQPLVQTAVTNIDRPK.[G]	N1(Deamidated)	1	P11276	P11276	0	3	0.0934	0	1	1	690.027	2068.07	2068.07	-0.03	-2e-05	HCD (High Energy Collision Dissociation)	MS2	8.69332	100	68.9076	27086	OE-3_20220227213109.raw	F27		3.96	1	FALSE	4.363e-05	1.382e-08	1.40103e+06	68.79
		FALSE	High	Sequest HT (A2)	#N/A	Unambiguous	[R].nGESQPLVQTAVTNIDRPK.[G]	N1(Deamidated)	1	P11276	P11276	0	3	0.0693	0	1	1	690.027	2068.07	2068.07	0.12	9e-05	HCD (High Energy Collision Dissociation)	MS2	0	100	63.0797	27251	OE-1_20220227013156.raw	F19		4.04	1	FALSE	4.363e-05	6.425e-13	2.13574e+06	63.24
		FALSE	High	Sequest HT (A2)	#N/A	Unambiguous	[R].nGESQPLVQTAVTNIDRPK.[G]	N1(Deamidated)	1	P11276	P11276	0	2	0.1045	0	1	1	1034.54	2068.07	2068.07	-0.09	-9e-05	HCD (High Energy Collision Dissociation)	MS2	0	100	70.6098	25644	OE-1_20220225085536.raw	F18		1.34	1	FALSE	4.363e-05	0.0001089	78267.6	70.58
		FALSE	High	Sequest HT (A2)	#N/A	Unambiguous	[R].nGESQPLVQTAVTNIDRPK.[G]	N1(Deamidated)	1	P11276	P11276	0	3	0.1232	0	1	1	690.028	2068.07	2068.07	1.67	0.00115	HCD (High Energy Collision Dissociation)	MS2	40.3986	100	70.1652	27608	WT-1_20220227084038.raw	F32		2.03	1	FALSE	4.363e-05	1.103e-05	1.5327e+06	70.56
		FALSE	High	Sequest HT (A2)	#N/A	Unambiguous	[R].nGESQPLVQTAVTNIDRPK.[G]	N1(Deamidated)	1	P11276	P11276	0	3	0.1118	0	1	1	690.027	2068.07	2068.07	-0.15	-0.0001	HCD (High Energy Collision Dissociation)	MS2	27.7722	100	61.7024	26232	WT-1.raw	F29		3.4	1	FALSE	4.363e-05	8.38e-09	433014	61.69
		FALSE	High	Sequest HT (A2)	#N/A	Unambiguous	[R].NGESQPLVqTAVTNIDRPK.[G]	Q9(Deamidated)	1	P11276	P11276	0	3	0.0513	0	1	1	690.028	2068.07	2068.07	0.91	0.00063	HCD (High Energy Collision Dissociation)	MS2	26.8823	100	61.4856	27470	WT-3.raw	F37		2.73	1	FALSE	4.363e-05	1.592e-05	440089	61.69
		FALSE	High	Sequest HT (A2)	#N/A	Unambiguous	[R].nGESQPLVQTAVTNIDRPK.[G]	N1(Deamidated)	1	P11276	P11276	0	3	0.0791	0	1	1	690.025	2068.06	2068.07	-2.54	-0.00175	HCD (High Energy Collision Dissociation)	MS2	11.121	100	61.6446	26934	OE-2_20220227134017.raw	F24		3.54	1	FALSE	4.363e-05	2.898e-07	1.56137e+06	61.9
		FALSE	High	Sequest HT (A2)	#N/A	Unambiguous	[R].nGESQPLVQTAVTNIDRPK.[G]	N1(Deamidated)	1	P11276	P11276	0	3	0.0238	0	1	1	690.028	2068.07	2068.07	1.49	0.00103	HCD (High Energy Collision Dissociation)	MS2	25.7481	100	70.1826	27386	WT-2_20220227184000.raw	F36		2.52	1	FALSE	4.363e-05	0.0003741	1.78666e+06	70.51
		FALSE	High	Sequest HT (A2)	#N/A	Unambiguous	[R].nGESQPLVQTAVTNIDRPK.[G]	N1(Deamidated)	1	P11276	P11276	0	3	0.087	0	1	1	690.028	2068.07	2068.07	1.39	0.00096	HCD (High Energy Collision Dissociation)	MS2	16.2005	100	70.2193	27289	WT-2_20220227163100.raw	F35		2.53	1	FALSE	4.363e-05	2.449e-06	1948559	70.56
		FALSE	High	Sequest HT (A2)	#N/A	Unambiguous	[R].nGESQPLVQTAVTNIDRPK.[G]	N1(Deamidated)	1	P11276	P11276	0	3	0.0733	0	1	1	690.027	2068.07	2068.07	-0.31	-0.00022	HCD (High Energy Collision Dissociation)	MS2	16.8526	100	63.2023	28278	OE-2.raw	F21		1.91	1	FALSE	4.363e-05	0.0002082	1389853	63.58
		FALSE	High	Sequest HT (A2)	#N/A	Unambiguous	[R].nGESQPLVQTAVTNIDRPK.[G]	N1(Deamidated)	1	P11276	P11276	0	3	0.0852	0	1	1	690.028	2068.07	2068.07	0.8	0.00055	HCD (High Energy Collision Dissociation)	MS2	8.28714	100	70.2299	27387	WT-3_20220228044012.raw	F40		3.05	1	FALSE	4.363e-05	1.764e-08	2128742	70.52
		FALSE	High	Sequest HT (A2)	#N/A	Unambiguous	[R].NGESQPLVqTAVTNIDRPK.[G]	Q9(Deamidated)	1	P11276	P11276	0	2	0.0785	0	1	1	1034.54	2068.07	2068.07	2.28	0.00236	HCD (High Energy Collision Dissociation)	MS2	0	100	70.5065	27346	OE-1_20220227034053.raw	F20		1.91	1	FALSE	4.363e-05	0.0006952	149676	70.61
		FALSE	High	Sequest HT (A2)	#N/A	Unambiguous	[R].nGESQPLVQTAVTNIDRPK.[G]	N1(Deamidated)	1	P11276	P11276	0	3	0.0417	0	1	1	690.027	2068.07	2068.07	-0.14	-0.0001	HCD (High Energy Collision Dissociation)	MS2	22.7351	100	68.5697	26608	OE-3_20220227234013.raw	F28		2.64	1	FALSE	4.363e-05	9.016e-06	1.17797e+06	68.86
		FALSE	High	Sequest HT (A2)	#N/A	Unambiguous	[R].NGESQPLVqTAVTNIDRPK.[G]	Q9(Deamidated)	1	P11276	P11276	0	3	0.0636	0	1	1	690.026	2068.06	2068.07	-1.59	-0.0011	HCD (High Energy Collision Dissociation)	MS2	41.1577	100	68.7128	24724	OE-1_20220225085536.raw	F18		2.36	1	FALSE	0.0001619	0.001282	491435	68.85
		FALSE	High	Sequest HT (A2)	#N/A	Unambiguous	[R].NGESQPLVqTAVTNIDRPK.[G]	Q9(Deamidated)	1	P11276	P11276	0	3	0.0319	0	1	1	690.028	2068.07	2068.07	0.71	0.00049	HCD (High Energy Collision Dissociation)	MS2	35.7551	100	62.9772	28103	OE-1.raw	F17		1.88	1	FALSE	4.363e-05	0.0005673	1.02011e+06	63.37
		FALSE	High	Sequest HT (A2)	#N/A	Unambiguous	[R].nGESQPLVQTAVTNIDRPK.[G]	N1(Deamidated)	1	P11276	P11276	0	2	0.1379	0	1	1	1034.54	2068.06	2068.07	-1.19	-0.00123	HCD (High Energy Collision Dissociation)	MS2	0	100	63.5325	27822	OE-2_20220227134017.raw	F24		2.32	1	FALSE	4.363e-05	3.132e-06	255387	63.56
		FALSE	High	Sequest HT (A2)	#N/A	Unambiguous	[R].nGESQPLVQTAVTNIDRPK.[G]	N1(Deamidated)	1	P11276	P11276	0	3	0.0111	0	1	1	690.028	2068.07	2068.07	0.6	0.00042	HCD (High Energy Collision Dissociation)	MS2	32.4665	100	61.4178	27373	WT-3_20220226095107.raw	F38		1.8	1	FALSE	0.0002547	0.002228	453454	61.65
		FALSE	High	Sequest HT (A2)	#N/A	Unambiguous	[R].nGESQPLVQTAVTNIDRPK.[G]	N1(Deamidated)	1	P11276	P11276	0	3	0.0716	0	1	1	690.027	2068.07	2068.07	0.36	0.00025	HCD (High Energy Collision Dissociation)	MS2	0.893606	100	63.7912	28576	OE-2_20220225185333.raw	F22		4.19	1	FALSE	4.363e-05	3.922e-10	1.56594e+06	63.64
		FALSE	High	Sequest HT (A2)	#N/A	Unambiguous	[R].nGESQPLVQTAVTNIDRPK.[G]	N1(Deamidated)	1	P11276	P11276	0	3	0.0909	0	1	1	690.021	2068.05	2068.07	-8.78	-0.00605	HCD (High Energy Collision Dissociation)	MS2	53.2406	100	62.9987	28119	WT-3_20220226095107.raw	F38		1.87	1	FALSE	0.0001864	0.001804	777637	63.4
		FALSE	High	Sequest HT (A2)	#N/A	Unambiguous	[R].nGESQPLVQTAVTNIDRPK.[G]	N1(Deamidated)	1	P11276	P11276	0	3	0.0571	0	1	1	690.027	2068.07	2068.07	-0.32	-0.00022	HCD (High Energy Collision Dissociation)	MS2	27.0763	100	68.7223	26518	OE-1_20220227034053.raw	F20		3.33	1	FALSE	4.363e-05	2.778e-07	978542	68.9
		FALSE	High	Sequest HT (A2)	#N/A	Unambiguous	[R].nGESQPLVQTAVTNIDRPK.[G]	N1(Deamidated)	1	P11276	P11276	0	3	0.0686	0	1	1	690.027	2068.07	2068.07	-0.03	-2e-05	HCD (High Energy Collision Dissociation)	MS2	17.2415	100	68.8779	27072	OE-3_20220227213109.raw	F27		3.79	1	FALSE	4.363e-05	3.329e-09	1.40103e+06	68.79
		FALSE	High	Sequest HT (A2)	#N/A	Unambiguous	[R].nGESQPLVQTAVTNIDRPK.[G]	N1(Deamidated)	1	P11276	P11276	0	3	0.0967	0	1	1	690.027	2068.07	2068.07	0.09	6e-05	HCD (High Energy Collision Dissociation)	MS2	7.99995	100	61.6477	27481	OE-1.raw	F17		3.31	1	FALSE	4.363e-05	1.647e-07	528262	61.63
		FALSE	High	Sequest HT (A2)	#N/A	Unambiguous	[R].nGESQPLVQTAVTNIDRPK.[G]	N1(Deamidated)	1	P11276	P11276	0	3	0.0623	0	1	1	690.027	2068.07	2068.07	-0.15	-0.0001	HCD (High Energy Collision Dissociation)	MS2	47.8685	100	61.5456	27466	WT-2_20220225235236.raw	F34		2.89	1	FALSE	4.363e-05	2.787e-06	505455	61.68
		FALSE	High	Sequest HT (A2)	#N/A	Unambiguous	[R].nGESQPLVQTAVTNIDRPK.[G]	N1(Deamidated)	1	P11276	P11276	0	3	0.0615	0	1	1	690.027	2068.07	2068.07	-0.74	-0.00051	HCD (High Energy Collision Dissociation)	MS2	50.5177	100	70.1445	27683	OE-3_20220227213109.raw	F27		2.44	1	FALSE	4.363e-05	1.802e-05	2228553	70.48
		FALSE	High	Sequest HT (A2)	#N/A	Unambiguous	[R].nGESQPLVQTAVTNIDRPK.[G]	N1(Deamidated)	1	P11276	P11276	0	3	0.0175	0	1	1	690.027	2068.07	2068.07	0.18	0.00012	HCD (High Energy Collision Dissociation)	MS2	49.3466	100	70.405	25547	OE-1_20220225085536.raw	F18		2.86	1	FALSE	4.363e-05	5.812e-08	1.32424e+06	70.63
		FALSE	High	Sequest HT (A2)	#N/A	Unambiguous	[R].nGESQPLVQTAVTNIDRPK.[G]	N1(Deamidated)	1	P11276	P11276	0	3	0.119	0	1	1	690.027	2068.07	2068.07	0.02	2e-05	HCD (High Energy Collision Dissociation)	MS2	49.7331	100	62.9672	28169	WT-3.raw	F37		1.26	1	FALSE	0.0002547	0.002308	879004	63.38
		FALSE	High	Sequest HT (A2)	#N/A	Unambiguous	[R].nGESQPLVQTAVTNIDRPK.[G]	N1(Deamidated)	1	P11276	P11276	0	3	0.0185	0	1	1	690.024	2068.06	2068.07	-4.33	-0.00298	HCD (High Energy Collision Dissociation)	MS2	52.0323	100	68.5504	26850	WT-1_20220227084038.raw	F32		1.62	1	FALSE	0.0005949	0.005136	787801	68.81
		FALSE	High	Sequest HT (A2)	#N/A	Unambiguous	[R].nGESQPLVQTAVTNIDRPK.[G]	N1(Deamidated)	1	P11276	P11276	0	3	0.1024	0	1	1	690.028	2068.07	2068.07	0.59	0.00041	HCD (High Energy Collision Dissociation)	MS2	7.83593	100	70.8352	27495	OE-1_20220227034053.raw	F20		3.71	1	FALSE	4.363e-05	1.427e-07	2.03634e+06	70.59
		FALSE	High	Sequest HT (A2)	#N/A	Unambiguous	[R].nGESQPLVQTAVTNIDRPK.[G]	N1(Deamidated)	1	P11276	P11276	0	3	0.0752	0	1	1	690.027	2068.07	2068.07	-0.16	-0.00011	HCD (High Energy Collision Dissociation)	MS2	28.5131	100	68.6874	26613	WT-1_20220227063141.raw	F31		3.06	1	FALSE	4.363e-05	1.441e-07	862505	68.85
		FALSE	High	Sequest HT (A2)	#N/A	Unambiguous	[R].nGESQPLVQTAVTNIDRPK.[G]	N1(Deamidated)	1	P11276	P11276	0	3	0.1359	0	1	1	690.027	2068.07	2068.07	0.08	5e-05	HCD (High Energy Collision Dissociation)	MS2	33.9888	100	70.1505	27373	OE-3_20220227234013.raw	F28		2.87	1	FALSE	4.363e-05	4.408e-08	2698798	70.52
		FALSE	Medium	Sequest HT (A2)	#N/A	Unambiguous	[R].NGESQPLVqTAVTNIDRPK.[G]	Q9(Deamidated)	1	P11276	P11276	0	3	0.0929	0	1	1	690.025	2068.06	2068.07	-3.4	-0.00234	HCD (High Energy Collision Dissociation)	MS2	34.4466	100	61.2645	27302	WT-1_20220225135429.raw	F30		1.4	1	FALSE	0.04499	0.3097	474890	61.56
		FALSE	High	Sequest HT (A2)	#N/A	Unambiguous	[R].nGESQPLVQTAVTNIDRPK.[G]	N1(Deamidated)	1	P11276	P11276	0	3	0.0821	0	1	1	690.027	2068.07	2068.07	-0.17	-0.00012	HCD (High Energy Collision Dissociation)	MS2	3.88391	100	63.7756	27935	OE-2_20220227134017.raw	F24		4.75	1	FALSE	4.363e-05	1.388e-10	3398737	63.6
		FALSE	High	Sequest HT (A2)	#N/A	Unambiguous	[R].nGESQPLVQTAVTNIDRPK.[G]	N1(Deamidated)	1	P11276	P11276	0	3	0.1062	0	1	1	690.028	2068.07	2068.07	1.04	0.00071	HCD (High Energy Collision Dissociation)	MS2	30.5988	100	63.2734	28336	OE-2_20220225185333.raw	F22		2.73	1	FALSE	4.363e-05	5.591e-06	1.56594e+06	63.64
		FALSE	Medium	Sequest HT (A2)	#N/A	Unambiguous	[R].nGESQPLVQTAVTNIDRPK.[G]	N1(Deamidated)	1	P11276	P11276	0	3	0.1795	0	1	1	690.027	2068.07	2068.07	-0.91	-0.00063	HCD (High Energy Collision Dissociation)	MS2	50.5484	100	62.0751	27753	OE-2.raw	F21		0.78	1	FALSE	0.01359	0.09939	784098	61.84
		FALSE	High	Sequest HT (A2)	#N/A	Unambiguous	[R].nGESQPLVQTAVTNIDRPK.[G]	N1(Deamidated)	1	P11276	P11276	0	2	0.1765	0	1	1	1034.54	2068.06	2068.07	-1.66	-0.00172	HCD (High Energy Collision Dissociation)	MS2	0	100	70.4649	27519	WT-2_20220227184000.raw	F36		1.7	1	FALSE	4.363e-05	7.453e-05	181884	70.54
		FALSE	High	Sequest HT (A2)	#N/A	Unambiguous	[R].nGESQPLVQTAVTNIDRPK.[G]	N1(Deamidated)	1	P11276	P11276	0	3	0.0905	0	1	1	690.027	2068.07	2068.07	0.42	0.00029	HCD (High Energy Collision Dissociation)	MS2	9.13707	100	63.5354	27820	OE-2_20220227113119.raw	F23		3.98	1	FALSE	4.363e-05	1.06e-10	4.00888e+06	63.37
		FALSE	High	Sequest HT (A2)	#N/A	Unambiguous	[R].nGESQPLVQTAVTNIDRPK.[G]	N1(Deamidated)	1	P11276	P11276	0	3	0.1069	0	1	1	690.027	2068.07	2068.07	0.29	0.0002	HCD (High Energy Collision Dissociation)	MS2	27.0942	100	62.9941	27569	OE-2_20220227113119.raw	F23		3.18	1	FALSE	4.363e-05	3.83e-07	4.00888e+06	63.37
		FALSE	High	Sequest HT (A2)	#N/A	Unambiguous	[R].nGESQPLVQTAVTNIDRPK.[G]	N1(Deamidated)	1	P11276	P11276	0	3	0.0816	0	1	1	690.027	2068.07	2068.07	0.21	0.00015	HCD (High Energy Collision Dissociation)	MS2	3.37156	100	70.6887	27846	WT-3_20220228023102.raw	F39		3.92	1	FALSE	4.363e-05	6.218e-09	1.86038e+06	70.56
		FALSE	High	Sequest HT (A2)	#N/A	Unambiguous	[R].nGESQPLVQTAVTNIDRPK.[G]	N1(Deamidated)	1	P11276	P11276	0	3	0.1339	0	1	1	690.028	2068.07	2068.07	0.95	0.00066	HCD (High Energy Collision Dissociation)	MS2	61.8697	100	70.2094	27331	WT-1_20220227063141.raw	F31		2.54	1	FALSE	4.363e-05	1.269e-06	1.60706e+06	70.57
		FALSE	High	Sequest HT (A2)	#N/A	Unambiguous	[R].nGESQPLVQTAVTNIDRPK.[G]	N1(Deamidated)	1	P11276	P11276	0	2	0.0714	0	1	1	1034.54	2068.07	2068.07	0.47	0.00049	HCD (High Energy Collision Dissociation)	MS2	0	100	63.5655	28471	OE-2_20220225185333.raw	F22		0.98	1	FALSE	4.363e-05	0.0002028	65615.9	63.62
		FALSE	High	Sequest HT (A2)	#N/A	Unambiguous	[R].nGESQPLVQTAVTNIDRPK.[G]	N1(Deamidated)	1	P11276	P11276	0	3	0.0654	0	1	1	690.027	2068.07	2068.07	-0.42	-0.00029	HCD (High Energy Collision Dissociation)	MS2	21.8689	100	68.5761	26925	OE-3_20220227213109.raw	F27		3.21	1	FALSE	4.363e-05	2.987e-07	1.40103e+06	68.79
		FALSE	High	Sequest HT (A2)	#N/A	Unambiguous	[R].nGESQPLVQTAVTNIDRPK.[G]	N1(Deamidated)	1	P11276	P11276	0	3	0.0242	0	1	1	690.027	2068.07	2068.07	-0.07	-5e-05	HCD (High Energy Collision Dissociation)	MS2	33.3697	100	68.679	27433	WT-2.raw	F33		2.48	1	FALSE	4.363e-05	0.0001342	536039	68.85
		FALSE	High	Sequest HT (A2)	#N/A	Unambiguous	[R].nGESQPLVQTAVTNIDRPK.[G]	N1(Deamidated)	1	P11276	P11276	0	3	0.0593	0	1	1	690.027	2068.07	2068.07	-0.85	-0.00059	HCD (High Energy Collision Dissociation)	MS2	30.0916	100	61.6541	27574	OE-2_20220225185333.raw	F22		2.53	1	FALSE	4.363e-05	0.0001419	937220	61.8
		FALSE	High	Sequest HT (A2)	#N/A	Unambiguous	[R].nGESQPLVQTAVTNIDRPK.[G]	N1(Deamidated)	1	P11276	P11276	0	3	0.1167	0	1	1	690.028	2068.07	2068.07	0.61	0.00042	HCD (High Energy Collision Dissociation)	MS2	1.55863	100	63.7221	28520	OE-2.raw	F21		3.6	1	FALSE	4.363e-05	1.079e-06	1389853	63.58
		FALSE	High	Sequest HT (A2)	#N/A	Unambiguous	[R].nGESQPLVQTAVTNIDRPK.[G]	N1(Deamidated)	1	P11276	P11276	0	3	0.0469	0	1	1	690.027	2068.07	2068.07	-0.44	-0.0003	HCD (High Energy Collision Dissociation)	MS2	59.3356	100	61.3601	26798	OE-2_20220227113119.raw	F23		2.77	1	FALSE	4.363e-05	6.429e-07	2.10003e+06	61.63
		FALSE	High	Sequest HT (A2)	#N/A	Unambiguous	[R].nGESQPLVQTAVTNIDRPK.[G]	N1(Deamidated)	1	P11276	P11276	0	3	0.1423	0	1	1	690.03	2068.08	2068.07	4.74	0.00327	HCD (High Energy Collision Dissociation)	MS2	45.0033	100	63.2479	27688	OE-2_20220227134017.raw	F24		2.53	1	FALSE	4.363e-05	1.584e-06	3398737	63.6
		FALSE	High	Sequest HT (A2)	#N/A	Unambiguous	[R].nGESQPLVQTAVTNIDRPK.[G]	N1(Deamidated)	1	P11276	P11276	0	3	0.0907	0	1	1	690.027	2068.07	2068.07	0	0	HCD (High Energy Collision Dissociation)	MS2	0.812805	100	70.5947	28468	OE-3_20220226045149.raw	F26		3.97	1	FALSE	4.363e-05	2.768e-09	1.15076e+06	70.51
		FALSE	High	Sequest HT (A2)	#N/A	Unambiguous	[R].nGESQPLVQTAVTNIDRPK.[G]	N1(Deamidated)	1	P11276	P11276	0	3	0.0642	0	1	1	690.026	2068.06	2068.07	-1.47	-0.00102	HCD (High Energy Collision Dissociation)	MS2	36.2487	100	61.5654	27512	OE-2.raw	F21		2.18	1	FALSE	0.0001619	0.001147	784098	61.84
		FALSE	High	Sequest HT (A2)	#N/A	Unambiguous	[R].nGESQPLVQTAVTNIDRPK.[G]	N1(Deamidated)	1	P11276	P11276	0	3	0.1176	0	1	1	690.027	2068.07	2068.07	-0.68	-0.00047	HCD (High Energy Collision Dissociation)	MS2	0	100	68.973	27683	OE-3_20220226045149.raw	F26		2.89	1	FALSE	4.363e-05	3.589e-07	598538	68.86
		FALSE	High	Sequest HT (A2)	#N/A	Unambiguous	[R].nGESQPLVQTAVTNIDRPK.[G]	N1(Deamidated)	1	P11276	P11276	0	2	0.2324	0	1	1	1034.54	2068.07	2068.07	1.45	0.0015	HCD (High Energy Collision Dissociation)	MS2	0	100	70.4089	27470	WT-3_20220228044012.raw	F40		1.42	1	FALSE	4.363e-05	3.96e-05	115061	70.52
		FALSE	High	Sequest HT (A2)	#N/A	Unambiguous	[R].nGESQPLVQTAVTNIDRPK.[G]	N1(Deamidated)	1	P11276	P11276	0	3	0.0988	0	1	1	690.027	2068.07	2068.07	0.14	0.0001	HCD (High Energy Collision Dissociation)	MS2	66.2065	100	61.4907	27519	OE-3.raw	F25		1.72	1	FALSE	0.0001864	0.001592	583677	61.78
		FALSE	High	Sequest HT (A2)	#N/A	Unambiguous	[R].nGESQPLVQTAVTNIDRPK.[G]	N1(Deamidated)	1	P11276	P11276	0	3	0.1155	0	1	1	690.027	2068.07	2068.07	-0.05	-3e-05	HCD (High Energy Collision Dissociation)	MS2	2.17312	100	63.5112	28350	OE-1.raw	F17		3.03	1	FALSE	4.363e-05	3.983e-09	1.02011e+06	63.37
		FALSE	High	Sequest HT (A2)	#N/A	Unambiguous	[R].nGESQPLVQTAVTNIDRPK.[G]	N1(Deamidated)	1	P11276	P11276	0	2	0.1568	0	1	1	1034.54	2068.07	2068.07	-0.65	-0.00068	HCD (High Energy Collision Dissociation)	MS2	0	100	70.3464	27780	OE-3_20220227213109.raw	F27		1.85	1	FALSE	4.363e-05	1.829e-06	162702	70.48
		FALSE	Medium	Sequest HT (A2)	#N/A	Unambiguous	[R].NGESqPLVQTAVTNIDRPK.[G]	Q5(Deamidated)	1	P11276	P11276	0	2	0.2097	0	1	1	1034.54	2068.07	2068.07	-0.26	-0.00027	HCD (High Energy Collision Dissociation)	MS2	19.4823	100	70.4435	28396	OE-3_20220226045149.raw	F26		0.62	1	FALSE	0.02565	0.1822	43011.3	70.47
		FALSE	High	Sequest HT (A2)	#N/A	Unambiguous	[R].nGESQPLVQTAVTNIDRPK.[G]	N1(Deamidated)	1	P11276	P11276	0	3	0.1407	0	1	1	690.026	2068.06	2068.07	-2.37	-0.00164	HCD (High Energy Collision Dissociation)	MS2	21.972	100	70.1836	28140	WT-2.raw	F33		1.99	1	FALSE	0.0001864	0.001887	756057	70.55
		FALSE	High	Sequest HT (A2)	#N/A	Unambiguous	[R].nGESQPLVQTAVTNIDRPK.[G]	N1(Deamidated)	1	P11276	P11276	0	3	0.1099	0	1	1	690.027	2068.07	2068.07	0.41	0.00029	HCD (High Energy Collision Dissociation)	MS2	61.029	100	62.1663	27180	OE-2_20220227134017.raw	F24		2.73	1	FALSE	4.363e-05	5.569e-05	1.56137e+06	61.9
		FALSE	High	Sequest HT (A2)	#N/A	Unambiguous	[R].nGESQPLVQTAVTNIDRPK.[G]	N1(Deamidated)	1	P11276	P11276	0	2	0.0615	0	1	1	1034.54	2068.07	2068.07	-0.21	-0.00022	HCD (High Energy Collision Dissociation)	MS2	0	100	70.4995	27466	WT-1_20220227063141.raw	F31		1.3	1	FALSE	4.363e-05	0.0003846	99858	70.57
		FALSE	High	Sequest HT (A2)	#N/A	Unambiguous	[R].nGESQPLVQTAVTNIDRPK.[G]	N1(Deamidated)	1	P11276	P11276	0	3	0.0664	0	1	1	690.025	2068.06	2068.07	-2.76	-0.00191	HCD (High Energy Collision Dissociation)	MS2	27.7233	100	68.5627	26503	WT-2_20220227163100.raw	F35		3.01	1	FALSE	4.363e-05	1.553e-05	1.36531e+06	68.82
		FALSE	High	Sequest HT (A2)	#N/A	Unambiguous	[R].nGESQPLVQTAVTNIDRPK.[G]	N1(Deamidated)	1	P11276	P11276	0	3	0.0874	0	1	1	690.028	2068.07	2068.07	0.93	0.00064	HCD (High Energy Collision Dissociation)	MS2	11.5755	100	70.6826	27627	OE-3_20220227234013.raw	F28		3.89	1	FALSE	4.363e-05	4.542e-11	2698798	70.52
		FALSE	High	Sequest HT (A2)	#N/A	Unambiguous	[R].nGESQPLVQTAVTNIDRPK.[G]	N1(Deamidated)	1	P11276	P11276	0	3	0.0558	0	1	1	690.026	2068.06	2068.07	-1.01	-0.0007	HCD (High Energy Collision Dissociation)	MS2	35.0722	100	68.5821	26840	WT-3_20220228023102.raw	F39		2.33	1	FALSE	4.363e-05	0.0001311	975688	68.84
		FALSE	High	Sequest HT (A2)	#N/A	Unambiguous	[R].nGESQPLVQTAVTNIDRPK.[G]	N1(Deamidated)	1	P11276	P11276	0	3	0.266	0	1	1	690.027	2068.07	2068.07	-0.21	-0.00014	HCD (High Energy Collision Dissociation)	MS2	35.3447	100	62.9152	28086	WT-1_20220225135429.raw	F30		0.94	1	FALSE	0.0001864	0.001539	145059	63.01
		FALSE	High	Sequest HT (A2)	#N/A	Unambiguous	[R].nGESQPLVQTAVTNIDRPK.[G]	N1(Deamidated)	1	P11276	P11276	0	3	0.1086	0	1	1	690.03	2068.08	2068.07	4.61	0.00318	HCD (High Energy Collision Dissociation)	MS2	33.618	100	70.1858	27610	WT-3_20220228023102.raw	F39		3.13	1	FALSE	4.363e-05	3.418e-06	1.86038e+06	70.56
		FALSE	High	Sequest HT (A2)	#N/A	Unambiguous	[R].nGESQPLVQTAVTNIDRPK.[G]	N1(Deamidated)	1	P11276	P11276	0	2	0.2183	0	1	1	1034.54	2068.07	2068.07	3.22	0.00333	HCD (High Energy Collision Dissociation)	MS2	0	100	70.6195	27814	WT-3_20220228023102.raw	F39		1.42	1	FALSE	0.005488	0.03829	110122	70.58
		FALSE	High	Sequest HT (A2)	#N/A	Unambiguous	[R].nGESQPLVQTAVTNIDRPK.[G]	N1(Deamidated)	1	P11276	P11276	0	2	0.0529	0	1	1	1034.54	2068.06	2068.07	-1.37	-0.00141	HCD (High Energy Collision Dissociation)	MS2	0	100	70.3952	27491	OE-3_20220227234013.raw	F28		2.27	1	FALSE	4.363e-05	2.578e-07	234247	70.52
	FALSE	High	[R].NGESQPLVQTAVTNIDRPK.[G]	2xDeamidated [N1; N14]	#N/A	FALSE	0.00278809	0.000372359	1	1	4	P11276	P11276 [1708-1726]		0	2069.05		10	0.1	1.505		1.43739e-16	6.80775e-17	0.982114				12.08			255.9		213.7		188.4	142								11.48		Not Found	Not Found	Not Found	Not Found
		Checked	Confidence	Identifying Node	#N/A	PSM Ambiguity	Annotated Sequence	Modifications	# Proteins	Master Protein Accessions	Protein Accessions	# Missed Cleavages	Charge	DeltaScore	DeltaCn	Rank	Search Engine Rank	m/z [Da]	MH+ [Da]	Theo. MH+ [Da]	DeltaM [ppm]	Deltam/z [Da]	Activation Type	MS Order	Isolation Interference [%]	Ion Inject Time [ms]	RT [min]	First Scan	Spectrum File	File ID	Quan Info	XCorr	# Protein Groups	Contaminant	Percolator q-Value	Percolator PEP	Precursor Abundance	Apex RT [min]
		FALSE	High	Sequest HT (A2)	#N/A	Unambiguous	[R].nGESQPLVQTAVTnIDRPK.[G]	N1(Deamidated); N14(Deamidated)	1	P11276	P11276	0	2	0.0441	0	1	1	1035.04	2069.07	2069.05	8.81	0.00911	HCD (High Energy Collision Dissociation)	MS2	40.7432	100	63.2521	27689	OE-2_20220227113119.raw	F23	Not Reliable	2.72	1	FALSE	4.363e-05	4.179e-05
		FALSE	Medium	Sequest HT (A2)	#N/A	Unambiguous	[R].nGESQPLVQTAVTnIDRPK.[G]	N1(Deamidated); N14(Deamidated)	1	P11276	P11276	0	2	0.0355	0	1	1	1035.04	2069.07	2069.05	9.89	0.01023	HCD (High Energy Collision Dissociation)	MS2	40.5399	100	63.4275	27050	WT-1.raw	F29		1.41	1	FALSE	0.01248	0.08845
		FALSE	High	Sequest HT (A2)	#N/A	Unambiguous	[R].nGESQPLVQTAVTnIDRPK.[G]	N1(Deamidated); N14(Deamidated)	1	P11276	P11276	0	2	0.0514	0	1	1	1035.04	2069.07	2069.05	9.25	0.00956	HCD (High Energy Collision Dissociation)	MS2	30.6654	100	63.1456	27281	OE-1_20220227013156.raw	F19		1.75	1	FALSE	0.002183	0.01597	126422	63.12
		FALSE	Medium	Sequest HT (A2)	#N/A	Unambiguous	[R].nGESQPLVQTAVTnIDRPK.[G]	N1(Deamidated); N14(Deamidated)	1	P11276	P11276	0	2	0.1129	0	1	1	1035.04	2069.07	2069.05	9.4	0.00972	HCD (High Energy Collision Dissociation)	MS2	39.0503	100	70.4048	27375	WT-2_20220227163100.raw	F35		1.24	1	FALSE	0.01662	0.1195
	FALSE	High	[R].NLQPGSEYTVTLVAVK.[G]		#N/A	FALSE	0.0159837	0.000372359	1	1	24	P11276	P11276 [1054-1069]		0	1718.93	0.1	0.624	0.904	0.918	5.56854e-17	0.247858	0.930812	0.948875		16.42	5.79	5.76	3.4		66.9	169.8	127.5	107.3	188	137			13.73	7.31	4.31	9.67	5.06	4.89		Not Found	Peak Found	Not Found	Not Found
		Checked	Confidence	Identifying Node	#N/A	PSM Ambiguity	Annotated Sequence	Modifications	# Proteins	Master Protein Accessions	Protein Accessions	# Missed Cleavages	Charge	DeltaScore	DeltaCn	Rank	Search Engine Rank	m/z [Da]	MH+ [Da]	Theo. MH+ [Da]	DeltaM [ppm]	Deltam/z [Da]	Activation Type	MS Order	Isolation Interference [%]	Ion Inject Time [ms]	RT [min]	First Scan	Spectrum File	File ID	Quan Info	XCorr	# Protein Groups	Contaminant	Percolator q-Value	Percolator PEP	Precursor Abundance	Apex RT [min]
		FALSE	Medium	Sequest HT (A2)	#N/A	Unambiguous	[R].NLQPGSEYTVTLVAVK.[G]		1	P11276	P11276	0	2	0.0722	0	1	1	859.969	1718.93	1718.93	-0.63	-0.00054	HCD (High Energy Collision Dissociation)	MS2	26.644	100	67.5271	30333	OE-2_20220225185333.raw	F22		0.97	1	FALSE	0.02285	0.1637	3.1964e+06	67.7
		FALSE	Medium	Sequest HT (A2)	#N/A	Unambiguous	[R].NLQPGSEYTVTLVAVK.[G]		1	P11276	P11276	0	3	0.014	0	1	1	573.649	1718.93	1718.93	-0.36	-0.0002	HCD (High Energy Collision Dissociation)	MS2	50.4915	100	74.6719	29646	WT-3_20220228023102.raw	F39		1.43	1	FALSE	0.03385	0.2363	279039	74.75
		FALSE	High	Sequest HT (A2)	#N/A	Unambiguous	[R].NLQPGSEYTVTLVAVK.[G]		1	P11276	P11276	0	2	0.1858	0	1	1	859.971	1718.93	1718.93	1.48	0.00127	HCD (High Energy Collision Dissociation)	MS2	23.9931	100	74.5819	29344	WT-3_20220228044012.raw	F40		1.13	1	FALSE	0.007125	0.05022	4.13374e+06	74.74
		FALSE	High	Sequest HT (A2)	#N/A	Unambiguous	[R].NLQPGSEYTVTLVAVK.[G]		1	P11276	P11276	0	3	0.1477	0	1	1	573.65	1718.93	1718.93	1.25	0.00072	HCD (High Energy Collision Dissociation)	MS2	33.4746	100	74.6658	29473	OE-3_20220227234013.raw	F28		1.49	1	FALSE	0.008426	0.0593	205658	74.64
		FALSE	High	Sequest HT (A2)	#N/A	Unambiguous	[R].NLQPGSEYTVTLVAVK.[G]		1	P11276	P11276	0	2	0.5207	0	1	1	859.969	1718.93	1718.93	-0.39	-0.00034	HCD (High Energy Collision Dissociation)	MS2	10.5694	100	67.0624	29121	OE-1_20220227013156.raw	F19		1.69	1	FALSE	0.0001619	0.001307	1.98646e+06	67.18
		FALSE	High	Sequest HT (A2)	#N/A	Unambiguous	[R].NLQPGSEYTVTLVAVK.[G]		1	P11276	P11276	0	2	0.3282	0	1	1	859.971	1718.93	1718.93	1.1	0.00094	HCD (High Energy Collision Dissociation)	MS2	0	100	67.2886	29583	OE-2_20220227113119.raw	F23		1.31	1	FALSE	0.002289	0.01642	5169184	67.42
		FALSE	High	Sequest HT (A2)	#N/A	Unambiguous	[R].NLQPGSEYTVTLVAVK.[G]		1	P11276	P11276	0	3	0.2767	0	1	1	573.649	1718.93	1718.93	0.94	0.00054	HCD (High Energy Collision Dissociation)	MS2	18.6025	100	74.5651	30340	OE-3_20220226045149.raw	F26		1.59	1	FALSE	0.001097	0.008794	193094	74.62
		FALSE	High	Sequest HT (A2)	#N/A	Unambiguous	[R].NLQPGSEYTVTLVAVK.[G]		1	P11276	P11276	0	3	0.4339	0	1	1	573.649	1718.93	1718.93	0.48	0.00027	HCD (High Energy Collision Dissociation)	MS2	24.9729	100	74.714	29402	WT-3_20220228044012.raw	F40		2.42	1	FALSE	0.0001864	0.00195	307018	74.74
		FALSE	High	Sequest HT (A2)	#N/A	Unambiguous	[R].NLQPGSEYTVTLVAVK.[G]		1	P11276	P11276	0	2	0.4215	0	1	1	859.969	1718.93	1718.93	-0.97	-0.00083	HCD (High Energy Collision Dissociation)	MS2	0	100	74.4968	29714	OE-3_20220227213109.raw	F27		1.21	1	FALSE	0.007143	0.05037	3.72365e+06	74.67
		FALSE	Medium	Sequest HT (A2)	#N/A	Unambiguous	[R].NLQPGSEYTVTLVAVK.[G]		1	P11276	P11276	0	2	0.25	0	1	1	859.969	1718.93	1718.93	-0.68	-0.00059	HCD (High Energy Collision Dissociation)	MS2	0	100	67.3433	30194	WT-2_20220225235236.raw	F34		1	1	FALSE	0.02402	0.1734	2247261	67.48
		FALSE	High	Sequest HT (A2)	#N/A	Unambiguous	[R].NLQPGSEYTVTLVAVK.[G]		1	P11276	P11276	0	2	0.3243	0	1	1	859.969	1718.93	1718.93	-0.69	-0.00059	HCD (High Energy Collision Dissociation)	MS2	0	100	67.3239	30147	WT-3_20220226095107.raw	F38		1.48	1	FALSE	0.0002703	0.002431	2.19414e+06	67.41
		FALSE	High	Sequest HT (A2)	#N/A	Unambiguous	[R].NLQPGSEYTVTLVAVK.[G]		1	P11276	P11276	0	2	0.5141	0	1	1	859.97	1718.93	1718.93	0.46	0.0004	HCD (High Energy Collision Dissociation)	MS2	28.6265	100	74.5998	29389	WT-2_20220227184000.raw	F36		1.77	1	FALSE	4.363e-05	0.0005864	4.28106e+06	74.72
		FALSE	High	Sequest HT (A2)	#N/A	Unambiguous	[R].NLQPGSEYTVTLVAVK.[G]		1	P11276	P11276	0	2	0.5493	0	1	1	859.969	1718.93	1718.93	-1.25	-0.00108	HCD (High Energy Collision Dissociation)	MS2	12.1585	100	74.4797	30301	OE-3_20220226045149.raw	F26		1.42	1	FALSE	0.0005375	0.004789	1.90371e+06	74.65
		FALSE	High	Sequest HT (A2)	#N/A	Unambiguous	[R].NLQPGSEYTVTLVAVK.[G]		1	P11276	P11276	0	2	0.3333	0	1	1	859.97	1718.93	1718.93	0.34	0.0003	HCD (High Energy Collision Dissociation)	MS2	9.23162	100	67.4021	30307	OE-3.raw	F25		1.2	1	FALSE	0.0007698	0.006925	1.62991e+06	67.52
		FALSE	High	Sequest HT (A2)	#N/A	Unambiguous	[R].NLQPGSEYTVTLVAVK.[G]		1	P11276	P11276	0	2	0.2833	0	1	1	859.971	1718.94	1718.93	1.66	0.00143	HCD (High Energy Collision Dissociation)	MS2	0	100	74.6036	29625	WT-1_20220227084038.raw	F32		1.2	1	FALSE	0.003286	0.02298	2.47726e+06	74.73
		FALSE	High	Sequest HT (A2)	#N/A	Unambiguous	[R].NLQPGSEYTVTLVAVK.[G]		1	P11276	P11276	0	3	0.2321	0	1	1	573.649	1718.93	1718.93	0.44	0.00025	HCD (High Energy Collision Dissociation)	MS2	28.836	100	74.6372	29775	OE-3_20220227213109.raw	F27		1.68	1	FALSE	0.009508	0.0679	201326	74.67
		FALSE	Medium	Sequest HT (A2)	#N/A	Unambiguous	[R].NLQPGSEYTVTLVAVK.[G]		1	P11276	P11276	0	2	0.3281	0	1	1	859.969	1718.93	1718.93	-1.12	-0.00096	HCD (High Energy Collision Dissociation)	MS2	0	100	67.2996	30131	OE-1.raw	F17		1.28	1	FALSE	0.01068	0.07652	1337700	67.44
		FALSE	High	Sequest HT (A2)	#N/A	Unambiguous	[R].NLQPGSEYTVTLVAVK.[G]		1	P11276	P11276	0	3	0.3846	0	1	1	573.65	1718.93	1718.93	1.48	0.00085	HCD (High Energy Collision Dissociation)	MS2	40.903	100	67.3818	29627	OE-2_20220227113119.raw	F23		1.82	1	FALSE	0.00153	0.01118	343944	67.41
		FALSE	High	Sequest HT (A2)	#N/A	Unambiguous	[R].NLQPGSEYTVTLVAVK.[G]		1	P11276	P11276	0	2	0.3419	0	1	1	859.969	1718.93	1718.93	-0.76	-0.00065	HCD (High Energy Collision Dissociation)	MS2	0	100	74.6292	29207	OE-1_20220227034053.raw	F20		1.55	1	FALSE	0.002654	0.01818	2084928	74.77
		FALSE	High	Sequest HT (A2)	#N/A	Unambiguous	[R].NLQPGSEYTVTLVAVK.[G]		1	P11276	P11276	0	3	0.3333	0	1	1	573.648	1718.93	1718.93	-1.35	-0.00077	HCD (High Energy Collision Dissociation)	MS2	27.4626	100	74.6856	29303	WT-2_20220227163100.raw	F35		1.98	1	FALSE	0.0004827	0.004441	263062	74.75
		FALSE	High	Sequest HT (A2)	#N/A	Unambiguous	[R].NLQPGSEYTVTLVAVK.[G]		1	P11276	P11276	0	2	0.5	0	1	1	859.969	1718.93	1718.93	-0.37	-0.00032	HCD (High Energy Collision Dissociation)	MS2	0	100	74.6276	30174	WT-2.raw	F33		1.22	1	FALSE	0.001669	0.01252	2.2603e+06	74.8
[truncated: 82,953 more rows]
[truncated: 37 more columns]

## Sheet: Urine Proteomics
Checked	Protein FDR Confidence: Combined	Master	Accession	Description	Exp. q-value: Combined	Contaminant	Sum PEP Score	Coverage [%]	# Peptides	# PSMs	# Unique Peptides	# AAs	MW [kDa]	calc. pI	Score Sequest HT: Sequest HT	# Peptides (by Search Engine): Sequest HT	Biological Process	Cellular Component	Molecular Function	Pfam IDs	Entrez Gene ID	Ensembl Gene ID	Gene Symbol	Chromosome	KEGG Pathways	WikiPathways	Reactome Pathways	# Protein Pathway Groups	# Razor Peptides	Abundance Ratio: (B1) / (Control)	Abundance Ratio: (B2) / (Control)	Abundance Ratio: (B3) / (Control)	Abundance Ratio: (B4) / (Control)	Abundance Ratio: (D1) / (Control)	Abundance Ratio: (D2) / (Control)	Abundance Ratio: (D3) / (Control)	Abundance Ratio: (D4) / (Control)	Abundance Ratio Variability [%]: (B1) / (Control)	Abundance Ratio Variability [%]: (B2) / (Control)	Abundance Ratio Variability [%]: (B3) / (Control)	Abundance Ratio Variability [%]: (B4) / (Control)	Abundance Ratio Variability [%]: (D1) / (Control)	Abundance Ratio Variability [%]: (D2) / (Control)	Abundance Ratio Variability [%]: (D3) / (Control)	Abundance Ratio Variability [%]: (D4) / (Control)	Abundances (Grouped): B1	Abundances (Grouped): B2	Abundances (Grouped): B3	Abundances (Grouped): B4
[truncated: 6,514 more rows]
[truncated: 34 more columns]
