# Supplementary material for: Podocyte-specific KLF6 primes proximal tubule CaMK1D signaling to attenuate diabetic kidney disease
Source: Nat Commun. 2024 Sep 13;15:8038. doi: 10.1038/s41467-024-52306-5 (PMC11399446; doi:10.1038/s41467-024-52306-5)
Supplement: Supplementary file 10 — Source Data [file 41467_2024_52306_MOESM10_ESM.xlsx]

## Sheet: fig1b
SHAM+VEH		Unx+STZ
NPHS2-rtTA	KLF6PODTA	NPHS2-rtTA	KLF6PODTA
0.0920143	0.0378249	2.23786	0.665383
0.0300789	0.0293435	4.41007	0.374033
0.0273952	0.0682227	3.62324	0.344643
0.0427146		3.75188	0.243557
0.025125		3.25138	0.316538
		2.73467	0.170519
		5.8599	0.558364

## Sheet: fig1c
SHAM+VEH		Unx+STZ
NPHS2-rtTA	KLF6PODTA	NPHS2-rtTA	KLF6PODTA
18.3345	23.5525	63.8211	23.4699
14.6355	26.4632	75.7692	28.9799
17.3785	21.204	51.7977	25.6856
19.5586		46.1622	23.0351
26.0901		71.4618	30.4431
		118.049	29.4854
		91.4671	28.2791

## Sheet: fig1d
NPHS2-rtTA	hKLF6PODTA	NPHS2-rtTA	hKLF6PODTA
0.12	0.06	0.15	0.15
0.1	0.1	0.16	0.14
0.07	0.08	0.16	0.11
0.09		0.14	0.1
0.07		0.23	0.05
		0.11	0.1
		0.13
		0.14

## Sheet: fig1e
Weeks	NPHS2-rtTA	hKLF6PODTA	NPHS2-rtTA	hKLF6PODTA
20	0
20	0
20	0
20	0
20	0
20	0
20	0
20	0
20	0
20	0
20	0
20	0
20	0
20		0		0
20		0		0
20		0		0
20		0		0
20		0		0
20		0		0
20		0		0
20		0		0
20		0		0
20		0		0
20		0		0
20		0		0
20		0		0
17			1
18			1
18			1
20			0
20			0
20			0
20			0
20			0
20			0
20			0
20			0

## Sheet: fig2b
SHAM+VEH		Unx+STZ
NPHS2-rtTA	hKLF6PODTA	NPHS2-rtTA	hKLF6PODTA
0.346318	0.157542	0.866023	0.71873
0.203756	0.178022	0.229163	1.27511
0.446076	0.055467	0.396953	0.854614
0.440908	0.117662	0.933057	0.781911
0.29711	0.191312	0.395716	0.762846
0.206848	0.114862	0.221206	0.726579
0.549781	0.11953	0.240399	1.49874
0.421924	0.070054	0.859787	0.827034
0.335131	0.152824	1.09185	0.35703
0.42273	0.183984	0.954016	1.48601
0.1432	0.166487	0.963772	1.05816
0.55596	0.159473	0.252226	0.521796
0.408522	0.112641	0.754263
0.377312	0.076064	1.07702	0.452297
0.501261	0.14273	1.37114	0.259504
	0.30927	2.19777	0.45365
0.47969	0.111641	0.926231	0.318672
0.309533		0.682996	0.213844
0.240399	0.171835	1.35668	0.135799
0.199224	0.060181	0.632492	0.21323
0.076528	0.110978		0.36973
0.260789	0.106601	0.805253	0.168315
0.415666	0.143279	0.863421	0.433477
0.22426	0.127346	0.909714	0.12418
0.202765	0.162784	0.927321	0.291025
0.66231	0.175763	1.15189	0.262196
0.285024	0.095236	0.292412	0.369287
0.316537	0.138237	0.951795	0.12184
0.461994	0.136862	1.12068	0.185192
0.186686	0.417264	0.887292	0.316005
0.162955	0.128438	1.02197	0.33888
0.287889	0.078456	1.43035
0.185658	0.155959	0.295708	0.772943
	0.105637	0.722878	0.649111
0.55596		0.889677	1.31221
0.281931	0.205748	1.62925	0.649326
0.245197	0.085208	0.572994	0.858492
0.33196	0.359633	0.828803	1.45966
0.413434	0.259971		0.275206
0.376265	0.172901	0.889942	0.534722
0.41423	0.121488	0.330588	0.582539
0.432657	0.150298	0.721724	0.339437
0.224684	0.105765	0.571413	0.487283
0.481449	0.211902	0.759023	0.317204
0.124037	0.242066	1.26402	0.601742
0.124394	0.086715	1.63482	0.933057
0.272185	0.133464	0.418707	0.819982
0.181767	0.18482	0.576363	0.811722
0.456024	0.062319	0.730292	0.365757
0.324323	0.161675	0.145646
0.265972	0.156541	0.905146	1.04305
	0.154799	0.791193	0.760456
		0.331273	1.31531
		0.351718	0.79956
		0.365757	0.333336
		0.306135	0.47741
			0.934975
		1.23377	0.267278
		0.746451	0.201284
		1.17249	0.660351
		1.15599	0.364
		2.20068	0.990304
		1.71691	0.389873
		0.415027	1.1278
		1.31634	0.365317
		1.23542	0.336239
		1.41946	0.648467
		0.689464
		0.742448	0.524961
		1.25266	0.393557
		0.818225	0.977543
		0.99687	0.76165
		1.19397	0.646536
		1.04158	0.632915
			0.527203
			0.971625
			0.67216
			1.12098
			0.664272
			0.77948
			0.677895
			0.495674
			0.481801
			0.271343

## Sheet: fig2c
SHAM+VEH		Unx+STZ
NPHS2-rtTA	hKLF6PODTA	NPHS2-rtTA	hKLF6PODTA
43.354	34.258	58.84	47.688
35.723	41.248	65.879	54.207
46.891	50.288	53.989	45.76
43.477	37.333	56.194	39.41
46.511	35.565	55.099	39.914
44.25	39.769	55.502	43.636
42.583	38.222	64.961	52.237
44.909	41.436	59.378	56.446
45.347	31.18	57.745	50.462
42.397	39.25	54.579	44.7
44.636	32.458	56.753	50.084
43.212	36.828	65.758	48.948
44.613	33.345	64.915
40.038	30.467	60.929	49.31
46.169	34.804	58.424	51.473
	32.332	61.414	46.94
47.304	35.98	59.106	42.396
46.557		59.947	42.906
48.874	42.787	62.291	47.085
47.888	39.706	56.857	49.677
46.875	35.136		49.612
53.76	34.547	71.774	47.783
52.38	41.027	67.65	42.352
49.974	36.867	58.626	51.143
50.823	38.195	53.457	48.272
44.294	40.804	65.904	47.254
40.702	40.617	51.594	47.733
36.555	43.4	52.387	47.913
34.966	44.062	59.618	43.916
40.009	36.652	60.499	46.409
39.688	37.851	62.689	39.413
41.539	39.229	59.095
44.98	42.942	57.306	47.971
	36.094	61.28	42.142
44.244		54.946	42.406
41.881	41.347	58.317	52.152
42.489	38.391	74.521	41.994
43.368	41.498	63.359	42.824
45.847	38.918		42.864
42.805	33.14	51.365	35.602
42.043	31.074	47.911	48.161
44.545	38.717	52.725	39.828
44.084	40.997	45.987	45.322
43.213	35.487	45.933	41.401
40.592	38.872	40.749	35.86
38.416	40.208	43.244	43.018
47.367	38.228	50.225	38.348
39.531	31.923	40.357	39.905
40.062	38.485	49.595	42.018
38.956	32.629	47.926
45.358	36.03	56.314	44.144
	41.745	52.637	40.318
		47.421	45.777
		52.201	40.436
		45.469	39.388
		57.734	43.227
			42.54
		66.231	31.278
		48.325	35.603
		67.91	37.728
		48.408	31.547
		60.025	36.59
		67.893	33.796
		48.465	40.995
		45.932	39.111
		46.429	36.282
		61.362	34.912
		55.915
		69.703	39.732
		71.301	30.009
		50.472	33.715
		45.761	47.467
		55.164	43.798
		60.041	43.275
			47.077
			42.528
			43.14
			47.059
			47.901
			41.51
			38.064
			37.3
			47.465
			42.291

## Sheet: fig2d
SHAM+VEH		Unx+STZ
NPHS2-rtTA	hKLF6PODTA	NPHS2-rtTA	hKLF6PODTA
8	9	6	5
8	8	12	4
13	6	9	7
15	13	6	9
10	4	10	8
9	4	14	12
10	6	8	10
11	11	8	8
11	10	9	5
9	12	6	11
11	8	13	13
14	8	12	11
7	6	7	8
15	9	8	7
8	5	10	8
12	8	8	10
7	10	8	9
10	11	10	7
7	12	8	11
11	14	12	11
	9
13	10	7	13
8	8	9	11
11	13	9	9
11	8	8	15
8	9	6	5
10	11	11	6
11	12	9	11
4	13	4	12
8	14	6	6
9	10	8	9
11	17	6	7
10	8	11	8
7	14	7	7
11	10	7	9
9	10	6	8
6	7	7	15
6	15	3	11
7	9	7	11
10	8	10	12
11		6	12
	15
7	13	10	7
8	9	11	9
11	7	6	8
10	9	9	14
9	7	8	9
15	12	4	9
7	12	7	15
10	7	5	6
10	8	7	10
9	8	10	9
8	9	8	10
10	9	10	13
18	8	8	7
14	11	12	8
10	10	7	6
13	12	9	10
8	8	15	8
13	8	11	8
9	10	8	11
8		8	11
		7
		8
		5
		8
		12
		7
		10
		5
		6
		9
		6
		6
		4
		5
		4
		6
		5
		6
		5
		6
		9
		9
		7
		6
		7
		8
		11
		12
		13
		7
		10
		13
		11
		11
		8
		5
		9
		8
		10
		9

## Sheet: fig2e
SHAM+VEH		Unx+STZ
NPHS2-rtTA	hKLF6PODTA	NPHS2-rtTA	hKLF6PODTA
39.859	39.351	44.942	40.573
56.041	43.777	40.056	27.193
42.974	57.133	44.392	35.338
58.806	30.071	30.866	31.075
54.486	41.617	46.229	37.021
52.907	74.005	33.157	41.034
58.279	38.876	30.405	38.544
57.035	41.921	40.359	31.495
46.878	41.369	40.058	32.904
58.963	69.998	46.243	31.523
48.751	21.69	37.877	43.321
55.939	13.894	51.108	43.346
60.865	51.276	42.802	51.225
69.516	33.945	37.834	41.658
56.21	12.473	43.053	32.575
60.48	19.482	47.356	39.122
44.327	35.872	47.635	43.471
63.223	29.507	42.311	44.2
63.325	25.72	41.17	28.933
50.665	32.551	43.861	30.951
40.827	45.437	33.043	46.742
50.618	51.334	25.7	50.74
48.788	52.242	31.905	63.437
29.882	59.963	30.016	49.829
22.916	54.703	25.121	56.58
50.41	51.014	37.063	50.816
42.429	47.19	35.876	54.659
43.795	49.401	33.933	62.269
51.086	55.054	48.35	62.838
56.28	52.428	39.999	54.954
55.029	48.565	33.706	44.354
34.988	55.779	36.085	45.463
31.597	63.72	36.308	37.13
38.636	46.469	33.387	42.912
36.732	47.466	42.772	44.131
28.535	46.193	51.302	51.763
35.609	41.305	55.659	48.106
32.258	49.589	46.222	49.337
44.205	53.223	35.133	50.305
33.772	43.805	41.797	43.547
43.68	45.037	46.552	43.3
40.991	46.808	49.729	40.008
24.399	42.06	51.923	43.209
25.341	43.445	56.056	43.376
24.431	50.095	52.971	34.942
32.18	37.168	43.188	46.237
21.674	51.615	42.009	43.763
26.139	52.01	36.709	41.37
18.862	62.283	54.89	40.036
20.308	54.687	47.107	51.582
22.843	47.317	40.136	40.735
16.624	52.379	48.669	37.207
45.38	36.371	40.447	47.204
58.901	36.486	55.371	45.577
55.126	38.044	48.395	42.387
51.041	38.777	55.633	52.684
47.33	44.333	46.149	43.392
27.641	31.223	49.178	43.571
18.771	55.309	41.841	50.802
21.073	46.706	56.287	48.043
25.932	45.585	52.126	42.462
27.905		53.091	40.938
28.828		52.607	47.362
26.876		46.961	55.381
23.835		47.119	51.565
18.174		51.291	47.571
20.873		46.911	51.399
23.772		33.016	56.361
21.263		42.804	56.548
17.167		44.725	50.941
23.224		42.157	49.842
17.896		54.11	44.648
15.474		51.284	50.462
15.337		39.251	50.094
19.19		31.169	62.089
27.517		42.003	52.22
29.977		45.899	55.783
26.159		38.702	57.218
41.831		66.574	53.48
52.722		49.29	53.464
50.639		33.019	54.758
55.697		34.662	46.094
48.533		42.031	50.068
49.237		39.014	51.101
55.184		30.077	45.951
42.532		22.253	45.063
53.423		15.195	43.721
51.626		9.627	44.705
53.394		11.854	48.542
55.139		6.78	47.363
46.644		6.528	41.596
48.838		9.383	47.653
56.975		15.674	55.789
54.009		13.535	59.523
54.091		13.117	44.374
54.189		26.282	62.111
44.788		23.585	63.49
52.098		17.995	60.437
		16.733	54.328
		13.317	56.42
		53.247	53.213
		59.911	56.826
		61.85	50.083
		50.706	57.525
		53.247	53.813
		49.409	53.741
		63.413	44.516
		66.395	52.645
		66.395	50.051
		68.719	48.011
		59.484	45.973
		46.623	58.611
		54.178	55.237
		50.737	52.434
		48.244	51.633
		46.96	54.27
		49.341	46.675
		47.885	49.716
		56.637	44.498
		50.621	49.3
		40.382
		46.945
		56.879
		42.598
		35.484
		37.671
		35.134
		56.878
		45.397
		43.534
		48.201
		42.794
		45.936
		42.837
		50.339
		44.997
		1.244
		41.726
		43.52
		47.458
		18.209
		23.931
		32.231
		21.184
		25.753
		19.718
		24.458
		18.423
		27.941
		28.926
		26.745
		42.57
		26.19
		23.476
		23.928
		26.441
		26.739
		18.64
		21.65
		21.506
		37.84
		48.905
		43.976
		38.359
		39.404
		40.616
		34.111
		42.297
		25.867
		29.963
		38.15
		26.271
		39.161
		47.38
		35.494
		43.317
		29.658
		35.24
		38.63
		34.054
		41.879
		34.593
		36.066
		43.563
		28.581
		44.407
		49.29
		46.491
		41.348
		41.135
		34.532
		42.47
		39.559
		38.077
		39.027
		44.618
		34.205
		30.559
		34.335
		44.677
		15.134
		3.682
		6.496
		13.314
		7.754
		5.429
		8.24
		7.039
		5.303
		5.173
		18.058
		3.001
		19.684
		4.117
		38.811
		34.355
		38.152
		31.038
		14.429
		29.875

## Sheet: fig2f
SHAM+VEH		Unx+STZ
NPHS2-rtTA	hKLF6PODTA	NPHS2-rtTA	hKLF6PODTA
503.065	415.665	1899.74	708.576
658.289	464.764	3543.01	624.332
502.675	358.622	495.147	810.598
433.568	495.108	639.003	630.366
417.4	441.338	946.517	1190.76
339.61	610.925	1188.6	414.473
492.239	503.392	1017.02	388.796
309.924	400.668	780.836	521.055
295.706	607.429	1516.07	436.186
298.991	434.02	1190.54	882.76
423.169	365.997		639.296
	530.01		677.671
			1316.84

## Sheet: fig2g
SHAM+VEH		Unx+STZ
NPHS2-rtTA	hKLF6PODTA	NPHS2-rtTA	hKLF6PODTA
134	182.85	300.153	128.652
159	164.444	211.592	114.674
138	138.402	283.811	124.413
133	160.243	174.274	189.203
138	178.476	188.598	191.151
142	216.912	302.455	166.506
135	152.672	268.751	185.804
152	174.131	328.561	191.194
140	190.319	307.374	103.416
135	127.952	264.763	143.252
149.315	192.847	131	133.874
170.719	156.211	242.664	175.961
168.439	157.931	249.529	158.693
210.587	129.54	167.313	104.398
200.53	117.399	145.446	145.719
123.63	169.787	245.014	131.771
147.938	184.227	266.002	112.745
106.185	143.128	248.134	124.582
167.729	107.002	377.109	205.9
122.636	169.2	248.185	135.11
	182.633	364.561	122.597
	251.229	317.31	202.247
123.257	136.513	343.121	236.695
133.049	120.301	396.94	153.652
100.775	121.698		148.24
89.648	117.342		146.757
97.663		274.457	143.199
114.869		290.968	237.884
132.008	102.903	205.721	218
104.679	102.416	129.393	187.526
153.917	140.159	221.725	119.464
120.18	122.788	230.831
89.279	191.467	289.982	141.656
93.665	127.581	191.127	239.414
154.927	134.455	317.38	216.887
155.246	144.222	257.87	226.487
178.504	126.145	262.583	168.522
193.11	127.938	246.15	137.147
205.621	193.203	277.569	124.359
195.196	176.815	323.693	168.363
185.353	169.606	393.8	141.545
148.432	171.009	357.606	177.754
195.373	169.04	314.04	150.804
203.334	172.567	231.324	192.261
214.666	193.404	229.904	259.662
	132.268	187.957	299.403
	121.211	271.703	229.117
172.898	99.556	206.789	296.103
194.361	116.824	270.764	158.843
161.875	169.257	231.043	143.26
156.687	148.914	199.432	159.997
161.464		265.396	204.807
184.026			171.788
143.014	125.767		191.895
157.413	124.605	225.966	177.945
169.552	109.011	354.437	152.061
249.514	92.698	253.528	203.79
192.161	98.453	235.556
232.333	98.848	259.905
205.285	101.082	273.347	192.02
158.609	115.194	276.576	148.367
205.621	101.457	261.952	153.744
210.531	129.619	352.597	150.955
215.058	139.11	298.267	184.851
209.846	117.714	307.92	161.18
214.458	152.23	323.862	193.101
204.699	141.78	378.252	114.353
202.824	129.533	313.023	118.244
206.73	179.287	272.784	141.875
208.554	246.351	256.903	178.971
224.021	276.535	299.424	163.69
233.71	227.192	452.885	158.033
213.021	256.238	445.229	130.793
198.743	130.355	364.581	165.738
221.583	150.9	289.376	161.634
195.658	141.442	277.175	199.566
	178.151	260.034	188.797
	138.962	274.705	221.974
		302.41	139.305
		203.483	149.361
		265.22	137.288
			108.502
			175.378
			152.008
			157.579

[truncated: 42 more sheets: fig5g, fig5h, fig5j, fig6a, fig6b, fig6d, fig6e, fig6f, fig6h, fig6i, fig6j, fig6k, fig6l, fig6m, fig6n, fig6p, fig6q, fig7a, fig7b, fig7g …]
